# Supplementary material for: Light-wave-controlled Haldane model in monolayer hexagonal boron nitride
Source: Nature. 2024 Apr 15;628(8009):752–7. doi: 10.1038/s41586-024-07244-z (PMC11041748; doi:10.1038/s41586-024-07244-z)
Supplement: Supplementary file 1 — This zipped file contains source data files for Supplementary Figs. 1–4 and Extended Data Figs 2–5, 7, 8, 11 and 10. [file 41586_2024_7244_MOESM1_ESM.zip › Data source/Fig 1/1i.csv]

X	Y	Z
-9.294943622134285155e-01	-9.294943622134285155e-01	3.698668474375702703e-02
-9.294943622134285155e-01	-9.201527103318865031e-01	3.766296954711335909e-02
-9.294943622134285155e-01	-9.108110584503444906e-01	3.840483491175981229e-02
-9.294943622134285155e-01	-9.014694065688024782e-01	3.904032076040968302e-02
-9.294943622134285155e-01	-8.921277546872605768e-01	3.951695191265242740e-02
-9.294943622134285155e-01	-8.827861028057185644e-01	3.990166730485644742e-02
-9.294943622134285155e-01	-8.734444509241765520e-01	4.050456471388064195e-02
-9.294943622134285155e-01	-8.641027990426345395e-01	4.119564341459655554e-02
-9.294943622134285155e-01	-8.547611471610925271e-01	4.207642617347843311e-02
-9.294943622134285155e-01	-8.454194952795505147e-01	4.317483527688993628e-02
-9.294943622134285155e-01	-8.360778433980085023e-01	4.457225087388589496e-02
-9.294943622134285155e-01	-8.267361915164666009e-01	4.623815626758366604e-02
-9.294943622134285155e-01	-8.173945396349245884e-01	4.811978689697461731e-02
-9.294943622134285155e-01	-8.080528877533825760e-01	5.125810431280679313e-02
-9.294943622134285155e-01	-7.987112358718405636e-01	5.235536132344675853e-02
-9.294943622134285155e-01	-7.893695839902985512e-01	5.238032063842258668e-02
-9.294943622134285155e-01	-7.800279321087566498e-01	5.173317950802014398e-02
-9.294943622134285155e-01	-7.706862802272146373e-01	5.117755379571144875e-02
-9.294943622134285155e-01	-7.613446283456726249e-01	5.160235796978035472e-02
-9.294943622134285155e-01	-7.520029764641306125e-01	5.375732581222653766e-02
-9.294943622134285155e-01	-7.426613245825886001e-01	5.788245279498942242e-02
-9.294943622134285155e-01	-7.333196727010465876e-01	6.352075684966883296e-02
-9.294943622134285155e-01	-7.239780208195045752e-01	6.955316080815372726e-02
-9.294943622134285155e-01	-7.146363689379626738e-01	7.448480958525530160e-02
-9.294943622134285155e-01	-7.052947170564206614e-01	7.709059563058608122e-02
-9.294943622134285155e-01	-6.959530651748786489e-01	7.515630663716948989e-02
-9.294943622134285155e-01	-6.866114132933366365e-01	7.136084344445289829e-02
-9.294943622134285155e-01	-6.772697614117946241e-01	6.740308976103637217e-02
-9.294943622134285155e-01	-6.679281095302527227e-01	6.498728248160637322e-02
-9.294943622134285155e-01	-6.585864576487105992e-01	6.508156452589902718e-02
-9.294943622134285155e-01	-6.492448057671686978e-01	6.748315554956141327e-02
-9.294943622134285155e-01	-6.399031538856266854e-01	7.332515192871986998e-02
-9.294943622134285155e-01	-6.305615020040846730e-01	7.531147470530444310e-02
-9.294943622134285155e-01	-6.212198501225426606e-01	7.487642559129899233e-02
-9.294943622134285155e-01	-6.118781982410006481e-01	7.231091086185048589e-02
-9.294943622134285155e-01	-6.025365463594587467e-01	6.892416651740093658e-02
-9.294943622134285155e-01	-5.931948944779166233e-01	6.635452098558700107e-02
-9.294943622134285155e-01	-5.838532425963747219e-01	6.575060949692423939e-02
-9.294943622134285155e-01	-5.745115907148327095e-01	6.724107639425395966e-02
-9.294943622134285155e-01	-5.651699388332906970e-01	6.992912770002691902e-02
-9.294943622134285155e-01	-5.558282869517486846e-01	7.238568375143296374e-02
-9.294943622134285155e-01	-5.464866350702066722e-01	7.338517565172718304e-02
-9.294943622134285155e-01	-5.371449831886647708e-01	7.088933343782066743e-02
-9.294943622134285155e-01	-5.278033313071226473e-01	6.857564726499004726e-02
-9.294943622134285155e-01	-5.184616794255807459e-01	6.684971900127914535e-02
-9.294943622134285155e-01	-5.091200275440387335e-01	6.664378060245870761e-02
-9.294943622134285155e-01	-4.997783756624967211e-01	6.810771051956403255e-02
-9.294943622134285155e-01	-4.904367237809547642e-01	7.055798826127557266e-02
-9.294943622134285155e-01	-4.810950718994127517e-01	7.282968120790429822e-02
-9.294943622134285155e-01	-4.717534200178707393e-01	7.382874614367698762e-02
-9.294943622134285155e-01	-4.624117681363287824e-01	7.226378812569701771e-02
-9.294943622134285155e-01	-4.530701162547867700e-01	6.956939122311414647e-02
-9.294943622134285155e-01	-4.437284643732447575e-01	6.695037013270811743e-02
-9.294943622134285155e-01	-4.343868124917028006e-01	6.552584891800418421e-02
-9.294943622134285155e-01	-4.250451606101607327e-01	6.584413568904608216e-02
-9.294943622134285155e-01	-4.157035087286188313e-01	6.763902698007243086e-02
-9.294943622134285155e-01	-4.063618568470768189e-01	7.000274659579393266e-02
-9.294943622134285155e-01	-3.970202049655348064e-01	7.178078864394105141e-02
-9.294943622134285155e-01	-3.876785530839927940e-01	7.204876995773519532e-02
-9.294943622134285155e-01	-3.783369012024507816e-01	7.050472257038854773e-02
-9.294943622134285155e-01	-3.689952493209087692e-01	6.589111806135847238e-02
-9.294943622134285155e-01	-3.596535974393668678e-01	6.270264196163988224e-02
-9.294943622134285155e-01	-3.503119455578248553e-01	6.071118159579935031e-02
-9.294943622134285155e-01	-3.409702936762828429e-01	6.051295141638366598e-02
-9.294943622134285155e-01	-3.316286417947408305e-01	6.204533630021209778e-02
-9.294943622134285155e-01	-3.222869899131988181e-01	6.466338071688557121e-02
-9.294943622134285155e-01	-3.129453380316568056e-01	6.739605456108838100e-02
-9.294943622134285155e-01	-3.036036861501147932e-01	6.926172564301927292e-02
-9.294943622134285155e-01	-2.942620342685728918e-01	6.870835218492996055e-02
-9.294943622134285155e-01	-2.849203823870308794e-01	6.618707135350915260e-02
-9.294943622134285155e-01	-2.755787305054888670e-01	6.249998518299418326e-02
-9.294943622134285155e-01	-2.662370786239468545e-01	5.859382164900656109e-02
-9.294943622134285155e-01	-2.568954267424048421e-01	5.551794740419699337e-02
-9.294943622134285155e-01	-2.475537748608628297e-01	5.411074516491386210e-02
-9.294943622134285155e-01	-2.382121229793209283e-01	5.475508231906298789e-02
-9.294943622134285155e-01	-2.288704710977789158e-01	5.730535477364353397e-02
-9.294943622134285155e-01	-2.195288192162369034e-01	6.118231719621454456e-02
-9.294943622134285155e-01	-2.101871673346948910e-01	6.556753027391187816e-02
-9.294943622134285155e-01	-2.008455154531528786e-01	7.127878406723052451e-02
-9.294943622134285155e-01	-1.915038635716108661e-01	7.385360746541656807e-02
-9.294943622134285155e-01	-1.821622116900688537e-01	7.484991807360583116e-02
-9.294943622134285155e-01	-1.728205598085269523e-01	7.418558099344854662e-02
-9.294943622134285155e-01	-1.634789079269849399e-01	7.203082977978100820e-02
-9.294943622134285155e-01	-1.541372560454429275e-01	6.875720966380192978e-02
-9.294943622134285155e-01	-1.447956041639009150e-01	6.486649467366023547e-02
-9.294943622134285155e-01	-1.354539522823589026e-01	6.090999029069242565e-02
-9.294943622134285155e-01	-1.261123004008168902e-01	5.486368380489348856e-02
-9.294943622134285155e-01	-1.167706485192749888e-01	5.309751300873390839e-02
-9.294943622134285155e-01	-1.074289966377329764e-01	5.258958913387457024e-02
-9.294943622134285155e-01	-9.808734475619096393e-02	5.330145389223461816e-02
-9.294943622134285155e-01	-8.874569287464895151e-02	5.504649463090767469e-02
-9.294943622134285155e-01	-7.940404099310693908e-02	5.753590986691749232e-02
-9.294943622134285155e-01	-7.006238911156492666e-02	6.043064401358247406e-02
-9.294943622134285155e-01	-6.072073723002302525e-02	6.338980186250517401e-02
-9.294943622134285155e-01	-5.137908534848101283e-02	6.610927458767160148e-02
-9.294943622134285155e-01	-4.203743346693900040e-02	6.834774962896961181e-02
-9.294943622134285155e-01	-3.269578158539698798e-02	6.838050026127380498e-02
-9.294943622134285155e-01	-2.335412970385497555e-02	6.894207326439102945e-02
-9.294943622134285155e-01	-1.401247782231296313e-02	6.883001803052678225e-02
-9.294943622134285155e-01	-4.670825940770950702e-03	6.810273567453485610e-02
-9.294943622134285155e-01	4.670825940770950702e-03	6.686017601146046485e-02
-9.294943622134285155e-01	1.401247782231296313e-02	6.523004995245350324e-02
-9.294943622134285155e-01	2.335412970385497555e-02	6.335453030843940514e-02
-9.294943622134285155e-01	3.269578158539698798e-02	6.137837864119743275e-02
-9.294943622134285155e-01	4.203743346693900040e-02	5.920886264258712339e-02
-9.294943622134285155e-01	5.137908534848101283e-02	5.740870828795318487e-02
-9.294943622134285155e-01	6.072073723002291423e-02	5.592205667999210206e-02
-9.294943622134285155e-01	7.006238911156492666e-02	5.479778210888878315e-02
-9.294943622134285155e-01	7.940404099310705011e-02	5.404853418385435065e-02
-9.294943622134285155e-01	8.874569287464895151e-02	5.364807145576357128e-02
-9.294943622134285155e-01	9.808734475619085291e-02	5.353067143376363107e-02
-9.294943622134285155e-01	1.074289966377329764e-01	5.360067609589740101e-02
-9.294943622134285155e-01	1.167706485192748778e-01	5.375106095423072550e-02
-9.294943622134285155e-01	1.261123004008170012e-01	5.387991472777999696e-02
-9.294943622134285155e-01	1.354539522823589026e-01	5.385395624518877350e-02
-9.294943622134285155e-01	1.447956041639010261e-01	5.367356676021263484e-02
-9.294943622134285155e-01	1.541372560454429275e-01	5.338580059632742209e-02
-9.294943622134285155e-01	1.634789079269848289e-01	5.310095167162175167e-02
-9.294943622134285155e-01	1.728205598085269523e-01	5.297823463876741995e-02
-9.294943622134285155e-01	1.821622116900688537e-01	5.319662235346787893e-02
-9.294943622134285155e-01	1.915038635716109772e-01	5.391037864433518428e-02
-9.294943622134285155e-01	2.008455154531528786e-01	5.518085974270196814e-02
-9.294943622134285155e-01	2.101871673346947800e-01	5.754162358867923738e-02
-9.294943622134285155e-01	2.195288192162369034e-01	5.946599795730818372e-02
-9.294943622134285155e-01	2.288704710977788048e-01	6.104000088283782072e-02
-9.294943622134285155e-01	2.382121229793209283e-01	6.186740352820281619e-02
-9.294943622134285155e-01	2.475537748608628297e-01	6.172259251758654974e-02
-9.294943622134285155e-01	2.568954267424049531e-01	6.065726996495361678e-02
-9.294943622134285155e-01	2.662370786239468545e-01	5.909902337207403183e-02
-9.294943622134285155e-01	2.755787305054887559e-01	5.776285766623795448e-02
-9.294943622134285155e-01	2.849203823870308794e-01	5.743462187506229860e-02
-9.294943622134285155e-01	2.942620342685727808e-01	5.871562905472481331e-02
-9.294943622134285155e-01	3.036036861501149042e-01	6.327481268986527574e-02
-9.294943622134285155e-01	3.129453380316568056e-01	6.765086405863748875e-02
-9.294943622134285155e-01	3.222869899131989291e-01	7.149477054038204382e-02
-9.294943622134285155e-01	3.316286417947408305e-01	7.356092523681934114e-02
-9.294943622134285155e-01	3.409702936762827319e-01	7.313195134678504572e-02
-9.294943622134285155e-01	3.503119455578248553e-01	7.036695475549119283e-02
-9.294943622134285155e-01	3.596535974393667567e-01	6.637387416237948423e-02
-9.294943622134285155e-01	3.689952493209088802e-01	6.281830040263623738e-02
-9.294943622134285155e-01	3.783369012024507816e-01	6.214139776591336845e-02
-9.294943622134285155e-01	3.876785530839926830e-01	6.513644694434286841e-02
-9.294943622134285155e-01	3.970202049655348064e-01	7.011011874558055468e-02
-9.294943622134285155e-01	4.063618568470767078e-01	7.525290858042624209e-02
-9.294943622134285155e-01	4.157035087286188313e-01	7.858726691886649962e-02
-9.294943622134285155e-01	4.250451606101607327e-01	7.884079157613849143e-02
-9.294943622134285155e-01	4.343868124917028561e-01	7.606394434848130770e-02
-9.294943622134285155e-01	4.437284643732447575e-01	7.162180407339298338e-02
-9.294943622134285155e-01	4.530701162547866589e-01	6.766494610759909989e-02
-9.294943622134285155e-01	4.624117681363287824e-01	6.613181574244404726e-02
-9.294943622134285155e-01	4.717534200178706838e-01	6.902158575694966602e-02
-9.294943622134285155e-01	4.810950718994128072e-01	7.377455227294102413e-02
-9.294943622134285155e-01	4.904367237809547087e-01	7.808782950251676180e-02
-9.294943622134285155e-01	4.997783756624968321e-01	8.000704185772063159e-02
-9.294943622134285155e-01	5.091200275440387335e-01	7.868117920014473798e-02
-9.294943622134285155e-01	5.184616794255806349e-01	7.475565492445500337e-02
-9.294943622134285155e-01	5.278033313071227584e-01	7.003558834107939668e-02
-9.294943622134285155e-01	5.371449831886646598e-01	6.657690370351691811e-02
-9.294943622134285155e-01	5.464866350702067832e-01	6.647051506398554688e-02
-9.294943622134285155e-01	5.558282869517486846e-01	6.912950473536734475e-02
-9.294943622134285155e-01	5.651699388332908081e-01	7.237321890871287189e-02
-9.294943622134285155e-01	5.745115907148327095e-01	7.441122671789629495e-02
-9.294943622134285155e-01	5.838532425963746109e-01	7.408336038505530796e-02
-9.294943622134285155e-01	5.931948944779167343e-01	7.131818803831214970e-02
-9.294943622134285155e-01	6.025365463594586357e-01	6.705188131706994736e-02
-9.294943622134285155e-01	6.118781982410007592e-01	6.271246619959738866e-02
-9.294943622134285155e-01	6.212198501225426606e-01	5.957017967920552604e-02
-9.294943622134285155e-01	6.305615020040845620e-01	5.827248973624353512e-02
-9.294943622134285155e-01	6.399031538856266854e-01	5.871901569155110051e-02
-9.294943622134285155e-01	6.492448057671685868e-01	6.133858183354113508e-02
-9.294943622134285155e-01	6.585864576487107103e-01	6.274546805945913075e-02
-9.294943622134285155e-01	6.679281095302526117e-01	6.318336469241916942e-02
-9.294943622134285155e-01	6.772697614117947351e-01	6.240016784446505288e-02
-9.294943622134285155e-01	6.866114132933366365e-01	6.055409821532709014e-02
-9.294943622134285155e-01	6.959530651748785379e-01	5.811374097425386215e-02
-9.294943622134285155e-01	7.052947170564206614e-01	5.569087378446958836e-02
-9.294943622134285155e-01	7.146363689379625628e-01	5.345378866604031526e-02
-9.294943622134285155e-01	7.239780208195046862e-01	5.287575346633487799e-02
-9.294943622134285155e-01	7.333196727010465876e-01	5.305497037131524235e-02
-9.294943622134285155e-01	7.426613245825887111e-01	5.359643730360172387e-02
-9.294943622134285155e-01	7.520029764641306125e-01	5.408066035207619721e-02
-9.294943622134285155e-01	7.613446283456725139e-01	5.425203259937784461e-02
-9.294943622134285155e-01	7.706862802272146373e-01	5.406442914668636857e-02
-9.294943622134285155e-01	7.800279321087565387e-01	5.359033040176731932e-02
-9.294943622134285155e-01	7.893695839902986622e-01	5.290233440498449957e-02
-9.294943622134285155e-01	7.987112358718405636e-01	5.203039157032248591e-02
-9.294943622134285155e-01	8.080528877533824650e-01	5.098788298897188875e-02
-9.294943622134285155e-01	8.173945396349245884e-01	4.926887650994159901e-02
-9.294943622134285155e-01	8.267361915164664898e-01	4.800778996935953918e-02
-9.294943622134285155e-01	8.360778433980086133e-01	4.672744067662951140e-02
-9.294943622134285155e-01	8.454194952795505147e-01	4.545811861852262770e-02
-9.294943622134285155e-01	8.547611471610926381e-01	4.421561555228962354e-02
-9.294943622134285155e-01	8.641027990426345395e-01	4.302104878181339104e-02
-9.294943622134285155e-01	8.734444509241764409e-01	4.190374554425738141e-02
-9.294943622134285155e-01	8.827861028057185644e-01	4.021666480859457937e-02
-9.294943622134285155e-01	8.921277546872604658e-01	3.927239588070913223e-02
-9.294943622134285155e-01	9.014694065688025892e-01	3.820442534744136753e-02
-9.294943622134285155e-01	9.108110584503444906e-01	3.700666973337943949e-02
-9.294943622134285155e-01	9.201527103318866141e-01	3.578881407426344474e-02
-9.294943622134285155e-01	9.294943622134285155e-01	3.465108608501077381e-02
-9.201527103318865031e-01	-9.294943622134285155e-01	3.674183727600122129e-02
-9.201527103318865031e-01	-9.201527103318865031e-01	3.725919191286278243e-02
-9.201527103318865031e-01	-9.108110584503444906e-01	3.794030743552698204e-02
-9.201527103318865031e-01	-9.014694065688024782e-01	3.860442922943474464e-02
-9.201527103318865031e-01	-8.921277546872605768e-01	3.915662943532115942e-02
-9.201527103318865031e-01	-8.827861028057185644e-01	3.960287023140687812e-02
-9.201527103318865031e-01	-8.734444509241765520e-01	4.032435461675240584e-02
-9.201527103318865031e-01	-8.641027990426345395e-01	4.097512015336206292e-02
-9.201527103318865031e-01	-8.547611471610925271e-01	4.184777698783433142e-02
-9.201527103318865031e-01	-8.454194952795505147e-01	4.293878987033546146e-02
-9.201527103318865031e-01	-8.360778433980085023e-01	4.430394097094895317e-02
-9.201527103318865031e-01	-8.267361915164666009e-01	4.593519079328026861e-02
-9.201527103318865031e-01	-8.173945396349245884e-01	4.777533754196468946e-02
-9.201527103318865031e-01	-8.080528877533825760e-01	5.049233372982512430e-02
-9.201527103318865031e-01	-7.987112358718405636e-01	5.173427756585280424e-02
-9.201527103318865031e-01	-7.893695839902985512e-01	5.201476692887909564e-02
-9.201527103318865031e-01	-7.800279321087566498e-01	5.172899700458490069e-02
-9.201527103318865031e-01	-7.706862802272146373e-01	5.167468387620786224e-02
-9.201527103318865031e-01	-7.613446283456726249e-01	5.262061503723027001e-02
-9.201527103318865031e-01	-7.520029764641306125e-01	5.512648452982032293e-02
-9.201527103318865031e-01	-7.426613245825886001e-01	5.930553176768015022e-02
-9.201527103318865031e-01	-7.333196727010465876e-01	6.469027079314966511e-02
-9.201527103318865031e-01	-7.239780208195045752e-01	7.026959872695023868e-02
-9.201527103318865031e-01	-7.146363689379626738e-01	7.470111006345649118e-02
-9.201527103318865031e-01	-7.052947170564206614e-01	7.692033271622289448e-02
-9.201527103318865031e-01	-6.959530651748786489e-01	7.490272312360442275e-02
-9.201527103318865031e-01	-6.866114132933366365e-01	7.107510378047733612e-02
-9.201527103318865031e-01	-6.772697614117946241e-01	6.706367886795588928e-02
-9.201527103318865031e-01	-6.679281095302527227e-01	6.449895642459262113e-02
-9.201527103318865031e-01	-6.585864576487105992e-01	6.431473767209880399e-02
-9.201527103318865031e-01	-6.492448057671686978e-01	6.633638292606987286e-02
-9.201527103318865031e-01	-6.399031538856266854e-01	6.990855506708811007e-02
-9.201527103318865031e-01	-6.305615020040846730e-01	7.144707718276174790e-02
-9.201527103318865031e-01	-6.212198501225426606e-01	7.096653413408882116e-02
-9.201527103318865031e-01	-6.118781982410006481e-01	6.875431250459353161e-02
-9.201527103318865031e-01	-6.025365463594587467e-01	6.598416131726013434e-02
-9.201527103318865031e-01	-5.931948944779166233e-01	6.407741327859485525e-02
-9.201527103318865031e-01	-5.838532425963747219e-01	6.396678436219624397e-02
-9.201527103318865031e-01	-5.745115907148327095e-01	6.564728527918836654e-02
-9.201527103318865031e-01	-5.651699388332906970e-01	6.821924358339008509e-02
-9.201527103318865031e-01	-5.558282869517486846e-01	7.037754030083606671e-02
-9.201527103318865031e-01	-5.464866350702066722e-01	7.109163315983564602e-02
-9.201527103318865031e-01	-5.371449831886647708e-01	6.972304469735497723e-02
-9.201527103318865031e-01	-5.278033313071226473e-01	6.757532758183883159e-02
-9.201527103318865031e-01	-5.184616794255807459e-01	6.610989935623085012e-02
-9.201527103318865031e-01	-5.091200275440387335e-01	6.617300882396745521e-02
-9.201527103318865031e-01	-4.997783756624967211e-01	6.783023682116828823e-02
-9.201527103318865031e-01	-4.904367237809547642e-01	7.035704087436450704e-02
-9.201527103318865031e-01	-4.810950718994127517e-01	7.259636629563749610e-02
-9.201527103318865031e-01	-4.717534200178707393e-01	7.314092594284839211e-02
-9.201527103318865031e-01	-4.624117681363287824e-01	7.144771103081884456e-02
-9.201527103318865031e-01	-4.530701162547867700e-01	6.879498311821755085e-02
-9.201527103318865031e-01	-4.437284643732447575e-01	6.633162134284288636e-02
-9.201527103318865031e-01	-4.343868124917028006e-01	6.510884949219537809e-02
-9.201527103318865031e-01	-4.250451606101607327e-01	6.560722250691836122e-02
-9.201527103318865031e-01	-4.157035087286188313e-01	6.754455531782528610e-02
-9.201527103318865031e-01	-4.063618568470768189e-01	7.002179605911779126e-02
-9.201527103318865031e-01	-3.970202049655348064e-01	7.189201896743832587e-02
-9.201527103318865031e-01	-3.876785530839927940e-01	7.223645464015801543e-02
-9.201527103318865031e-01	-3.783369012024507816e-01	7.072169487959249767e-02
-9.201527103318865031e-01	-3.689952493209087692e-01	6.772121637105564529e-02
-9.201527103318865031e-01	-3.596535974393668678e-01	6.265561626541274465e-02
-9.201527103318865031e-01	-3.503119455578248553e-01	6.055965315831740581e-02
-9.201527103318865031e-01	-3.409702936762828429e-01	6.027576445421322510e-02
-9.201527103318865031e-01	-3.316286417947408305e-01	6.177754593308937975e-02
-9.201527103318865031e-01	-3.222869899131988181e-01	6.443984580962362763e-02
-9.201527103318865031e-01	-3.129453380316568056e-01	6.729136088154308304e-02
-9.201527103318865031e-01	-3.036036861501147932e-01	6.983510497109453319e-02
-9.201527103318865031e-01	-2.942620342685728918e-01	6.954513060464656560e-02
-9.201527103318865031e-01	-2.849203823870308794e-01	6.747723341003773745e-02
-9.201527103318865031e-01	-2.755787305054888670e-01	6.407487098487615884e-02
-9.201527103318865031e-01	-2.662370786239468545e-01	6.016909514634287415e-02
-9.201527103318865031e-01	-2.568954267424048421e-01	5.675616055021693446e-02
-9.201527103318865031e-01	-2.475537748608628297e-01	5.471348505257404848e-02
-9.201527103318865031e-01	-2.382121229793209283e-01	5.457062355126335307e-02
-9.201527103318865031e-01	-2.288704710977789158e-01	5.639512786452185317e-02
-9.201527103318865031e-01	-2.195288192162369034e-01	5.980857672146636106e-02
-9.201527103318865031e-01	-2.101871673346948910e-01	6.412286234180065991e-02
-9.201527103318865031e-01	-2.008455154531528786e-01	6.853772605621466507e-02
-9.201527103318865031e-01	-1.915038635716108661e-01	7.395383773081871948e-02
-9.201527103318865031e-01	-1.821622116900688537e-01	7.554777008621736678e-02
-9.201527103318865031e-01	-1.728205598085269523e-01	7.553350601662867092e-02
-9.201527103318865031e-01	-1.634789079269849399e-01	7.399971232977792246e-02
-9.201527103318865031e-01	-1.541372560454429275e-01	7.123714483129853225e-02
-9.201527103318865031e-01	-1.447956041639009150e-01	6.767740829312433870e-02
-9.201527103318865031e-01	-1.354539522823589026e-01	6.342414688243239174e-02
-9.201527103318865031e-01	-1.261123004008168902e-01	5.995763067837101001e-02
-9.201527103318865031e-01	-1.167706485192749888e-01	5.712382527077583538e-02
-9.201527103318865031e-01	-1.074289966377329764e-01	5.515032114153494563e-02
-9.201527103318865031e-01	-9.808734475619096393e-02	5.412588253564863672e-02
-9.201527103318865031e-01	-8.874569287464895151e-02	5.401043492010550173e-02
-9.201527103318865031e-01	-7.940404099310693908e-02	5.466184258854230038e-02
-9.201527103318865031e-01	-7.006238911156492666e-02	5.587157512653233987e-02
-9.201527103318865031e-01	-6.072073723002302525e-02	5.740159976794243640e-02
-9.201527103318865031e-01	-5.137908534848101283e-02	5.901686185427566789e-02
-9.201527103318865031e-01	-4.203743346693900040e-02	6.051005236138500692e-02
-9.201527103318865031e-01	-3.269578158539698798e-02	6.171765160000581424e-02
-9.201527103318865031e-01	-2.335412970385497555e-02	6.477948693157742355e-02
-9.201527103318865031e-01	-1.401247782231296313e-02	6.485233948265631265e-02
-9.201527103318865031e-01	-4.670825940770950702e-03	6.441173023690552335e-02
-9.201527103318865031e-01	4.670825940770950702e-03	6.352568860293703046e-02
-9.201527103318865031e-01	1.401247782231296313e-02	6.229194168323228670e-02
-9.201527103318865031e-01	2.335412970385497555e-02	6.082670220829601571e-02
-9.201527103318865031e-01	3.269578158539698798e-02	5.746434924014340306e-02
-9.201527103318865031e-01	4.203743346693900040e-02	5.615464630697326875e-02
-9.201527103318865031e-01	5.137908534848101283e-02	5.500473727737993646e-02
-9.201527103318865031e-01	6.072073723002291423e-02	5.409008002561220552e-02
-9.201527103318865031e-01	7.006238911156492666e-02	5.345780789648192644e-02
-9.201527103318865031e-01	7.940404099310705011e-02	5.312289963574350071e-02
-9.201527103318865031e-01	8.874569287464895151e-02	5.306568203906118775e-02
-9.201527103318865031e-01	9.808734475619085291e-02	5.323034026277915359e-02
-9.201527103318865031e-01	1.074289966377329764e-01	5.353047573325384056e-02
-9.201527103318865031e-01	1.167706485192748778e-01	5.386616670597580564e-02
-9.201527103318865031e-01	1.261123004008170012e-01	5.414448808357968934e-02
-9.201527103318865031e-01	1.354539522823589026e-01	5.429442504864274988e-02
-9.201527103318865031e-01	1.447956041639010261e-01	5.395230007447781445e-02
-9.201527103318865031e-01	1.541372560454429275e-01	5.373288597277517398e-02
-9.201527103318865031e-01	1.634789079269848289e-01	5.352353589437052611e-02
-9.201527103318865031e-01	1.728205598085269523e-01	5.348820411033184535e-02
-9.201527103318865031e-01	1.821622116900688537e-01	5.380892709190814721e-02
-9.201527103318865031e-01	1.915038635716109772e-01	5.463112448198349791e-02
-9.201527103318865031e-01	2.008455154531528786e-01	5.742828530677194371e-02
-9.201527103318865031e-01	2.101871673346947800e-01	5.942095077964626437e-02
-9.201527103318865031e-01	2.195288192162369034e-01	6.139634359639777744e-02
-9.201527103318865031e-01	2.288704710977788048e-01	6.289919099798371716e-02
-9.201527103318865031e-01	2.382121229793209283e-01	6.350471908738448967e-02
-9.201527103318865031e-01	2.475537748608628297e-01	6.299070243073040531e-02
-9.201527103318865031e-01	2.568954267424049531e-01	6.143812989465553820e-02
-9.201527103318865031e-01	2.662370786239468545e-01	5.932245923188857878e-02
-9.201527103318865031e-01	2.755787305054887559e-01	5.744155709639751917e-02
-9.201527103318865031e-01	2.849203823870308794e-01	5.666771746779320634e-02
-9.201527103318865031e-01	2.942620342685727808e-01	5.766689132884954966e-02
-9.201527103318865031e-01	3.036036861501149042e-01	6.057872613237830911e-02
-9.201527103318865031e-01	3.129453380316568056e-01	6.719943118667454085e-02
-9.201527103318865031e-01	3.222869899131989291e-01	7.118598445354037962e-02
-9.201527103318865031e-01	3.316286417947408305e-01	7.339498920809375826e-02
-9.201527103318865031e-01	3.409702936762827319e-01	7.304860225127451923e-02
-9.201527103318865031e-01	3.503119455578248553e-01	7.028691126241314036e-02
-9.201527103318865031e-01	3.596535974393667567e-01	6.617736820219768945e-02
-9.201527103318865031e-01	3.689952493209088802e-01	6.091331723774381923e-02
-9.201527103318865031e-01	3.783369012024507816e-01	6.026763492479869644e-02
-9.201527103318865031e-01	3.876785530839926830e-01	6.253347229569194976e-02
-9.201527103318865031e-01	3.970202049655348064e-01	6.692693459608758944e-02
-9.201527103318865031e-01	4.063618568470767078e-01	7.176171507534916116e-02
-9.201527103318865031e-01	4.157035087286188313e-01	7.514245694739127290e-02
-9.201527103318865031e-01	4.250451606101607327e-01	7.575000175183022044e-02
-9.201527103318865031e-01	4.343868124917028561e-01	7.346922877018965958e-02
-9.201527103318865031e-01	4.437284643732447575e-01	6.945132912788072599e-02
-9.201527103318865031e-01	4.530701162547866589e-01	6.563230688271180779e-02
-9.201527103318865031e-01	4.624117681363287824e-01	6.386274998293510474e-02
-9.201527103318865031e-01	4.717534200178706838e-01	6.504095165355651409e-02
-9.201527103318865031e-01	4.810950718994128072e-01	7.190136505263883260e-02
-9.201527103318865031e-01	4.904367237809547087e-01	7.606035618800800757e-02
-9.201527103318865031e-01	4.997783756624968321e-01	7.803608501934547470e-02
-9.201527103318865031e-01	5.091200275440387335e-01	7.696917374776400533e-02
-9.201527103318865031e-01	5.184616794255806349e-01	7.342765882916690856e-02
-9.201527103318865031e-01	5.278033313071227584e-01	6.909595230940902832e-02
-9.201527103318865031e-01	5.371449831886646598e-01	6.593691370880823410e-02
-9.201527103318865031e-01	5.464866350702067832e-01	6.557572064487780794e-02
-9.201527103318865031e-01	5.558282869517486846e-01	6.822849037067793554e-02
-9.201527103318865031e-01	5.651699388332908081e-01	7.139399565633006151e-02
-9.201527103318865031e-01	5.745115907148327095e-01	7.339480842283421791e-02
-9.201527103318865031e-01	5.838532425963746109e-01	7.313718481497596957e-02
-9.201527103318865031e-01	5.931948944779167343e-01	7.056347156999984160e-02
-9.201527103318865031e-01	6.025365463594586357e-01	6.658992884336867313e-02
-9.201527103318865031e-01	6.118781982410007592e-01	6.260872000132522430e-02
-9.201527103318865031e-01	6.212198501225426606e-01	5.984861514966560714e-02
-9.201527103318865031e-01	6.305615020040845620e-01	5.890506312580115478e-02
-9.201527103318865031e-01	6.399031538856266854e-01	5.961141062816813913e-02
-9.201527103318865031e-01	6.492448057671685868e-01	6.181944723867992958e-02
-9.201527103318865031e-01	6.585864576487107103e-01	6.311086234320432975e-02
-9.201527103318865031e-01	6.679281095302526117e-01	6.333934486191834801e-02
-9.201527103318865031e-01	6.772697614117947351e-01	6.230129039823439213e-02
-9.201527103318865031e-01	6.866114132933366365e-01	6.022268583554745564e-02
-9.201527103318865031e-01	6.959530651748785379e-01	5.763654802449317410e-02
-9.201527103318865031e-01	7.052947170564206614e-01	5.519082244053068187e-02
-9.201527103318865031e-01	7.146363689379625628e-01	5.278340723984099869e-02
-9.201527103318865031e-01	7.239780208195046862e-01	5.251130745221319757e-02
-9.201527103318865031e-01	7.333196727010465876e-01	5.290935219621281660e-02
-9.201527103318865031e-01	7.426613245825887111e-01	5.351682472215908010e-02
-9.201527103318865031e-01	7.520029764641306125e-01	5.394250260518227563e-02
-9.201527103318865031e-01	7.613446283456725139e-01	5.401640696214987658e-02
-9.201527103318865031e-01	7.706862802272146373e-01	5.377198550262529686e-02
-9.201527103318865031e-01	7.800279321087565387e-01	5.331394652987931498e-02
-9.201527103318865031e-01	7.893695839902986622e-01	5.270393567026549625e-02
-9.201527103318865031e-01	7.987112358718405636e-01	5.195318056282692554e-02
-9.201527103318865031e-01	8.080528877533824650e-01	5.107091674965021089e-02
-9.201527103318865031e-01	8.173945396349245884e-01	4.946671374122782461e-02
-9.201527103318865031e-01	8.267361915164664898e-01	4.831919739727165430e-02
-9.201527103318865031e-01	8.360778433980086133e-01	4.714399332638159745e-02
-9.201527103318865031e-01	8.454194952795505147e-01	4.595660200257407901e-02
-9.201527103318865031e-01	8.547611471610926381e-01	4.476401351400959711e-02
-9.201527103318865031e-01	8.641027990426345395e-01	4.358647952997903030e-02
-9.201527103318865031e-01	8.734444509241764409e-01	4.245836503329004225e-02
-9.201527103318865031e-01	8.827861028057185644e-01	4.114262737235741679e-02
-9.201527103318865031e-01	8.921277546872604658e-01	3.990725073322577698e-02
-9.201527103318865031e-01	9.014694065688025892e-01	3.847371754870036742e-02
-9.201527103318865031e-01	9.108110584503444906e-01	3.694809195585928296e-02
-9.201527103318865031e-01	9.201527103318866141e-01	3.547665305908460909e-02
-9.201527103318865031e-01	9.294943622134285155e-01	3.416085400880506523e-02
-9.108110584503444906e-01	-9.294943622134285155e-01	3.629258627409131382e-02
-9.108110584503444906e-01	-9.201527103318865031e-01	3.671898515466464480e-02
-9.108110584503444906e-01	-9.108110584503444906e-01	3.737938239676967533e-02
-9.108110584503444906e-01	-9.014694065688024782e-01	3.809384827966037085e-02
-9.108110584503444906e-01	-8.921277546872605768e-01	3.875050215154528244e-02
-9.108110584503444906e-01	-8.827861028057185644e-01	3.965522817869282513e-02
-9.108110584503444906e-01	-8.734444509241765520e-01	4.015742139585350839e-02
-9.108110584503444906e-01	-8.641027990426345395e-01	4.077559964253728297e-02
-9.108110584503444906e-01	-8.547611471610925271e-01	4.163369568186492398e-02
-9.108110584503444906e-01	-8.454194952795505147e-01	4.275466703537632307e-02
-9.108110584503444906e-01	-8.360778433980085023e-01	4.413378259238236179e-02
-9.108110584503444906e-01	-8.267361915164666009e-01	4.575582191606190202e-02
-9.108110584503444906e-01	-8.173945396349245884e-01	4.757638482990563661e-02
-9.108110584503444906e-01	-8.080528877533825760e-01	4.950547112406580158e-02
-9.108110584503444906e-01	-7.987112358718405636e-01	5.186044551612600112e-02
-9.108110584503444906e-01	-7.893695839902985512e-01	5.237449893192845651e-02
-9.108110584503444906e-01	-7.800279321087566498e-01	5.235436867304732456e-02
-9.108110584503444906e-01	-7.706862802272146373e-01	5.264215039259214496e-02
-9.108110584503444906e-01	-7.613446283456726249e-01	5.393849361563077260e-02
-9.108110584503444906e-01	-7.520029764641306125e-01	5.660543890698583464e-02
-9.108110584503444906e-01	-7.426613245825886001e-01	6.062599574497635341e-02
-9.108110584503444906e-01	-7.333196727010465876e-01	6.553663842031159925e-02
-9.108110584503444906e-01	-7.239780208195045752e-01	7.044473343229004647e-02
-9.108110584503444906e-01	-7.146363689379626738e-01	7.555615898279835485e-02
-9.108110584503444906e-01	-7.052947170564206614e-01	7.588954528372486574e-02
-9.108110584503444906e-01	-6.959530651748786489e-01	7.366966989052882442e-02
-9.108110584503444906e-01	-6.866114132933366365e-01	6.981118114070905545e-02
-9.108110584503444906e-01	-6.772697614117946241e-01	6.579410118163707410e-02
-9.108110584503444906e-01	-6.679281095302527227e-01	6.307754573816438948e-02
-9.108110584503444906e-01	-6.585864576487105992e-01	6.249035513916974260e-02
-9.108110584503444906e-01	-6.492448057671686978e-01	6.388100009301155013e-02
-9.108110584503444906e-01	-6.399031538856266854e-01	6.621664343314555279e-02
-9.108110584503444906e-01	-6.305615020040846730e-01	6.757277951198684129e-02
-9.108110584503444906e-01	-6.212198501225426606e-01	6.705200136938800626e-02
-9.108110584503444906e-01	-6.118781982410006481e-01	6.521472041268046305e-02
-9.108110584503444906e-01	-6.025365463594587467e-01	6.312774987205622967e-02
-9.108110584503444906e-01	-5.931948944779166233e-01	6.200356440262934365e-02
-9.108110584503444906e-01	-5.838532425963747219e-01	6.254339903181592442e-02
-9.108110584503444906e-01	-5.745115907148327095e-01	6.457629332822503732e-02
-9.108110584503444906e-01	-5.651699388332906970e-01	6.716340951090940536e-02
-9.108110584503444906e-01	-5.558282869517486846e-01	6.909555796629895941e-02
-9.108110584503444906e-01	-5.464866350702066722e-01	6.946697693107511951e-02
-9.108110584503444906e-01	-5.371449831886647708e-01	6.783330944920293315e-02
-9.108110584503444906e-01	-5.278033313071226473e-01	6.591793917046634421e-02
-9.108110584503444906e-01	-5.184616794255807459e-01	6.487246009469964381e-02
-9.108110584503444906e-01	-5.091200275440387335e-01	6.539606211934533009e-02
-9.108110584503444906e-01	-4.997783756624967211e-01	6.740369252789671362e-02
-9.108110584503444906e-01	-4.904367237809547642e-01	7.007862278753822227e-02
-9.108110584503444906e-01	-4.810950718994127517e-01	7.227084162174872428e-02
-9.108110584503444906e-01	-4.717534200178707393e-01	7.302745086917862560e-02
-9.108110584503444906e-01	-4.624117681363287824e-01	7.079357656381631003e-02
-9.108110584503444906e-01	-4.530701162547867700e-01	6.812798796034882920e-02
-9.108110584503444906e-01	-4.437284643732447575e-01	6.574028353252711621e-02
-9.108110584503444906e-01	-4.343868124917028006e-01	6.462066968115341703e-02
-9.108110584503444906e-01	-4.250451606101607327e-01	6.519688946064543245e-02
-9.108110584503444906e-01	-4.157035087286188313e-01	6.717226071469623028e-02
-9.108110584503444906e-01	-4.063618568470768189e-01	6.966475950527703520e-02
-9.108110584503444906e-01	-3.970202049655348064e-01	7.157192058903877330e-02
-9.108110584503444906e-01	-3.876785530839927940e-01	7.199916514803995915e-02
-9.108110584503444906e-01	-3.783369012024507816e-01	7.058106877467397455e-02
-9.108110584503444906e-01	-3.689952493209087692e-01	6.591928895759359419e-02
-9.108110584503444906e-01	-3.596535974393668678e-01	6.250382502158928488e-02
-9.108110584503444906e-01	-3.503119455578248553e-01	6.018137524654318393e-02
-9.108110584503444906e-01	-3.409702936762828429e-01	5.965709136444762722e-02
-9.108110584503444906e-01	-3.316286417947408305e-01	6.098568525505240756e-02
-9.108110584503444906e-01	-3.222869899131988181e-01	6.360402348377024173e-02
-9.108110584503444906e-01	-3.129453380316568056e-01	6.657433810044416367e-02
-9.108110584503444906e-01	-3.036036861501147932e-01	6.890374654247541364e-02
-9.108110584503444906e-01	-2.942620342685728918e-01	6.954114431516904282e-02
-9.108110584503444906e-01	-2.849203823870308794e-01	6.800435351141648210e-02
-9.108110584503444906e-01	-2.755787305054888670e-01	6.509244385387713550e-02
-9.108110584503444906e-01	-2.662370786239468545e-01	6.149958962884870955e-02
-9.108110584503444906e-01	-2.568954267424048421e-01	5.808720448681401610e-02
-9.108110584503444906e-01	-2.475537748608628297e-01	5.566854429686906441e-02
-9.108110584503444906e-01	-2.382121229793209283e-01	5.482031579017773715e-02
-9.108110584503444906e-01	-2.288704710977789158e-01	5.575432180450270309e-02
-9.108110584503444906e-01	-2.195288192162369034e-01	5.829283272821352002e-02
-9.108110584503444906e-01	-2.101871673346948910e-01	6.195321939752936047e-02
-9.108110584503444906e-01	-2.008455154531528786e-01	6.885856594728194391e-02
-9.108110584503444906e-01	-1.915038635716108661e-01	7.247508405493165162e-02
-9.108110584503444906e-01	-1.821622116900688537e-01	7.503103292114024492e-02
-9.108110584503444906e-01	-1.728205598085269523e-01	7.626725428762208547e-02
-9.108110584503444906e-01	-1.634789079269849399e-01	7.613346554730561488e-02
-9.108110584503444906e-01	-1.541372560454429275e-01	7.475986796184123928e-02
-9.108110584503444906e-01	-1.447956041639009150e-01	7.241169165735461544e-02
-9.108110584503444906e-01	-1.354539522823589026e-01	6.943560510861156165e-02
-9.108110584503444906e-01	-1.261123004008168902e-01	6.616881798520815594e-02
-9.108110584503444906e-01	-1.167706485192749888e-01	6.328652235865711573e-02
-9.108110584503444906e-01	-1.074289966377329764e-01	6.075834111195001913e-02
-9.108110584503444906e-01	-9.808734475619096393e-02	5.872886729113872828e-02
-9.108110584503444906e-01	-8.874569287464895151e-02	5.725764105097594370e-02
-9.108110584503444906e-01	-7.940404099310693908e-02	5.632985393495707621e-02
-9.108110584503444906e-01	-7.006238911156492666e-02	5.587435534289726669e-02
-9.108110584503444906e-01	-6.072073723002302525e-02	5.578445770572023482e-02
-9.108110584503444906e-01	-5.137908534848101283e-02	5.593784149770580916e-02
-9.108110584503444906e-01	-4.203743346693900040e-02	5.621314099113110252e-02
-9.108110584503444906e-01	-3.269578158539698798e-02	5.752945029200127319e-02
-9.108110584503444906e-01	-2.335412970385497555e-02	5.783419715137654016e-02
-9.108110584503444906e-01	-1.401247782231296313e-02	5.790944234018140235e-02
-9.108110584503444906e-01	-4.670825940770950702e-03	5.774058614325926209e-02
-9.108110584503444906e-01	4.670825940770950702e-03	5.734321566625237565e-02
-9.108110584503444906e-01	1.401247782231296313e-02	5.675849207081506975e-02
-9.108110584503444906e-01	2.335412970385497555e-02	5.604720300226204155e-02
-9.108110584503444906e-01	3.269578158539698798e-02	5.528272666621273507e-02
-9.108110584503444906e-01	4.203743346693900040e-02	5.385122833224756378e-02
-9.108110584503444906e-01	5.137908534848101283e-02	5.347593928632256299e-02
-9.108110584503444906e-01	6.072073723002291423e-02	5.328161572787406403e-02
-9.108110584503444906e-01	7.006238911156492666e-02	5.329409708551686997e-02
-9.108110584503444906e-01	7.940404099310705011e-02	5.351296778416721883e-02
-9.108110584503444906e-01	8.874569287464895151e-02	5.391048409636282901e-02
-9.108110584503444906e-01	9.808734475619085291e-02	5.443185052955468867e-02
-9.108110584503444906e-01	1.074289966377329764e-01	5.499953581937538916e-02
-9.108110584503444906e-01	1.167706485192748778e-01	5.552708096508231217e-02
-9.108110584503444906e-01	1.261123004008170012e-01	5.593820107455284990e-02
-9.108110584503444906e-01	1.354539522823589026e-01	5.561120771578359490e-02
-9.108110584503444906e-01	1.447956041639010261e-01	5.559415205260344328e-02
-9.108110584503444906e-01	1.541372560454429275e-01	5.548483377711670161e-02
-9.108110584503444906e-01	1.634789079269848289e-01	5.540547929858717635e-02
-9.108110584503444906e-01	1.728205598085269523e-01	5.552089118404298501e-02
-9.108110584503444906e-01	1.821622116900688537e-01	5.600128761857180171e-02
-9.108110584503444906e-01	1.915038635716109772e-01	5.696770931217622763e-02
-9.108110584503444906e-01	2.008455154531528786e-01	5.844572345397582025e-02
-9.108110584503444906e-01	2.101871673346947800e-01	6.191479525254076771e-02
-9.108110584503444906e-01	2.195288192162369034e-01	6.364280485735188120e-02
-9.108110584503444906e-01	2.288704710977788048e-01	6.476667014034231951e-02
-9.108110584503444906e-01	2.382121229793209283e-01	6.488352385574044923e-02
-9.108110584503444906e-01	2.475537748608628297e-01	6.382759321256098461e-02
-9.108110584503444906e-01	2.568954267424049531e-01	6.176666029496188925e-02
-9.108110584503444906e-01	2.662370786239468545e-01	5.925676561467647929e-02
-9.108110584503444906e-01	2.755787305054887559e-01	5.716640225369372386e-02
-9.108110584503444906e-01	2.849203823870308794e-01	5.640616468835425723e-02
-9.108110584503444906e-01	2.942620342685727808e-01	5.761649015477540714e-02
-9.108110584503444906e-01	3.036036861501149042e-01	6.282752875925334823e-02
-9.108110584503444906e-01	3.129453380316568056e-01	6.764319153136975904e-02
-9.108110584503444906e-01	3.222869899131989291e-01	7.191502811558916908e-02
-9.108110584503444906e-01	3.316286417947408305e-01	7.427977953561466784e-02
-9.108110584503444906e-01	3.409702936762827319e-01	7.391531577650704843e-02
-9.108110584503444906e-01	3.503119455578248553e-01	7.093318308637243386e-02
-9.108110584503444906e-01	3.596535974393667567e-01	6.641376781857308287e-02
-9.108110584503444906e-01	3.689952493209088802e-01	6.204779228393962620e-02
-9.108110584503444906e-01	3.783369012024507816e-01	5.912968108664692912e-02
-9.108110584503444906e-01	3.876785530839926830e-01	6.084319366607566365e-02
-9.108110584503444906e-01	3.970202049655348064e-01	6.488556000326563267e-02
-9.108110584503444906e-01	4.063618568470767078e-01	6.963851630655581992e-02
-9.108110584503444906e-01	4.157035087286188313e-01	7.319647061076280103e-02
-9.108110584503444906e-01	4.250451606101607327e-01	7.415231852248656275e-02
-9.108110584503444906e-01	4.343868124917028561e-01	7.220401639980862651e-02
-9.108110584503444906e-01	4.437284643732447575e-01	6.830853213812594638e-02
-9.108110584503444906e-01	4.530701162547866589e-01	6.426365366690867109e-02
-9.108110584503444906e-01	4.624117681363287824e-01	6.190548875657565092e-02
-9.108110584503444906e-01	4.717534200178706838e-01	6.422711512999355887e-02
-9.108110584503444906e-01	4.810950718994128072e-01	6.803275072274914126e-02
-9.108110584503444906e-01	4.904367237809547087e-01	7.190653746770565846e-02
-9.108110584503444906e-01	4.997783756624968321e-01	7.406388137091397816e-02
-9.108110584503444906e-01	5.091200275440387335e-01	7.357037042221602208e-02
-9.108110584503444906e-01	5.184616794255806349e-01	7.078676557567861738e-02
-9.108110584503444906e-01	5.278033313071227584e-01	6.714575764500589627e-02
-9.108110584503444906e-01	5.371449831886646598e-01	6.441926429068561832e-02
-9.108110584503444906e-01	5.464866350702067832e-01	6.383831530398988152e-02
-9.108110584503444906e-01	5.558282869517486846e-01	6.640731308471999050e-02
-9.108110584503444906e-01	5.651699388332908081e-01	6.939766120047678732e-02
-9.108110584503444906e-01	5.745115907148327095e-01	7.140703520405534965e-02
-9.108110584503444906e-01	5.838532425963746109e-01	7.139562101858867860e-02
-9.108110584503444906e-01	5.931948944779167343e-01	6.927180929824316991e-02
-9.108110584503444906e-01	6.025365463594586357e-01	6.586519998205143944e-02
-9.108110584503444906e-01	6.118781982410007592e-01	6.247066059546438344e-02
-9.108110584503444906e-01	6.212198501225426606e-01	6.023634928538761091e-02
-9.108110584503444906e-01	6.305615020040845620e-01	5.970059183061933450e-02
-9.108110584503444906e-01	6.399031538856266854e-01	6.119302685460380198e-02
-9.108110584503444906e-01	6.492448057671685868e-01	6.288141841890056150e-02
-9.108110584503444906e-01	6.585864576487107103e-01	6.394752004515821819e-02
-9.108110584503444906e-01	6.679281095302526117e-01	6.379959747869255737e-02
-9.108110584503444906e-01	6.772697614117947351e-01	6.232382744570266753e-02
-9.108110584503444906e-01	6.866114132933366365e-01	5.986199811233580692e-02
-9.108110584503444906e-01	6.959530651748785379e-01	5.705121536962896867e-02
-9.108110584503444906e-01	7.052947170564206614e-01	5.458876084988704969e-02
-9.108110584503444906e-01	7.146363689379625628e-01	5.299054239086350288e-02
-9.108110584503444906e-01	7.239780208195046862e-01	5.249474841447654416e-02
-9.108110584503444906e-01	7.333196727010465876e-01	5.297023434471748171e-02
-9.108110584503444906e-01	7.426613245825887111e-01	5.351651528429214599e-02
-9.108110584503444906e-01	7.520029764641306125e-01	5.378875339110734954e-02
-9.108110584503444906e-01	7.613446283456725139e-01	5.369932146585792987e-02
-9.108110584503444906e-01	7.706862802272146373e-01	5.334751049460332434e-02
-9.108110584503444906e-01	7.800279321087565387e-01	5.286255647352289255e-02
-9.108110584503444906e-01	7.893695839902986622e-01	5.230464215637975478e-02
-9.108110584503444906e-01	7.987112358718405636e-01	5.168370615150243153e-02
-9.108110584503444906e-01	8.080528877533824650e-01	5.065696952227527472e-02
-9.108110584503444906e-01	8.173945396349245884e-01	4.986227788689551188e-02
-9.108110584503444906e-01	8.267361915164664898e-01	4.903292682717860090e-02
-9.108110584503444906e-01	8.360778433980086133e-01	4.816225020306949545e-02
-9.108110584503444906e-01	8.454194952795505147e-01	4.722714679255425596e-02
-9.108110584503444906e-01	8.547611471610926381e-01	4.621096592603875230e-02
-9.108110584503444906e-01	8.641027990426345395e-01	4.513038229968258791e-02
-9.108110584503444906e-01	8.734444509241764409e-01	4.401927700312964487e-02
-9.108110584503444906e-01	8.827861028057185644e-01	4.284472422226207750e-02
-9.108110584503444906e-01	8.921277546872604658e-01	4.101126248493458526e-02
-9.108110584503444906e-01	9.014694065688025892e-01	3.918669338563085525e-02
-9.108110584503444906e-01	9.108110584503444906e-01	3.732878792474721152e-02
-9.108110584503444906e-01	9.201527103318866141e-01	3.557477491484757615e-02
-9.108110584503444906e-01	9.294943622134285155e-01	3.402501754713840865e-02
-9.014694065688024782e-01	-9.294943622134285155e-01	3.551998658982934154e-02
-9.014694065688024782e-01	-9.201527103318865031e-01	3.597759112987557184e-02
-9.014694065688024782e-01	-9.108110584503444906e-01	3.672654498081601160e-02
-9.014694065688024782e-01	-9.014694065688024782e-01	3.757809633421284323e-02
-9.014694065688024782e-01	-8.921277546872605768e-01	3.883448195639848527e-02
-9.014694065688024782e-01	-8.827861028057185644e-01	3.954948087906189069e-02
-9.014694065688024782e-01	-8.734444509241765520e-01	4.024213924220716720e-02
-9.014694065688024782e-01	-8.641027990426345395e-01	4.095704525401168417e-02
-9.014694065688024782e-01	-8.547611471610925271e-01	4.183125467044703644e-02
-9.014694065688024782e-01	-8.454194952795505147e-01	4.297578104546273536e-02
-9.014694065688024782e-01	-8.360778433980085023e-01	4.440799724885660660e-02
-9.014694065688024782e-01	-8.267361915164666009e-01	4.607381809726423388e-02
-9.014694065688024782e-01	-8.173945396349245884e-01	4.790564160216070899e-02
-9.014694065688024782e-01	-8.080528877533825760e-01	4.984164651355017100e-02
-9.014694065688024782e-01	-7.987112358718405636e-01	5.161546872250191709e-02
-9.014694065688024782e-01	-7.893695839902985512e-01	5.316514638808002291e-02
-9.014694065688024782e-01	-7.800279321087566498e-01	5.333392677713830882e-02
-9.014694065688024782e-01	-7.706862802272146373e-01	5.380926830187261756e-02
-9.014694065688024782e-01	-7.613446283456726249e-01	5.527048002783552932e-02
-9.014694065688024782e-01	-7.520029764641306125e-01	5.792170450858241670e-02
-9.014694065688024782e-01	-7.426613245825886001e-01	6.160190504989222771e-02
-9.014694065688024782e-01	-7.333196727010465876e-01	6.584175024333299708e-02
-9.014694065688024782e-01	-7.239780208195045752e-01	7.186189173708362743e-02
-9.014694065688024782e-01	-7.146363689379626738e-01	7.401720980737512556e-02
-9.014694065688024782e-01	-7.052947170564206614e-01	7.383693562978045632e-02
-9.014694065688024782e-01	-6.959530651748786489e-01	7.141344476763672455e-02
-9.014694065688024782e-01	-6.866114132933366365e-01	6.762440035957870132e-02
-9.014694065688024782e-01	-6.772697614117946241e-01	6.379463015488383293e-02
-9.014694065688024782e-01	-6.679281095302527227e-01	6.117917203806966936e-02
-9.014694065688024782e-01	-6.585864576487105992e-01	6.045844414004307443e-02
-9.014694065688024782e-01	-6.492448057671686978e-01	6.145979021685016308e-02
-9.014694065688024782e-01	-6.399031538856266854e-01	6.326517830622692407e-02
-9.014694065688024782e-01	-6.305615020040846730e-01	6.468109701637322906e-02
-9.014694065688024782e-01	-6.212198501225426606e-01	6.364047365221855990e-02
-9.014694065688024782e-01	-6.118781982410006481e-01	6.218548507974153844e-02
-9.014694065688024782e-01	-6.025365463594587467e-01	6.079108501355311167e-02
-9.014694065688024782e-01	-5.931948944779166233e-01	6.047931020202396840e-02
-9.014694065688024782e-01	-5.838532425963747219e-01	6.172470159311715249e-02
-9.014694065688024782e-01	-5.745115907148327095e-01	6.418240503142752518e-02
-9.014694065688024782e-01	-5.651699388332906970e-01	6.685757690764036754e-02
-9.014694065688024782e-01	-5.558282869517486846e-01	6.898787407187388643e-02
-9.014694065688024782e-01	-5.464866350702066722e-01	6.839467289818042250e-02
-9.014694065688024782e-01	-5.371449831886647708e-01	6.664334907542494857e-02
-9.014694065688024782e-01	-5.278033313071226473e-01	6.480815437020064074e-02
-9.014694065688024782e-01	-5.184616794255807459e-01	6.399685453336319274e-02
-9.014694065688024782e-01	-5.091200275440387335e-01	6.480228310263810854e-02
-9.014694065688024782e-01	-4.997783756624967211e-01	6.702343496056183125e-02
-9.014694065688024782e-01	-4.904367237809547642e-01	6.977381339567696739e-02
-9.014694065688024782e-01	-4.810950718994127517e-01	7.190665319500244568e-02
-9.014694065688024782e-01	-4.717534200178707393e-01	7.252730994446068835e-02
-9.014694065688024782e-01	-4.624117681363287824e-01	7.138422438859773345e-02
-9.014694065688024782e-01	-4.530701162547867700e-01	6.739470895186014388e-02
-9.014694065688024782e-01	-4.437284643732447575e-01	6.502537247704415213e-02
-9.014694065688024782e-01	-4.343868124917028006e-01	6.390919589479504559e-02
-9.014694065688024782e-01	-4.250451606101607327e-01	6.443317599533895934e-02
-9.014694065688024782e-01	-4.157035087286188313e-01	6.629697071920367946e-02
-9.014694065688024782e-01	-4.063618568470768189e-01	6.866651235903897810e-02
-9.014694065688024782e-01	-3.970202049655348064e-01	7.051553976637732479e-02
-9.014694065688024782e-01	-3.876785530839927940e-01	7.090091091238936993e-02
-9.014694065688024782e-01	-3.783369012024507816e-01	6.878197906064008327e-02
-9.014694065688024782e-01	-3.689952493209087692e-01	6.553447710762529133e-02
-9.014694065688024782e-01	-3.596535974393668678e-01	6.215634075596038199e-02
-9.014694065688024782e-01	-3.503119455578248553e-01	5.970816597202416309e-02
-9.014694065688024782e-01	-3.409702936762828429e-01	5.891507979893178398e-02
-9.014694065688024782e-01	-3.316286417947408305e-01	5.991597799991831008e-02
-9.014694065688024782e-01	-3.222869899131988181e-01	6.226787848606961384e-02
-9.014694065688024782e-01	-3.129453380316568056e-01	6.513017304265335261e-02
-9.014694065688024782e-01	-3.036036861501147932e-01	6.755672302195345202e-02
-9.014694065688024782e-01	-2.942620342685728918e-01	6.879023541260845254e-02
-9.014694065688024782e-01	-2.849203823870308794e-01	6.746664286331545413e-02
-9.014694065688024782e-01	-2.755787305054888670e-01	6.520488211757596853e-02
-9.014694065688024782e-01	-2.662370786239468545e-01	6.221540546721187476e-02
-9.014694065688024782e-01	-2.568954267424048421e-01	5.919480295269372028e-02
-9.014694065688024782e-01	-2.475537748608628297e-01	5.681991206663105504e-02
-9.014694065688024782e-01	-2.382121229793209283e-01	5.560099087200034984e-02
-9.014694065688024782e-01	-2.288704710977789158e-01	5.578246670924913442e-02
-9.014694065688024782e-01	-2.195288192162369034e-01	5.732310583646291202e-02
-9.014694065688024782e-01	-2.101871673346948910e-01	6.209070880859753755e-02
-9.014694065688024782e-01	-2.008455154531528786e-01	6.573114378344990794e-02
-9.014694065688024782e-01	-1.915038635716108661e-01	6.921786940678692490e-02
-9.014694065688024782e-01	-1.821622116900688537e-01	7.213511916379036770e-02
-9.014694065688024782e-01	-1.728205598085269523e-01	7.420749035844867447e-02
-9.014694065688024782e-01	-1.634789079269849399e-01	7.530901428678708764e-02
-9.014694065688024782e-01	-1.541372560454429275e-01	7.544776826941704262e-02
-9.014694065688024782e-01	-1.447956041639009150e-01	7.473419769151991299e-02
-9.014694065688024782e-01	-1.354539522823589026e-01	7.334502673192191957e-02
-9.014694065688024782e-01	-1.261123004008168902e-01	7.148939367680678947e-02
-9.014694065688024782e-01	-1.167706485192749888e-01	6.983469380057989728e-02
-9.014694065688024782e-01	-1.074289966377329764e-01	6.795335573208072244e-02
-9.014694065688024782e-01	-9.808734475619096393e-02	6.610589994635485134e-02
-9.014694065688024782e-01	-8.874569287464895151e-02	6.437099496503571883e-02
-9.014694065688024782e-01	-7.940404099310693908e-02	6.279652349154526969e-02
-9.014694065688024782e-01	-7.006238911156492666e-02	6.140476336949246550e-02
-9.014694065688024782e-01	-6.072073723002302525e-02	6.019873920364771785e-02
-9.014694065688024782e-01	-5.137908534848101283e-02	5.916838159863559848e-02
-9.014694065688024782e-01	-4.203743346693900040e-02	5.686904744159139435e-02
-9.014694065688024782e-01	-3.269578158539698798e-02	5.641698054661692385e-02
-9.014694065688024782e-01	-2.335412970385497555e-02	5.603148430218455461e-02
-9.014694065688024782e-01	-1.401247782231296313e-02	5.568323070520568574e-02
-9.014694065688024782e-01	-4.670825940770950702e-03	5.535350767723028198e-02
-9.014694065688024782e-01	4.670825940770950702e-03	5.503560999246769753e-02
-9.014694065688024782e-01	1.401247782231296313e-02	5.473523925362527853e-02
-9.014694065688024782e-01	2.335412970385497555e-02	5.446959646154131418e-02
-9.014694065688024782e-01	3.269578158539698798e-02	5.426483258557192324e-02
-9.014694065688024782e-01	4.203743346693900040e-02	5.415191162672416958e-02
-9.014694065688024782e-01	5.137908534848101283e-02	5.493334817995392666e-02
-9.014694065688024782e-01	6.072073723002291423e-02	5.526735359397224462e-02
-9.014694065688024782e-01	7.006238911156492666e-02	5.574598942806621715e-02
-9.014694065688024782e-01	7.940404099310705011e-02	5.634506734995556321e-02
-9.014694065688024782e-01	8.874569287464895151e-02	5.702266135094626737e-02
-9.014694065688024782e-01	9.808734475619085291e-02	5.772172294181091012e-02
-9.014694065688024782e-01	1.074289966377329764e-01	5.837486929554082382e-02
-9.014694065688024782e-01	1.167706485192748778e-01	5.891497566463646529e-02
-9.014694065688024782e-01	1.261123004008170012e-01	5.847216115733990666e-02
-9.014694065688024782e-01	1.354539522823589026e-01	5.859595347446710373e-02
-9.014694065688024782e-01	1.447956041639010261e-01	5.856179613933606282e-02
-9.014694065688024782e-01	1.541372560454429275e-01	5.845099209752394054e-02
-9.014694065688024782e-01	1.634789079269848289e-01	5.838653198250692844e-02
-9.014694065688024782e-01	1.728205598085269523e-01	5.852219122350591635e-02
-9.014694065688024782e-01	1.821622116900688537e-01	5.900479978235079193e-02
-9.014694065688024782e-01	1.915038635716109772e-01	5.991726391337458268e-02
-9.014694065688024782e-01	2.008455154531528786e-01	6.124508561897351600e-02
-9.014694065688024782e-01	2.101871673346947800e-01	6.283390670127568522e-02
-9.014694065688024782e-01	2.195288192162369034e-01	6.528968439924208444e-02
-9.014694065688024782e-01	2.288704710977788048e-01	6.581759708108042561e-02
-9.014694065688024782e-01	2.382121229793209283e-01	6.534938879802690281e-02
-9.014694065688024782e-01	2.475537748608628297e-01	6.381177648313836326e-02
-9.014694065688024782e-01	2.568954267424049531e-01	6.147393184444524539e-02
-9.014694065688024782e-01	2.662370786239468545e-01	5.895308695254415643e-02
-9.014694065688024782e-01	2.755787305054887559e-01	5.711967138705899977e-02
-9.014694065688024782e-01	2.849203823870308794e-01	5.683030665001530257e-02
-9.014694065688024782e-01	2.942620342685727808e-01	5.988059902944858903e-02
-9.014694065688024782e-01	3.036036861501149042e-01	6.431874105933561847e-02
-9.014694065688024782e-01	3.129453380316568056e-01	6.946082334580201689e-02
-9.014694065688024782e-01	3.222869899131989291e-01	7.385397414203613564e-02
-9.014694065688024782e-01	3.316286417947408305e-01	7.612712554814639321e-02
-9.014694065688024782e-01	3.409702936762827319e-01	7.549423125801435486e-02
-9.014694065688024782e-01	3.503119455578248553e-01	7.211192119122067368e-02
-9.014694065688024782e-01	3.596535974393667567e-01	6.711056966274972502e-02
-9.014694065688024782e-01	3.689952493209088802e-01	6.223873076709062618e-02
-9.014694065688024782e-01	3.783369012024507816e-01	5.924652068995290427e-02
-9.014694065688024782e-01	3.876785530839926830e-01	5.921486711488919974e-02
-9.014694065688024782e-01	3.970202049655348064e-01	6.429887725212213301e-02
-9.014694065688024782e-01	4.063618568470767078e-01	6.916402090345032116e-02
-9.014694065688024782e-01	4.157035087286188313e-01	7.295924043931363567e-02
-9.014694065688024782e-01	4.250451606101607327e-01	7.417335640015772225e-02
-9.014694065688024782e-01	4.343868124917028561e-01	7.235571099382694105e-02
-9.014694065688024782e-01	4.437284643732447575e-01	6.831404008939837014e-02
-9.014694065688024782e-01	4.530701162547866589e-01	6.378101954116718875e-02
-9.014694065688024782e-01	4.624117681363287824e-01	6.036641924611296089e-02
-9.014694065688024782e-01	4.717534200178706838e-01	6.143984098768220242e-02
-9.014694065688024782e-01	4.810950718994128072e-01	6.460629137411659506e-02
-9.014694065688024782e-01	4.904367237809547087e-01	6.825870241152902362e-02
-9.014694065688024782e-01	4.997783756624968321e-01	7.065184988452601067e-02
-9.014694065688024782e-01	5.091200275440387335e-01	7.071899158619858461e-02
-9.014694065688024782e-01	5.184616794255806349e-01	6.857083966617720516e-02
-9.014694065688024782e-01	5.278033313071227584e-01	6.538499142560194599e-02
-9.014694065688024782e-01	5.371449831886646598e-01	6.277519814458180913e-02
-9.014694065688024782e-01	5.464866350702067832e-01	6.198042292680460558e-02
-9.014694065688024782e-01	5.558282869517486846e-01	6.327648898725130033e-02
-9.014694065688024782e-01	5.651699388332908081e-01	6.650248687993001728e-02
-9.014694065688024782e-01	5.745115907148327095e-01	6.855693070614894691e-02
-9.014694065688024782e-01	5.838532425963746109e-01	6.893945437363069306e-02
-9.014694065688024782e-01	5.931948944779167343e-01	6.746938646025076036e-02
-9.014694065688024782e-01	6.025365463594586357e-01	6.482638382711825020e-02
-9.014694065688024782e-01	6.118781982410007592e-01	6.215890290384139955e-02
-9.014694065688024782e-01	6.212198501225426606e-01	6.051326179856335308e-02
-9.014694065688024782e-01	6.305615020040845620e-01	6.066779683503847886e-02
-9.014694065688024782e-01	6.399031538856266854e-01	6.220053168710825559e-02
-9.014694065688024782e-01	6.492448057671685868e-01	6.385455801652063779e-02
-9.014694065688024782e-01	6.585864576487107103e-01	6.474724651327817826e-02
-9.014694065688024782e-01	6.679281095302526117e-01	6.433564053817358852e-02
-9.014694065688024782e-01	6.772697614117947351e-01	6.257560214599865167e-02
-9.014694065688024782e-01	6.866114132933366365e-01	5.989003192839065931e-02
-9.014694065688024782e-01	6.959530651748785379e-01	5.698252849272000820e-02
-9.014694065688024782e-01	7.052947170564206614e-01	5.456930558717613955e-02
-9.014694065688024782e-01	7.146363689379625628e-01	5.311983379217469908e-02
-9.014694065688024782e-01	7.239780208195046862e-01	5.270033426990635567e-02
-9.014694065688024782e-01	7.333196727010465876e-01	5.340040793775283068e-02
-9.014694065688024782e-01	7.426613245825887111e-01	5.378715208236647949e-02
-9.014694065688024782e-01	7.520029764641306125e-01	5.382217745683975929e-02
-9.014694065688024782e-01	7.613446283456725139e-01	5.349278593725891734e-02
-9.014694065688024782e-01	7.706862802272146373e-01	5.295579805932887352e-02
-9.014694065688024782e-01	7.800279321087565387e-01	5.236707758092529891e-02
-9.014694065688024782e-01	7.893695839902986622e-01	5.180126693156343609e-02
-9.014694065688024782e-01	7.987112358718405636e-01	5.113468016818217832e-02
-9.014694065688024782e-01	8.080528877533824650e-01	5.066262443261140835e-02
-9.014694065688024782e-01	8.173945396349245884e-01	5.023834618840897909e-02
-9.014694065688024782e-01	8.267361915164664898e-01	4.983084620428357425e-02
-9.014694065688024782e-01	8.360778433980086133e-01	4.938095188692919607e-02
-9.014694065688024782e-01	8.454194952795505147e-01	4.881390424215831941e-02
-9.014694065688024782e-01	8.547611471610926381e-01	4.808866791988568312e-02
-9.014694065688024782e-01	8.641027990426345395e-01	4.721552570890061307e-02
-9.014694065688024782e-01	8.734444509241764409e-01	4.619130519460615258e-02
-9.014694065688024782e-01	8.827861028057185644e-01	4.490859179097933529e-02
-9.014694065688024782e-01	8.921277546872604658e-01	4.324508033152357767e-02
-9.014694065688024782e-01	9.014694065688025892e-01	4.071020931486270950e-02
-9.014694065688024782e-01	9.108110584503444906e-01	3.855320218506644997e-02
-9.014694065688024782e-01	9.201527103318866141e-01	3.645533798183771268e-02
-9.014694065688024782e-01	9.294943622134285155e-01	3.454158424122658749e-02
-8.921277546872605768e-01	-9.294943622134285155e-01	3.500709836117670698e-02
-8.921277546872605768e-01	-9.201527103318865031e-01	3.553050639286737394e-02
-8.921277546872605768e-01	-9.108110584503444906e-01	3.637312501574956058e-02
-8.921277546872605768e-01	-9.014694065688024782e-01	3.734037245273241767e-02
-8.921277546872605768e-01	-8.921277546872605768e-01	3.868941454919338357e-02
-8.921277546872605768e-01	-8.827861028057185644e-01	3.962270992050259677e-02
-8.921277546872605768e-01	-8.734444509241765520e-01	4.056830613280026226e-02
-8.921277546872605768e-01	-8.641027990426345395e-01	4.150115530066449121e-02
-8.921277546872605768e-01	-8.547611471610925271e-01	4.247429325314792947e-02
-8.921277546872605768e-01	-8.454194952795505147e-01	4.362482247860447609e-02
-8.921277546872605768e-01	-8.360778433980085023e-01	4.505701540273040345e-02
-8.921277546872605768e-01	-8.267361915164666009e-01	4.674545150924462600e-02
-8.921277546872605768e-01	-8.173945396349245884e-01	4.857490476389254852e-02
-8.921277546872605768e-01	-8.080528877533825760e-01	5.047583161029203097e-02
-8.921277546872605768e-01	-7.987112358718405636e-01	5.227420723745373338e-02
-8.921277546872605768e-01	-7.893695839902985512e-01	5.361152961640597292e-02
-8.921277546872605768e-01	-7.800279321087566498e-01	5.385230672771336435e-02
-8.921277546872605768e-01	-7.706862802272146373e-01	5.437340127935601231e-02
-8.921277546872605768e-01	-7.613446283456726249e-01	5.585519940932748284e-02
-8.921277546872605768e-01	-7.520029764641306125e-01	5.844271426219230237e-02
-8.921277546872605768e-01	-7.426613245825886001e-01	6.189873750743410397e-02
-8.921277546872605768e-01	-7.333196727010465876e-01	6.574566796173267336e-02
-8.921277546872605768e-01	-7.239780208195045752e-01	7.021418681580807175e-02
-8.921277546872605768e-01	-7.146363689379626738e-01	7.152707284418015343e-02
-8.921277546872605768e-01	-7.052947170564206614e-01	7.081141384811169559e-02
-8.921277546872605768e-01	-6.959530651748786489e-01	6.825324753062728123e-02
-8.921277546872605768e-01	-6.866114132933366365e-01	6.469758509476437880e-02
-8.921277546872605768e-01	-6.772697614117946241e-01	6.129956887612757199e-02
-8.921277546872605768e-01	-6.679281095302527227e-01	5.908364981885268208e-02
-8.921277546872605768e-01	-6.585864576487105992e-01	5.854513985025186495e-02
-8.921277546872605768e-01	-6.492448057671686978e-01	5.944730156229556528e-02
-8.921277546872605768e-01	-6.399031538856266854e-01	6.095128772079072554e-02
-8.921277546872605768e-01	-6.305615020040846730e-01	6.204804724324614745e-02
-8.921277546872605768e-01	-6.212198501225426606e-01	6.227778358841112166e-02
-8.921277546872605768e-01	-6.118781982410006481e-01	6.100618914072922921e-02
-8.921277546872605768e-01	-6.025365463594587467e-01	5.993635446367279185e-02
-8.921277546872605768e-01	-5.931948944779166233e-01	6.000472102167372229e-02
-8.921277546872605768e-01	-5.838532425963747219e-01	6.158118020530688186e-02
-8.921277546872605768e-01	-5.745115907148327095e-01	6.423952738894606052e-02
-8.921277546872605768e-01	-5.651699388332906970e-01	6.695790151278066538e-02
-8.921277546872605768e-01	-5.558282869517486846e-01	6.888101783691094604e-02
-8.921277546872605768e-01	-5.464866350702066722e-01	6.801390131541711070e-02
-8.921277546872605768e-01	-5.371449831886647708e-01	6.607218387931171333e-02
-8.921277546872605768e-01	-5.278033313071226473e-01	6.417274726588198530e-02
-8.921277546872605768e-01	-5.184616794255807459e-01	6.339195780375701805e-02
-8.921277546872605768e-01	-5.091200275440387335e-01	6.425090204075328826e-02
-8.921277546872605768e-01	-4.997783756624967211e-01	6.647908528920447313e-02
-8.921277546872605768e-01	-4.904367237809547642e-01	6.916258829071345038e-02
-8.921277546872605768e-01	-4.810950718994127517e-01	7.117316723322388017e-02
-8.921277546872605768e-01	-4.717534200178707393e-01	7.166701040232423270e-02
-8.921277546872605768e-01	-4.624117681363287824e-01	7.044685001572051353e-02
-8.921277546872605768e-01	-4.530701162547867700e-01	6.692885313202945330e-02
-8.921277546872605768e-01	-4.437284643732447575e-01	6.456890916493189525e-02
-8.921277546872605768e-01	-4.343868124917028006e-01	6.343526726716734732e-02
-8.921277546872605768e-01	-4.250451606101607327e-01	6.388953138932540465e-02
-8.921277546872605768e-01	-4.157035087286188313e-01	6.564237607715631140e-02
-8.921277546872605768e-01	-4.063618568470768189e-01	6.789695217883373601e-02
-8.921277546872605768e-01	-3.970202049655348064e-01	6.966946128182956166e-02
-8.921277546872605768e-01	-3.876785530839927940e-01	6.929781194077243300e-02
-8.921277546872605768e-01	-3.783369012024507816e-01	6.745866639743346160e-02
-8.921277546872605768e-01	-3.689952493209087692e-01	6.456464995821012409e-02
-8.921277546872605768e-01	-3.596535974393668678e-01	6.147525161284078665e-02
-8.921277546872605768e-01	-3.503119455578248553e-01	5.912187428142308410e-02
-8.921277546872605768e-01	-3.409702936762828429e-01	5.816846093262752204e-02
-8.921277546872605768e-01	-3.316286417947408305e-01	5.880230929327344425e-02
-8.921277546872605768e-01	-3.222869899131988181e-01	6.070830681078047408e-02
-8.921277546872605768e-01	-3.129453380316568056e-01	6.319294724084291437e-02
-8.921277546872605768e-01	-3.036036861501147932e-01	6.543610892967914594e-02
-8.921277546872605768e-01	-2.942620342685728918e-01	6.675827794327726661e-02
-8.921277546872605768e-01	-2.849203823870308794e-01	6.680070304803702175e-02
-8.921277546872605768e-01	-2.755787305054888670e-01	6.486865305248656899e-02
-8.921277546872605768e-01	-2.662370786239468545e-01	6.226827641139284081e-02
-8.921277546872605768e-01	-2.568954267424048421e-01	5.959083010628948851e-02
-8.921277546872605768e-01	-2.475537748608628297e-01	5.742205790626456891e-02
-8.921277546872605768e-01	-2.382121229793209283e-01	5.620140079081443335e-02
-8.921277546872605768e-01	-2.288704710977789158e-01	5.615396466327790548e-02
-8.921277546872605768e-01	-2.195288192162369034e-01	5.819169217211767053e-02
-8.921277546872605768e-01	-2.101871673346948910e-01	6.032777902631739769e-02
-8.921277546872605768e-01	-2.008455154531528786e-01	6.287733884062475520e-02
-8.921277546872605768e-01	-1.915038635716108661e-01	6.552539715377399265e-02
-8.921277546872605768e-01	-1.821622116900688537e-01	6.800984723499353679e-02
-8.921277546872605768e-01	-1.728205598085269523e-01	7.014797550336049348e-02
-8.921277546872605768e-01	-1.634789079269849399e-01	7.184201641319155895e-02
-8.921277546872605768e-01	-1.541372560454429275e-01	7.306510012357404771e-02
-8.921277546872605768e-01	-1.447956041639009150e-01	7.383571642317821038e-02
-8.921277546872605768e-01	-1.354539522823589026e-01	7.419446453043407330e-02
-8.921277546872605768e-01	-1.261123004008168902e-01	7.418883400834852537e-02
-8.921277546872605768e-01	-1.167706485192749888e-01	7.386474227886427601e-02
-8.921277546872605768e-01	-1.074289966377329764e-01	7.136544651002636741e-02
-8.921277546872605768e-01	-9.808734475619096393e-02	7.005801823389772032e-02
-8.921277546872605768e-01	-8.874569287464895151e-02	6.865818872482985780e-02
-8.921277546872605768e-01	-7.940404099310693908e-02	6.721458847768892186e-02
-8.921277546872605768e-01	-7.006238911156492666e-02	6.576954511565760719e-02
-8.921277546872605768e-01	-6.072073723002302525e-02	6.436024539454707205e-02
-8.921277546872605768e-01	-5.137908534848101283e-02	6.466366352829186481e-02
-8.921277546872605768e-01	-4.203743346693900040e-02	6.334214889270289861e-02
-8.921277546872605768e-01	-3.269578158539698798e-02	6.212578473658182665e-02
-8.921277546872605768e-01	-2.335412970385497555e-02	6.104279583370352674e-02
-8.921277546872605768e-01	-1.401247782231296313e-02	6.011230277168108649e-02
-8.921277546872605768e-01	-4.670825940770950702e-03	5.934522779772606615e-02
-8.921277546872605768e-01	4.670825940770950702e-03	5.874625898791428769e-02
-8.921277546872605768e-01	1.401247782231296313e-02	5.831625690284814034e-02
-8.921277546872605768e-01	2.335412970385497555e-02	5.805430443433004517e-02
-8.921277546872605768e-01	3.269578158539698798e-02	5.795859947664246115e-02
-8.921277546872605768e-01	4.203743346693900040e-02	5.802583106254962514e-02
-8.921277546872605768e-01	5.137908534848101283e-02	5.824947381861669826e-02
-8.921277546872605768e-01	6.072073723002291423e-02	5.748286384846848507e-02
-8.921277546872605768e-01	7.006238911156492666e-02	5.803543699621535601e-02
-8.921277546872605768e-01	7.940404099310705011e-02	5.867486009446254425e-02
-8.921277546872605768e-01	8.874569287464895151e-02	5.935392900721667142e-02
-8.921277546872605768e-01	9.808734475619085291e-02	6.001412301346256695e-02
-8.921277546872605768e-01	1.074289966377329764e-01	6.059364526669590301e-02
-8.921277546872605768e-01	1.167706485192748778e-01	6.225191688930640371e-02
-8.921277546872605768e-01	1.261123004008170012e-01	6.235224633999468524e-02
-8.921277546872605768e-01	1.354539522823589026e-01	6.227484927116086477e-02
-8.921277546872605768e-01	1.447956041639010261e-01	6.206451543809302085e-02
-8.921277546872605768e-01	1.541372560454429275e-01	6.180449938915673347e-02
-8.921277546872605768e-01	1.634789079269848289e-01	6.160342700207670913e-02
-8.921277546872605768e-01	1.728205598085269523e-01	6.158706687340636393e-02
-8.921277546872605768e-01	1.821622116900688537e-01	6.186996903581938601e-02
-8.921277546872605768e-01	1.915038635716109772e-01	6.249814732864695382e-02
-8.921277546872605768e-01	2.008455154531528786e-01	6.342323954386261398e-02
-8.921277546872605768e-01	2.101871673346947800e-01	6.448888701512044130e-02
-8.921277546872605768e-01	2.195288192162369034e-01	6.540815845255719407e-02
-8.921277546872605768e-01	2.288704710977788048e-01	6.586670760751681120e-02
-8.921277546872605768e-01	2.382121229793209283e-01	6.514777063994536821e-02
-8.921277546872605768e-01	2.475537748608628297e-01	6.347330189481782681e-02
-8.921277546872605768e-01	2.568954267424049531e-01	6.113909267348491966e-02
-8.921277546872605768e-01	2.662370786239468545e-01	5.878352222932780452e-02
-8.921277546872605768e-01	2.755787305054887559e-01	5.723862258488066762e-02
-8.921277546872605768e-01	2.849203823870308794e-01	5.845663049626993735e-02
-8.921277546872605768e-01	2.942620342685727808e-01	6.171510207602443066e-02
-8.921277546872605768e-01	3.036036861501149042e-01	6.649558616963276159e-02
-8.921277546872605768e-01	3.129453380316568056e-01	7.170047953371343208e-02
-8.921277546872605768e-01	3.222869899131989291e-01	7.590548698825753948e-02
-8.921277546872605768e-01	3.316286417947408305e-01	7.782037256239689171e-02
-8.921277546872605768e-01	3.409702936762827319e-01	7.676248960468542992e-02
-8.921277546872605768e-01	3.503119455578248553e-01	7.298277773099456911e-02
-8.921277546872605768e-01	3.596535974393667567e-01	6.766684411907822327e-02
-8.921277546872605768e-01	3.689952493209088802e-01	6.258922877161843257e-02
-8.921277546872605768e-01	3.783369012024507816e-01	5.949949174820987063e-02
-8.921277546872605768e-01	3.876785530839926830e-01	5.946619483847684351e-02
-8.921277546872605768e-01	3.970202049655348064e-01	6.451925524009585744e-02
-8.921277546872605768e-01	4.063618568470767078e-01	6.948477781540633724e-02
-8.921277546872605768e-01	4.157035087286188313e-01	7.339582945374598100e-02
-8.921277546872605768e-01	4.250451606101607327e-01	7.469289813780373433e-02
-8.921277546872605768e-01	4.343868124917028561e-01	7.287021571456728242e-02
-8.921277546872605768e-01	4.437284643732447575e-01	6.869683936671287794e-02
-8.921277546872605768e-01	4.530701162547866589e-01	6.387868278515813902e-02
-8.921277546872605768e-01	4.624117681363287824e-01	5.935909618202597771e-02
-8.921277546872605768e-01	4.717534200178706838e-01	5.965768951239601436e-02
-8.921277546872605768e-01	4.810950718994128072e-01	6.231281681708446957e-02
-8.921277546872605768e-01	4.904367237809547087e-01	6.584305780083278548e-02
-8.921277546872605768e-01	4.997783756624968321e-01	6.848584949345380701e-02
-8.921277546872605768e-01	5.091200275440387335e-01	6.901089031692621278e-02
-8.921277546872605768e-01	5.184616794255806349e-01	6.727278954489869511e-02
-8.921277546872605768e-01	5.278033313071227584e-01	6.421785301090462972e-02
-8.921277546872605768e-01	5.371449831886646598e-01	6.135363780190466326e-02
-8.921277546872605768e-01	5.464866350702067832e-01	5.998817259588181544e-02
-8.921277546872605768e-01	5.558282869517486846e-01	6.061068007203695984e-02
-8.921277546872605768e-01	5.651699388332908081e-01	6.483514771606231630e-02
-8.921277546872605768e-01	5.745115907148327095e-01	6.691803014052898069e-02
-8.921277546872605768e-01	5.838532425963746109e-01	6.753252910701050549e-02
-8.921277546872605768e-01	5.931948944779167343e-01	6.643324579484953529e-02
-8.921277546872605768e-01	6.025365463594586357e-01	6.420570378730881822e-02
-8.921277546872605768e-01	6.118781982410007592e-01	6.191247737066943313e-02
-8.921277546872605768e-01	6.212198501225426606e-01	6.054797857990727727e-02
-8.921277546872605768e-01	6.305615020040845620e-01	6.117556048881619274e-02
-8.921277546872605768e-01	6.399031538856266854e-01	6.278931692401060194e-02
-8.921277546872605768e-01	6.492448057671685868e-01	6.441698318440586268e-02
-8.921277546872605768e-01	6.585864576487107103e-01	6.522676402262218842e-02
-8.921277546872605768e-01	6.679281095302526117e-01	6.471826201479310980e-02
-8.921277546872605768e-01	6.772697614117947351e-01	6.288673361296272246e-02
-8.921277546872605768e-01	6.866114132933366365e-01	6.019338686459156651e-02
-8.921277546872605768e-01	6.959530651748785379e-01	5.736710182013030068e-02
-8.921277546872605768e-01	7.052947170564206614e-01	5.511471883668806609e-02
-8.921277546872605768e-01	7.146363689379625628e-01	5.385151690096164762e-02
-8.921277546872605768e-01	7.239780208195046862e-01	5.356302511153480245e-02
-8.921277546872605768e-01	7.333196727010465876e-01	5.380764502184400694e-02
-8.921277546872605768e-01	7.426613245825887111e-01	5.409339136814624027e-02
-8.921277546872605768e-01	7.520029764641306125e-01	5.398687091414543920e-02
-8.921277546872605768e-01	7.613446283456725139e-01	5.350926418946371638e-02
-8.921277546872605768e-01	7.706862802272146373e-01	5.284486756764978505e-02
-8.921277546872605768e-01	7.800279321087565387e-01	5.216624755570856142e-02
-8.921277546872605768e-01	7.893695839902986622e-01	5.156208306676370035e-02
-8.921277546872605768e-01	7.987112358718405636e-01	5.079913970167892340e-02
-8.921277546872605768e-01	8.080528877533824650e-01	5.059965834426144449e-02
-8.921277546872605768e-01	8.173945396349245884e-01	5.057227292381563655e-02
-8.921277546872605768e-01	8.267361915164664898e-01	5.064455512854972724e-02
-8.921277546872605768e-01	8.360778433980086133e-01	5.069794119277186428e-02
-8.921277546872605768e-01	8.454194952795505147e-01	5.060817444881657301e-02
-8.921277546872605768e-01	8.547611471610926381e-01	5.031549427172085642e-02
-8.921277546872605768e-01	8.641027990426345395e-01	4.980344634675477888e-02
-8.921277546872605768e-01	8.734444509241764409e-01	4.899070336017177785e-02
-8.921277546872605768e-01	8.827861028057185644e-01	4.771940023266337677e-02
-8.921277546872605768e-01	8.921277546872604658e-01	4.594238015229558381e-02
-8.921277546872605768e-01	9.014694065688025892e-01	4.192050865209082794e-02
-8.921277546872605768e-01	9.108110584503444906e-01	3.960359622989902129e-02
-8.921277546872605768e-01	9.201527103318866141e-01	3.727884927769040124e-02
-8.921277546872605768e-01	9.294943622134285155e-01	3.510461594801234791e-02
-8.827861028057185644e-01	-9.294943622134285155e-01	3.383121898591923832e-02
-8.827861028057185644e-01	-9.201527103318865031e-01	3.457880458990351957e-02
-8.827861028057185644e-01	-9.108110584503444906e-01	3.569291398447924785e-02
-8.827861028057185644e-01	-9.014694065688024782e-01	3.697517101794803307e-02
-8.827861028057185644e-01	-8.921277546872605768e-01	3.819637166939825884e-02
-8.827861028057185644e-01	-8.827861028057185644e-01	3.999434326747564050e-02
-8.827861028057185644e-01	-8.734444509241765520e-01	4.117137722820014833e-02
-8.827861028057185644e-01	-8.641027990426345395e-01	4.234923463380878272e-02
-8.827861028057185644e-01	-8.547611471610925271e-01	4.348865314108822655e-02
-8.827861028057185644e-01	-8.454194952795505147e-01	4.465673241227115925e-02
-8.827861028057185644e-01	-8.360778433980085023e-01	4.600252190066733693e-02
-8.827861028057185644e-01	-8.267361915164666009e-01	4.760476368539827419e-02
-8.827861028057185644e-01	-8.173945396349245884e-01	4.936568979060186602e-02
-8.827861028057185644e-01	-8.080528877533825760e-01	5.116233768006115540e-02
-8.827861028057185644e-01	-7.987112358718405636e-01	5.346888418247908170e-02
-8.827861028057185644e-01	-7.893695839902985512e-01	5.438556512712486996e-02
-8.827861028057185644e-01	-7.800279321087566498e-01	5.473517933338779146e-02
-8.827861028057185644e-01	-7.706862802272146373e-01	5.529240560480664507e-02
-8.827861028057185644e-01	-7.613446283456726249e-01	5.673197196835713663e-02
-8.827861028057185644e-01	-7.520029764641306125e-01	5.910641465074616130e-02
-8.827861028057185644e-01	-7.426613245825886001e-01	6.203933617216731561e-02
-8.827861028057185644e-01	-7.333196727010465876e-01	6.503519532119492186e-02
-8.827861028057185644e-01	-7.239780208195045752e-01	6.756477014103878798e-02
-8.827861028057185644e-01	-7.146363689379626738e-01	6.826576458983479867e-02
-8.827861028057185644e-01	-7.052947170564206614e-01	6.707762755119774101e-02
-8.827861028057185644e-01	-6.959530651748786489e-01	6.452447285779801256e-02
-8.827861028057185644e-01	-6.866114132933366365e-01	6.141212520733817237e-02
-8.827861028057185644e-01	-6.772697614117946241e-01	5.871201758298583151e-02
-8.827861028057185644e-01	-6.679281095302527227e-01	5.719661398814043091e-02
-8.827861028057185644e-01	-6.585864576487105992e-01	5.714563345233063252e-02
-8.827861028057185644e-01	-6.492448057671686978e-01	5.822587449436866791e-02
-8.827861028057185644e-01	-6.399031538856266854e-01	5.965248159314803789e-02
-8.827861028057185644e-01	-6.305615020040846730e-01	6.094496626726688543e-02
-8.827861028057185644e-01	-6.212198501225426606e-01	6.046897536746954210e-02
-8.827861028057185644e-01	-6.118781982410006481e-01	5.951509849877337915e-02
-8.827861028057185644e-01	-6.025365463594587467e-01	5.899121444135184411e-02
-8.827861028057185644e-01	-5.931948944779166233e-01	5.968636448553898965e-02
-8.827861028057185644e-01	-5.838532425963747219e-01	6.179077181212781766e-02
-8.827861028057185644e-01	-5.745115907148327095e-01	6.474301238959596916e-02
-8.827861028057185644e-01	-5.651699388332906970e-01	6.748274220428210346e-02
-8.827861028057185644e-01	-5.558282869517486846e-01	6.897018521215701747e-02
-8.827861028057185644e-01	-5.464866350702066722e-01	6.797969796834987810e-02
-8.827861028057185644e-01	-5.371449831886647708e-01	6.581375448695893360e-02
-8.827861028057185644e-01	-5.278033313071226473e-01	6.375554880847118799e-02
-8.827861028057185644e-01	-5.184616794255807459e-01	6.284254294429114651e-02
-8.827861028057185644e-01	-5.091200275440387335e-01	6.354336724120751567e-02
-8.827861028057185644e-01	-4.997783756624967211e-01	6.556140978323690693e-02
-8.827861028057185644e-01	-4.904367237809547642e-01	6.800189332782922980e-02
-8.827861028057185644e-01	-4.810950718994127517e-01	6.978973553857049927e-02
-8.827861028057185644e-01	-4.717534200178707393e-01	7.014653681049703993e-02
-8.827861028057185644e-01	-4.624117681363287824e-01	6.826795327545562286e-02
-8.827861028057185644e-01	-4.530701162547867700e-01	6.567478526681966300e-02
-8.827861028057185644e-01	-4.437284643732447575e-01	6.339272357855020579e-02
-8.827861028057185644e-01	-4.343868124917028006e-01	6.223602432098317150e-02
-8.827861028057185644e-01	-4.250451606101607327e-01	6.252205328622079117e-02
-8.827861028057185644e-01	-4.157035087286188313e-01	6.398034895065464467e-02
-8.827861028057185644e-01	-4.063618568470768189e-01	6.589668864403042114e-02
-8.827861028057185644e-01	-3.970202049655348064e-01	6.741383146654859881e-02
-8.827861028057185644e-01	-3.876785530839927940e-01	6.784227240376768109e-02
-8.827861028057185644e-01	-3.783369012024507816e-01	6.534288268541905975e-02
-8.827861028057185644e-01	-3.689952493209087692e-01	6.295917464009130604e-02
-8.827861028057185644e-01	-3.596535974393668678e-01	6.041490305806927058e-02
-8.827861028057185644e-01	-3.503119455578248553e-01	5.844909940926896336e-02
-8.827861028057185644e-01	-3.409702936762828429e-01	5.758675401545480799e-02
-8.827861028057185644e-01	-3.316286417947408305e-01	5.798767912663078949e-02
-8.827861028057185644e-01	-3.222869899131988181e-01	5.941596778637374399e-02
-8.827861028057185644e-01	-3.129453380316568056e-01	6.133508179664475674e-02
-8.827861028057185644e-01	-3.036036861501147932e-01	6.311035047605030590e-02
-8.827861028057185644e-01	-2.942620342685728918e-01	6.507183025942717136e-02
-8.827861028057185644e-01	-2.849203823870308794e-01	6.471047204108694439e-02
-8.827861028057185644e-01	-2.755787305054888670e-01	6.347143932767244923e-02
-8.827861028057185644e-01	-2.662370786239468545e-01	6.173915584153694125e-02
-8.827861028057185644e-01	-2.568954267424048421e-01	5.996702556871854467e-02
-8.827861028057185644e-01	-2.475537748608628297e-01	5.855283102580598198e-02
-8.827861028057185644e-01	-2.382121229793209283e-01	5.776093369143296685e-02
-8.827861028057185644e-01	-2.288704710977789158e-01	5.769548316043191655e-02
-8.827861028057185644e-01	-2.195288192162369034e-01	5.831553379639153184e-02
-8.827861028057185644e-01	-2.101871673346948910e-01	6.045872587736376286e-02
-8.827861028057185644e-01	-2.008455154531528786e-01	6.180230852986014212e-02
-8.827861028057185644e-01	-1.915038635716108661e-01	6.319856872123055802e-02
-8.827861028057185644e-01	-1.821622116900688537e-01	6.457921967999576129e-02
-8.827861028057185644e-01	-1.728205598085269523e-01	6.593340914222386995e-02
-8.827861028057185644e-01	-1.634789079269849399e-01	6.729230921157675072e-02
-8.827861028057185644e-01	-1.541372560454429275e-01	6.870039913322495417e-02
-8.827861028057185644e-01	-1.447956041639009150e-01	7.018515370134478792e-02
-8.827861028057185644e-01	-1.354539522823589026e-01	7.173709216895382546e-02
-8.827861028057185644e-01	-1.261123004008168902e-01	7.330415713596816207e-02
-8.827861028057185644e-01	-1.167706485192749888e-01	7.540546600626998885e-02
-8.827861028057185644e-01	-1.074289966377329764e-01	7.611463453847228111e-02
-8.827861028057185644e-01	-9.808734475619096393e-02	7.649343044791119539e-02
-8.827861028057185644e-01	-8.874569287464895151e-02	7.650366259126051283e-02
-8.827861028057185644e-01	-7.940404099310693908e-02	7.613789545740171083e-02
-8.827861028057185644e-01	-7.006238911156492666e-02	7.542055916113567238e-02
-8.827861028057185644e-01	-6.072073723002302525e-02	7.440393500626783785e-02
-8.827861028057185644e-01	-5.137908534848101283e-02	7.316054046435521707e-02
-8.827861028057185644e-01	-4.203743346693900040e-02	7.378085584325901058e-02
-8.827861028057185644e-01	-3.269578158539698798e-02	7.234357560106538521e-02
-8.827861028057185644e-01	-2.335412970385497555e-02	7.091734146208239498e-02
-8.827861028057185644e-01	-1.401247782231296313e-02	6.957402950343352654e-02
-8.827861028057185644e-01	-4.670825940770950702e-03	6.836867398138496421e-02
-8.827861028057185644e-01	4.670825940770950702e-03	6.733896318460551311e-02
-8.827861028057185644e-01	1.401247782231296313e-02	6.650658164826889207e-02
-8.827861028057185644e-01	2.335412970385497555e-02	6.587948050566656832e-02
-8.827861028057185644e-01	3.269578158539698798e-02	6.545413134154670631e-02
-8.827861028057185644e-01	4.203743346693900040e-02	6.521718453421473938e-02
-8.827861028057185644e-01	5.137908534848101283e-02	6.337325619427515433e-02
-8.827861028057185644e-01	6.072073723002291423e-02	6.361569333421882022e-02
-8.827861028057185644e-01	7.006238911156492666e-02	6.394371433616909128e-02
-8.827861028057185644e-01	7.940404099310705011e-02	6.431343777417733443e-02
-8.827861028057185644e-01	8.874569287464895151e-02	6.467646902770501915e-02
-8.827861028057185644e-01	9.808734475619085291e-02	6.498316941101561772e-02
-8.827861028057185644e-01	1.074289966377329764e-01	6.518780490032952124e-02
-8.827861028057185644e-01	1.167706485192748778e-01	6.525419733671410094e-02
-8.827861028057185644e-01	1.261123004008170012e-01	6.580804083977162544e-02
-8.827861028057185644e-01	1.354539522823589026e-01	6.541089331857494193e-02
-8.827861028057185644e-01	1.447956041639010261e-01	6.492543505225414902e-02
-8.827861028057185644e-01	1.541372560454429275e-01	6.442163459194841235e-02
-8.827861028057185644e-01	1.634789079269848289e-01	6.398095050698555941e-02
-8.827861028057185644e-01	1.728205598085269523e-01	6.368887484384525011e-02
-8.827861028057185644e-01	1.821622116900688537e-01	6.362442815270161200e-02
-8.827861028057185644e-01	1.915038635716109772e-01	6.381296602013053487e-02
-8.827861028057185644e-01	2.008455154531528786e-01	6.419877897020348501e-02
-8.827861028057185644e-01	2.101871673346947800e-01	6.465364014132890524e-02
-8.827861028057185644e-01	2.195288192162369034e-01	6.529099874890859079e-02
-8.827861028057185644e-01	2.288704710977788048e-01	6.500332875890699191e-02
-8.827861028057185644e-01	2.382121229793209283e-01	6.400691393549635955e-02
-8.827861028057185644e-01	2.475537748608628297e-01	6.235540237364253779e-02
-8.827861028057185644e-01	2.568954267424049531e-01	6.036545422370699632e-02
-8.827861028057185644e-01	2.662370786239468545e-01	5.861687042089543109e-02
-8.827861028057185644e-01	2.755787305054887559e-01	5.781921593217849431e-02
-8.827861028057185644e-01	2.849203823870308794e-01	5.859443897535081269e-02
-8.827861028057185644e-01	2.942620342685727808e-01	6.123099811773348444e-02
-8.827861028057185644e-01	3.036036861501149042e-01	6.835103649784132762e-02
-8.827861028057185644e-01	3.129453380316568056e-01	7.318748667134253316e-02
-8.827861028057185644e-01	3.222869899131989291e-01	7.684913846341261123e-02
-8.827861028057185644e-01	3.316286417947408305e-01	7.820924091986222737e-02
-8.827861028057185644e-01	3.409702936762827319e-01	7.673190661850511074e-02
-8.827861028057185644e-01	3.503119455578248553e-01	7.275993419409299001e-02
-8.827861028057185644e-01	3.596535974393667567e-01	6.749670449399702843e-02
-8.827861028057185644e-01	3.689952493209088802e-01	6.266245977724520244e-02
-8.827861028057185644e-01	3.783369012024507816e-01	5.992221084684094812e-02
-8.827861028057185644e-01	3.876785530839926830e-01	6.131977828050505508e-02
-8.827861028057185644e-01	3.970202049655348064e-01	6.563067737666117285e-02
-8.827861028057185644e-01	4.063618568470767078e-01	7.082191175071993194e-02
-8.827861028057185644e-01	4.157035087286188313e-01	7.489603184154484949e-02
-8.827861028057185644e-01	4.250451606101607327e-01	7.626357527290492100e-02
-8.827861028057185644e-01	4.343868124917028561e-01	7.436034339756761313e-02
-8.827861028057185644e-01	4.437284643732447575e-01	6.990682272745732395e-02
-8.827861028057185644e-01	4.530701162547866589e-01	6.460506682919844867e-02
-8.827861028057185644e-01	4.624117681363287824e-01	6.044640742126932559e-02
-8.827861028057185644e-01	4.717534200178706838e-01	5.919564950528567737e-02
-8.827861028057185644e-01	4.810950718994128072e-01	6.157444655680659185e-02
-8.827861028057185644e-01	4.904367237809547087e-01	6.511020979627184235e-02
-8.827861028057185644e-01	4.997783756624968321e-01	6.799138102450520693e-02
-8.827861028057185644e-01	5.091200275440387335e-01	6.882526694044116544e-02
-8.827861028057185644e-01	5.184616794255806349e-01	6.724116949087782791e-02
-8.827861028057185644e-01	5.278033313071227584e-01	6.399998507051589403e-02
-8.827861028057185644e-01	5.371449831886646598e-01	6.055802424227496594e-02
-8.827861028057185644e-01	5.464866350702067832e-01	5.834032429209649873e-02
-8.827861028057185644e-01	5.558282869517486846e-01	5.933101963742498652e-02
-8.827861028057185644e-01	5.651699388332908081e-01	6.144439706314158006e-02
-8.827861028057185644e-01	5.745115907148327095e-01	6.357407050797966863e-02
-8.827861028057185644e-01	5.838532425963746109e-01	6.466644372538382646e-02
-8.827861028057185644e-01	5.931948944779167343e-01	6.431203305584667906e-02
-8.827861028057185644e-01	6.025365463594586357e-01	6.288192159989376695e-02
-8.827861028057185644e-01	6.118781982410007592e-01	6.125874220818249699e-02
-8.827861028057185644e-01	6.212198501225426606e-01	6.034304659174895974e-02
-8.827861028057185644e-01	6.305615020040845620e-01	6.060951182766850798e-02
-8.827861028057185644e-01	6.399031538856266854e-01	6.267331158318642514e-02
-8.827861028057185644e-01	6.492448057671685868e-01	6.426988372423285412e-02
-8.827861028057185644e-01	6.585864576487107103e-01	6.509600814437874194e-02
-8.827861028057185644e-01	6.679281095302526117e-01	6.467887001109616507e-02
-8.827861028057185644e-01	6.772697614117947351e-01	6.301693665583021908e-02
-8.827861028057185644e-01	6.866114132933366365e-01	6.056398762430122845e-02
-8.827861028057185644e-01	6.959530651748785379e-01	5.803348949426160447e-02
-8.827861028057185644e-01	7.052947170564206614e-01	5.609908345929050244e-02
-8.827861028057185644e-01	7.146363689379625628e-01	5.511970963704716092e-02
-8.827861028057185644e-01	7.239780208195046862e-01	5.473575937755470466e-02
-8.827861028057185644e-01	7.333196727010465876e-01	5.509228055262052615e-02
-8.827861028057185644e-01	7.426613245825887111e-01	5.517821269821426150e-02
-8.827861028057185644e-01	7.520029764641306125e-01	5.477290312704926473e-02
-8.827861028057185644e-01	7.613446283456725139e-01	5.395644794583442233e-02
-8.827861028057185644e-01	7.706862802272146373e-01	5.296772488485677888e-02
-8.827861028057185644e-01	7.800279321087565387e-01	5.202244878196040506e-02
-8.827861028057185644e-01	7.893695839902986622e-01	5.125053962788529704e-02
-8.827861028057185644e-01	7.987112358718405636e-01	5.073342467824932395e-02
-8.827861028057185644e-01	8.080528877533824650e-01	5.053165482439932188e-02
-8.827861028057185644e-01	8.173945396349245884e-01	5.085345833902708834e-02
-8.827861028057185644e-01	8.267361915164664898e-01	5.139462704903315082e-02
-8.827861028057185644e-01	8.360778433980086133e-01	5.198612167947704032e-02
-8.827861028057185644e-01	8.454194952795505147e-01	5.248000721736366392e-02
-8.827861028057185644e-01	8.547611471610926381e-01	5.280063878087133677e-02
-8.827861028057185644e-01	8.641027990426345395e-01	5.286856378470005530e-02
-8.827861028057185644e-01	8.734444509241764409e-01	5.250654727321966281e-02
-8.827861028057185644e-01	8.827861028057185644e-01	5.152505212455339018e-02
-8.827861028057185644e-01	8.921277546872604658e-01	4.775282484035707486e-02
-8.827861028057185644e-01	9.014694065688025892e-01	4.536813239550804150e-02
-8.827861028057185644e-01	9.108110584503444906e-01	4.262284117349629531e-02
-8.827861028057185644e-01	9.201527103318866141e-01	3.968213704389052937e-02
-8.827861028057185644e-01	9.294943622134285155e-01	3.680885785801922550e-02
-8.734444509241765520e-01	-9.294943622134285155e-01	3.275199804284852079e-02
-8.734444509241765520e-01	-9.201527103318865031e-01	3.383955074435830018e-02
-8.734444509241765520e-01	-9.108110584503444906e-01	3.530420129558655556e-02
-8.734444509241765520e-01	-9.014694065688024782e-01	3.695488480511273377e-02
-8.734444509241765520e-01	-8.921277546872605768e-01	3.851976465414230777e-02
-8.734444509241765520e-01	-8.827861028057185644e-01	3.989533053239327498e-02
-8.734444509241765520e-01	-8.734444509241765520e-01	4.210932548111055718e-02
-8.734444509241765520e-01	-8.641027990426345395e-01	4.345143775462469854e-02
-8.734444509241765520e-01	-8.547611471610925271e-01	4.474048492335670063e-02
-8.734444509241765520e-01	-8.454194952795505147e-01	4.593303627381604276e-02
-8.734444509241765520e-01	-8.360778433980085023e-01	4.712835350186583144e-02
-8.734444509241765520e-01	-8.267361915164666009e-01	4.850146789394500779e-02
-8.734444509241765520e-01	-8.173945396349245884e-01	5.006898268687498543e-02
-8.734444509241765520e-01	-8.080528877533825760e-01	5.238939497285016733e-02
-8.734444509241765520e-01	-7.987112358718405636e-01	5.384693442370047656e-02
-8.734444509241765520e-01	-7.893695839902985512e-01	5.478454836952955515e-02
-8.734444509241765520e-01	-7.800279321087566498e-01	5.520589063875103175e-02
-8.734444509241765520e-01	-7.706862802272146373e-01	5.577989556845466129e-02
-8.734444509241765520e-01	-7.613446283456726249e-01	5.712961880618306482e-02
-8.734444509241765520e-01	-7.520029764641306125e-01	5.922392637116932756e-02
-8.734444509241765520e-01	-7.426613245825886001e-01	6.158796737386429410e-02
-8.734444509241765520e-01	-7.333196727010465876e-01	6.372253414422814066e-02
-8.734444509241765520e-01	-7.239780208195045752e-01	6.524149541304315181e-02
-8.734444509241765520e-01	-7.146363689379626738e-01	6.576131011473501653e-02
-8.734444509241765520e-01	-7.052947170564206614e-01	6.309455919526639478e-02
-8.734444509241765520e-01	-6.959530651748786489e-01	6.074163212828767588e-02
-8.734444509241765520e-01	-6.866114132933366365e-01	5.830160751378426348e-02
-8.734444509241765520e-01	-6.772697614117946241e-01	5.654377771635161337e-02
-8.734444509241765520e-01	-6.679281095302527227e-01	5.596961077007509000e-02
-8.734444509241765520e-01	-6.585864576487105992e-01	5.662839111763476319e-02
-8.734444509241765520e-01	-6.492448057671686978e-01	5.808211198512409218e-02
-8.734444509241765520e-01	-6.399031538856266854e-01	6.003209349186997695e-02
-8.734444509241765520e-01	-6.305615020040846730e-01	6.045117943393166909e-02
-8.734444509241765520e-01	-6.212198501225426606e-01	6.000085913397838755e-02
-8.734444509241765520e-01	-6.118781982410006481e-01	5.924394166367075859e-02
-8.734444509241765520e-01	-6.025365463594587467e-01	5.905131565651514092e-02
-8.734444509241765520e-01	-5.931948944779166233e-01	6.010001586648417576e-02
-8.734444509241765520e-01	-5.838532425963747219e-01	6.245180595626831366e-02
-8.734444509241765520e-01	-5.745115907148327095e-01	6.546125412305660307e-02
-8.734444509241765520e-01	-5.651699388332906970e-01	6.806420780675116744e-02
-8.734444509241765520e-01	-5.558282869517486846e-01	6.929092247023967144e-02
-8.734444509241765520e-01	-5.464866350702066722e-01	6.874094853588061382e-02
-8.734444509241765520e-01	-5.371449831886647708e-01	6.543927622082934548e-02
-8.734444509241765520e-01	-5.278033313071226473e-01	6.321577059417496369e-02
-8.734444509241765520e-01	-5.184616794255807459e-01	6.210372923634289999e-02
-8.734444509241765520e-01	-5.091200275440387335e-01	6.251864006739783763e-02
-8.734444509241765520e-01	-4.997783756624967211e-01	6.416376105285777343e-02
-8.734444509241765520e-01	-4.904367237809547642e-01	6.620344449303344758e-02
-8.734444509241765520e-01	-4.810950718994127517e-01	6.766046964321190127e-02
-8.734444509241765520e-01	-4.717534200178707393e-01	6.805579109659569415e-02
-8.734444509241765520e-01	-4.624117681363287824e-01	6.627559064459608018e-02
-8.734444509241765520e-01	-4.530701162547867700e-01	6.391937600143815512e-02
-8.734444509241765520e-01	-4.437284643732447575e-01	6.186619549236946347e-02
-8.734444509241765520e-01	-4.343868124917028006e-01	6.080391009110636125e-02
-8.734444509241765520e-01	-4.250451606101607327e-01	6.097503188491619486e-02
-8.734444509241765520e-01	-4.157035087286188313e-01	6.211413387893531535e-02
-8.734444509241765520e-01	-4.063618568470768189e-01	6.360390055625898820e-02
-8.734444509241765520e-01	-3.970202049655348064e-01	6.474071259822612723e-02
-8.734444509241765520e-01	-3.876785530839927940e-01	6.498800867424470162e-02
-8.734444509241765520e-01	-3.783369012024507816e-01	6.415771302281036981e-02
-8.734444509241765520e-01	-3.689952493209087692e-01	6.089590702978620040e-02
-8.734444509241765520e-01	-3.596535974393668678e-01	5.907720050864789796e-02
-8.734444509241765520e-01	-3.503119455578248553e-01	5.777960170419629143e-02
-8.734444509241765520e-01	-3.409702936762828429e-01	5.733439850975362295e-02
-8.734444509241765520e-01	-3.316286417947408305e-01	5.778734238970385101e-02
-8.734444509241765520e-01	-3.222869899131988181e-01	5.890144905716420548e-02
-8.734444509241765520e-01	-3.129453380316568056e-01	6.025569436847662275e-02
-8.734444509241765520e-01	-3.036036861501147932e-01	6.218397475879439140e-02
-8.734444509241765520e-01	-2.942620342685728918e-01	6.256937123206575413e-02
-8.734444509241765520e-01	-2.849203823870308794e-01	6.225785530465855616e-02
-8.734444509241765520e-01	-2.755787305054888670e-01	6.145830882391090794e-02
-8.734444509241765520e-01	-2.662370786239468545e-01	6.050851180251997502e-02
-8.734444509241765520e-01	-2.568954267424048421e-01	5.974585395155131151e-02
-8.734444509241765520e-01	-2.475537748608628297e-01	5.939755950222051772e-02
-8.734444509241765520e-01	-2.382121229793209283e-01	5.953195548940294624e-02
-8.734444509241765520e-01	-2.288704710977789158e-01	6.007327379877121926e-02
-8.734444509241765520e-01	-2.195288192162369034e-01	6.085675307613849089e-02
-8.734444509241765520e-01	-2.101871673346948910e-01	6.169653787231409170e-02
-8.734444509241765520e-01	-2.008455154531528786e-01	6.341925662050336421e-02
-8.734444509241765520e-01	-1.915038635716108661e-01	6.366477174589688093e-02
-8.734444509241765520e-01	-1.821622116900688537e-01	6.372287139035608117e-02
-8.734444509241765520e-01	-1.728205598085269523e-01	6.375821673225032238e-02
-8.734444509241765520e-01	-1.634789079269849399e-01	6.397246116799422400e-02
-8.734444509241765520e-01	-1.541372560454429275e-01	6.455495572233534152e-02
-8.734444509241765520e-01	-1.447956041639009150e-01	6.563890966772954749e-02
-8.734444509241765520e-01	-1.354539522823589026e-01	6.727227930945435530e-02
-8.734444509241765520e-01	-1.261123004008168902e-01	7.172765320565935299e-02
-8.734444509241765520e-01	-1.167706485192749888e-01	7.415337291141875509e-02
-8.734444509241765520e-01	-1.074289966377329764e-01	7.655222518042886781e-02
-8.734444509241765520e-01	-9.808734475619096393e-02	7.873255486958939675e-02
-8.734444509241765520e-01	-8.874569287464895151e-02	8.053149735572115442e-02
-8.734444509241765520e-01	-7.940404099310693908e-02	8.183460426827905698e-02
-8.734444509241765520e-01	-7.006238911156492666e-02	8.258470574858506330e-02
-8.734444509241765520e-01	-6.072073723002302525e-02	8.278080966928445805e-02
-8.734444509241765520e-01	-5.137908534848101283e-02	8.246965410108565708e-02
-8.734444509241765520e-01	-4.203743346693900040e-02	8.173288753902485659e-02
-8.734444509241765520e-01	-3.269578158539698798e-02	8.218196491831375461e-02
-8.734444509241765520e-01	-2.335412970385497555e-02	8.093286791997142404e-02
-8.734444509241765520e-01	-1.401247782231296313e-02	7.956540544983163599e-02
-8.734444509241765520e-01	-4.670825940770950702e-03	7.817066687659096624e-02
-8.734444509241765520e-01	4.670825940770950702e-03	7.682167856679079920e-02
-8.734444509241765520e-01	1.401247782231296313e-02	7.557170117089577477e-02
-8.734444509241765520e-01	2.335412970385497555e-02	7.445456668537160649e-02
-8.734444509241765520e-01	3.269578158539698798e-02	7.348626342090598673e-02
-8.734444509241765520e-01	4.203743346693900040e-02	7.070874838145682628e-02
-8.734444509241765520e-01	5.137908534848101283e-02	7.025606066177340903e-02
-8.734444509241765520e-01	6.072073723002291423e-02	6.990981900700324325e-02
-8.734444509241765520e-01	7.006238911156492666e-02	6.963560134313723227e-02
-8.734444509241765520e-01	7.940404099310705011e-02	6.939707762419033976e-02
-8.734444509241765520e-01	8.874569287464895151e-02	6.915844417764152596e-02
-8.734444509241765520e-01	9.808734475619085291e-02	6.888705934323860469e-02
-8.734444509241765520e-01	1.074289966377329764e-01	6.855536429503292228e-02
-8.734444509241765520e-01	1.167706485192748778e-01	6.814216341989233483e-02
-8.734444509241765520e-01	1.261123004008170012e-01	6.763759845761604939e-02
-8.734444509241765520e-01	1.354539522823589026e-01	6.691361867151798815e-02
-8.734444509241765520e-01	1.447956041639010261e-01	6.618328905207991608e-02
-8.734444509241765520e-01	1.541372560454429275e-01	6.545111526836985827e-02
-8.734444509241765520e-01	1.634789079269848289e-01	6.476667505241916201e-02
-8.734444509241765520e-01	1.728205598085269523e-01	6.417856895642720660e-02
-8.734444509241765520e-01	1.821622116900688537e-01	6.374015003911644162e-02
-8.734444509241765520e-01	1.915038635716109772e-01	6.348286594829780083e-02
-8.734444509241765520e-01	2.008455154531528786e-01	6.338235309570991460e-02
-8.734444509241765520e-01	2.101871673346947800e-01	6.381668928211571556e-02
-8.734444509241765520e-01	2.195288192162369034e-01	6.371805707055462620e-02
-8.734444509241765520e-01	2.288704710977788048e-01	6.329025000757274033e-02
-8.734444509241765520e-01	2.382121229793209283e-01	6.244128090007893678e-02
-8.734444509241765520e-01	2.475537748608628297e-01	6.123515901685686741e-02
-8.734444509241765520e-01	2.568954267424049531e-01	5.992726378779891783e-02
-8.734444509241765520e-01	2.662370786239468545e-01	5.895954156300399485e-02
-8.734444509241765520e-01	2.755787305054887559e-01	5.886392886695449023e-02
-8.734444509241765520e-01	2.849203823870308794e-01	6.008957238668613532e-02
-8.734444509241765520e-01	2.942620342685727808e-01	6.280575999445564550e-02
-8.734444509241765520e-01	3.036036861501149042e-01	6.674219155914087875e-02
-8.734444509241765520e-01	3.129453380316568056e-01	7.294458112160182028e-02
-8.734444509241765520e-01	3.222869899131989291e-01	7.578878239784880844e-02
-8.734444509241765520e-01	3.316286417947408305e-01	7.655432790380538310e-02
-8.734444509241765520e-01	3.409702936762827319e-01	7.484980603748205008e-02
-8.734444509241765520e-01	3.503119455578248553e-01	7.105284401097153313e-02
-8.734444509241765520e-01	3.596535974393667567e-01	6.629682469216451046e-02
-8.734444509241765520e-01	3.689952493209088802e-01	6.214863110773782839e-02
-8.734444509241765520e-01	3.783369012024507816e-01	6.007576574172020234e-02
-8.734444509241765520e-01	3.876785530839926830e-01	6.232149649180024342e-02
-8.734444509241765520e-01	3.970202049655348064e-01	6.690231401389419574e-02
-8.734444509241765520e-01	4.063618568470767078e-01	7.221336042500786645e-02
-8.734444509241765520e-01	4.157035087286188313e-01	7.630711395283909515e-02
-8.734444509241765520e-01	4.250451606101607327e-01	7.764109959801812622e-02
-8.734444509241765520e-01	4.343868124917028561e-01	7.566910267088064468e-02
-8.734444509241765520e-01	4.437284643732447575e-01	7.109634494948141592e-02
-8.734444509241765520e-01	4.530701162547866589e-01	6.561549409523055598e-02
-8.734444509241765520e-01	4.624117681363287824e-01	6.122876105074830794e-02
-8.734444509241765520e-01	4.717534200178706838e-01	5.943086774600918332e-02
-8.734444509241765520e-01	4.810950718994128072e-01	6.233638322535729748e-02
-8.734444509241765520e-01	4.904367237809547087e-01	6.601364733509976213e-02
-8.734444509241765520e-01	4.997783756624968321e-01	6.911657868552172068e-02
-8.734444509241765520e-01	5.091200275440387335e-01	7.012564350735819851e-02
-8.734444509241765520e-01	5.184616794255806349e-01	6.850215421960692552e-02
-8.734444509241765520e-01	5.278033313071227584e-01	6.487728170626978763e-02
-8.734444509241765520e-01	5.371449831886646598e-01	6.069698802912601443e-02
-8.734444509241765520e-01	5.464866350702067832e-01	5.687683477862050252e-02
-8.734444509241765520e-01	5.558282869517486846e-01	5.694542710899966331e-02
-8.734444509241765520e-01	5.651699388332908081e-01	5.860165066614418661e-02
-8.734444509241765520e-01	5.745115907148327095e-01	6.074552199859082485e-02
-8.734444509241765520e-01	5.838532425963746109e-01	6.225742098948423842e-02
-8.734444509241765520e-01	5.931948944779167343e-01	6.253705539635148747e-02
-8.734444509241765520e-01	6.025365463594586357e-01	6.172785959815907386e-02
-8.734444509241765520e-01	6.118781982410007592e-01	6.054033452642588325e-02
-8.734444509241765520e-01	6.212198501225426606e-01	5.981073854581867716e-02
-8.734444509241765520e-01	6.305615020040845620e-01	6.005558341276551193e-02
-8.734444509241765520e-01	6.399031538856266854e-01	6.124362052119489142e-02
-8.734444509241765520e-01	6.492448057671685868e-01	6.325285414150315366e-02
-8.734444509241765520e-01	6.585864576487107103e-01	6.416455737738599452e-02
-8.734444509241765520e-01	6.679281095302526117e-01	6.400089221498422853e-02
-8.734444509241765520e-01	6.772697614117947351e-01	6.272758801970781950e-02
-8.734444509241765520e-01	6.866114132933366365e-01	6.074953889789049682e-02
-8.734444509241765520e-01	6.959530651748785379e-01	5.873063591856017562e-02
-8.734444509241765520e-01	7.052947170564206614e-01	5.729482708514410660e-02
-8.734444509241765520e-01	7.146363689379625628e-01	5.630433373148505810e-02
-8.734444509241765520e-01	7.239780208195046862e-01	5.665508875106838038e-02
-8.734444509241765520e-01	7.333196727010465876e-01	5.705145324938895590e-02
-8.734444509241765520e-01	7.426613245825887111e-01	5.701471951874694660e-02
-8.734444509241765520e-01	7.520029764641306125e-01	5.634990859606143349e-02
-8.734444509241765520e-01	7.613446283456725139e-01	5.518083645479464339e-02
-8.734444509241765520e-01	7.706862802272146373e-01	5.379966282664896959e-02
-8.734444509241765520e-01	7.800279321087565387e-01	5.247724603049927494e-02
-8.734444509241765520e-01	7.893695839902986622e-01	5.139859110229309802e-02
-8.734444509241765520e-01	7.987112358718405636e-01	5.069906724083596272e-02
-8.734444509241765520e-01	8.080528877533824650e-01	5.047435446020450550e-02
-8.734444509241765520e-01	8.173945396349245884e-01	5.110889849978118155e-02
-8.734444509241765520e-01	8.267361915164664898e-01	5.202352471382916399e-02
-8.734444509241765520e-01	8.360778433980086133e-01	5.314066157357779513e-02
-8.734444509241765520e-01	8.454194952795505147e-01	5.432267115828105786e-02
-8.734444509241765520e-01	8.547611471610926381e-01	5.546594836232991710e-02
-8.734444509241765520e-01	8.641027990426345395e-01	5.637931248189402555e-02
-8.734444509241765520e-01	8.734444509241764409e-01	5.675142026309354382e-02
-8.734444509241765520e-01	8.827861028057185644e-01	5.442714665529598678e-02
-8.734444509241765520e-01	8.921277546872604658e-01	5.255986455431370385e-02
-8.734444509241765520e-01	9.014694065688025892e-01	4.987868062759061999e-02
-8.734444509241765520e-01	9.108110584503444906e-01	4.651204224618672028e-02
-8.734444509241765520e-01	9.201527103318866141e-01	4.276356983078648255e-02
-8.734444509241765520e-01	9.294943622134285155e-01	3.901817003718427435e-02
-8.641027990426345395e-01	-9.294943622134285155e-01	3.222645270079641661e-02
-8.641027990426345395e-01	-9.201527103318865031e-01	3.378155492786714259e-02
-8.641027990426345395e-01	-9.108110584503444906e-01	3.566082527341081498e-02
-8.641027990426345395e-01	-9.014694065688024782e-01	3.766852900346613631e-02
-8.641027990426345395e-01	-8.921277546872605768e-01	3.951892932729121621e-02
-8.641027990426345395e-01	-8.827861028057185644e-01	4.106571671662159057e-02
-8.641027990426345395e-01	-8.734444509241765520e-01	4.272246882368065796e-02
-8.641027990426345395e-01	-8.641027990426345395e-01	4.408350133481568622e-02
-8.641027990426345395e-01	-8.547611471610925271e-01	4.540864302610565784e-02
-8.641027990426345395e-01	-8.454194952795505147e-01	4.660311427087126396e-02
-8.641027990426345395e-01	-8.360778433980085023e-01	4.770974713273574974e-02
-8.641027990426345395e-01	-8.267361915164666009e-01	4.892288548432770223e-02
-8.641027990426345395e-01	-8.173945396349245884e-01	5.033723183809813567e-02
-8.641027990426345395e-01	-8.080528877533825760e-01	5.256300446487213729e-02
-8.641027990426345395e-01	-7.987112358718405636e-01	5.382834982771104310e-02
-8.641027990426345395e-01	-7.893695839902985512e-01	5.470579799139781152e-02
-8.641027990426345395e-01	-7.800279321087566498e-01	5.517569408908638839e-02
-8.641027990426345395e-01	-7.706862802272146373e-01	5.578851435424449917e-02
-8.641027990426345395e-01	-7.613446283456726249e-01	5.706886826877956287e-02
-8.641027990426345395e-01	-7.520029764641306125e-01	5.888834200712590033e-02
-8.641027990426345395e-01	-7.426613245825886001e-01	6.070830940850804880e-02
-8.641027990426345395e-01	-7.333196727010465876e-01	6.205286583669396283e-02
-8.641027990426345395e-01	-7.239780208195045752e-01	6.266892123690699645e-02
-8.641027990426345395e-01	-7.146363689379626738e-01	6.240529631128850785e-02
-8.641027990426345395e-01	-7.052947170564206614e-01	6.118996570629673531e-02
-8.641027990426345395e-01	-6.959530651748786489e-01	5.902176700346212918e-02
-8.641027990426345395e-01	-6.866114132933366365e-01	5.699931135521394548e-02
-8.641027990426345395e-01	-6.772697614117946241e-01	5.578102405268650643e-02
-8.641027990426345395e-01	-6.679281095302527227e-01	5.572928180630114942e-02
-8.641027990426345395e-01	-6.585864576487105992e-01	5.678161644413114162e-02
-8.641027990426345395e-01	-6.492448057671686978e-01	5.845352497685236959e-02
-8.641027990426345395e-01	-6.399031538856266854e-01	6.089428186634052165e-02
-8.641027990426345395e-01	-6.305615020040846730e-01	6.123950787698317216e-02
-8.641027990426345395e-01	-6.212198501225426606e-01	6.073530255475118045e-02
-8.641027990426345395e-01	-6.118781982410006481e-01	5.999167645191672005e-02
-8.641027990426345395e-01	-6.025365463594587467e-01	5.984962991235693447e-02
-8.641027990426345395e-01	-5.931948944779166233e-01	6.091006058065438766e-02
-8.641027990426345395e-01	-5.838532425963747219e-01	6.316124602823638967e-02
-8.641027990426345395e-01	-5.745115907148327095e-01	6.593135987196745151e-02
-8.641027990426345395e-01	-5.651699388332906970e-01	6.819577337569028563e-02
-8.641027990426345395e-01	-5.558282869517486846e-01	6.907154938774266728e-02
-8.641027990426345395e-01	-5.464866350702066722e-01	6.824372899895053690e-02
-8.641027990426345395e-01	-5.371449831886647708e-01	6.508176184345894344e-02
-8.641027990426345395e-01	-5.278033313071226473e-01	6.280750785786869128e-02
-8.641027990426345395e-01	-5.184616794255807459e-01	6.161059467554936414e-02
-8.641027990426345395e-01	-5.091200275440387335e-01	6.187434363306887342e-02
-8.641027990426345395e-01	-4.997783756624967211e-01	6.330387537911279228e-02
-8.641027990426345395e-01	-4.904367237809547642e-01	6.510299011104665745e-02
-8.641027990426345395e-01	-4.810950718994127517e-01	6.636173008658728667e-02
-8.641027990426345395e-01	-4.717534200178707393e-01	6.528398329610171635e-02
-8.641027990426345395e-01	-4.624117681363287824e-01	6.371241625389852115e-02
-8.641027990426345395e-01	-4.530701162547867700e-01	6.175373154957439215e-02
-8.641027990426345395e-01	-4.437284643732447575e-01	6.013243758437299136e-02
-8.641027990426345395e-01	-4.343868124917028006e-01	5.936952832577644529e-02
-8.641027990426345395e-01	-4.250451606101607327e-01	5.958701195633463871e-02
-8.641027990426345395e-01	-4.157035087286188313e-01	6.049519414718552285e-02
-8.641027990426345395e-01	-4.063618568470768189e-01	6.156160824697035766e-02
-8.641027990426345395e-01	-3.970202049655348064e-01	6.223883228687381725e-02
-8.641027990426345395e-01	-3.876785530839927940e-01	6.217342339013110647e-02
-8.641027990426345395e-01	-3.783369012024507816e-01	6.133355100010130095e-02
-8.641027990426345395e-01	-3.689952493209087692e-01	5.980665193226512161e-02
-8.641027990426345395e-01	-3.596535974393668678e-01	5.837190672206615805e-02
-8.641027990426345395e-01	-3.503119455578248553e-01	5.748329502862298962e-02
-8.641027990426345395e-01	-3.409702936762828429e-01	5.736131860183341091e-02
-8.641027990426345395e-01	-3.316286417947408305e-01	5.796639469584208976e-02
-8.641027990426345395e-01	-3.222869899131988181e-01	5.903563787381416184e-02
-8.641027990426345395e-01	-3.129453380316568056e-01	6.017752024421125362e-02
-8.641027990426345395e-01	-3.036036861501147932e-01	6.108484716157790151e-02
-8.641027990426345395e-01	-2.942620342685728918e-01	6.090659630650117201e-02
-8.641027990426345395e-01	-2.849203823870308794e-01	6.028023532029282150e-02
-8.641027990426345395e-01	-2.755787305054888670e-01	5.952192684510628634e-02
-8.641027990426345395e-01	-2.662370786239468545e-01	5.900877199852353622e-02
-8.641027990426345395e-01	-2.568954267424048421e-01	5.904180755123267232e-02
-8.641027990426345395e-01	-2.475537748608628297e-01	5.974183724081016944e-02
-8.641027990426345395e-01	-2.382121229793209283e-01	6.102117516678490228e-02
-8.641027990426345395e-01	-2.288704710977789158e-01	6.262481318714141487e-02
-8.641027990426345395e-01	-2.195288192162369034e-01	6.421602432101099212e-02
-8.641027990426345395e-01	-2.101871673346948910e-01	6.547515986648505537e-02
-8.641027990426345395e-01	-2.008455154531528786e-01	6.520807137571063561e-02
-8.641027990426345395e-01	-1.915038635716108661e-01	6.508410685978072152e-02
-8.641027990426345395e-01	-1.821622116900688537e-01	6.458901884628844015e-02
-8.641027990426345395e-01	-1.728205598085269523e-01	6.395064460074609269e-02
-8.641027990426345395e-01	-1.634789079269849399e-01	6.344448125243284942e-02
-8.641027990426345395e-01	-1.541372560454429275e-01	6.333801342905644172e-02
-8.641027990426345395e-01	-1.447956041639009150e-01	6.383827348783460698e-02
-8.641027990426345395e-01	-1.354539522823589026e-01	6.485750367339193634e-02
-8.641027990426345395e-01	-1.261123004008168902e-01	6.692089545368162806e-02
-8.641027990426345395e-01	-1.167706485192749888e-01	6.959273363963956738e-02
-8.641027990426345395e-01	-1.074289966377329764e-01	7.264995703686584483e-02
-8.641027990426345395e-01	-9.808734475619096393e-02	7.583342241048274257e-02
-8.641027990426345395e-01	-8.874569287464895151e-02	7.888783580483800517e-02
-8.641027990426345395e-01	-7.940404099310693908e-02	8.159437943253006198e-02
-8.641027990426345395e-01	-7.006238911156492666e-02	8.379193395287759527e-02
-8.641027990426345395e-01	-6.072073723002302525e-02	8.538584109728362959e-02
-8.641027990426345395e-01	-5.137908534848101283e-02	8.634615058412496713e-02
-8.641027990426345395e-01	-4.203743346693900040e-02	8.669825425846180988e-02
-8.641027990426345395e-01	-3.269578158539698798e-02	8.650911508659482607e-02
-8.641027990426345395e-01	-2.335412970385497555e-02	8.434407756709996762e-02
-8.641027990426345395e-01	-1.401247782231296313e-02	8.312487713749436291e-02
-8.641027990426345395e-01	-4.670825940770950702e-03	8.177161639968417994e-02
-8.641027990426345395e-01	4.670825940770950702e-03	8.036995578432690190e-02
-8.641027990426345395e-01	1.401247782231296313e-02	7.898736717013749020e-02
-8.641027990426345395e-01	2.335412970385497555e-02	7.767199139770493421e-02
-8.641027990426345395e-01	3.269578158539698798e-02	7.685767919048706875e-02
-8.641027990426345395e-01	4.203743346693900040e-02	7.567160249233430280e-02
-8.641027990426345395e-01	5.137908534848101283e-02	7.457955778417942050e-02
-8.641027990426345395e-01	6.072073723002291423e-02	7.357478081892523947e-02
-8.641027990426345395e-01	7.006238911156492666e-02	7.264593455341607220e-02
-8.641027990426345395e-01	7.940404099310705011e-02	7.177955898271685953e-02
-8.641027990426345395e-01	8.874569287464895151e-02	7.096156616525829686e-02
-8.641027990426345395e-01	9.808734475619085291e-02	7.017853817617078493e-02
-8.641027990426345395e-01	1.074289966377329764e-01	6.941714836945930833e-02
-8.641027990426345395e-01	1.167706485192748778e-01	6.866151493550450013e-02
-8.641027990426345395e-01	1.261123004008170012e-01	6.789593676838465153e-02
-8.641027990426345395e-01	1.354539522823589026e-01	6.711219355125677688e-02
-8.641027990426345395e-01	1.447956041639010261e-01	6.610095759815713679e-02
-8.641027990426345395e-01	1.541372560454429275e-01	6.529589286041710683e-02
-8.641027990426345395e-01	1.634789079269848289e-01	6.451395170116612510e-02
-8.641027990426345395e-01	1.728205598085269523e-01	6.380604541122934792e-02
-8.641027990426345395e-01	1.821622116900688537e-01	6.321937127262833300e-02
-8.641027990426345395e-01	1.915038635716109772e-01	6.278596346263130845e-02
-8.641027990426345395e-01	2.008455154531528786e-01	6.252241923382645394e-02
-8.641027990426345395e-01	2.101871673346947800e-01	6.185093647270899914e-02
-8.641027990426345395e-01	2.195288192162369034e-01	6.180504948355346195e-02
-8.641027990426345395e-01	2.288704710977788048e-01	6.168606158997477079e-02
-8.641027990426345395e-01	2.382121229793209283e-01	6.139460493284982362e-02
-8.641027990426345395e-01	2.475537748608628297e-01	6.091999148843122575e-02
-8.641027990426345395e-01	2.568954267424049531e-01	6.038293232990997461e-02
-8.641027990426345395e-01	2.662370786239468545e-01	6.004825112361890371e-02
-8.641027990426345395e-01	2.755787305054887559e-01	6.027386166993671524e-02
-8.641027990426345395e-01	2.849203823870308794e-01	6.138976085744355521e-02
-8.641027990426345395e-01	2.942620342685727808e-01	6.354113385660578595e-02
-8.641027990426345395e-01	3.036036861501149042e-01	6.654975780780665595e-02
-8.641027990426345395e-01	3.129453380316568056e-01	7.202521884503408633e-02
-8.641027990426345395e-01	3.222869899131989291e-01	7.442065222531411839e-02
-8.641027990426345395e-01	3.316286417947408305e-01	7.494014794994800777e-02
-8.641027990426345395e-01	3.409702936762827319e-01	7.324430352271117661e-02
-8.641027990426345395e-01	3.503119455578248553e-01	6.969728753327411597e-02
-8.641027990426345395e-01	3.596535974393667567e-01	6.534831827494486101e-02
-8.641027990426345395e-01	3.689952493209088802e-01	6.165830695570898023e-02
-8.641027990426345395e-01	3.783369012024507816e-01	6.016933329012893322e-02
-8.641027990426345395e-01	3.876785530839926830e-01	6.275349589521472815e-02
-8.641027990426345395e-01	3.970202049655348064e-01	6.737756341877140787e-02
-8.641027990426345395e-01	4.063618568470767078e-01	7.254790881382844336e-02
-8.641027990426345395e-01	4.157035087286188313e-01	7.646762597108296144e-02
-8.641027990426345395e-01	4.250451606101607327e-01	7.771804537207079033e-02
-8.641027990426345395e-01	4.343868124917028561e-01	7.581806348482494906e-02
-8.641027990426345395e-01	4.437284643732447575e-01	7.145610837485229239e-02
-8.641027990426345395e-01	4.530701162547866589e-01	6.626178184971967533e-02
-8.641027990426345395e-01	4.624117681363287824e-01	6.216561868474077684e-02
-8.641027990426345395e-01	4.717534200178706838e-01	6.062168523839069761e-02
-8.641027990426345395e-01	4.810950718994128072e-01	6.311340039609171504e-02
-8.641027990426345395e-01	4.904367237809547087e-01	6.690421261558929245e-02
-8.641027990426345395e-01	4.997783756624968321e-01	7.011366709431574029e-02
-8.641027990426345395e-01	5.091200275440387335e-01	7.117980970232459792e-02
-8.641027990426345395e-01	5.184616794255806349e-01	6.950700403465683019e-02
-8.641027990426345395e-01	5.278033313071227584e-01	6.567989503438052823e-02
-8.641027990426345395e-01	5.371449831886646598e-01	6.114638393308371306e-02
-8.641027990426345395e-01	5.464866350702067832e-01	5.645283642824544534e-02
-8.641027990426345395e-01	5.558282869517486846e-01	5.577854803964599206e-02
-8.641027990426345395e-01	5.651699388332908081e-01	5.702235289071982266e-02
-8.641027990426345395e-01	5.745115907148327095e-01	5.914944807854684988e-02
-8.641027990426345395e-01	5.838532425963746109e-01	6.095837102538364388e-02
-8.641027990426345395e-01	5.931948944779167343e-01	6.165741820113659205e-02
-8.641027990426345395e-01	6.025365463594586357e-01	6.117548207958493911e-02
-8.641027990426345395e-01	6.118781982410007592e-01	6.007800864228515780e-02
-8.641027990426345395e-01	6.212198501225426606e-01	5.917728147711293768e-02
-8.641027990426345395e-01	6.305615020040845620e-01	5.907852020846542790e-02
-8.641027990426345395e-01	6.399031538856266854e-01	5.989949347313491129e-02
-8.641027990426345395e-01	6.492448057671685868e-01	6.243185316262370166e-02
-8.641027990426345395e-01	6.585864576487107103e-01	6.339262152008326434e-02
-8.641027990426345395e-01	6.679281095302526117e-01	6.339410574974994883e-02
-8.641027990426345395e-01	6.772697614117947351e-01	6.237417514677721930e-02
-8.641027990426345395e-01	6.866114132933366365e-01	6.070114049204487772e-02
-8.641027990426345395e-01	6.959530651748785379e-01	5.900502130741758916e-02
-8.641027990426345395e-01	7.052947170564206614e-01	5.788187023579213775e-02
-8.641027990426345395e-01	7.146363689379625628e-01	5.826541667765636201e-02
-8.641027990426345395e-01	7.239780208195046862e-01	5.899913241346851911e-02
-8.641027990426345395e-01	7.333196727010465876e-01	5.962340292672434205e-02
-8.641027990426345395e-01	7.426613245825887111e-01	5.963889943704898944e-02
-8.641027990426345395e-01	7.520029764641306125e-01	5.884797051148140529e-02
-8.641027990426345395e-01	7.613446283456725139e-01	5.739649300071644755e-02
-8.641027990426345395e-01	7.706862802272146373e-01	5.562154317542954834e-02
-8.641027990426345395e-01	7.800279321087565387e-01	5.385172880703838899e-02
-8.641027990426345395e-01	7.893695839902986622e-01	5.233171633235855769e-02
-8.641027990426345395e-01	7.987112358718405636e-01	5.125933686769699321e-02
-8.641027990426345395e-01	8.080528877533824650e-01	5.079249556509401325e-02
-8.641027990426345395e-01	8.173945396349245884e-01	5.125294468763114120e-02
-8.641027990426345395e-01	8.267361915164664898e-01	5.229065839887128697e-02
-8.641027990426345395e-01	8.360778433980086133e-01	5.364936928318700393e-02
-8.641027990426345395e-01	8.454194952795505147e-01	5.520434547248710688e-02
-8.641027990426345395e-01	8.547611471610926381e-01	5.682236617494060282e-02
-8.641027990426345395e-01	8.641027990426345395e-01	5.822886171490905538e-02
-8.641027990426345395e-01	8.734444509241764409e-01	5.901832535438730071e-02
-8.641027990426345395e-01	8.827861028057185644e-01	5.958413333280705715e-02
-8.641027990426345395e-01	8.921277546872604658e-01	5.765681971743060602e-02
-8.641027990426345395e-01	9.014694065688025892e-01	5.453055494586848267e-02
-8.641027990426345395e-01	9.108110584503444906e-01	5.045070699884753734e-02
-8.641027990426345395e-01	9.201527103318866141e-01	4.585672018428037233e-02
-8.641027990426345395e-01	9.294943622134285155e-01	4.124156724292780962e-02
-8.547611471610925271e-01	-9.294943622134285155e-01	3.264211485483122649e-02
-8.547611471610925271e-01	-9.201527103318865031e-01	3.481459296553519878e-02
-8.547611471610925271e-01	-9.108110584503444906e-01	3.719637003699263755e-02
-8.547611471610925271e-01	-9.014694065688024782e-01	3.954418958359905145e-02
-8.547611471610925271e-01	-8.921277546872605768e-01	4.156158204017493252e-02
-8.547611471610925271e-01	-8.827861028057185644e-01	4.313034698280094476e-02
-8.547611471610925271e-01	-8.734444509241765520e-01	4.429616263726050829e-02
-8.547611471610925271e-01	-8.641027990426345395e-01	4.549102411473228413e-02
-8.547611471610925271e-01	-8.547611471610925271e-01	4.673716452036030117e-02
-8.547611471610925271e-01	-8.454194952795505147e-01	4.787638358851259435e-02
-8.547611471610925271e-01	-8.360778433980085023e-01	4.879717904971285491e-02
-8.547611471610925271e-01	-8.267361915164666009e-01	4.964371515586393779e-02
-8.547611471610925271e-01	-8.173945396349245884e-01	5.065460440202623760e-02
-8.547611471610925271e-01	-8.080528877533825760e-01	5.183387369404752337e-02
-8.547611471610925271e-01	-7.987112358718405636e-01	5.341342381585773014e-02
-8.547611471610925271e-01	-7.893695839902985512e-01	5.421339300293549074e-02
-8.547611471610925271e-01	-7.800279321087566498e-01	5.473706233880119842e-02
-8.547611471610925271e-01	-7.706862802272146373e-01	5.543772483344420327e-02
-8.547611471610925271e-01	-7.613446283456726249e-01	5.672237286182225946e-02
-8.547611471610925271e-01	-7.520029764641306125e-01	5.834314922283501126e-02
-8.547611471610925271e-01	-7.426613245825886001e-01	5.970373575856575965e-02
-8.547611471610925271e-01	-7.333196727010465876e-01	6.038346494240527662e-02
-8.547611471610925271e-01	-7.239780208195045752e-01	6.027786822262440336e-02
-8.547611471610925271e-01	-7.146363689379626738e-01	5.952100436125998262e-02
-8.547611471610925271e-01	-7.052947170564206614e-01	5.793770787280813628e-02
-8.547611471610925271e-01	-6.959530651748786489e-01	5.631275769837583434e-02
-8.547611471610925271e-01	-6.866114132933366365e-01	5.524985363475277966e-02
-8.547611471610925271e-01	-6.772697614117946241e-01	5.516603397899853822e-02
-8.547611471610925271e-01	-6.679281095302527227e-01	5.615471478404524680e-02
-8.547611471610925271e-01	-6.585864576487105992e-01	5.795808829815576185e-02
-8.547611471610925271e-01	-6.492448057671686978e-01	6.002592836161892154e-02
-8.547611471610925271e-01	-6.399031538856266854e-01	6.169795870946992444e-02
-8.547611471610925271e-01	-6.305615020040846730e-01	6.293170998498577584e-02
-8.547611471610925271e-01	-6.212198501225426606e-01	6.223342814890341079e-02
-8.547611471610925271e-01	-6.118781982410006481e-01	6.128597092353077480e-02
-8.547611471610925271e-01	-6.025365463594587467e-01	6.090514037703960437e-02
-8.547611471610925271e-01	-5.931948944779166233e-01	6.164522533476902294e-02
-8.547611471610925271e-01	-5.838532425963747219e-01	6.346689972083456588e-02
-8.547611471610925271e-01	-5.745115907148327095e-01	6.572226949779140515e-02
-8.547611471610925271e-01	-5.651699388332906970e-01	6.746776836440679381e-02
-8.547611471610925271e-01	-5.558282869517486846e-01	6.792859475202618624e-02
-8.547611471610925271e-01	-5.464866350702066722e-01	6.631598535710585274e-02
-8.547611471610925271e-01	-5.371449831886647708e-01	6.387540578662539992e-02
-8.547611471610925271e-01	-5.278033313071226473e-01	6.163088415028719624e-02
-8.547611471610925271e-01	-5.184616794255807459e-01	6.037748159191048958e-02
-8.547611471610925271e-01	-5.091200275440387335e-01	6.040837891072879662e-02
-8.547611471610925271e-01	-4.997783756624967211e-01	6.142481426636002551e-02
-8.547611471610925271e-01	-4.904367237809547642e-01	6.272266836721182570e-02
-8.547611471610925271e-01	-4.810950718994127517e-01	6.354447691754905314e-02
-8.547611471610925271e-01	-4.717534200178707393e-01	6.342295644500975382e-02
-8.547611471610925271e-01	-4.624117681363287824e-01	6.091501219235399833e-02
-8.547611471610925271e-01	-4.530701162547867700e-01	5.947051630446818782e-02
-8.547611471610925271e-01	-4.437284643732447575e-01	5.846342234964983092e-02
-8.547611471610925271e-01	-4.343868124917028006e-01	5.822009785805518089e-02
-8.547611471610925271e-01	-4.250451606101607327e-01	5.870289308499896525e-02
-8.547611471610925271e-01	-4.157035087286188313e-01	5.955927608434792575e-02
-8.547611471610925271e-01	-4.063618568470768189e-01	6.030322429209680063e-02
-8.547611471610925271e-01	-3.970202049655348064e-01	6.052230124031876546e-02
-8.547611471610925271e-01	-3.876785530839927940e-01	6.005211492285261743e-02
-8.547611471610925271e-01	-3.783369012024507816e-01	5.893830306888970388e-02
-8.547611471610925271e-01	-3.689952493209087692e-01	5.779469436723425058e-02
-8.547611471610925271e-01	-3.596535974393668678e-01	5.706878728203124140e-02
-8.547611471610925271e-01	-3.503119455578248553e-01	5.702727820120024466e-02
-8.547611471610925271e-01	-3.409702936762828429e-01	5.768581198774964947e-02
-8.547611471610925271e-01	-3.316286417947408305e-01	5.882484745708519563e-02
-8.547611471610925271e-01	-3.222869899131988181e-01	6.007035027976686398e-02
-8.547611471610925271e-01	-3.129453380316568056e-01	6.101926180898160218e-02
-8.547611471610925271e-01	-3.036036861501147932e-01	6.137116672513238252e-02
-8.547611471610925271e-01	-2.942620342685728918e-01	6.075436242399247927e-02
-8.547611471610925271e-01	-2.849203823870308794e-01	5.956702430589556896e-02
-8.547611471610925271e-01	-2.755787305054888670e-01	5.844409302340040219e-02
-8.547611471610925271e-01	-2.662370786239468545e-01	5.786877628293152220e-02
-8.547611471610925271e-01	-2.568954267424048421e-01	5.819503642473366350e-02
-8.547611471610925271e-01	-2.475537748608628297e-01	5.954000589775645252e-02
-8.547611471610925271e-01	-2.382121229793209283e-01	6.175486074040721640e-02
-8.547611471610925271e-01	-2.288704710977789158e-01	6.447049576053841269e-02
-8.547611471610925271e-01	-2.195288192162369034e-01	6.720091736791201920e-02
-8.547611471610925271e-01	-2.101871673346948910e-01	6.924965691240475563e-02
-8.547611471610925271e-01	-2.008455154531528786e-01	6.997859812913861943e-02
-8.547611471610925271e-01	-1.915038635716108661e-01	6.975750180926078292e-02
-8.547611471610925271e-01	-1.821622116900688537e-01	6.870993302455215279e-02
-8.547611471610925271e-01	-1.728205598085269523e-01	6.710788567175088315e-02
-8.547611471610925271e-01	-1.634789079269849399e-01	6.531411916862081557e-02
-8.547611471610925271e-01	-1.541372560454429275e-01	6.371413776197769330e-02
-8.547611471610925271e-01	-1.447956041639009150e-01	6.265096766140205997e-02
-8.547611471610925271e-01	-1.354539522823589026e-01	6.237350268334980463e-02
-8.547611471610925271e-01	-1.261123004008168902e-01	6.290582558772778166e-02
-8.547611471610925271e-01	-1.167706485192749888e-01	6.445452812701012169e-02
-8.547611471610925271e-01	-1.074289966377329764e-01	6.674603715215914057e-02
-8.547611471610925271e-01	-9.808734475619096393e-02	6.955399727356166573e-02
-8.547611471610925271e-01	-8.874569287464895151e-02	7.261577123781810805e-02
-8.547611471610925271e-01	-7.940404099310693908e-02	7.567040757714750543e-02
-8.547611471610925271e-01	-7.006238911156492666e-02	7.848900027367083920e-02
-8.547611471610925271e-01	-6.072073723002302525e-02	8.089438808197008113e-02
-8.547611471610925271e-01	-5.137908534848101283e-02	8.277011092113802093e-02
-8.547611471610925271e-01	-4.203743346693900040e-02	8.406007311820180850e-02
-8.547611471610925271e-01	-3.269578158539698798e-02	8.598192985820982126e-02
-8.547611471610925271e-01	-2.335412970385497555e-02	8.570454347883250945e-02
-8.547611471610925271e-01	-1.401247782231296313e-02	8.501049839061694535e-02
-8.547611471610925271e-01	-4.670825940770950702e-03	8.399437175671808919e-02
-8.547611471610925271e-01	4.670825940770950702e-03	8.274820865335398568e-02
-8.547611471610925271e-01	1.401247782231296313e-02	8.135489272252838244e-02
-8.547611471610925271e-01	2.335412970385497555e-02	7.988420873786077070e-02
-8.547611471610925271e-01	3.269578158539698798e-02	7.839138847347669470e-02
-8.547611471610925271e-01	4.203743346693900040e-02	7.568707642677202641e-02
-8.547611471610925271e-01	5.137908534848101283e-02	7.425347196472467659e-02
-8.547611471610925271e-01	6.072073723002291423e-02	7.289497880244782957e-02
-8.547611471610925271e-01	7.006238911156492666e-02	7.163011203099652058e-02
-8.547611471610925271e-01	7.940404099310705011e-02	7.047122620264813231e-02
-8.547611471610925271e-01	8.874569287464895151e-02	6.942339499541130832e-02
-8.547611471610925271e-01	9.808734475619085291e-02	6.848424617115664303e-02
-8.547611471610925271e-01	1.074289966377329764e-01	6.764297986271927687e-02
-8.547611471610925271e-01	1.167706485192748778e-01	6.687631174513156140e-02
-8.547611471610925271e-01	1.261123004008170012e-01	6.614952003600288455e-02
-8.547611471610925271e-01	1.354539522823589026e-01	6.557250320974465641e-02
-8.547611471610925271e-01	1.447956041639010261e-01	6.477332014171631458e-02
-8.547611471610925271e-01	1.541372560454429275e-01	6.393639418336777291e-02
-8.547611471610925271e-01	1.634789079269848289e-01	6.307148449239230459e-02
-8.547611471610925271e-01	1.728205598085269523e-01	6.222563569330010619e-02
-8.547611471610925271e-01	1.821622116900688537e-01	6.147293113132347442e-02
-8.547611471610925271e-01	1.915038635716109772e-01	6.089164635220146310e-02
-8.547611471610925271e-01	2.008455154531528786e-01	6.055636687344669034e-02
-8.547611471610925271e-01	2.101871673346947800e-01	6.050487939933087145e-02
-8.547611471610925271e-01	2.195288192162369034e-01	6.073617035574543910e-02
-8.547611471610925271e-01	2.288704710977788048e-01	6.128814592230807240e-02
-8.547611471610925271e-01	2.382121229793209283e-01	6.177076553564758710e-02
-8.547611471610925271e-01	2.475537748608628297e-01	6.203693121935698052e-02
-8.547611471610925271e-01	2.568954267424049531e-01	6.204148555995801784e-02
-8.547611471610925271e-01	2.662370786239468545e-01	6.188846710006533358e-02
-8.547611471610925271e-01	2.755787305054887559e-01	6.182540373359017571e-02
-8.547611471610925271e-01	2.849203823870308794e-01	6.216220186295651901e-02
-8.547611471610925271e-01	2.942620342685727808e-01	6.313469641264510268e-02
-8.547611471610925271e-01	3.036036861501149042e-01	6.649691656563788689e-02
-8.547611471610925271e-01	3.129453380316568056e-01	6.875338678908878010e-02
-8.547611471610925271e-01	3.222869899131989291e-01	7.033979315186049408e-02
-8.547611471610925271e-01	3.316286417947408305e-01	7.060405077695390552e-02
-8.547611471610925271e-01	3.409702936762827319e-01	6.923208569773833809e-02
-8.547611471610925271e-01	3.503119455578248553e-01	6.646823134553470069e-02
-8.547611471610925271e-01	3.596535974393667567e-01	6.313027679112195867e-02
-8.547611471610925271e-01	3.689952493209088802e-01	6.040017144972056190e-02
-8.547611471610925271e-01	3.783369012024507816e-01	5.941819653398155987e-02
-8.547611471610925271e-01	3.876785530839926830e-01	6.213679818770511537e-02
-8.547611471610925271e-01	3.970202049655348064e-01	6.637059465631099664e-02
-8.547611471610925271e-01	4.063618568470767078e-01	7.103617974180767569e-02
-8.547611471610925271e-01	4.157035087286188313e-01	7.457799917037903625e-02
-8.547611471610925271e-01	4.250451606101607327e-01	7.575415389782023945e-02
-8.547611471610925271e-01	4.343868124917028561e-01	7.414964982319688369e-02
-8.547611471610925271e-01	4.437284643732447575e-01	7.039203898767126821e-02
-8.547611471610925271e-01	4.530701162547866589e-01	6.596295705663468567e-02
-8.547611471610925271e-01	4.624117681363287824e-01	6.262620281840351744e-02
-8.547611471610925271e-01	4.717534200178706838e-01	6.202210659193353043e-02
-8.547611471610925271e-01	4.810950718994128072e-01	6.488650854191498063e-02
-8.547611471610925271e-01	4.904367237809547087e-01	6.894447791276567261e-02
-8.547611471610925271e-01	4.997783756624968321e-01	7.235345861432566916e-02
-8.547611471610925271e-01	5.091200275440387335e-01	7.352820149035456387e-02
-8.547611471610925271e-01	5.184616794255806349e-01	7.180557465336641354e-02
-8.547611471610925271e-01	5.278033313071227584e-01	6.770534912929818128e-02
-8.547611471610925271e-01	5.371449831886646598e-01	6.266964325806514968e-02
-8.547611471610925271e-01	5.464866350702067832e-01	5.840714766117686974e-02
-8.547611471610925271e-01	5.558282869517486846e-01	5.617238964772439114e-02
-8.547611471610925271e-01	5.651699388332908081e-01	5.715797463075954904e-02
-8.547611471610925271e-01	5.745115907148327095e-01	5.927909023170275377e-02
-8.547611471610925271e-01	5.838532425963746109e-01	6.125684094256109852e-02
-8.547611471610925271e-01	5.931948944779167343e-01	6.213300835475438211e-02
-8.547611471610925271e-01	6.025365463594586357e-01	6.165607905696457447e-02
-8.547611471610925271e-01	6.118781982410007592e-01	6.028356655211306037e-02
-8.547611471610925271e-01	6.212198501225426606e-01	5.884301190775746704e-02
-8.547611471610925271e-01	6.305615020040845620e-01	5.806743405969688743e-02
-8.547611471610925271e-01	6.399031538856266854e-01	5.914252077044248462e-02
-8.547611471610925271e-01	6.492448057671685868e-01	6.034994328321767465e-02
-8.547611471610925271e-01	6.585864576487107103e-01	6.136880022207267388e-02
-8.547611471610925271e-01	6.679281095302526117e-01	6.170958354149231467e-02
-8.547611471610925271e-01	6.772697614117947351e-01	6.123886410365479704e-02
-8.547611471610925271e-01	6.866114132933366365e-01	6.023754871380906928e-02
-8.547611471610925271e-01	6.959530651748785379e-01	5.925975193963520932e-02
-8.547611471610925271e-01	7.052947170564206614e-01	5.884748258611472577e-02
-8.547611471610925271e-01	7.146363689379625628e-01	5.924549669566904486e-02
-8.547611471610925271e-01	7.239780208195046862e-01	6.147820591149720515e-02
-8.547611471610925271e-01	7.333196727010465876e-01	6.258185933650758925e-02
-8.547611471610925271e-01	7.426613245825887111e-01	6.291332710480868062e-02
-8.547611471610925271e-01	7.520029764641306125e-01	6.223607205394873776e-02
-8.547611471610925271e-01	7.613446283456725139e-01	6.068672379168840031e-02
-8.547611471610925271e-01	7.706862802272146373e-01	5.862434639027723493e-02
-8.547611471610925271e-01	7.800279321087565387e-01	5.641902495948222795e-02
-8.547611471610925271e-01	7.893695839902986622e-01	5.436519197613672028e-02
-8.547611471610925271e-01	7.987112358718405636e-01	5.272639062559956319e-02
-8.547611471610925271e-01	8.080528877533824650e-01	5.131087622782322388e-02
-8.547611471610925271e-01	8.173945396349245884e-01	5.166726315803962799e-02
-8.547611471610925271e-01	8.267361915164664898e-01	5.276794222048181160e-02
-8.547611471610925271e-01	8.360778433980086133e-01	5.450949443416119866e-02
-8.547611471610925271e-01	8.454194952795505147e-01	5.678286582600671623e-02
-8.547611471610925271e-01	8.547611471610926381e-01	5.933683049514493213e-02
-8.547611471610925271e-01	8.641027990426345395e-01	6.167266996511221178e-02
-8.547611471610925271e-01	8.734444509241764409e-01	6.317481082571686779e-02
-8.547611471610925271e-01	8.827861028057185644e-01	6.337466760451261616e-02
-8.547611471610925271e-01	8.921277546872604658e-01	6.170608148993753789e-02
-8.547611471610925271e-01	9.014694065688025892e-01	5.815715149372552295e-02
-8.547611471610925271e-01	9.108110584503444906e-01	5.349221972782045725e-02
-8.547611471610925271e-01	9.201527103318866141e-01	4.824123584362207534e-02
-8.547611471610925271e-01	9.294943622134285155e-01	4.297413532809827436e-02
-8.454194952795505147e-01	-9.294943622134285155e-01	3.411446069426644911e-02
-8.454194952795505147e-01	-9.201527103318865031e-01	3.704433925583353049e-02
-8.454194952795505147e-01	-9.108110584503444906e-01	4.003879219561328612e-02
-8.454194952795505147e-01	-9.014694065688024782e-01	4.275513681558351653e-02
-8.454194952795505147e-01	-8.921277546872605768e-01	4.469916789478842883e-02
-8.454194952795505147e-01	-8.827861028057185644e-01	4.577371038833451256e-02
-8.454194952795505147e-01	-8.734444509241765520e-01	4.645326922084383470e-02
-8.454194952795505147e-01	-8.641027990426345395e-01	4.711923101179341100e-02
-8.454194952795505147e-01	-8.547611471610925271e-01	4.797502127123516591e-02
-8.454194952795505147e-01	-8.454194952795505147e-01	4.890384182132059832e-02
-8.454194952795505147e-01	-8.360778433980085023e-01	4.963591355155080181e-02
-8.454194952795505147e-01	-8.267361915164666009e-01	5.013500970620541480e-02
-8.454194952795505147e-01	-8.173945396349245884e-01	5.068665881190965311e-02
-8.454194952795505147e-01	-8.080528877533825760e-01	5.148968916510658633e-02
-8.454194952795505147e-01	-7.987112358718405636e-01	5.244217541887752354e-02
-8.454194952795505147e-01	-7.893695839902985512e-01	5.348315340174876475e-02
-8.454194952795505147e-01	-7.800279321087566498e-01	5.410307830062099921e-02
-8.454194952795505147e-01	-7.706862802272146373e-01	5.495897932183892165e-02
-8.454194952795505147e-01	-7.613446283456726249e-01	5.635238118409215125e-02
-8.454194952795505147e-01	-7.520029764641306125e-01	5.789668079358922109e-02
-8.454194952795505147e-01	-7.426613245825886001e-01	5.891877303524756249e-02
-8.454194952795505147e-01	-7.333196727010465876e-01	5.908817730474544283e-02
-8.454194952795505147e-01	-7.239780208195045752e-01	5.839261616112344233e-02
-8.454194952795505147e-01	-7.146363689379626738e-01	5.716934665606086818e-02
-8.454194952795505147e-01	-7.052947170564206614e-01	5.587160961961697148e-02
-8.454194952795505147e-01	-6.959530651748786489e-01	5.499093165102027225e-02
-8.454194952795505147e-01	-6.866114132933366365e-01	5.496270917189109706e-02
-8.454194952795505147e-01	-6.772697614117946241e-01	5.594921561873175686e-02
-8.454194952795505147e-01	-6.679281095302527227e-01	5.781273507862974559e-02
-8.454194952795505147e-01	-6.585864576487105992e-01	6.016194796456121596e-02
-8.454194952795505147e-01	-6.492448057671686978e-01	6.243379974845867514e-02
-8.454194952795505147e-01	-6.399031538856266854e-01	6.404492303881044457e-02
-8.454194952795505147e-01	-6.305615020040846730e-01	6.458980506283129586e-02
-8.454194952795505147e-01	-6.212198501225426606e-01	6.387175705319597663e-02
-8.454194952795505147e-01	-6.118781982410006481e-01	6.252683064728975504e-02
-8.454194952795505147e-01	-6.025365463594587467e-01	6.168557419429340771e-02
-8.454194952795505147e-01	-5.931948944779166233e-01	6.187153681533578281e-02
-8.454194952795505147e-01	-5.838532425963747219e-01	6.304385237525121644e-02
-8.454194952795505147e-01	-5.745115907148327095e-01	6.461066562728404183e-02
-8.454194952795505147e-01	-5.651699388332906970e-01	6.574036910930215749e-02
-8.454194952795505147e-01	-5.558282869517486846e-01	6.597375934005736409e-02
-8.454194952795505147e-01	-5.464866350702066722e-01	6.427408223614029803e-02
-8.454194952795505147e-01	-5.371449831886647708e-01	6.203042933881872112e-02
-8.454194952795505147e-01	-5.278033313071226473e-01	6.005909092549038125e-02
-8.454194952795505147e-01	-5.184616794255807459e-01	5.898344125411199290e-02
-8.454194952795505147e-01	-5.091200275440387335e-01	5.896930706498350327e-02
-8.454194952795505147e-01	-4.997783756624967211e-01	5.969202454101143335e-02
-8.454194952795505147e-01	-4.904367237809547642e-01	6.053648382015865137e-02
-8.454194952795505147e-01	-4.810950718994127517e-01	6.091437262117757601e-02
-8.454194952795505147e-01	-4.717534200178707393e-01	6.054283156790186277e-02
-8.454194952795505147e-01	-4.624117681363287824e-01	5.955503769507847212e-02
-8.454194952795505147e-01	-4.530701162547867700e-01	5.747342404532290727e-02
-8.454194952795505147e-01	-4.437284643732447575e-01	5.716186275351440443e-02
-8.454194952795505147e-01	-4.343868124917028006e-01	5.758218149935722535e-02
-8.454194952795505147e-01	-4.250451606101607327e-01	5.852088246682779493e-02
-8.454194952795505147e-01	-4.157035087286188313e-01	5.952783384443032649e-02
-8.454194952795505147e-01	-4.063618568470768189e-01	6.011685038645108586e-02
-8.454194952795505147e-01	-3.970202049655348064e-01	5.997005060460822851e-02
-8.454194952795505147e-01	-3.876785530839927940e-01	5.861772800306805364e-02
-8.454194952795505147e-01	-3.783369012024507816e-01	5.733602483005817430e-02
-8.454194952795505147e-01	-3.689952493209087692e-01	5.635509406462719389e-02
-8.454194952795505147e-01	-3.596535974393668678e-01	5.610743613013412928e-02
-8.454194952795505147e-01	-3.503119455578248553e-01	5.676991622559694750e-02
-8.454194952795505147e-01	-3.409702936762828429e-01	5.821089387246580760e-02
-8.454194952795505147e-01	-3.316286417947408305e-01	6.004405845490191906e-02
-8.454194952795505147e-01	-3.222869899131988181e-01	6.175694704752651698e-02
-8.454194952795505147e-01	-3.129453380316568056e-01	6.287251336334902241e-02
-8.454194952795505147e-01	-3.036036861501147932e-01	6.308517929137819058e-02
-8.454194952795505147e-01	-2.942620342685728918e-01	6.235174683838835136e-02
-8.454194952795505147e-01	-2.849203823870308794e-01	6.044158461554405282e-02
-8.454194952795505147e-01	-2.755787305054888670e-01	5.874269236260030308e-02
-8.454194952795505147e-01	-2.662370786239468545e-01	5.767692397426375794e-02
-8.454194952795505147e-01	-2.568954267424048421e-01	5.770767964717941900e-02
-8.454194952795505147e-01	-2.475537748608628297e-01	5.904342967099918821e-02
-8.454194952795505147e-01	-2.382121229793209283e-01	6.158861429710717900e-02
-8.454194952795505147e-01	-2.288704710977789158e-01	6.497559718463150058e-02
-8.454194952795505147e-01	-2.195288192162369034e-01	7.013095112919125185e-02
-8.454194952795505147e-01	-2.101871673346948910e-01	7.290856138601879699e-02
-8.454194952795505147e-01	-2.008455154531528786e-01	7.467773446034688123e-02
-8.454194952795505147e-01	-1.915038635716108661e-01	7.523570793878911478e-02
-8.454194952795505147e-01	-1.821622116900688537e-01	7.459140915766310220e-02
-8.454194952795505147e-01	-1.728205598085269523e-01	7.294208990376012391e-02
-8.454194952795505147e-01	-1.634789079269849399e-01	7.062217514802353324e-02
-8.454194952795505147e-01	-1.541372560454429275e-01	6.803619651785107469e-02
-8.454194952795505147e-01	-1.447956041639009150e-01	6.559130187100253861e-02
-8.454194952795505147e-01	-1.354539522823589026e-01	6.363902469035249976e-02
-8.454194952795505147e-01	-1.261123004008168902e-01	6.243227574548240733e-02
-8.454194952795505147e-01	-1.167706485192749888e-01	6.209778262530531862e-02
-8.454194952795505147e-01	-1.074289966377329764e-01	6.254455809229403362e-02
-8.454194952795505147e-01	-9.808734475619096393e-02	6.372060719947326979e-02
-8.454194952795505147e-01	-8.874569287464895151e-02	6.544908086120068691e-02
-8.454194952795505147e-01	-7.940404099310693908e-02	6.751753155073912660e-02
-8.454194952795505147e-01	-7.006238911156492666e-02	6.970818087354896386e-02
-8.454194952795505147e-01	-6.072073723002302525e-02	7.182245787785045132e-02
-8.454194952795505147e-01	-5.137908534848101283e-02	7.706372760091859120e-02
-8.454194952795505147e-01	-4.203743346693900040e-02	7.837383935849602523e-02
-8.454194952795505147e-01	-3.269578158539698798e-02	7.918939673173841509e-02
-8.454194952795505147e-01	-2.335412970385497555e-02	7.951830726091940749e-02
-8.454194952795505147e-01	-1.401247782231296313e-02	7.939928195748816031e-02
-8.454194952795505147e-01	-4.670825940770950702e-03	7.889171537980789461e-02
-8.454194952795505147e-01	4.670825940770950702e-03	7.806638356657696898e-02
-8.454194952795505147e-01	1.401247782231296313e-02	7.699778907830660823e-02
-8.454194952795505147e-01	2.335412970385497555e-02	7.575858671078060380e-02
-8.454194952795505147e-01	3.269578158539698798e-02	7.441616320047975131e-02
-8.454194952795505147e-01	4.203743346693900040e-02	7.303107073975478869e-02
-8.454194952795505147e-01	5.137908534848101283e-02	7.165660958887565268e-02
-8.454194952795505147e-01	6.072073723002291423e-02	6.831994461891260917e-02
-8.454194952795505147e-01	7.006238911156492666e-02	6.726047639852079929e-02
-8.454194952795505147e-01	7.940404099310705011e-02	6.634235043491414074e-02
-8.454194952795505147e-01	8.874569287464895151e-02	6.557421655958509121e-02
-8.454194952795505147e-01	9.808734475619085291e-02	6.494792563721685230e-02
-8.454194952795505147e-01	1.074289966377329764e-01	6.443979023723316046e-02
-8.454194952795505147e-01	1.167706485192748778e-01	6.400924498195419143e-02
-8.454194952795505147e-01	1.261123004008170012e-01	6.396836843622487334e-02
-8.454194952795505147e-01	1.354539522823589026e-01	6.341346980899674468e-02
-8.454194952795505147e-01	1.447956041639010261e-01	6.277495142161425290e-02
-8.454194952795505147e-01	1.541372560454429275e-01	6.204248201590895767e-02
-8.454194952795505147e-01	1.634789079269848289e-01	6.123849168203369248e-02
-8.454194952795505147e-01	1.728205598085269523e-01	6.043621780250599262e-02
-8.454194952795505147e-01	1.821622116900688537e-01	5.975833811960212100e-02
-8.454194952795505147e-01	1.915038635716109772e-01	5.934302785229454702e-02
-8.454194952795505147e-01	2.008455154531528786e-01	5.931331439301748554e-02
-8.454194952795505147e-01	2.101871673346947800e-01	5.973779939819914148e-02
-8.454194952795505147e-01	2.195288192162369034e-01	6.057866733799118636e-02
-8.454194952795505147e-01	2.288704710977788048e-01	6.284283442538837750e-02
-8.454194952795505147e-01	2.382121229793209283e-01	6.400394651561568116e-02
-8.454194952795505147e-01	2.475537748608628297e-01	6.469682737149735907e-02
-8.454194952795505147e-01	2.568954267424049531e-01	6.474128863304967618e-02
-8.454194952795505147e-01	2.662370786239468545e-01	6.415525910124486586e-02
-8.454194952795505147e-01	2.755787305054887559e-01	6.318055518694035144e-02
-8.454194952795505147e-01	2.849203823870308794e-01	6.222014024191495352e-02
-8.454194952795505147e-01	2.942620342685727808e-01	6.230358515485084903e-02
-8.454194952795505147e-01	3.036036861501149042e-01	6.314220877785219066e-02
-8.454194952795505147e-01	3.129453380316568056e-01	6.438969308014615145e-02
-8.454194952795505147e-01	3.222869899131989291e-01	6.552881082696870862e-02
-8.454194952795505147e-01	3.316286417947408305e-01	6.596974820311379828e-02
-8.454194952795505147e-01	3.409702936762827319e-01	6.530873510653499581e-02
-8.454194952795505147e-01	3.503119455578248553e-01	6.356399860097429466e-02
-8.454194952795505147e-01	3.596535974393667567e-01	6.125515784270019193e-02
-8.454194952795505147e-01	3.689952493209088802e-01	5.926901990404307569e-02
-8.454194952795505147e-01	3.783369012024507816e-01	5.854712696386635967e-02
-8.454194952795505147e-01	3.876785530839926830e-01	5.968242226203310241e-02
-8.454194952795505147e-01	3.970202049655348064e-01	6.378105770134483155e-02
-8.454194952795505147e-01	4.063618568470767078e-01	6.757516373470071058e-02
-8.454194952795505147e-01	4.157035087286188313e-01	7.058183127934725132e-02
-8.454194952795505147e-01	4.250451606101607327e-01	7.174255559011777361e-02
-8.454194952795505147e-01	4.343868124917028561e-01	7.066366055964179438e-02
-8.454194952795505147e-01	4.437284643732447575e-01	6.783463048713442300e-02
-8.454194952795505147e-01	4.530701162547866589e-01	6.449718602417899016e-02
-8.454194952795505147e-01	4.624117681363287824e-01	6.188289711974118146e-02
-8.454194952795505147e-01	4.717534200178706838e-01	6.284325932531126258e-02
-8.454194952795505147e-01	4.810950718994128072e-01	6.607754667805960935e-02
-8.454194952795505147e-01	4.904367237809547087e-01	7.034595520465899976e-02
-8.454194952795505147e-01	4.997783756624968321e-01	7.390930466460636505e-02
-8.454194952795505147e-01	5.091200275440387335e-01	7.524030612264628881e-02
-8.454194952795505147e-01	5.184616794255806349e-01	7.366415899472524009e-02
-8.454194952795505147e-01	5.278033313071227584e-01	6.964459405963556449e-02
-8.454194952795505147e-01	5.371449831886646598e-01	6.457574883750497041e-02
-8.454194952795505147e-01	5.464866350702067832e-01	6.017221379508558982e-02
-8.454194952795505147e-01	5.558282869517486846e-01	5.774322136175351339e-02
-8.454194952795505147e-01	5.651699388332908081e-01	5.898427894624835160e-02
-8.454194952795505147e-01	5.745115907148327095e-01	6.118352484596212976e-02
-8.454194952795505147e-01	5.838532425963746109e-01	6.326278036905406965e-02
-8.454194952795505147e-01	5.931948944779167343e-01	6.414099248840483825e-02
-8.454194952795505147e-01	6.025365463594586357e-01	6.343115551877689939e-02
-8.454194952795505147e-01	6.118781982410007592e-01	6.151777881736406745e-02
-8.454194952795505147e-01	6.212198501225426606e-01	5.926860592456922872e-02
-8.454194952795505147e-01	6.305615020040845620e-01	5.725866723546217674e-02
-8.454194952795505147e-01	6.399031538856266854e-01	5.732981620177199367e-02
-8.454194952795505147e-01	6.492448057671685868e-01	5.812943756617145602e-02
-8.454194952795505147e-01	6.585864576487107103e-01	5.908481638488920218e-02
-8.454194952795505147e-01	6.679281095302526117e-01	5.967488098878923064e-02
-8.454194952795505147e-01	6.772697614117947351e-01	5.968616584238971290e-02
-8.454194952795505147e-01	6.866114132933366365e-01	5.930830985800615573e-02
-8.454194952795505147e-01	6.959530651748785379e-01	5.902337284318769084e-02
-8.454194952795505147e-01	7.052947170564206614e-01	5.933349357429261450e-02
-8.454194952795505147e-01	7.146363689379625628e-01	6.046816061248290464e-02
-8.454194952795505147e-01	7.239780208195046862e-01	6.223332606765695496e-02
-8.454194952795505147e-01	7.333196727010465876e-01	6.553045687255207308e-02
-8.454194952795505147e-01	7.426613245825887111e-01	6.648993723071576489e-02
-8.454194952795505147e-01	7.520029764641306125e-01	6.625568224510322568e-02
-8.454194952795505147e-01	7.613446283456725139e-01	6.491250433279370513e-02
-8.454194952795505147e-01	7.706862802272146373e-01	6.279950076811847970e-02
-8.454194952795505147e-01	7.800279321087565387e-01	6.028870895841571820e-02
-8.454194952795505147e-01	7.893695839902986622e-01	5.769790108928991162e-02
-8.454194952795505147e-01	7.987112358718405636e-01	5.371721560968900633e-02
-8.454194952795505147e-01	8.080528877533824650e-01	5.259470846263950006e-02
-8.454194952795505147e-01	8.173945396349245884e-01	5.241886488818815054e-02
-8.454194952795505147e-01	8.267361915164664898e-01	5.325742988728467131e-02
-8.454194952795505147e-01	8.360778433980086133e-01	5.510678258348630093e-02
-8.454194952795505147e-01	8.454194952795505147e-01	5.782805572009692280e-02
-8.454194952795505147e-01	8.547611471610926381e-01	6.098294256752197218e-02
-8.454194952795505147e-01	8.641027990426345395e-01	6.384778913268746026e-02
-8.454194952795505147e-01	8.734444509241764409e-01	6.568062701613726351e-02
-8.454194952795505147e-01	8.827861028057185644e-01	6.600712149986770472e-02
-8.454194952795505147e-01	8.921277546872604658e-01	6.466169228962576065e-02
-8.454194952795505147e-01	9.014694065688025892e-01	5.986544656693790906e-02
-8.454194952795505147e-01	9.108110584503444906e-01	5.494666840660952095e-02
-8.454194952795505147e-01	9.201527103318866141e-01	4.941453537585270561e-02
[truncated: 38,001 more rows]
