# Supplementary material for: Light-wave-controlled Haldane model in monolayer hexagonal boron nitride
Source: Nature. 2024 Apr 15;628(8009):752–7. doi: 10.1038/s41586-024-07244-z (PMC11041748; doi:10.1038/s41586-024-07244-z)
Supplement: Supplementary file 1 — This zipped file contains source data files for Supplementary Figs. 1–4 and Extended Data Figs 2–5, 7, 8, 11 and 10. [file 41586_2024_7244_MOESM1_ESM.zip › Data source/Fig 1/1j.csv]

X	Y	Z
-9.294943622134285155e-01	-9.294943622134285155e-01	3.401958703890888697e-02
-9.294943622134285155e-01	-9.201527103318865031e-01	3.532798011267997140e-02
-9.294943622134285155e-01	-9.108110584503444906e-01	3.671032018781686390e-02
-9.294943622134285155e-01	-9.014694065688024782e-01	3.813968680220662655e-02
-9.294943622134285155e-01	-8.921277546872605768e-01	3.957920950360815926e-02
-9.294943622134285155e-01	-8.827861028057185644e-01	4.099691296006825747e-02
-9.294943622134285155e-01	-8.734444509241765520e-01	4.287435054579506050e-02
-9.294943622134285155e-01	-8.641027990426345395e-01	4.436241230015166431e-02
-9.294943622134285155e-01	-8.547611471610925271e-01	4.603279128485233268e-02
-9.294943622134285155e-01	-8.454194952795505147e-01	4.804025962554863555e-02
-9.294943622134285155e-01	-8.360778433980085023e-01	5.052865866270265377e-02
-9.294943622134285155e-01	-8.267361915164666009e-01	5.357788358473701551e-02
-9.294943622134285155e-01	-8.173945396349245884e-01	5.717541189543680347e-02
-9.294943622134285155e-01	-8.080528877533825760e-01	6.332154660465409701e-02
-9.294943622134285155e-01	-7.987112358718405636e-01	6.774827571567601514e-02
-9.294943622134285155e-01	-7.893695839902985512e-01	7.225893543520685303e-02
-9.294943622134285155e-01	-7.800279321087566498e-01	7.667277751449889933e-02
-9.294943622134285155e-01	-7.706862802272146373e-01	8.077646104707165986e-02
-9.294943622134285155e-01	-7.613446283456726249e-01	8.433577280560884681e-02
-9.294943622134285155e-01	-7.520029764641306125e-01	8.712581788481239820e-02
-9.294943622134285155e-01	-7.426613245825886001e-01	8.899138525272180800e-02
-9.294943622134285155e-01	-7.333196727010465876e-01	8.994274592544880542e-02
-9.294943622134285155e-01	-7.239780208195045752e-01	9.027712198424912848e-02
-9.294943622134285155e-01	-7.146363689379626738e-01	9.066762438228127829e-02
-9.294943622134285155e-01	-7.052947170564206614e-01	9.243970637053104678e-02
-9.294943622134285155e-01	-6.959530651748786489e-01	9.704529209211065766e-02
-9.294943622134285155e-01	-6.866114132933366365e-01	1.050328341111708141e-01
-9.294943622134285155e-01	-6.772697614117946241e-01	1.160867306930564169e-01
-9.294943622134285155e-01	-6.679281095302527227e-01	1.287046553423971673e-01
-9.294943622134285155e-01	-6.585864576487105992e-01	1.404238215653738631e-01
-9.294943622134285155e-01	-6.492448057671686978e-01	1.484762450068299322e-01
-9.294943622134285155e-01	-6.399031538856266854e-01	1.470691217358342240e-01
-9.294943622134285155e-01	-6.305615020040846730e-01	1.392416613038296724e-01
-9.294943622134285155e-01	-6.212198501225426606e-01	1.278014699808528720e-01
-9.294943622134285155e-01	-6.118781982410006481e-01	1.163061573844934304e-01
-9.294943622134285155e-01	-6.025365463594587467e-01	1.083718670924587596e-01
-9.294943622134285155e-01	-5.931948944779166233e-01	1.062972206573899181e-01
-9.294943622134285155e-01	-5.838532425963747219e-01	1.102413441610402001e-01
-9.294943622134285155e-01	-5.745115907148327095e-01	1.183347502120102729e-01
-9.294943622134285155e-01	-5.651699388332906970e-01	1.275823755801413772e-01
-9.294943622134285155e-01	-5.558282869517486846e-01	1.350545108808544059e-01
-9.294943622134285155e-01	-5.464866350702066722e-01	1.387847506207565140e-01
-9.294943622134285155e-01	-5.371449831886647708e-01	1.348251449737182250e-01
-9.294943622134285155e-01	-5.278033313071226473e-01	1.290607371230317046e-01
-9.294943622134285155e-01	-5.184616794255807459e-01	1.212353740855243861e-01
-9.294943622134285155e-01	-5.091200275440387335e-01	1.131908934208329109e-01
-9.294943622134285155e-01	-4.997783756624967211e-01	1.067393988280014722e-01
-9.294943622134285155e-01	-4.904367237809547642e-01	1.030806562576161572e-01
-9.294943622134285155e-01	-4.810950718994127517e-01	1.024336332051345722e-01
-9.294943622134285155e-01	-4.717534200178707393e-01	1.040925872431307242e-01
-9.294943622134285155e-01	-4.624117681363287824e-01	1.082725201411885302e-01
-9.294943622134285155e-01	-4.530701162547867700e-01	1.104227512675953760e-01
-9.294943622134285155e-01	-4.437284643732447575e-01	1.115390120678352026e-01
-9.294943622134285155e-01	-4.343868124917028006e-01	1.118586629646385749e-01
-9.294943622134285155e-01	-4.250451606101607327e-01	1.120135310332926876e-01
-9.294943622134285155e-01	-4.157035087286188313e-01	1.126762026438508785e-01
-9.294943622134285155e-01	-4.063618568470768189e-01	1.142768428409086379e-01
-9.294943622134285155e-01	-3.970202049655348064e-01	1.169310218428111087e-01
-9.294943622134285155e-01	-3.876785530839927940e-01	1.204616871542719680e-01
-9.294943622134285155e-01	-3.783369012024507816e-01	1.244786052055251446e-01
-9.294943622134285155e-01	-3.689952493209087692e-01	1.308298063048100313e-01
-9.294943622134285155e-01	-3.596535974393668678e-01	1.328501702423643405e-01
-9.294943622134285155e-01	-3.503119455578248553e-01	1.325536510518109667e-01
-9.294943622134285155e-01	-3.409702936762828429e-01	1.296170193404348470e-01
-9.294943622134285155e-01	-3.316286417947408305e-01	1.245253892843070226e-01
-9.294943622134285155e-01	-3.222869899131988181e-01	1.184855003826213449e-01
-9.294943622134285155e-01	-3.129453380316568056e-01	1.130094301229433718e-01
-9.294943622134285155e-01	-3.036036861501147932e-01	1.092588647881855418e-01
-9.294943622134285155e-01	-2.942620342685728918e-01	1.082259577101747083e-01
-9.294943622134285155e-01	-2.849203823870308794e-01	1.097974646760245115e-01
-9.294943622134285155e-01	-2.755787305054888670e-01	1.129477859817634433e-01
-9.294943622134285155e-01	-2.662370786239468545e-01	1.178946568078571011e-01
-9.294943622134285155e-01	-2.568954267424048421e-01	1.245902337737206933e-01
-9.294943622134285155e-01	-2.475537748608628297e-01	1.319974313320254611e-01
-9.294943622134285155e-01	-2.382121229793209283e-01	1.380222621145121842e-01
-9.294943622134285155e-01	-2.288704710977789158e-01	1.403305880270705741e-01
-9.294943622134285155e-01	-2.195288192162369034e-01	1.375128843676293733e-01
-9.294943622134285155e-01	-2.101871673346948910e-01	1.298491836496576957e-01
-9.294943622134285155e-01	-2.008455154531528786e-01	1.102049844503723841e-01
-9.294943622134285155e-01	-1.915038635716108661e-01	1.009288723269199384e-01
-9.294943622134285155e-01	-1.821622116900688537e-01	9.459789954869338158e-02
-9.294943622134285155e-01	-1.728205598085269523e-01	9.149529470526002184e-02
-9.294943622134285155e-01	-1.634789079269849399e-01	9.077832114976398803e-02
-9.294943622134285155e-01	-1.541372560454429275e-01	9.119997042443378499e-02
-9.294943622134285155e-01	-1.447956041639009150e-01	9.174283012702538764e-02
-9.294943622134285155e-01	-1.354539522823589026e-01	9.183323538340099068e-02
-9.294943622134285155e-01	-1.261123004008168902e-01	9.014938983446024734e-02
-9.294943622134285155e-01	-1.167706485192749888e-01	8.872775796433345075e-02
-9.294943622134285155e-01	-1.074289966377329764e-01	8.674196830482935883e-02
-9.294943622134285155e-01	-9.808734475619096393e-02	8.439696806562356490e-02
-9.294943622134285155e-01	-8.874569287464895151e-02	8.192134121344558928e-02
-9.294943622134285155e-01	-7.940404099310693908e-02	7.944009295296067252e-02
-9.294943622134285155e-01	-7.006238911156492666e-02	7.694669090705569259e-02
-9.294943622134285155e-01	-6.072073723002302525e-02	7.442662191125441751e-02
-9.294943622134285155e-01	-5.137908534848101283e-02	7.204336026924479386e-02
-9.294943622134285155e-01	-4.203743346693900040e-02	7.018943584860597162e-02
-9.294943622134285155e-01	-3.269578158539698798e-02	6.892870292933228615e-02
-9.294943622134285155e-01	-2.335412970385497555e-02	6.992058166193919344e-02
-9.294943622134285155e-01	-1.401247782231296313e-02	7.066276388274216058e-02
-9.294943622134285155e-01	-4.670825940770950702e-03	7.054479920666424653e-02
-9.294943622134285155e-01	4.670825940770950702e-03	6.970718889020724451e-02
-9.294943622134285155e-01	1.401247782231296313e-02	6.885116125865842207e-02
-9.294943622134285155e-01	2.335412970385497555e-02	6.862592311590731686e-02
-9.294943622134285155e-01	3.269578158539698798e-02	6.924264177914919716e-02
-9.294943622134285155e-01	4.203743346693900040e-02	7.120609492070952007e-02
-9.294943622134285155e-01	5.137908534848101283e-02	7.381018911994072229e-02
-9.294943622134285155e-01	6.072073723002291423e-02	7.716479402589285219e-02
-9.294943622134285155e-01	7.006238911156492666e-02	8.106926078048994067e-02
-9.294943622134285155e-01	7.940404099310705011e-02	8.500352663814736420e-02
-9.294943622134285155e-01	8.874569287464895151e-02	8.832462761185122524e-02
-9.294943622134285155e-01	9.808734475619085291e-02	9.063148523187307404e-02
-9.294943622134285155e-01	1.074289966377329764e-01	9.188621303753398417e-02
-9.294943622134285155e-01	1.167706485192748778e-01	9.192611657251702206e-02
-9.294943622134285155e-01	1.261123004008170012e-01	8.984138228272323112e-02
-9.294943622134285155e-01	1.354539522823589026e-01	7.939569981567862200e-02
-9.294943622134285155e-01	1.447956041639010261e-01	7.063421801062781669e-02
-9.294943622134285155e-01	1.541372560454429275e-01	6.355157757566985699e-02
-9.294943622134285155e-01	1.634789079269848289e-01	5.991208286693908841e-02
-9.294943622134285155e-01	1.728205598085269523e-01	5.870974375393812200e-02
-9.294943622134285155e-01	1.821622116900688537e-01	5.811879142518164981e-02
-9.294943622134285155e-01	1.915038635716109772e-01	5.747192924305739165e-02
-9.294943622134285155e-01	2.008455154531528786e-01	5.695867593080398972e-02
-9.294943622134285155e-01	2.101871673346947800e-01	5.577215072326863199e-02
-9.294943622134285155e-01	2.195288192162369034e-01	5.535480335940151653e-02
-9.294943622134285155e-01	2.288704710977788048e-01	5.476184167972236033e-02
-9.294943622134285155e-01	2.382121229793209283e-01	5.388494144383933898e-02
-9.294943622134285155e-01	2.475537748608628297e-01	5.266806295358394951e-02
-9.294943622134285155e-01	2.568954267424049531e-01	5.113638091247912215e-02
-9.294943622134285155e-01	2.662370786239468545e-01	4.934566673433274375e-02
-9.294943622134285155e-01	2.755787305054887559e-01	4.724396832428660181e-02
-9.294943622134285155e-01	2.849203823870308794e-01	4.479010752309813687e-02
-9.294943622134285155e-01	2.942620342685727808e-01	4.233724548084836364e-02
-9.294943622134285155e-01	3.036036861501149042e-01	3.953620564751755828e-02
-9.294943622134285155e-01	3.129453380316568056e-01	3.845680808119443517e-02
-9.294943622134285155e-01	3.222869899131989291e-01	3.767855926695622831e-02
-9.294943622134285155e-01	3.316286417947408305e-01	3.710123177316344140e-02
-9.294943622134285155e-01	3.409702936762827319e-01	3.669303725636723773e-02
-9.294943622134285155e-01	3.503119455578248553e-01	3.641848542808388822e-02
-9.294943622134285155e-01	3.596535974393667567e-01	3.627538686131691337e-02
-9.294943622134285155e-01	3.689952493209088802e-01	3.624935061847922579e-02
-9.294943622134285155e-01	3.783369012024507816e-01	3.659282426675067312e-02
-9.294943622134285155e-01	3.876785530839926830e-01	3.687957600095040367e-02
-9.294943622134285155e-01	3.970202049655348064e-01	3.725155269052727453e-02
-9.294943622134285155e-01	4.063618568470767078e-01	3.770832431946940372e-02
-9.294943622134285155e-01	4.157035087286188313e-01	3.821504429852623508e-02
-9.294943622134285155e-01	4.250451606101607327e-01	3.878138851005186877e-02
-9.294943622134285155e-01	4.343868124917028561e-01	3.940808651772102766e-02
-9.294943622134285155e-01	4.437284643732447575e-01	4.010106602189227043e-02
-9.294943622134285155e-01	4.530701162547866589e-01	4.087320166497352553e-02
-9.294943622134285155e-01	4.624117681363287824e-01	4.171654318885646695e-02
-9.294943622134285155e-01	4.717534200178706838e-01	4.267144155823449775e-02
-9.294943622134285155e-01	4.810950718994128072e-01	4.360353331368079649e-02
-9.294943622134285155e-01	4.904367237809547087e-01	4.455610469217929914e-02
-9.294943622134285155e-01	4.997783756624968321e-01	4.553121619951647214e-02
-9.294943622134285155e-01	5.091200275440387335e-01	4.654648512303792562e-02
-9.294943622134285155e-01	5.184616794255806349e-01	4.760497021032640552e-02
-9.294943622134285155e-01	5.278033313071227584e-01	4.871131617141922360e-02
-9.294943622134285155e-01	5.371449831886646598e-01	4.994398953675627945e-02
-9.294943622134285155e-01	5.464866350702067832e-01	5.366991697106222869e-02
-9.294943622134285155e-01	5.558282869517486846e-01	5.653653810031603055e-02
-9.294943622134285155e-01	5.651699388332908081e-01	5.993245563425834976e-02
-9.294943622134285155e-01	5.745115907148327095e-01	6.349554825409357839e-02
-9.294943622134285155e-01	5.838532425963746109e-01	6.701173710458688260e-02
-9.294943622134285155e-01	5.931948944779167343e-01	7.054624228943465192e-02
-9.294943622134285155e-01	6.025365463594586357e-01	7.420770608191465390e-02
-9.294943622134285155e-01	6.118781982410007592e-01	7.776366195682318794e-02
-9.294943622134285155e-01	6.212198501225426606e-01	8.051102587899978957e-02
-9.294943622134285155e-01	6.305615020040845620e-01	8.161349008870506794e-02
-9.294943622134285155e-01	6.399031538856266854e-01	8.070609582753927869e-02
-9.294943622134285155e-01	6.492448057671685868e-01	7.630126206022297408e-02
-9.294943622134285155e-01	6.585864576487107103e-01	7.325388354749799713e-02
-9.294943622134285155e-01	6.679281095302526117e-01	7.054426572218500113e-02
-9.294943622134285155e-01	6.772697614117947351e-01	6.822477611472914372e-02
-9.294943622134285155e-01	6.866114132933366365e-01	6.619612936518963486e-02
-9.294943622134285155e-01	6.959530651748785379e-01	6.438106047308364555e-02
-9.294943622134285155e-01	7.052947170564206614e-01	6.261189148744311650e-02
-9.294943622134285155e-01	7.146363689379625628e-01	6.048499262383302127e-02
-9.294943622134285155e-01	7.239780208195046862e-01	6.077708983557108396e-02
-9.294943622134285155e-01	7.333196727010465876e-01	6.436143617583656162e-02
-9.294943622134285155e-01	7.426613245825887111e-01	7.141131385773610840e-02
-9.294943622134285155e-01	7.520029764641306125e-01	8.061658039517505259e-02
-9.294943622134285155e-01	7.613446283456725139e-01	8.984404939822340785e-02
-9.294943622134285155e-01	7.706862802272146373e-01	9.627503607694273824e-02
-9.294943622134285155e-01	7.800279321087565387e-01	9.722990262545708195e-02
-9.294943622134285155e-01	7.893695839902986622e-01	9.225675912700614933e-02
-9.294943622134285155e-01	7.987112358718405636e-01	8.369348864054354520e-02
-9.294943622134285155e-01	8.080528877533824650e-01	7.458605539723514588e-02
-9.294943622134285155e-01	8.173945396349245884e-01	6.351764253020168727e-02
-9.294943622134285155e-01	8.267361915164664898e-01	5.818075937328993918e-02
-9.294943622134285155e-01	8.360778433980086133e-01	5.435378595574734406e-02
-9.294943622134285155e-01	8.454194952795505147e-01	5.177835905145941608e-02
-9.294943622134285155e-01	8.547611471610926381e-01	5.017169049854689616e-02
-9.294943622134285155e-01	8.641027990426345395e-01	4.923871974021722109e-02
-9.294943622134285155e-01	8.734444509241764409e-01	4.875899920976163593e-02
-9.294943622134285155e-01	8.827861028057185644e-01	4.909496745843038024e-02
-9.294943622134285155e-01	8.921277546872604658e-01	4.970341296580862989e-02
-9.294943622134285155e-01	9.014694065688025892e-01	5.062101901271644222e-02
-9.294943622134285155e-01	9.108110584503444906e-01	5.152854021494564923e-02
-9.294943622134285155e-01	9.201527103318866141e-01	5.190838158940695723e-02
-9.294943622134285155e-01	9.294943622134285155e-01	5.123327198218331768e-02
-9.201527103318865031e-01	-9.294943622134285155e-01	3.297810222817038756e-02
-9.201527103318865031e-01	-9.201527103318865031e-01	3.426781482336323931e-02
-9.201527103318865031e-01	-9.108110584503444906e-01	3.563573037671766142e-02
-9.201527103318865031e-01	-9.014694065688024782e-01	3.706761757743020497e-02
-9.201527103318865031e-01	-8.921277546872605768e-01	3.853977226248913451e-02
-9.201527103318865031e-01	-8.827861028057185644e-01	4.002976312749399745e-02
-9.201527103318865031e-01	-8.734444509241765520e-01	4.248109817111837827e-02
-9.201527103318865031e-01	-8.641027990426345395e-01	4.404127812714968976e-02
-9.201527103318865031e-01	-8.547611471610925271e-01	4.578114493053854483e-02
-9.201527103318865031e-01	-8.454194952795505147e-01	4.784900997304400438e-02
-9.201527103318865031e-01	-8.360778433980085023e-01	5.039342582224037859e-02
-9.201527103318865031e-01	-8.267361915164666009e-01	5.350798612814204602e-02
-9.201527103318865031e-01	-8.173945396349245884e-01	5.719231768082498613e-02
-9.201527103318865031e-01	-8.080528877533825760e-01	6.368536845190360396e-02
-9.201527103318865031e-01	-7.987112358718405636e-01	6.839336219662951744e-02
-9.201527103318865031e-01	-7.893695839902985512e-01	7.321804203237577968e-02
-9.201527103318865031e-01	-7.800279321087566498e-01	7.798057356549903396e-02
-9.201527103318865031e-01	-7.706862802272146373e-01	8.245991097998520147e-02
-9.201527103318865031e-01	-7.613446283456726249e-01	8.638365341109420503e-02
-9.201527103318865031e-01	-7.520029764641306125e-01	8.944679074710432110e-02
-9.201527103318865031e-01	-7.426613245825886001e-01	9.136506822337460421e-02
-9.201527103318865031e-01	-7.333196727010465876e-01	9.198096962008317501e-02
-9.201527103318865031e-01	-7.239780208195045752e-01	9.142176568175185147e-02
-9.201527103318865031e-01	-7.146363689379626738e-01	9.026920087935269565e-02
-9.201527103318865031e-01	-7.052947170564206614e-01	9.057548095540593480e-02
-9.201527103318865031e-01	-6.959530651748786489e-01	9.411307320339730442e-02
-9.201527103318865031e-01	-6.866114132933366365e-01	1.014335520480526553e-01
-9.201527103318865031e-01	-6.772697614117946241e-01	1.125245042278215091e-01
-9.201527103318865031e-01	-6.679281095302527227e-01	1.260099000990066165e-01
-9.201527103318865031e-01	-6.585864576487105992e-01	1.393006301899584742e-01
-9.201527103318865031e-01	-6.492448057671686978e-01	1.492868036139233801e-01
-9.201527103318865031e-01	-6.399031538856266854e-01	1.540226137092303993e-01
-9.201527103318865031e-01	-6.305615020040846730e-01	1.484714084498124920e-01
-9.201527103318865031e-01	-6.212198501225426606e-01	1.379084780246683239e-01
-9.201527103318865031e-01	-6.118781982410006481e-01	1.257939886419427722e-01
-9.201527103318865031e-01	-6.025365463594587467e-01	1.157767592626246511e-01
-9.201527103318865031e-01	-5.931948944779166233e-01	1.103604370802299117e-01
-9.201527103318865031e-01	-5.838532425963747219e-01	1.101885033838976707e-01
-9.201527103318865031e-01	-5.745115907148327095e-01	1.141645005114129835e-01
-9.201527103318865031e-01	-5.651699388332906970e-01	1.201684900092002684e-01
-9.201527103318865031e-01	-5.558282869517486846e-01	1.259316708003121732e-01
-9.201527103318865031e-01	-5.464866350702066722e-01	1.296749543713733022e-01
-9.201527103318865031e-01	-5.371449831886647708e-01	1.314675372470287540e-01
-9.201527103318865031e-01	-5.278033313071226473e-01	1.268553545912774749e-01
-9.201527103318865031e-01	-5.184616794255807459e-01	1.201019124035288543e-01
-9.201527103318865031e-01	-5.091200275440387335e-01	1.128824770025059765e-01
-9.201527103318865031e-01	-4.997783756624967211e-01	1.069746111503459829e-01
-9.201527103318865031e-01	-4.904367237809547642e-01	1.036297002208419332e-01
-9.201527103318865031e-01	-4.810950718994127517e-01	1.031502899407532731e-01
-9.201527103318865031e-01	-4.717534200178707393e-01	1.072246317811448302e-01
-9.201527103318865031e-01	-4.624117681363287824e-01	1.103259351212548395e-01
-9.201527103318865031e-01	-4.530701162547867700e-01	1.130772211343632760e-01
-9.201527103318865031e-01	-4.437284643732447575e-01	1.151149211967171376e-01
-9.201527103318865031e-01	-4.343868124917028006e-01	1.164926563279235217e-01
-9.201527103318865031e-01	-4.250451606101607327e-01	1.174619267435195596e-01
-9.201527103318865031e-01	-4.157035087286188313e-01	1.183197225537495345e-01
-9.201527103318865031e-01	-4.063618568470768189e-01	1.193830728522166373e-01
-9.201527103318865031e-01	-3.970202049655348064e-01	1.209869784265367315e-01
-9.201527103318865031e-01	-3.876785530839927940e-01	1.233911850677176653e-01
-9.201527103318865031e-01	-3.783369012024507816e-01	1.266076823318893485e-01
-9.201527103318865031e-01	-3.689952493209087692e-01	1.301777993381308673e-01
-9.201527103318865031e-01	-3.596535974393668678e-01	1.340232080299728901e-01
-9.201527103318865031e-01	-3.503119455578248553e-01	1.340140913110129117e-01
-9.201527103318865031e-01	-3.409702936762828429e-01	1.313125959045493285e-01
-9.201527103318865031e-01	-3.316286417947408305e-01	1.262452846467959633e-01
-9.201527103318865031e-01	-3.222869899131988181e-01	1.199225958799051556e-01
-9.201527103318865031e-01	-3.129453380316568056e-01	1.138428554036097634e-01
-9.201527103318865031e-01	-3.036036861501147932e-01	1.074983429930358031e-01
-9.201527103318865031e-01	-2.942620342685728918e-01	1.055477307575260898e-01
-9.201527103318865031e-01	-2.849203823870308794e-01	1.052788187326965663e-01
-9.201527103318865031e-01	-2.755787305054888670e-01	1.065335972069392650e-01
-9.201527103318865031e-01	-2.662370786239468545e-01	1.094884672266257103e-01
-9.201527103318865031e-01	-2.568954267424048421e-01	1.141447333108171341e-01
-9.201527103318865031e-01	-2.475537748608628297e-01	1.195984748938010017e-01
-9.201527103318865031e-01	-2.382121229793209283e-01	1.239535801428988948e-01
-9.201527103318865031e-01	-2.288704710977789158e-01	1.251121305562138963e-01
-9.201527103318865031e-01	-2.195288192162369034e-01	1.219192817026996112e-01
-9.201527103318865031e-01	-2.101871673346948910e-01	1.148889329103641027e-01
-9.201527103318865031e-01	-2.008455154531528786e-01	1.060439123430555047e-01
-9.201527103318865031e-01	-1.915038635716108661e-01	9.648650099911525169e-02
-9.201527103318865031e-01	-1.821622116900688537e-01	9.196507770263694093e-02
-9.201527103318865031e-01	-1.728205598085269523e-01	9.056293209868643279e-02
-9.201527103318865031e-01	-1.634789079269849399e-01	9.118277630187246463e-02
-9.201527103318865031e-01	-1.541372560454429275e-01	9.245344432522591138e-02
-9.201527103318865031e-01	-1.447956041639009150e-01	9.335844098997388152e-02
-9.201527103318865031e-01	-1.354539522823589026e-01	9.370606497728564688e-02
-9.201527103318865031e-01	-1.261123004008168902e-01	9.182089522846756391e-02
-9.201527103318865031e-01	-1.167706485192749888e-01	8.889032825642123603e-02
-9.201527103318865031e-01	-1.074289966377329764e-01	8.528221125569147854e-02
-9.201527103318865031e-01	-9.808734475619096393e-02	8.145802717184505437e-02
-9.201527103318865031e-01	-8.874569287464895151e-02	7.774630228079237870e-02
-9.201527103318865031e-01	-7.940404099310693908e-02	7.424904444543595217e-02
-9.201527103318865031e-01	-7.006238911156492666e-02	7.103728617667492973e-02
-9.201527103318865031e-01	-6.072073723002302525e-02	6.845928237630735658e-02
-9.201527103318865031e-01	-5.137908534848101283e-02	6.718026675957393390e-02
-9.201527103318865031e-01	-4.203743346693900040e-02	6.775945243788458749e-02
-9.201527103318865031e-01	-3.269578158539698798e-02	7.003740284375398195e-02
-9.201527103318865031e-01	-2.335412970385497555e-02	7.226864088181790546e-02
-9.201527103318865031e-01	-1.401247782231296313e-02	7.344985575928100752e-02
-9.201527103318865031e-01	-4.670825940770950702e-03	7.313775935266447759e-02
-9.201527103318865031e-01	4.670825940770950702e-03	7.183728109522377614e-02
-9.201527103318865031e-01	1.401247782231296313e-02	7.053184629562007923e-02
-9.201527103318865031e-01	2.335412970385497555e-02	6.992655945475589885e-02
-9.201527103318865031e-01	3.269578158539698798e-02	7.074753310742765144e-02
-9.201527103318865031e-01	4.203743346693900040e-02	7.174025968978967049e-02
-9.201527103318865031e-01	5.137908534848101283e-02	7.333815617949795973e-02
-9.201527103318865031e-01	6.072073723002291423e-02	7.544880163640746429e-02
-9.201527103318865031e-01	7.006238911156492666e-02	7.777265185149018212e-02
-9.201527103318865031e-01	7.940404099310705011e-02	7.996579950078888666e-02
-9.201527103318865031e-01	8.874569287464895151e-02	8.200435827838330194e-02
-9.201527103318865031e-01	9.808734475619085291e-02	8.424637283249936104e-02
-9.201527103318865031e-01	1.074289966377329764e-01	8.674590072294117993e-02
-9.201527103318865031e-01	1.167706485192748778e-01	8.829444635406115405e-02
-9.201527103318865031e-01	1.261123004008170012e-01	8.667160049343303196e-02
-9.201527103318865031e-01	1.354539522823589026e-01	8.073166570035555933e-02
-9.201527103318865031e-01	1.447956041639010261e-01	6.895837516801228695e-02
-9.201527103318865031e-01	1.541372560454429275e-01	6.288117157873879259e-02
-9.201527103318865031e-01	1.634789079269848289e-01	6.025064291490063451e-02
-9.201527103318865031e-01	1.728205598085269523e-01	5.954089184145240632e-02
-9.201527103318865031e-01	1.821622116900688537e-01	5.909674461778016696e-02
-9.201527103318865031e-01	1.915038635716109772e-01	5.858906091363470792e-02
-9.201527103318865031e-01	2.008455154531528786e-01	5.884118062398611959e-02
-9.201527103318865031e-01	2.101871673346947800e-01	5.862313329338698920e-02
-9.201527103318865031e-01	2.195288192162369034e-01	5.820582450164636656e-02
-9.201527103318865031e-01	2.288704710977788048e-01	5.746418848849779715e-02
-9.201527103318865031e-01	2.382121229793209283e-01	5.631203973100162158e-02
-9.201527103318865031e-01	2.475537748608628297e-01	5.474097082687356952e-02
-9.201527103318865031e-01	2.568954267424049531e-01	5.278257552162476940e-02
-9.201527103318865031e-01	2.662370786239468545e-01	5.041514709723195209e-02
-9.201527103318865031e-01	2.755787305054887559e-01	4.756046254530803263e-02
-9.201527103318865031e-01	2.849203823870308794e-01	4.447260634280369301e-02
-9.201527103318865031e-01	2.942620342685727808e-01	4.180058409785048640e-02
-9.201527103318865031e-01	3.036036861501149042e-01	3.992136921487647594e-02
-9.201527103318865031e-01	3.129453380316568056e-01	3.828461429625577839e-02
-9.201527103318865031e-01	3.222869899131989291e-01	3.750439390421324293e-02
-9.201527103318865031e-01	3.316286417947408305e-01	3.691643670209841799e-02
-9.201527103318865031e-01	3.409702936762827319e-01	3.649452417464608966e-02
-9.201527103318865031e-01	3.503119455578248553e-01	3.621454324185303247e-02
-9.201527103318865031e-01	3.596535974393667567e-01	3.605191769869780377e-02
-9.201527103318865031e-01	3.689952493209088802e-01	3.594278275996062866e-02
-9.201527103318865031e-01	3.783369012024507816e-01	3.605810331362824944e-02
-9.201527103318865031e-01	3.876785530839926830e-01	3.626942905404323403e-02
-9.201527103318865031e-01	3.970202049655348064e-01	3.653980849389639601e-02
-9.201527103318865031e-01	4.063618568470767078e-01	3.686807762820998313e-02
-9.201527103318865031e-01	4.157035087286188313e-01	3.725769298176091759e-02
-9.201527103318865031e-01	4.250451606101607327e-01	3.770087288880162590e-02
-9.201527103318865031e-01	4.343868124917028561e-01	3.822185950958582878e-02
-9.201527103318865031e-01	4.437284643732447575e-01	3.881762206786983777e-02
-9.201527103318865031e-01	4.530701162547866589e-01	3.949183041418457413e-02
-9.201527103318865031e-01	4.624117681363287824e-01	4.023969141340320160e-02
-9.201527103318865031e-01	4.717534200178706838e-01	4.104152028890176857e-02
-9.201527103318865031e-01	4.810950718994128072e-01	4.273561529075866477e-02
-9.201527103318865031e-01	4.904367237809547087e-01	4.363100228710335704e-02
-9.201527103318865031e-01	4.997783756624968321e-01	4.454409018907458384e-02
-9.201527103318865031e-01	5.091200275440387335e-01	4.549687268673404533e-02
-9.201527103318865031e-01	5.184616794255806349e-01	4.650606795340125194e-02
-9.201527103318865031e-01	5.278033313071227584e-01	4.756339307491666557e-02
-9.201527103318865031e-01	5.371449831886646598e-01	4.865869021348272899e-02
-9.201527103318865031e-01	5.464866350702067832e-01	4.983755285924634792e-02
-9.201527103318865031e-01	5.558282869517486846e-01	5.143261557970008752e-02
-9.201527103318865031e-01	5.651699388332908081e-01	5.366467080340712320e-02
-9.201527103318865031e-01	5.745115907148327095e-01	5.657653053467313897e-02
-9.201527103318865031e-01	5.838532425963746109e-01	6.002603373983908530e-02
-9.201527103318865031e-01	5.931948944779167343e-01	6.389931710723549541e-02
-9.201527103318865031e-01	6.025365463594586357e-01	6.814209549917027431e-02
-9.201527103318865031e-01	6.118781982410007592e-01	7.247569447874113724e-02
-9.201527103318865031e-01	6.212198501225426606e-01	7.616569901168999956e-02
-9.201527103318865031e-01	6.305615020040845620e-01	7.825463938717228118e-02
-9.201527103318865031e-01	6.399031538856266854e-01	7.818697478203887052e-02
-9.201527103318865031e-01	6.492448057671685868e-01	7.542877574413169028e-02
-9.201527103318865031e-01	6.585864576487107103e-01	7.253894614293897314e-02
-9.201527103318865031e-01	6.679281095302526117e-01	6.996212128682451070e-02
-9.201527103318865031e-01	6.772697614117947351e-01	6.770362779750677129e-02
-9.201527103318865031e-01	6.866114132933366365e-01	6.561530301135665155e-02
-9.201527103318865031e-01	6.959530651748785379e-01	6.370909831782274602e-02
-9.201527103318865031e-01	7.052947170564206614e-01	6.197218757094190289e-02
-9.201527103318865031e-01	7.146363689379625628e-01	5.923111672496326335e-02
-9.201527103318865031e-01	7.239780208195046862e-01	5.844927843796386691e-02
-9.201527103318865031e-01	7.333196727010465876e-01	6.002434162803864381e-02
-9.201527103318865031e-01	7.426613245825887111e-01	6.517692753141089701e-02
-9.201527103318865031e-01	7.520029764641306125e-01	7.349797504111750535e-02
-9.201527103318865031e-01	7.613446283456725139e-01	8.299575902110134518e-02
-9.201527103318865031e-01	7.706862802272146373e-01	9.073501648284028331e-02
-9.201527103318865031e-01	7.800279321087565387e-01	9.376895667235299325e-02
-9.201527103318865031e-01	7.893695839902986622e-01	9.088711853791833772e-02
-9.201527103318865031e-01	7.987112358718405636e-01	8.362370325736122323e-02
-9.201527103318865031e-01	8.080528877533824650e-01	7.490688867799527584e-02
-9.201527103318865031e-01	8.173945396349245884e-01	6.358895624513316580e-02
-9.201527103318865031e-01	8.267361915164664898e-01	5.815864265936069449e-02
-9.201527103318865031e-01	8.360778433980086133e-01	5.424590484807143703e-02
-9.201527103318865031e-01	8.454194952795505147e-01	5.159252161265968223e-02
-9.201527103318865031e-01	8.547611471610926381e-01	4.992106071377414023e-02
-9.201527103318865031e-01	8.641027990426345395e-01	4.892835215418480516e-02
-9.201527103318865031e-01	8.734444509241764409e-01	4.836627973677914277e-02
-9.201527103318865031e-01	8.827861028057185644e-01	4.787222897123770415e-02
-9.201527103318865031e-01	8.921277546872604658e-01	4.814528566407276500e-02
-9.201527103318865031e-01	9.014694065688025892e-01	4.889082583885151490e-02
-9.201527103318865031e-01	9.108110584503444906e-01	4.992754110624662151e-02
-9.201527103318865031e-01	9.201527103318866141e-01	5.068101416649849200e-02
-9.201527103318865031e-01	9.294943622134285155e-01	5.042128308075647519e-02
-9.108110584503444906e-01	-9.294943622134285155e-01	3.215022235583943344e-02
-9.108110584503444906e-01	-9.201527103318865031e-01	3.343070597169646441e-02
-9.108110584503444906e-01	-9.108110584503444906e-01	3.478834281792039101e-02
-9.108110584503444906e-01	-9.014694065688024782e-01	3.621846421548741840e-02
-9.108110584503444906e-01	-8.921277546872605768e-01	3.770657167677302773e-02
-9.108110584503444906e-01	-8.827861028057185644e-01	4.019389442125151368e-02
-9.108110584503444906e-01	-8.734444509241765520e-01	4.177297318734997378e-02
-9.108110584503444906e-01	-8.641027990426345395e-01	4.343691839565692880e-02
-9.108110584503444906e-01	-8.547611471610925271e-01	4.527671367837668437e-02
-9.108110584503444906e-01	-8.454194952795505147e-01	4.742724831430011889e-02
-9.108110584503444906e-01	-8.360778433980085023e-01	5.004401422781540321e-02
-9.108110584503444906e-01	-8.267361915164666009e-01	5.325495827051648923e-02
-9.108110584503444906e-01	-8.173945396349245884e-01	5.710522847833813392e-02
-9.108110584503444906e-01	-8.080528877533825760e-01	6.153382874466278851e-02
-9.108110584503444906e-01	-7.987112358718405636e-01	6.908539344628250589e-02
-9.108110584503444906e-01	-7.893695839902985512e-01	7.447665510721954152e-02
-9.108110584503444906e-01	-7.800279321087566498e-01	7.993491108420057445e-02
-9.108110584503444906e-01	-7.706862802272146373e-01	8.523006607257796463e-02
-9.108110584503444906e-01	-7.613446283456726249e-01	9.004077781632741084e-02
-9.108110584503444906e-01	-7.520029764641306125e-01	9.395697460924039290e-02
-9.108110584503444906e-01	-7.426613245825886001e-01	9.653160282653061586e-02
-9.108110584503444906e-01	-7.333196727010465876e-01	9.739951340450132833e-02
-9.108110584503444906e-01	-7.239780208195045752e-01	9.646931163431045342e-02
-9.108110584503444906e-01	-7.146363689379626738e-01	9.153492196662864344e-02
-9.108110584503444906e-01	-7.052947170564206614e-01	8.996593709850374265e-02
-9.108110584503444906e-01	-6.959530651748786489e-01	9.094995568569920474e-02
-9.108110584503444906e-01	-6.866114132933366365e-01	9.611757398584271084e-02
-9.108110584503444906e-01	-6.772697614117946241e-01	1.061059118299409187e-01
-9.108110584503444906e-01	-6.679281095302527227e-01	1.199434232961774371e-01
-9.108110584503444906e-01	-6.585864576487105992e-01	1.350212447105260116e-01
-9.108110584503444906e-01	-6.492448057671686978e-01	1.478035588096407449e-01
-9.108110584503444906e-01	-6.399031538856266854e-01	1.550524329645429911e-01
-9.108110584503444906e-01	-6.305615020040846730e-01	1.532476382043578000e-01
-9.108110584503444906e-01	-6.212198501225426606e-01	1.446754283032401223e-01
-9.108110584503444906e-01	-6.118781982410006481e-01	1.334210911377449460e-01
-9.108110584503444906e-01	-6.025365463594587467e-01	1.227785024135339131e-01
-9.108110584503444906e-01	-5.931948944779166233e-01	1.151133348327468692e-01
-9.108110584503444906e-01	-5.838532425963747219e-01	1.113465850821720726e-01
-9.108110584503444906e-01	-5.745115907148327095e-01	1.111148921866952632e-01
-9.108110584503444906e-01	-5.651699388332906970e-01	1.132790339453317585e-01
-9.108110584503444906e-01	-5.558282869517486846e-01	1.164370117180805880e-01
-9.108110584503444906e-01	-5.464866350702066722e-01	1.227569725153994928e-01
-9.108110584503444906e-01	-5.371449831886647708e-01	1.229026483622946003e-01
-9.108110584503444906e-01	-5.278033313071226473e-01	1.206671998585229777e-01
-9.108110584503444906e-01	-5.184616794255807459e-01	1.165987101388363673e-01
-9.108110584503444906e-01	-5.091200275440387335e-01	1.119593726800216654e-01
-9.108110584503444906e-01	-4.997783756624967211e-01	1.082813443172769841e-01
-9.108110584503444906e-01	-4.904367237809547642e-01	1.066989373277406200e-01
-9.108110584503444906e-01	-4.810950718994127517e-01	1.074842640622772766e-01
-9.108110584503444906e-01	-4.717534200178707393e-01	1.100685425433622494e-01
-9.108110584503444906e-01	-4.624117681363287824e-01	1.172572299197368606e-01
-9.108110584503444906e-01	-4.530701162547867700e-01	1.204675417548604632e-01
-9.108110584503444906e-01	-4.437284643732447575e-01	1.229414952310865644e-01
-9.108110584503444906e-01	-4.343868124917028006e-01	1.244588357086939129e-01
-9.108110584503444906e-01	-4.250451606101607327e-01	1.248747689956418855e-01
-9.108110584503444906e-01	-4.157035087286188313e-01	1.242693256062799845e-01
-9.108110584503444906e-01	-4.063618568470768189e-01	1.231160905121461563e-01
-9.108110584503444906e-01	-3.970202049655348064e-01	1.222191999292254749e-01
-9.108110584503444906e-01	-3.876785530839927940e-01	1.223946652382365968e-01
-9.108110584503444906e-01	-3.783369012024507816e-01	1.240442228300117355e-01
-9.108110584503444906e-01	-3.689952493209087692e-01	1.297993252117402574e-01
-9.108110584503444906e-01	-3.596535974393668678e-01	1.323894458852360734e-01
-9.108110584503444906e-01	-3.503119455578248553e-01	1.331937392628151640e-01
-9.108110584503444906e-01	-3.409702936762828429e-01	1.314312538962075227e-01
-9.108110584503444906e-01	-3.316286417947408305e-01	1.270616938462938994e-01
-9.108110584503444906e-01	-3.222869899131988181e-01	1.208927650020057143e-01
-9.108110584503444906e-01	-3.129453380316568056e-01	1.143498816120171874e-01
-9.108110584503444906e-01	-3.036036861501147932e-01	1.088679240781921798e-01
-9.108110584503444906e-01	-2.942620342685728918e-01	1.038499614776425828e-01
-9.108110584503444906e-01	-2.849203823870308794e-01	1.027252632434983576e-01
-9.108110584503444906e-01	-2.755787305054888670e-01	1.030133074645289970e-01
-9.108110584503444906e-01	-2.662370786239468545e-01	1.048070352076549555e-01
-9.108110584503444906e-01	-2.568954267424048421e-01	1.081479513252747160e-01
-9.108110584503444906e-01	-2.475537748608628297e-01	1.123310871775144715e-01
-9.108110584503444906e-01	-2.382121229793209283e-01	1.157522864144895081e-01
-9.108110584503444906e-01	-2.288704710977789158e-01	1.165885529140557320e-01
-9.108110584503444906e-01	-2.195288192162369034e-01	1.138659223340494631e-01
-9.108110584503444906e-01	-2.101871673346948910e-01	1.081383231961091096e-01
-9.108110584503444906e-01	-2.008455154531528786e-01	9.809145279769329595e-02
-9.108110584503444906e-01	-1.915038635716108661e-01	9.323016719931009888e-02
-9.108110584503444906e-01	-1.821622116900688537e-01	9.150268276486599184e-02
-9.108110584503444906e-01	-1.728205598085269523e-01	9.242842588169877804e-02
-9.108110584503444906e-01	-1.634789079269849399e-01	9.461001752478609417e-02
-9.108110584503444906e-01	-1.541372560454429275e-01	9.660105234036230060e-02
-9.108110584503444906e-01	-1.447956041639009150e-01	9.746636613980008690e-02
-9.108110584503444906e-01	-1.354539522823589026e-01	9.681605929706293967e-02
-9.108110584503444906e-01	-1.261123004008168902e-01	9.343713995090233149e-02
-9.108110584503444906e-01	-1.167706485192749888e-01	8.912191526737324454e-02
-9.108110584503444906e-01	-1.074289966377329764e-01	8.442863236637927760e-02
-9.108110584503444906e-01	-9.808734475619096393e-02	7.997710893780640706e-02
-9.108110584503444906e-01	-8.874569287464895151e-02	7.601413394909252441e-02
-9.108110584503444906e-01	-7.940404099310693908e-02	7.254187491964989021e-02
-9.108110584503444906e-01	-7.006238911156492666e-02	6.983571057070733779e-02
-9.108110584503444906e-01	-6.072073723002302525e-02	6.874401215650102759e-02
-9.108110584503444906e-01	-5.137908534848101283e-02	7.022507689769780237e-02
-9.108110584503444906e-01	-4.203743346693900040e-02	7.434792817547351829e-02
-9.108110584503444906e-01	-3.269578158539698798e-02	7.880786578531293052e-02
-9.108110584503444906e-01	-2.335412970385497555e-02	8.187344485130298999e-02
-9.108110584503444906e-01	-1.401247782231296313e-02	8.208326891232645139e-02
-9.108110584503444906e-01	-4.670825940770950702e-03	7.980186862895012612e-02
-9.108110584503444906e-01	4.670825940770950702e-03	7.650206685377645976e-02
-9.108110584503444906e-01	1.401247782231296313e-02	7.361291121513033331e-02
-9.108110584503444906e-01	2.335412970385497555e-02	7.176267154406043569e-02
-9.108110584503444906e-01	3.269578158539698798e-02	7.088849270447815376e-02
-9.108110584503444906e-01	4.203743346693900040e-02	7.067391101806751175e-02
-9.108110584503444906e-01	5.137908534848101283e-02	7.139878248208905709e-02
-9.108110584503444906e-01	6.072073723002291423e-02	7.268386920117303474e-02
-9.108110584503444906e-01	7.006238911156492666e-02	7.435642296583941380e-02
-9.108110584503444906e-01	7.940404099310705011e-02	7.651278335945724263e-02
-9.108110584503444906e-01	8.874569287464895151e-02	7.965042551489090461e-02
-9.108110584503444906e-01	9.808734475619085291e-02	8.403172909017372905e-02
-9.108110584503444906e-01	1.074289966377329764e-01	8.851110804560059775e-02
-9.108110584503444906e-01	1.167706485192748778e-01	9.031782032216387202e-02
-9.108110584503444906e-01	1.261123004008170012e-01	8.699818682597836028e-02
-9.108110584503444906e-01	1.354539522823589026e-01	7.491055263550713827e-02
-9.108110584503444906e-01	1.447956041639010261e-01	6.717871092012374368e-02
-9.108110584503444906e-01	1.541372560454429275e-01	6.298221239997561782e-02
-9.108110584503444906e-01	1.634789079269848289e-01	6.180198113815675576e-02
-9.108110584503444906e-01	1.728205598085269523e-01	6.160148153827848388e-02
-9.108110584503444906e-01	1.821622116900688537e-01	6.133773536932143194e-02
-9.108110584503444906e-01	1.915038635716109772e-01	6.111486974849202058e-02
-9.108110584503444906e-01	2.008455154531528786e-01	6.104649236928627598e-02
-9.108110584503444906e-01	2.101871673346947800e-01	6.152373659872697326e-02
-9.108110584503444906e-01	2.195288192162369034e-01	6.098501565444061634e-02
-9.108110584503444906e-01	2.288704710977788048e-01	6.001685394679006497e-02
-9.108110584503444906e-01	2.382121229793209283e-01	5.856844304712303245e-02
-9.108110584503444906e-01	2.475537748608628297e-01	5.661407187451672485e-02
-9.108110584503444906e-01	2.568954267424049531e-01	5.410441614488477324e-02
-9.108110584503444906e-01	2.662370786239468545e-01	5.096123556038205382e-02
-9.108110584503444906e-01	2.755787305054887559e-01	4.731170183591617423e-02
-9.108110584503444906e-01	2.849203823870308794e-01	4.383300472721517183e-02
-9.108110584503444906e-01	2.942620342685727808e-01	4.123905982687066374e-02
-9.108110584503444906e-01	3.036036861501149042e-01	3.901213878353324005e-02
-9.108110584503444906e-01	3.129453380316568056e-01	3.801432954432128891e-02
-9.108110584503444906e-01	3.222869899131989291e-01	3.723515448103757036e-02
-9.108110584503444906e-01	3.316286417947408305e-01	3.664635990237739838e-02
-9.108110584503444906e-01	3.409702936762827319e-01	3.621272472084848676e-02
-9.108110584503444906e-01	3.503119455578248553e-01	3.590647338028370161e-02
-9.108110584503444906e-01	3.596535974393667567e-01	3.572378742272554197e-02
-9.108110584503444906e-01	3.689952493209088802e-01	3.564524939334710180e-02
-9.108110584503444906e-01	3.783369012024507816e-01	3.558820136436894460e-02
-9.108110584503444906e-01	3.876785530839926830e-01	3.568138730309104723e-02
-9.108110584503444906e-01	3.970202049655348064e-01	3.584274106333140003e-02
-9.108110584503444906e-01	4.063618568470767078e-01	3.605018872516099065e-02
-9.108110584503444906e-01	4.157035087286188313e-01	3.633321605663320658e-02
-9.108110584503444906e-01	4.250451606101607327e-01	3.668986416032340298e-02
-9.108110584503444906e-01	4.343868124917028561e-01	3.712518660216899274e-02
-9.108110584503444906e-01	4.437284643732447575e-01	3.764920952289927542e-02
-9.108110584503444906e-01	4.530701162547866589e-01	3.824292193845554161e-02
-9.108110584503444906e-01	4.624117681363287824e-01	3.890065116115806743e-02
-9.108110584503444906e-01	4.717534200178706838e-01	4.032582183606864962e-02
-9.108110584503444906e-01	4.810950718994128072e-01	4.109468830007038942e-02
-9.108110584503444906e-01	4.904367237809547087e-01	4.188604926870016093e-02
-9.108110584503444906e-01	4.997783756624968321e-01	4.269766635999315552e-02
-9.108110584503444906e-01	5.091200275440387335e-01	4.354609054620738745e-02
-9.108110584503444906e-01	5.184616794255806349e-01	4.445518599714452790e-02
-9.108110584503444906e-01	5.278033313071227584e-01	4.544047124454219516e-02
-9.108110584503444906e-01	5.371449831886646598e-01	4.647164113018917991e-02
-9.108110584503444906e-01	5.464866350702067832e-01	4.747993151561863412e-02
-9.108110584503444906e-01	5.558282869517486846e-01	4.838356672942594611e-02
-9.108110584503444906e-01	5.651699388332908081e-01	4.955541362261420280e-02
-9.108110584503444906e-01	5.745115907148327095e-01	5.132922982354082286e-02
-9.108110584503444906e-01	5.838532425963746109e-01	5.395730509716857581e-02
-9.108110584503444906e-01	5.931948944779167343e-01	5.745432289760322997e-02
-9.108110584503444906e-01	6.025365463594586357e-01	6.167734832709446946e-02
-9.108110584503444906e-01	6.118781982410007592e-01	6.630524866942633100e-02
-9.108110584503444906e-01	6.212198501225426606e-01	7.064777706021002635e-02
-9.108110584503444906e-01	6.305615020040845620e-01	7.369952339507605810e-02
-9.108110584503444906e-01	6.399031538856266854e-01	7.521437118852317139e-02
-9.108110584503444906e-01	6.492448057671685868e-01	7.326828593564149728e-02
-9.108110584503444906e-01	6.585864576487107103e-01	7.080255752239678069e-02
-9.108110584503444906e-01	6.679281095302526117e-01	6.853936697004980871e-02
-9.108110584503444906e-01	6.772697614117947351e-01	6.649767687057843435e-02
-9.108110584503444906e-01	6.866114132933366365e-01	6.441781935542570392e-02
-9.108110584503444906e-01	6.959530651748785379e-01	6.232946730628204091e-02
-9.108110584503444906e-01	7.052947170564206614e-01	6.049988826735653441e-02
-9.108110584503444906e-01	7.146363689379625628e-01	5.897435930615622934e-02
-9.108110584503444906e-01	7.239780208195046862e-01	5.688565318817139643e-02
-9.108110584503444906e-01	7.333196727010465876e-01	5.711342756701511675e-02
-9.108110584503444906e-01	7.426613245825887111e-01	6.015822340894603354e-02
-9.108110584503444906e-01	7.520029764641306125e-01	6.668585869255978793e-02
-9.108110584503444906e-01	7.613446283456725139e-01	7.550917513857551000e-02
-9.108110584503444906e-01	7.706862802272146373e-01	8.392048104493018967e-02
-9.108110584503444906e-01	7.800279321087565387e-01	8.877507546240058500e-02
-9.108110584503444906e-01	7.893695839902986622e-01	8.812695763482940314e-02
-9.108110584503444906e-01	7.987112358718405636e-01	8.255521220953931927e-02
-9.108110584503444906e-01	8.080528877533824650e-01	7.067784783766523082e-02
-9.108110584503444906e-01	8.173945396349245884e-01	6.351665308073090044e-02
-9.108110584503444906e-01	8.267361915164664898e-01	5.799822651242091121e-02
-9.108110584503444906e-01	8.360778433980086133e-01	5.398639147668869709e-02
-9.108110584503444906e-01	8.454194952795505147e-01	5.121526623067312878e-02
-9.108110584503444906e-01	8.547611471610926381e-01	4.942482352188795613e-02
-9.108110584503444906e-01	8.641027990426345395e-01	4.832871973942901717e-02
-9.108110584503444906e-01	8.734444509241764409e-01	4.765577156184108709e-02
-9.108110584503444906e-01	8.827861028057185644e-01	4.723796649367655032e-02
-9.108110584503444906e-01	8.921277546872604658e-01	4.684225974677543036e-02
-9.108110584503444906e-01	9.014694065688025892e-01	4.731741811699839706e-02
-9.108110584503444906e-01	9.108110584503444906e-01	4.829743902747772599e-02
-9.108110584503444906e-01	9.201527103318866141e-01	4.921663267837924488e-02
-9.108110584503444906e-01	9.294943622134285155e-01	4.920988448173375940e-02
-9.014694065688024782e-01	-9.294943622134285155e-01	3.148825147254054324e-02
-9.014694065688024782e-01	-9.201527103318865031e-01	3.276843126002307316e-02
-9.014694065688024782e-01	-9.108110584503444906e-01	3.412048183998235562e-02
-9.014694065688024782e-01	-9.014694065688024782e-01	3.554718357360301534e-02
-9.014694065688024782e-01	-8.921277546872605768e-01	3.796104646818531519e-02
-9.014694065688024782e-01	-8.827861028057185644e-01	3.953269374687219673e-02
-9.014694065688024782e-01	-8.734444509241765520e-01	4.115874679379830092e-02
-9.014694065688024782e-01	-8.641027990426345395e-01	4.287228022358657159e-02
-9.014694065688024782e-01	-8.547611471610925271e-01	4.474737228664864286e-02
-9.014694065688024782e-01	-8.454194952795505147e-01	4.690257524601114392e-02
-9.014694065688024782e-01	-8.360778433980085023e-01	4.949089066276027987e-02
-9.014694065688024782e-01	-8.267361915164666009e-01	5.266839262586075349e-02
-9.014694065688024782e-01	-8.173945396349245884e-01	5.654154443636839888e-02
-9.014694065688024782e-01	-8.080528877533825760e-01	6.111921826089801446e-02
-9.014694065688024782e-01	-7.987112358718405636e-01	6.631313669679891887e-02
-9.014694065688024782e-01	-7.893695839902985512e-01	7.496520654806283768e-02
-9.014694065688024782e-01	-7.800279321087566498e-01	8.133863311261554929e-02
-9.014694065688024782e-01	-7.706862802272146373e-01	8.787108533105893182e-02
-9.014694065688024782e-01	-7.613446283456726249e-01	9.422059689151930650e-02
-9.014694065688024782e-01	-7.520029764641306125e-01	9.986116544025519515e-02
-9.014694065688024782e-01	-7.426613245825886001e-01	1.041206511837137333e-01
-9.014694065688024782e-01	-7.333196727010465876e-01	1.063221485056735638e-01
-9.014694065688024782e-01	-7.239780208195045752e-01	1.021345856254199658e-01
-9.014694065688024782e-01	-7.146363689379626738e-01	9.872835437985859330e-02
-9.014694065688024782e-01	-7.052947170564206614e-01	9.501868418697877183e-02
-9.014694065688024782e-01	-6.959530651748786489e-01	9.310018323224311665e-02
-9.014694065688024782e-01	-6.866114132933366365e-01	9.514297875117319614e-02
-9.014694065688024782e-01	-6.772697614117946241e-01	1.024620524491468843e-01
-9.014694065688024782e-01	-6.679281095302527227e-01	1.146799403791456395e-01
-9.014694065688024782e-01	-6.585864576487105992e-01	1.295005625255031823e-01
-9.014694065688024782e-01	-6.492448057671686978e-01	1.433523557065932708e-01
-9.014694065688024782e-01	-6.399031538856266854e-01	1.526886072530156957e-01
-9.014694065688024782e-01	-6.305615020040846730e-01	1.553579413373498141e-01
-9.014694065688024782e-01	-6.212198501225426606e-01	1.478907015235567945e-01
-9.014694065688024782e-01	-6.118781982410006481e-01	1.384693099317848564e-01
-9.014694065688024782e-01	-6.025365463594587467e-01	1.283308405220101589e-01
-9.014694065688024782e-01	-5.931948944779166233e-01	1.195298285617053258e-01
-9.014694065688024782e-01	-5.838532425963747219e-01	1.131410758442526476e-01
-9.014694065688024782e-01	-5.745115907148327095e-01	1.094344009050300659e-01
-9.014694065688024782e-01	-5.651699388332906970e-01	1.081739303893539256e-01
-9.014694065688024782e-01	-5.558282869517486846e-01	1.113628420227749105e-01
-9.014694065688024782e-01	-5.464866350702066722e-01	1.133316791109141436e-01
-9.014694065688024782e-01	-5.371449831886647708e-01	1.146318206131731049e-01
-9.014694065688024782e-01	-5.278033313071226473e-01	1.146801687818459481e-01
-9.014694065688024782e-01	-5.184616794255807459e-01	1.135661376480808782e-01
-9.014694065688024782e-01	-5.091200275440387335e-01	1.120927383409405648e-01
-9.014694065688024782e-01	-4.997783756624967211e-01	1.113699741436375013e-01
-9.014694065688024782e-01	-4.904367237809547642e-01	1.121871585121938519e-01
-9.014694065688024782e-01	-4.810950718994127517e-01	1.146177879226674967e-01
-9.014694065688024782e-01	-4.717534200178707393e-01	1.181154688252865209e-01
-9.014694065688024782e-01	-4.624117681363287824e-01	1.219441001302541128e-01
-9.014694065688024782e-01	-4.530701162547867700e-01	1.291079208409177115e-01
-9.014694065688024782e-01	-4.437284643732447575e-01	1.314518931312926853e-01
-9.014694065688024782e-01	-4.343868124917028006e-01	1.323274649791868207e-01
-9.014694065688024782e-01	-4.250451606101607327e-01	1.312344593034091844e-01
-9.014694065688024782e-01	-4.157035087286188313e-01	1.281853506607522897e-01
-9.014694065688024782e-01	-4.063618568470768189e-01	1.239610900126131565e-01
-9.014694065688024782e-01	-3.970202049655348064e-01	1.199025427670807609e-01
-9.014694065688024782e-01	-3.876785530839927940e-01	1.187447099949395929e-01
-9.014694065688024782e-01	-3.783369012024507816e-01	1.199493426829635750e-01
-9.014694065688024782e-01	-3.689952493209087692e-01	1.226499341331793169e-01
-9.014694065688024782e-01	-3.596535974393668678e-01	1.256568361337272177e-01
-9.014694065688024782e-01	-3.503119455578248553e-01	1.276232717068399858e-01
-9.014694065688024782e-01	-3.409702936762828429e-01	1.274444481755326597e-01
-9.014694065688024782e-01	-3.316286417947408305e-01	1.246487854282711388e-01
-9.014694065688024782e-01	-3.222869899131988181e-01	1.196594873972447598e-01
-9.014694065688024782e-01	-3.129453380316568056e-01	1.137616207114899580e-01
-9.014694065688024782e-01	-3.036036861501147932e-01	1.085193339765550546e-01
-9.014694065688024782e-01	-2.942620342685728918e-01	1.049530451599362257e-01
-9.014694065688024782e-01	-2.849203823870308794e-01	1.033017502965716539e-01
-9.014694065688024782e-01	-2.755787305054888670e-01	1.036762275967365310e-01
-9.014694065688024782e-01	-2.662370786239468545e-01	1.053061466913677025e-01
-9.014694065688024782e-01	-2.568954267424048421e-01	1.083515429462687946e-01
-9.014694065688024782e-01	-2.475537748608628297e-01	1.124110619753406620e-01
-9.014694065688024782e-01	-2.382121229793209283e-01	1.162106178585181337e-01
-9.014694065688024782e-01	-2.288704710977789158e-01	1.181032841211165779e-01
-9.014694065688024782e-01	-2.195288192162369034e-01	1.170333967395527225e-01
-9.014694065688024782e-01	-2.101871673346948910e-01	1.081195935695761223e-01
-9.014694065688024782e-01	-2.008455154531528786e-01	1.028838089026025693e-01
-9.014694065688024782e-01	-1.915038635716108661e-01	9.939462370726211138e-02
-9.014694065688024782e-01	-1.821622116900688537e-01	9.843770759986542052e-02
-9.014694065688024782e-01	-1.728205598085269523e-01	9.949867436254422604e-02
-9.014694065688024782e-01	-1.634789079269849399e-01	1.012899135005918827e-01
-9.014694065688024782e-01	-1.541372560454429275e-01	1.025442230034895180e-01
-9.014694065688024782e-01	-1.447956041639009150e-01	1.024690743906805368e-01
-9.014694065688024782e-01	-1.354539522823589026e-01	1.007432919266480209e-01
-9.014694065688024782e-01	-1.261123004008168902e-01	9.740886214967521550e-02
-9.014694065688024782e-01	-1.167706485192749888e-01	9.122948772796597716e-02
-9.014694065688024782e-01	-1.074289966377329764e-01	8.658104295295060426e-02
-9.014694065688024782e-01	-9.808734475619096393e-02	8.265839992937291936e-02
-9.014694065688024782e-01	-8.874569287464895151e-02	7.946669292761714132e-02
-9.014694065688024782e-01	-7.940404099310693908e-02	7.695389233818625274e-02
-9.014694065688024782e-01	-7.006238911156492666e-02	7.573877597610960410e-02
-9.014694065688024782e-01	-6.072073723002302525e-02	7.708287676756833684e-02
-9.014694065688024782e-01	-5.137908534848101283e-02	8.175552337978458928e-02
-9.014694065688024782e-01	-4.203743346693900040e-02	8.807084095686977532e-02
-9.014694065688024782e-01	-3.269578158539698798e-02	9.337574803319231842e-02
-9.014694065688024782e-01	-2.335412970385497555e-02	9.473260382211509678e-02
-9.014694065688024782e-01	-1.401247782231296313e-02	9.178484793505392592e-02
-9.014694065688024782e-01	-4.670825940770950702e-03	8.621756998603033462e-02
-9.014694065688024782e-01	4.670825940770950702e-03	8.035815650185912373e-02
-9.014694065688024782e-01	1.401247782231296313e-02	7.574611395732980257e-02
-9.014694065688024782e-01	2.335412970385497555e-02	7.274721188716887221e-02
-9.014694065688024782e-01	3.269578158539698798e-02	7.109955873461759612e-02
-9.014694065688024782e-01	4.203743346693900040e-02	7.054260407686621659e-02
-9.014694065688024782e-01	5.137908534848101283e-02	7.235038716268932246e-02
-9.014694065688024782e-01	6.072073723002291423e-02	7.454546655108332254e-02
-9.014694065688024782e-01	7.006238911156492666e-02	7.775692340310913497e-02
-9.014694065688024782e-01	7.940404099310705011e-02	8.227421874841686633e-02
-9.014694065688024782e-01	8.874569287464895151e-02	8.825882332201519243e-02
-9.014694065688024782e-01	9.808734475619085291e-02	9.468755358066280325e-02
-9.014694065688024782e-01	1.074289966377329764e-01	9.876830253153121020e-02
-9.014694065688024782e-01	1.167706485192748778e-01	9.733155323346232013e-02
-9.014694065688024782e-01	1.261123004008170012e-01	8.411453756883817412e-02
-9.014694065688024782e-01	1.354539522823589026e-01	7.419826253587272213e-02
-9.014694065688024782e-01	1.447956041639010261e-01	6.729694672646618914e-02
-9.014694065688024782e-01	1.541372560454429275e-01	6.451040897633154858e-02
-9.014694065688024782e-01	1.634789079269848289e-01	6.401844092380887252e-02
-9.014694065688024782e-01	1.728205598085269523e-01	6.393064493207098464e-02
-9.014694065688024782e-01	1.821622116900688537e-01	6.379911422506112650e-02
-9.014694065688024782e-01	1.915038635716109772e-01	6.380339502276227703e-02
-9.014694065688024782e-01	2.008455154531528786e-01	6.386643459126221944e-02
-9.014694065688024782e-01	2.101871673346947800e-01	6.375667687074562662e-02
-9.014694065688024782e-01	2.195288192162369034e-01	6.359046838349968755e-02
-9.014694065688024782e-01	2.288704710977788048e-01	6.243809114893096590e-02
-9.014694065688024782e-01	2.382121229793209283e-01	6.070500401418042757e-02
-9.014694065688024782e-01	2.475537748608628297e-01	5.825789899044110653e-02
-9.014694065688024782e-01	2.568954267424049531e-01	5.497639714060172100e-02
-9.014694065688024782e-01	2.662370786239468545e-01	5.091401248058510798e-02
-9.014694065688024782e-01	2.755787305054887559e-01	4.664618544338371836e-02
-9.014694065688024782e-01	2.849203823870308794e-01	4.314124950269673797e-02
-9.014694065688024782e-01	2.942620342685727808e-01	4.008864742173889884e-02
-9.014694065688024782e-01	3.036036861501149042e-01	3.885013070817149028e-02
-9.014694065688024782e-01	3.129453380316568056e-01	3.788583599369699240e-02
-9.014694065688024782e-01	3.222869899131989291e-01	3.711137365559209061e-02
-9.014694065688024782e-01	3.316286417947408305e-01	3.651729167377852636e-02
-9.014694065688024782e-01	3.409702936762827319e-01	3.605958869236407238e-02
-9.014694065688024782e-01	3.503119455578248553e-01	3.571032276718476978e-02
-9.014694065688024782e-01	3.596535974393667567e-01	3.547176880565586915e-02
-9.014694065688024782e-01	3.689952493209088802e-01	3.532158516389997949e-02
-9.014694065688024782e-01	3.783369012024507816e-01	3.523890397187409013e-02
-9.014694065688024782e-01	3.876785530839926830e-01	3.522895121082359610e-02
-9.014694065688024782e-01	3.970202049655348064e-01	3.514238432471313012e-02
-9.014694065688024782e-01	4.063618568470767078e-01	3.526759318475218563e-02
-9.014694065688024782e-01	4.157035087286188313e-01	3.546550069258723459e-02
-9.014694065688024782e-01	4.250451606101607327e-01	3.575665422070825605e-02
-9.014694065688024782e-01	4.343868124917028561e-01	3.612804411989976872e-02
-9.014694065688024782e-01	4.437284643732447575e-01	3.658081850239423144e-02
-9.014694065688024782e-01	4.530701162547866589e-01	3.710385918401169075e-02
-9.014694065688024782e-01	4.624117681363287824e-01	3.828476664788750539e-02
-9.014694065688024782e-01	4.717534200178706838e-01	3.893148731508298821e-02
-9.014694065688024782e-01	4.810950718994128072e-01	3.959577984256432842e-02
-9.014694065688024782e-01	4.904367237809547087e-01	4.028213308532597320e-02
-9.014694065688024782e-01	4.997783756624968321e-01	4.100203943827225583e-02
-9.014694065688024782e-01	5.091200275440387335e-01	4.177006430749311688e-02
-9.014694065688024782e-01	5.184616794255806349e-01	4.260190274686322803e-02
-9.014694065688024782e-01	5.278033313071227584e-01	4.350578349579425907e-02
-9.014694065688024782e-01	5.371449831886646598e-01	4.447634986670270796e-02
-9.014694065688024782e-01	5.464866350702067832e-01	4.546557176406764572e-02
-9.014694065688024782e-01	5.558282869517486846e-01	4.638087676422909811e-02
-9.014694065688024782e-01	5.651699388332908081e-01	4.705964473330484510e-02
-9.014694065688024782e-01	5.745115907148327095e-01	4.795651973963466902e-02
-9.014694065688024782e-01	5.838532425963746109e-01	4.945812282631066592e-02
-9.014694065688024782e-01	5.931948944779167343e-01	5.195098217944948971e-02
-9.014694065688024782e-01	6.025365463594586357e-01	5.551045957175555073e-02
-9.014694065688024782e-01	6.118781982410007592e-01	5.987023370788270571e-02
-9.014694065688024782e-01	6.212198501225426606e-01	6.441786998403765951e-02
-9.014694065688024782e-01	6.305615020040845620e-01	7.080897459878575384e-02
-9.014694065688024782e-01	6.399031538856266854e-01	7.155901233136602313e-02
-9.014694065688024782e-01	6.492448057671685868e-01	7.052192463291322155e-02
-9.014694065688024782e-01	6.585864576487107103e-01	6.864364843582992926e-02
-9.014694065688024782e-01	6.679281095302526117e-01	6.674111986578216971e-02
-9.014694065688024782e-01	6.772697614117947351e-01	6.495861216362222579e-02
-9.014694065688024782e-01	6.866114132933366365e-01	6.302839965329673499e-02
-9.014694065688024782e-01	6.959530651748785379e-01	6.089794316204371477e-02
-9.014694065688024782e-01	7.052947170564206614e-01	5.890873251310034531e-02
-9.014694065688024782e-01	7.146363689379625628e-01	5.736968415948096728e-02
-9.014694065688024782e-01	7.239780208195046862e-01	5.622563258456975827e-02
-9.014694065688024782e-01	7.333196727010465876e-01	5.508258534061188233e-02
-9.014694065688024782e-01	7.426613245825887111e-01	5.653621770300615995e-02
-9.014694065688024782e-01	7.520029764641306125e-01	6.099414756328074699e-02
-9.014694065688024782e-01	7.613446283456725139e-01	6.833272240832451161e-02
-9.014694065688024782e-01	7.706862802272146373e-01	7.655923955586305119e-02
-9.014694065688024782e-01	7.800279321087565387e-01	8.262895635252164028e-02
-9.014694065688024782e-01	7.893695839902986622e-01	8.403029653046144298e-02
-9.014694065688024782e-01	7.987112358718405636e-01	7.764255517910290116e-02
-9.014694065688024782e-01	8.080528877533824650e-01	7.004675085730746598e-02
-9.014694065688024782e-01	8.173945396349245884e-01	6.308063249459959498e-02
-9.014694065688024782e-01	8.267361915164664898e-01	5.762783064424507190e-02
-9.014694065688024782e-01	8.360778433980086133e-01	5.363198027704423054e-02
-9.014694065688024782e-01	8.454194952795505147e-01	5.081321345569241033e-02
-9.014694065688024782e-01	8.547611471610926381e-01	4.892470217438928126e-02
-9.014694065688024782e-01	8.641027990426345395e-01	4.772609961328562467e-02
-9.014694065688024782e-01	8.734444509241764409e-01	4.697194461542601035e-02
-9.014694065688024782e-01	8.827861028057185644e-01	4.644216561519863562e-02
-9.014694065688024782e-01	8.921277546872604658e-01	4.605737216796333688e-02
-9.014694065688024782e-01	9.014694065688025892e-01	4.585935335414839664e-02
-9.014694065688024782e-01	9.108110584503444906e-01	4.664865049315940204e-02
-9.014694065688024782e-01	9.201527103318866141e-01	4.755060419887902068e-02
-9.014694065688024782e-01	9.294943622134285155e-01	4.764035707418109999e-02
-8.921277546872605768e-01	-9.294943622134285155e-01	3.120852738614055336e-02
-8.921277546872605768e-01	-9.201527103318865031e-01	3.249188200063929388e-02
-8.921277546872605768e-01	-9.108110584503444906e-01	3.384333516256618490e-02
-8.921277546872605768e-01	-9.014694065688024782e-01	3.526856803880326630e-02
-8.921277546872605768e-01	-8.921277546872605768e-01	3.741043509349181728e-02
-8.921277546872605768e-01	-8.827861028057185644e-01	3.899923024649626369e-02
-8.921277546872605768e-01	-8.734444509241765520e-01	4.064783827779423764e-02
-8.921277546872605768e-01	-8.641027990426345395e-01	4.237569048863391169e-02
-8.921277546872605768e-01	-8.547611471610925271e-01	4.423502973520281045e-02
-8.921277546872605768e-01	-8.454194952795505147e-01	4.631906141659329623e-02
-8.921277546872605768e-01	-8.360778433980085023e-01	4.876193140716018892e-02
-8.921277546872605768e-01	-8.267361915164666009e-01	5.172676112869604298e-02
-8.921277546872605768e-01	-8.173945396349245884e-01	5.537259741336379715e-02
-8.921277546872605768e-01	-8.080528877533825760e-01	5.980431772130402612e-02
-8.921277546872605768e-01	-7.987112358718405636e-01	6.504121974828890040e-02
-8.921277546872605768e-01	-7.893695839902985512e-01	7.464373843592492230e-02
-8.921277546872605768e-01	-7.800279321087566498e-01	8.147913736242888560e-02
-8.921277546872605768e-01	-7.706862802272146373e-01	8.872497416267384474e-02
-8.921277546872605768e-01	-7.613446283456726249e-01	9.605039408585483440e-02
-8.921277546872605768e-01	-7.520029764641306125e-01	1.028773157469713706e-01
-8.921277546872605768e-01	-7.426613245825886001e-01	1.084008449434406690e-01
-8.921277546872605768e-01	-7.333196727010465876e-01	1.117422390163269469e-01
-8.921277546872605768e-01	-7.239780208195045752e-01	1.148585569870102796e-01
-8.921277546872605768e-01	-7.146363689379626738e-01	1.112257114685745035e-01
-8.921277546872605768e-01	-7.052947170564206614e-01	1.058709869899265993e-01
-8.921277546872605768e-01	-6.959530651748786489e-01	1.010322994508029704e-01
-8.921277546872605768e-01	-6.866114132933366365e-01	9.932290085078609998e-02
-8.921277546872605768e-01	-6.772697614117946241e-01	1.027203772091591361e-01
-8.921277546872605768e-01	-6.679281095302527227e-01	1.115630932361308114e-01
-8.921277546872605768e-01	-6.585864576487105992e-01	1.241365530132017558e-01
-8.921277546872605768e-01	-6.492448057671686978e-01	1.371856412869484898e-01
-8.921277546872605768e-01	-6.399031538856266854e-01	1.471734315927665515e-01
-8.921277546872605768e-01	-6.305615020040846730e-01	1.516724920262784160e-01
-8.921277546872605768e-01	-6.212198501225426606e-01	1.479458685334635870e-01
-8.921277546872605768e-01	-6.118781982410006481e-01	1.396228694736466047e-01
-8.921277546872605768e-01	-6.025365463594587467e-01	1.300613699816341728e-01
-8.921277546872605768e-01	-5.931948944779166233e-01	1.211374843492723369e-01
-8.921277546872605768e-01	-5.838532425963747219e-01	1.139684045615297070e-01
-8.921277546872605768e-01	-5.745115907148327095e-01	1.090776700641411662e-01
-8.921277546872605768e-01	-5.651699388332906970e-01	1.065962126485788253e-01
-8.921277546872605768e-01	-5.558282869517486846e-01	1.058955839630393025e-01
-8.921277546872605768e-01	-5.464866350702066722e-01	1.077249468800022258e-01
-8.921277546872605768e-01	-5.371449831886647708e-01	1.100664401234965478e-01
-8.921277546872605768e-01	-5.278033313071226473e-01	1.121426289345364008e-01
-8.921277546872605768e-01	-5.184616794255807459e-01	1.136979990762832377e-01
-8.921277546872605768e-01	-5.091200275440387335e-01	1.150657278850212295e-01
-8.921277546872605768e-01	-4.997783756624967211e-01	1.168249354000617246e-01
-8.921277546872605768e-01	-4.904367237809547642e-01	1.193224266707902798e-01
-8.921277546872605768e-01	-4.810950718994127517e-01	1.224560458324641110e-01
-8.921277546872605768e-01	-4.717534200178707393e-01	1.258558960453336484e-01
-8.921277546872605768e-01	-4.624117681363287824e-01	1.292009417140702887e-01
-8.921277546872605768e-01	-4.530701162547867700e-01	1.324406320933996517e-01
-8.921277546872605768e-01	-4.437284643732447575e-01	1.345351822793071639e-01
-8.921277546872605768e-01	-4.343868124917028006e-01	1.349554235693237458e-01
-8.921277546872605768e-01	-4.250451606101607327e-01	1.330439666088639727e-01
-8.921277546872605768e-01	-4.157035087286188313e-01	1.287980594990841277e-01
-8.921277546872605768e-01	-4.063618568470768189e-01	1.231429574024270474e-01
-8.921277546872605768e-01	-3.970202049655348064e-01	1.176394275189602129e-01
-8.921277546872605768e-01	-3.876785530839927940e-01	1.107996679968512171e-01
-8.921277546872605768e-01	-3.783369012024507816e-01	1.105910759069837906e-01
-8.921277546872605768e-01	-3.689952493209087692e-01	1.127904764676724431e-01
-8.921277546872605768e-01	-3.596535974393668678e-01	1.162603953987615263e-01
-8.921277546872605768e-01	-3.503119455578248553e-01	1.195468470688802742e-01
-8.921277546872605768e-01	-3.409702936762828429e-01	1.212594445338099625e-01
-8.921277546872605768e-01	-3.316286417947408305e-01	1.205112879882249272e-01
-8.921277546872605768e-01	-3.222869899131988181e-01	1.173564800460835528e-01
-8.921277546872605768e-01	-3.129453380316568056e-01	1.129361684069336291e-01
-8.921277546872605768e-01	-3.036036861501147932e-01	1.089067484708695077e-01
-8.921277546872605768e-01	-2.942620342685728918e-01	1.064543895637280330e-01
-8.921277546872605768e-01	-2.849203823870308794e-01	1.057280973726769241e-01
-8.921277546872605768e-01	-2.755787305054888670e-01	1.055799187463737354e-01
-8.921277546872605768e-01	-2.662370786239468545e-01	1.074448615523530687e-01
-8.921277546872605768e-01	-2.568954267424048421e-01	1.106933322683516796e-01
-8.921277546872605768e-01	-2.475537748608628297e-01	1.151125483969035745e-01
-8.921277546872605768e-01	-2.382121229793209283e-01	1.195929933138585310e-01
-8.921277546872605768e-01	-2.288704710977789158e-01	1.225194991654220411e-01
-8.921277546872605768e-01	-2.195288192162369034e-01	1.255481018036876673e-01
-8.921277546872605768e-01	-2.101871673346948910e-01	1.222183326167989442e-01
-8.921277546872605768e-01	-2.008455154531528786e-01	1.176954572257342679e-01
-8.921277546872605768e-01	-1.915038635716108661e-01	1.136481781800057628e-01
-8.921277546872605768e-01	-1.821622116900688537e-01	1.110903611417376063e-01
-8.921277546872605768e-01	-1.728205598085269523e-01	1.099953388202376953e-01
-8.921277546872605768e-01	-1.634789079269849399e-01	1.096042178429932207e-01
-8.921277546872605768e-01	-1.541372560454429275e-01	1.090275521743552106e-01
-8.921277546872605768e-01	-1.447956041639009150e-01	1.076167322703793922e-01
-8.921277546872605768e-01	-1.354539522823589026e-01	1.050301061796362900e-01
-8.921277546872605768e-01	-1.261123004008168902e-01	1.012881906552755840e-01
-8.921277546872605768e-01	-1.167706485192749888e-01	9.689070074273056776e-02
-8.921277546872605768e-01	-1.074289966377329764e-01	8.918810734077903257e-02
-8.921277546872605768e-01	-9.808734475619096393e-02	8.588423629352523458e-02
-8.921277546872605768e-01	-8.874569287464895151e-02	8.332977838589850084e-02
-8.921277546872605768e-01	-7.940404099310693908e-02	8.149901895000827290e-02
-8.921277546872605768e-01	-7.006238911156492666e-02	8.119431708175588180e-02
-8.921277546872605768e-01	-6.072073723002302525e-02	8.376370634777315083e-02
-8.921277546872605768e-01	-5.137908534848101283e-02	9.778424823261462617e-02
-8.921277546872605768e-01	-4.203743346693900040e-02	1.048923082709136700e-01
-8.921277546872605768e-01	-3.269578158539698798e-02	1.081834312080578869e-01
-8.921277546872605768e-01	-2.335412970385497555e-02	1.059047339989354214e-01
-8.921277546872605768e-01	-1.401247782231296313e-02	9.909597223714326775e-02
-8.921277546872605768e-01	-4.670825940770950702e-03	9.058994725212859978e-02
-8.921277546872605768e-01	4.670825940770950702e-03	8.305729396670503972e-02
-8.921277546872605768e-01	1.401247782231296313e-02	7.778245485053671138e-02
-8.921277546872605768e-01	2.335412970385497555e-02	7.479907359423609847e-02
-8.921277546872605768e-01	3.269578158539698798e-02	7.370711360715685723e-02
-8.921277546872605768e-01	4.203743346693900040e-02	7.423972609790439880e-02
-8.921277546872605768e-01	5.137908534848101283e-02	7.630675927045361961e-02
-8.921277546872605768e-01	6.072073723002291423e-02	7.894409690033951654e-02
-8.921277546872605768e-01	7.006238911156492666e-02	8.373755736345850353e-02
-8.921277546872605768e-01	7.940404099310705011e-02	8.999193547607185761e-02
-8.921277546872605768e-01	8.874569287464895151e-02	9.729546576235728605e-02
-8.921277546872605768e-01	9.808734475619085291e-02	1.037515374801570855e-01
-8.921277546872605768e-01	1.074289966377329764e-01	1.060655938194884629e-01
-8.921277546872605768e-01	1.167706485192748778e-01	9.835849803541742153e-02
-8.921277546872605768e-01	1.261123004008170012e-01	8.560626712066193855e-02
-8.921277546872605768e-01	1.354539522823589026e-01	7.471820565839067119e-02
-8.921277546872605768e-01	1.447956041639010261e-01	6.868742614384132361e-02
-8.921277546872605768e-01	1.541372560454429275e-01	6.672080294787650911e-02
-8.921277546872605768e-01	1.634789079269848289e-01	6.638272246470090787e-02
-8.921277546872605768e-01	1.728205598085269523e-01	6.626490640717133673e-02
-8.921277546872605768e-01	1.821622116900688537e-01	6.625472706816175339e-02
-8.921277546872605768e-01	1.915038635716109772e-01	6.641120088287413847e-02
-8.921277546872605768e-01	2.008455154531528786e-01	6.653958606945907517e-02
-8.921277546872605768e-01	2.101871673346947800e-01	6.643646722839996466e-02
-8.921277546872605768e-01	2.195288192162369034e-01	6.596943018437195771e-02
-8.921277546872605768e-01	2.288704710977788048e-01	6.366314207388035218e-02
-8.921277546872605768e-01	2.382121229793209283e-01	6.175039323481800596e-02
-8.921277546872605768e-01	2.475537748608628297e-01	5.896419525925888916e-02
-8.921277546872605768e-01	2.568954267424049531e-01	5.520323428740728927e-02
-8.921277546872605768e-01	2.662370786239468545e-01	5.068721193051827639e-02
-8.921277546872605768e-01	2.755787305054887559e-01	4.623773027020125492e-02
-8.921277546872605768e-01	2.849203823870308794e-01	4.159171666795114658e-02
-8.921277546872605768e-01	2.942620342685727808e-01	3.999847150792336381e-02
-8.921277546872605768e-01	3.036036861501149042e-01	3.884924558095210340e-02
-8.921277546872605768e-01	3.129453380316568056e-01	3.788707479001949402e-02
-8.921277546872605768e-01	3.222869899131989291e-01	3.709829165903201498e-02
-8.921277546872605768e-01	3.316286417947408305e-01	3.647111131559994252e-02
-8.921277546872605768e-01	3.409702936762827319e-01	3.595571833601083483e-02
-8.921277546872605768e-01	3.503119455578248553e-01	3.553999654453624674e-02
-8.921277546872605768e-01	3.596535974393667567e-01	3.521410377863618685e-02
-8.921277546872605768e-01	3.689952493209088802e-01	3.497076627013412375e-02
-8.921277546872605768e-01	3.783369012024507816e-01	3.478733921467029588e-02
-8.921277546872605768e-01	3.876785530839926830e-01	3.467458174701436302e-02
-8.921277546872605768e-01	3.970202049655348064e-01	3.480653456502694892e-02
-8.921277546872605768e-01	4.063618568470767078e-01	3.488982934274207498e-02
-8.921277546872605768e-01	4.157035087286188313e-01	3.506643083426367463e-02
-8.921277546872605768e-01	4.250451606101607327e-01	3.532319247200198242e-02
-8.921277546872605768e-01	4.343868124917028561e-01	3.566379837663974373e-02
-8.921277546872605768e-01	4.437284643732447575e-01	3.608520172004134330e-02
-8.921277546872605768e-01	4.530701162547866589e-01	3.656545993775981579e-02
-8.921277546872605768e-01	4.624117681363287824e-01	3.708811561287266023e-02
-8.921277546872605768e-01	4.717534200178706838e-01	3.764655450540760340e-02
-8.921277546872605768e-01	4.810950718994128072e-01	3.822828009153016182e-02
-8.921277546872605768e-01	4.904367237809547087e-01	3.883075438328412177e-02
-8.921277546872605768e-01	4.997783756624968321e-01	3.946686853338687156e-02
-8.921277546872605768e-01	5.091200275440387335e-01	4.015679411320616232e-02
-8.921277546872605768e-01	5.184616794255806349e-01	4.091655840158747726e-02
-8.921277546872605768e-01	5.278033313071227584e-01	4.174992731832900122e-02
-8.921277546872605768e-01	5.371449831886646598e-01	4.264264861743968793e-02
-8.921277546872605768e-01	5.464866350702067832e-01	4.356586534532247423e-02
-8.921277546872605768e-01	5.558282869517486846e-01	4.446957070826214331e-02
-8.921277546872605768e-01	5.651699388332908081e-01	4.608537547476666829e-02
-8.921277546872605768e-01	5.745115907148327095e-01	4.678165840604230769e-02
-8.921277546872605768e-01	5.838532425963746109e-01	4.783384221908017903e-02
-8.921277546872605768e-01	5.931948944779167343e-01	4.973685071502773059e-02
-8.921277546872605768e-01	6.025365463594586357e-01	5.276109903824555136e-02
-8.921277546872605768e-01	6.118781982410007592e-01	5.677132670747818410e-02
-8.921277546872605768e-01	6.212198501225426606e-01	6.122635504266681072e-02
-8.921277546872605768e-01	6.305615020040845620e-01	6.530953872549254136e-02
-8.921277546872605768e-01	6.399031538856266854e-01	6.716143696562888732e-02
-8.921277546872605768e-01	6.492448057671685868e-01	6.718313076737524037e-02
-8.921277546872605768e-01	6.585864576487107103e-01	6.604236451443906697e-02
-8.921277546872605768e-01	6.679281095302526117e-01	6.456718167014230403e-02
-8.921277546872605768e-01	6.772697614117947351e-01	6.305643403694674576e-02
-8.921277546872605768e-01	6.866114132933366365e-01	6.133609139649194575e-02
-8.921277546872605768e-01	6.959530651748785379e-01	5.931949041727356542e-02
-8.921277546872605768e-01	7.052947170564206614e-01	5.728617169558987421e-02
-8.921277546872605768e-01	7.146363689379625628e-01	5.563784894676709891e-02
-8.921277546872605768e-01	7.239780208195046862e-01	5.452816009941725828e-02
-8.921277546872605768e-01	7.333196727010465876e-01	5.419954076641690655e-02
-8.921277546872605768e-01	7.426613245825887111e-01	5.514629067041060262e-02
-8.921277546872605768e-01	7.520029764641306125e-01	5.866853486436501841e-02
-8.921277546872605768e-01	7.613446283456725139e-01	6.509092299805138704e-02
-8.921277546872605768e-01	7.706862802272146373e-01	7.291020972294788571e-02
-8.921277546872605768e-01	7.800279321087565387e-01	7.929180031887908542e-02
-8.921277546872605768e-01	7.893695839902986622e-01	8.155678454064244076e-02
-8.921277546872605768e-01	7.987112358718405636e-01	7.538750892036466533e-02
-8.921277546872605768e-01	8.080528877533824650e-01	6.876215111554541404e-02
-8.921277546872605768e-01	8.173945396349245884e-01	6.223581465785907318e-02
-8.921277546872605768e-01	8.267361915164664898e-01	5.700891060227515628e-02
-8.921277546872605768e-01	8.360778433980086133e-01	5.314509392892028533e-02
-8.921277546872605768e-01	8.454194952795505147e-01	5.035818818135903707e-02
-8.921277546872605768e-01	8.547611471610926381e-01	4.840438247010093314e-02
-8.921277546872605768e-01	8.641027990426345395e-01	4.709821470342803046e-02
-8.921277546872605768e-01	8.734444509241764409e-01	4.625830640544734834e-02
-8.921277546872605768e-01	8.827861028057185644e-01	4.564779214710841526e-02
-8.921277546872605768e-01	8.921277546872604658e-01	4.509447389781712917e-02
-8.921277546872605768e-01	9.014694065688025892e-01	4.515978945931385657e-02
-8.921277546872605768e-01	9.108110584503444906e-01	4.582208070244624121e-02
-8.921277546872605768e-01	9.201527103318866141e-01	4.666074717923472670e-02
-8.921277546872605768e-01	9.294943622134285155e-01	4.674815427264336631e-02
-8.827861028057185644e-01	-9.294943622134285155e-01	3.073545318581111241e-02
-8.827861028057185644e-01	-9.201527103318865031e-01	3.203145250754792228e-02
-8.827861028057185644e-01	-9.108110584503444906e-01	3.338678588413691861e-02
-8.827861028057185644e-01	-9.014694065688024782e-01	3.481132745388811067e-02
-8.827861028057185644e-01	-8.921277546872605768e-01	3.630819510633101488e-02
-8.827861028057185644e-01	-8.827861028057185644e-01	3.858927079604683452e-02
-8.827861028057185644e-01	-8.734444509241765520e-01	4.025338912472813113e-02
-8.827861028057185644e-01	-8.641027990426345395e-01	4.198628195650172534e-02
-8.827861028057185644e-01	-8.547611471610925271e-01	4.381402251911676454e-02
-8.827861028057185644e-01	-8.454194952795505147e-01	4.579464715151283782e-02
-8.827861028057185644e-01	-8.360778433980085023e-01	4.802449985828673162e-02
-8.827861028057185644e-01	-8.267361915164666009e-01	5.064214715346239404e-02
-8.827861028057185644e-01	-8.173945396349245884e-01	5.382552836975861010e-02
-8.827861028057185644e-01	-8.080528877533825760e-01	5.776662721225682418e-02
-8.827861028057185644e-01	-7.987112358718405636e-01	6.617492419709453122e-02
-8.827861028057185644e-01	-7.893695839902985512e-01	7.267219160467454364e-02
-8.827861028057185644e-01	-7.800279321087566498e-01	8.025139791333321670e-02
-8.827861028057185644e-01	-7.706862802272146373e-01	8.890117656296056547e-02
-8.827861028057185644e-01	-7.613446283456726249e-01	9.836910917774706331e-02
-8.827861028057185644e-01	-7.520029764641306125e-01	1.080059444281395303e-01
-8.827861028057185644e-01	-7.426613245825886001e-01	1.167302233913353887e-01
-8.827861028057185644e-01	-7.333196727010465876e-01	1.231932829529028828e-01
-8.827861028057185644e-01	-7.239780208195045752e-01	1.261592282716170466e-01
-8.827861028057185644e-01	-7.146363689379626738e-01	1.271190550246062423e-01
-8.827861028057185644e-01	-7.052947170564206614e-01	1.209144535445613317e-01
-8.827861028057185644e-01	-6.959530651748786489e-01	1.135852150749535883e-01
-8.827861028057185644e-01	-6.866114132933366365e-01	1.080680732003669181e-01
-8.827861028057185644e-01	-6.772697614117946241e-01	1.069132937490834268e-01
-8.827861028057185644e-01	-6.679281095302527227e-01	1.111774427971449902e-01
-8.827861028057185644e-01	-6.585864576487105992e-01	1.198678421243924708e-01
-8.827861028057185644e-01	-6.492448057671686978e-01	1.303081366891012394e-01
-8.827861028057185644e-01	-6.399031538856266854e-01	1.392763805515721542e-01
-8.827861028057185644e-01	-6.305615020040846730e-01	1.470320044517623992e-01
-8.827861028057185644e-01	-6.212198501225426606e-01	1.445831386535826324e-01
-8.827861028057185644e-01	-6.118781982410006481e-01	1.385550689527099699e-01
-8.827861028057185644e-01	-6.025365463594587467e-01	1.306748151102097022e-01
-8.827861028057185644e-01	-5.931948944779166233e-01	1.224388256726749863e-01
-8.827861028057185644e-01	-5.838532425963747219e-01	1.149729698760101337e-01
-8.827861028057185644e-01	-5.745115907148327095e-01	1.091492388984609541e-01
-8.827861028057185644e-01	-5.651699388332906970e-01	1.056107922511764080e-01
-8.827861028057185644e-01	-5.558282869517486846e-01	1.046185263488453171e-01
-8.827861028057185644e-01	-5.464866350702066722e-01	1.076941681664178169e-01
-8.827861028057185644e-01	-5.371449831886647708e-01	1.111860688335306602e-01
-8.827861028057185644e-01	-5.278033313071226473e-01	1.149417059887918729e-01
-8.827861028057185644e-01	-5.184616794255807459e-01	1.184262171591926871e-01
-8.827861028057185644e-01	-5.091200275440387335e-01	1.215015444321655425e-01
-8.827861028057185644e-01	-4.997783756624967211e-01	1.242095981657008463e-01
-8.827861028057185644e-01	-4.904367237809547642e-01	1.265484080147882273e-01
-8.827861028057185644e-01	-4.810950718994127517e-01	1.284762540882139481e-01
-8.827861028057185644e-01	-4.717534200178707393e-01	1.300960840237303517e-01
-8.827861028057185644e-01	-4.624117681363287824e-01	1.327509281579075662e-01
-8.827861028057185644e-01	-4.530701162547867700e-01	1.349042402721610523e-01
-8.827861028057185644e-01	-4.437284643732447575e-01	1.364093084355678664e-01
-8.827861028057185644e-01	-4.343868124917028006e-01	1.361551224330518339e-01
-8.827861028057185644e-01	-4.250451606101607327e-01	1.331755006708216227e-01
-8.827861028057185644e-01	-4.157035087286188313e-01	1.273911476161673495e-01
-8.827861028057185644e-01	-4.063618568470768189e-01	1.198686573285870083e-01
-8.827861028057185644e-01	-3.970202049655348064e-01	1.124145909137062721e-01
-8.827861028057185644e-01	-3.876785530839927940e-01	1.068274977741953680e-01
-8.827861028057185644e-01	-3.783369012024507816e-01	1.024934633637760578e-01
-8.827861028057185644e-01	-3.689952493209087692e-01	1.043959463321145753e-01
-8.827861028057185644e-01	-3.596535974393668678e-01	1.083044242445497241e-01
-8.827861028057185644e-01	-3.503119455578248553e-01	1.127184903289847745e-01
-8.827861028057185644e-01	-3.409702936762828429e-01	1.160438055135494806e-01
-8.827861028057185644e-01	-3.316286417947408305e-01	1.170920413130157184e-01
-8.827861028057185644e-01	-3.222869899131988181e-01	1.156757755790863706e-01
-8.827861028057185644e-01	-3.129453380316568056e-01	1.128609557789841261e-01
-8.827861028057185644e-01	-3.036036861501147932e-01	1.103848968926374186e-01
-8.827861028057185644e-01	-2.942620342685728918e-01	1.086823198210717517e-01
-8.827861028057185644e-01	-2.849203823870308794e-01	1.097279526492650342e-01
-8.827861028057185644e-01	-2.755787305054888670e-01	1.115865647876883582e-01
-8.827861028057185644e-01	-2.662370786239468545e-01	1.142777294242353359e-01
-8.827861028057185644e-01	-2.568954267424048421e-01	1.183505448055841569e-01
-8.827861028057185644e-01	-2.475537748608628297e-01	1.240242385606883657e-01
-8.827861028057185644e-01	-2.382121229793209283e-01	1.305062942903327527e-01
-8.827861028057185644e-01	-2.288704710977789158e-01	1.361146141912606689e-01
-8.827861028057185644e-01	-2.195288192162369034e-01	1.390936305537374962e-01
-8.827861028057185644e-01	-2.101871673346948910e-01	1.421018117098853950e-01
-8.827861028057185644e-01	-2.008455154531528786e-01	1.371620436783933805e-01
-8.827861028057185644e-01	-1.915038635716108661e-01	1.309692715623617110e-01
-8.827861028057185644e-01	-1.821622116900688537e-01	1.251413172347847769e-01
-8.827861028057185644e-01	-1.728205598085269523e-01	1.205157707183346222e-01
-8.827861028057185644e-01	-1.634789079269849399e-01	1.170953910973074330e-01
-8.827861028057185644e-01	-1.541372560454429275e-01	1.144237802908172896e-01
-8.827861028057185644e-01	-1.447956041639009150e-01	1.119425425148242725e-01
-8.827861028057185644e-01	-1.354539522823589026e-01	1.091979922917012402e-01
-8.827861028057185644e-01	-1.261123004008168902e-01	1.060524421302155296e-01
-8.827861028057185644e-01	-1.167706485192749888e-01	9.959915259822219036e-02
-8.827861028057185644e-01	-1.074289966377329764e-01	9.694397652298093748e-02
-8.827861028057185644e-01	-9.808734475619096393e-02	9.517690635526711296e-02
-8.827861028057185644e-01	-8.874569287464895151e-02	9.402235474384473823e-02
-8.827861028057185644e-01	-7.940404099310693908e-02	9.360756313256655969e-02
-8.827861028057185644e-01	-7.006238911156492666e-02	9.497047958479032381e-02
-8.827861028057185644e-01	-6.072073723002302525e-02	9.927852269057033108e-02
-8.827861028057185644e-01	-5.137908534848101283e-02	1.061976539824863036e-01
-8.827861028057185644e-01	-4.203743346693900040e-02	1.181133596375984890e-01
-8.827861028057185644e-01	-3.269578158539698798e-02	1.177122452786684703e-01
-8.827861028057185644e-01	-2.335412970385497555e-02	1.117043998066020866e-01
-8.827861028057185644e-01	-1.401247782231296313e-02	1.023457148890491580e-01
-8.827861028057185644e-01	-4.670825940770950702e-03	9.289430410477840516e-02
-8.827861028057185644e-01	4.670825940770950702e-03	8.570918109264176465e-02
-8.827861028057185644e-01	1.401247782231296313e-02	8.156580569579993667e-02
-8.827861028057185644e-01	2.335412970385497555e-02	8.020958872528421990e-02
-8.827861028057185644e-01	3.269578158539698798e-02	8.120449190205671075e-02
-8.827861028057185644e-01	4.203743346693900040e-02	8.433748068536352227e-02
-8.827861028057185644e-01	5.137908534848101283e-02	8.844713883175678304e-02
-8.827861028057185644e-01	6.072073723002291423e-02	9.556601405138760719e-02
-8.827861028057185644e-01	7.006238911156492666e-02	1.042288567570752722e-01
-8.827861028057185644e-01	7.940404099310705011e-02	1.136037173245633969e-01
-8.827861028057185644e-01	8.874569287464895151e-02	1.216528817070360174e-01
-8.827861028057185644e-01	9.808734475619085291e-02	1.250913921964380005e-01
-8.827861028057185644e-01	1.074289966377329764e-01	1.209687232423612424e-01
-8.827861028057185644e-01	1.167706485192748778e-01	1.092345829909969479e-01
-8.827861028057185644e-01	1.261123004008170012e-01	8.662838099197232855e-02
-8.827861028057185644e-01	1.354539522823589026e-01	7.571272766278848432e-02
-8.827861028057185644e-01	1.447956041639010261e-01	7.055744180533632393e-02
-8.827861028057185644e-01	1.541372560454429275e-01	6.899000823982390229e-02
-8.827861028057185644e-01	1.634789079269848289e-01	6.861585323317782870e-02
-8.827861028057185644e-01	1.728205598085269523e-01	6.852269820256157162e-02
-8.827861028057185644e-01	1.821622116900688537e-01	6.868807327995610224e-02
-8.827861028057185644e-01	1.915038635716109772e-01	6.902545565297646402e-02
-8.827861028057185644e-01	2.008455154531528786e-01	6.929878439889607111e-02
-8.827861028057185644e-01	2.101871673346947800e-01	6.931484714669033931e-02
-8.827861028057185644e-01	2.195288192162369034e-01	6.768076421346151672e-02
-8.827861028057185644e-01	2.288704710977788048e-01	6.622007324041835619e-02
-8.827861028057185644e-01	2.382121229793209283e-01	6.373618467790118092e-02
-8.827861028057185644e-01	2.475537748608628297e-01	6.002029015822588076e-02
-8.827861028057185644e-01	2.568954267424049531e-01	5.518884586838718187e-02
-8.827861028057185644e-01	2.662370786239468545e-01	4.993244479068964514e-02
-8.827861028057185644e-01	2.755787305054887559e-01	4.544280555513426079e-02
-8.827861028057185644e-01	2.849203823870308794e-01	4.246625387714657307e-02
-8.827861028057185644e-01	2.942620342685727808e-01	4.070227263135360596e-02
-8.827861028057185644e-01	3.036036861501149042e-01	3.893759928676866072e-02
-8.827861028057185644e-01	3.129453380316568056e-01	3.794070597536099154e-02
-8.827861028057185644e-01	3.222869899131989291e-01	3.711579963554451772e-02
-8.827861028057185644e-01	3.316286417947408305e-01	3.642527082769304869e-02
-8.827861028057185644e-01	3.409702936762827319e-01	3.583099210358159370e-02
-8.827861028057185644e-01	3.503119455578248553e-01	3.533471479592383002e-02
-8.827861028057185644e-01	3.596535974393667567e-01	3.492197787432838041e-02
-8.827861028057185644e-01	3.689952493209088802e-01	3.458487141110368202e-02
-8.827861028057185644e-01	3.783369012024507816e-01	3.432772662717708395e-02
-8.827861028057185644e-01	3.876785530839926830e-01	3.421316587196322756e-02
-8.827861028057185644e-01	3.970202049655348064e-01	3.417052570784214621e-02
-8.827861028057185644e-01	4.063618568470767078e-01	3.420415697827473844e-02
-8.827861028057185644e-01	4.157035087286188313e-01	3.432428752004406530e-02
-8.827861028057185644e-01	4.250451606101607327e-01	3.453013358085563200e-02
-8.827861028057185644e-01	4.343868124917028561e-01	3.480549766932218569e-02
-8.827861028057185644e-01	4.437284643732447575e-01	3.515335219966460312e-02
-8.827861028057185644e-01	4.530701162547866589e-01	3.555592731252984334e-02
-8.827861028057185644e-01	4.624117681363287824e-01	3.600490473367595756e-02
-8.827861028057185644e-01	4.717534200178706838e-01	3.645747512951762193e-02
-8.827861028057185644e-01	4.810950718994128072e-01	3.697015878143779244e-02
-8.827861028057185644e-01	4.904367237809547087e-01	3.751295089235642810e-02
-8.827861028057185644e-01	4.997783756624968321e-01	3.808948742543823152e-02
-8.827861028057185644e-01	5.091200275440387335e-01	3.871325441642866488e-02
-8.827861028057185644e-01	5.184616794255806349e-01	3.939765918981297937e-02
-8.827861028057185644e-01	5.278033313071227584e-01	4.015083464176760764e-02
-8.827861028057185644e-01	5.371449831886646598e-01	4.096302227503578752e-02
-8.827861028057185644e-01	5.464866350702067832e-01	4.180519992844407978e-02
-8.827861028057185644e-01	5.558282869517486846e-01	4.349628508511988595e-02
-8.827861028057185644e-01	5.651699388332908081e-01	4.424760421122748283e-02
-8.827861028057185644e-01	5.745115907148327095e-01	4.487518674910904309e-02
-8.827861028057185644e-01	5.838532425963746109e-01	4.548392500721535475e-02
-8.827861028057185644e-01	5.931948944779167343e-01	4.644806697419657376e-02
-8.827861028057185644e-01	6.025365463594586357e-01	4.827356574519432036e-02
-8.827861028057185644e-01	6.118781982410007592e-01	5.123095317113918190e-02
-8.827861028057185644e-01	6.212198501225426606e-01	5.509672907201017267e-02
-8.827861028057185644e-01	6.305615020040845620e-01	5.915827050466111736e-02
-8.827861028057185644e-01	6.399031538856266854e-01	6.222681055176457893e-02
-8.827861028057185644e-01	6.492448057671685868e-01	6.331320993969748179e-02
-8.827861028057185644e-01	6.585864576487107103e-01	6.300888489654743463e-02
-8.827861028057185644e-01	6.679281095302526117e-01	6.203248362690696321e-02
-8.827861028057185644e-01	6.772697614117947351e-01	6.082302588854426872e-02
-8.827861028057185644e-01	6.866114132933366365e-01	5.934114196479029629e-02
-8.827861028057185644e-01	6.959530651748785379e-01	5.752429523755437507e-02
-8.827861028057185644e-01	7.052947170564206614e-01	5.559615468444884662e-02
-8.827861028057185644e-01	7.146363689379625628e-01	5.390969477531459830e-02
-8.827861028057185644e-01	7.239780208195046862e-01	5.279841300897396977e-02
-8.827861028057185644e-01	7.333196727010465876e-01	5.244019742488491287e-02
-8.827861028057185644e-01	7.426613245825887111e-01	5.286893327637392365e-02
-8.827861028057185644e-01	7.520029764641306125e-01	5.496799113967387740e-02
-8.827861028057185644e-01	7.613446283456725139e-01	5.954114286933795408e-02
-8.827861028057185644e-01	7.706862802272146373e-01	6.608028148927688750e-02
-8.827861028057185644e-01	7.800279321087565387e-01	7.247148951739759704e-02
-8.827861028057185644e-01	7.893695839902986622e-01	7.601412974304166958e-02
-8.827861028057185644e-01	7.987112358718405636e-01	7.511298209268446602e-02
-8.827861028057185644e-01	8.080528877533824650e-01	6.687089903536337643e-02
-8.827861028057185644e-01	8.173945396349245884e-01	6.101244872803476826e-02
-8.827861028057185644e-01	8.267361915164664898e-01	5.615061407425886442e-02
-8.827861028057185644e-01	8.360778433980086133e-01	5.250908134261876581e-02
-8.827861028057185644e-01	8.454194952795505147e-01	4.982140716128991703e-02
-8.827861028057185644e-01	8.547611471610926381e-01	4.784093175791578195e-02
-8.827861028057185644e-01	8.641027990426345395e-01	4.642971961467110692e-02
-8.827861028057185644e-01	8.734444509241764409e-01	4.548689260978264898e-02
-8.827861028057185644e-01	8.827861028057185644e-01	4.479597131429778611e-02
-8.827861028057185644e-01	8.921277546872604658e-01	4.406623307582689664e-02
-8.827861028057185644e-01	9.014694065688025892e-01	4.379575949521222894e-02
-8.827861028057185644e-01	9.108110584503444906e-01	4.417563422932933859e-02
-8.827861028057185644e-01	9.201527103318866141e-01	4.481183327152979401e-02
-8.827861028057185644e-01	9.294943622134285155e-01	4.481770525025954161e-02
-8.734444509241765520e-01	-9.294943622134285155e-01	3.036150594129823077e-02
-8.734444509241765520e-01	-9.201527103318865031e-01	3.167725275930458051e-02
-8.734444509241765520e-01	-9.108110584503444906e-01	3.304289501823514524e-02
-8.734444509241765520e-01	-9.014694065688024782e-01	3.447103547376701577e-02
-8.734444509241765520e-01	-8.921277546872605768e-01	3.597109355564843958e-02
-8.734444509241765520e-01	-8.827861028057185644e-01	3.754606291496798143e-02
-8.734444509241765520e-01	-8.734444509241765520e-01	3.998896448591193753e-02
-8.734444509241765520e-01	-8.641027990426345395e-01	4.174664256854016681e-02
-8.734444509241765520e-01	-8.547611471610925271e-01	4.357202709883337133e-02
-8.734444509241765520e-01	-8.454194952795505147e-01	4.548224896218215629e-02
-8.734444509241765520e-01	-8.360778433980085023e-01	4.752312251478612443e-02
-8.734444509241765520e-01	-8.267361915164666009e-01	4.978206780702426615e-02
-8.734444509241765520e-01	-8.173945396349245884e-01	5.240953564271816356e-02
-8.734444509241765520e-01	-8.080528877533825760e-01	5.816480631171689480e-02
-8.734444509241765520e-01	-7.987112358718405636e-01	6.305817313927798706e-02
-8.734444509241765520e-01	-7.893695839902985512e-01	6.928874213167600382e-02
-8.734444509241765520e-01	-7.800279321087566498e-01	7.714683617613643518e-02
-8.734444509241765520e-01	-7.706862802272146373e-01	8.684393974444515329e-02
-8.734444509241765520e-01	-7.613446283456726249e-01	9.828856664313721792e-02
-8.734444509241765520e-01	-7.520029764641306125e-01	1.108323833239483469e-01
-8.734444509241765520e-01	-7.426613245825886001e-01	1.231570897108556634e-01
-8.734444509241765520e-01	-7.333196727010465876e-01	1.334298943543420490e-01
-8.734444509241765520e-01	-7.239780208195045752e-01	1.397709300509712982e-01
-8.734444509241765520e-01	-7.146363689379626738e-01	1.409186238610533048e-01
-8.734444509241765520e-01	-7.052947170564206614e-01	1.373037473891824956e-01
-8.734444509241765520e-01	-6.959530651748786489e-01	1.283177538691072372e-01
-8.734444509241765520e-01	-6.866114132933366365e-01	1.195503124211176882e-01
-8.734444509241765520e-01	-6.772697614117946241e-01	1.139715467758496137e-01
-8.734444509241765520e-01	-6.679281095302527227e-01	1.132539577755731219e-01
-8.734444509241765520e-01	-6.585864576487105992e-01	1.171367647784126026e-01
-8.734444509241765520e-01	-6.492448057671686978e-01	1.236670276711465816e-01
-8.734444509241765520e-01	-6.399031538856266854e-01	1.351958425084336668e-01
-8.734444509241765520e-01	-6.305615020040846730e-01	1.379798725969824114e-01
-8.734444509241765520e-01	-6.212198501225426606e-01	1.371003568100597758e-01
-8.734444509241765520e-01	-6.118781982410006481e-01	1.332585392191106277e-01
-8.734444509241765520e-01	-6.025365463594587467e-01	1.275607123560469902e-01
-8.734444509241765520e-01	-5.931948944779166233e-01	1.211052021361434528e-01
-8.734444509241765520e-01	-5.838532425963747219e-01	1.149256696902117847e-01
-8.734444509241765520e-01	-5.745115907148327095e-01	1.100351517938000234e-01
-8.734444509241765520e-01	-5.651699388332906970e-01	1.072966727740630732e-01
-8.734444509241765520e-01	-5.558282869517486846e-01	1.071421742794915338e-01
-8.734444509241765520e-01	-5.464866350702066722e-01	1.093829434832660208e-01
-8.734444509241765520e-01	-5.371449831886647708e-01	1.175241681822322554e-01
-8.734444509241765520e-01	-5.278033313071226473e-01	1.223751578864585299e-01
-8.734444509241765520e-01	-5.184616794255807459e-01	1.266514156840196359e-01
-8.734444509241765520e-01	-5.091200275440387335e-01	1.298025147616782282e-01
-8.734444509241765520e-01	-4.997783756624967211e-01	1.314710330405973460e-01
-8.734444509241765520e-01	-4.904367237809547642e-01	1.315682356069296788e-01
-8.734444509241765520e-01	-4.810950718994127517e-01	1.304482391309907674e-01
-8.734444509241765520e-01	-4.717534200178707393e-01	1.295796018224323054e-01
-8.734444509241765520e-01	-4.624117681363287824e-01	1.298703662699417782e-01
-8.734444509241765520e-01	-4.530701162547867700e-01	1.311315664219404875e-01
-8.734444509241765520e-01	-4.437284643732447575e-01	1.325479184499671614e-01
-8.734444509241765520e-01	-4.343868124917028006e-01	1.326279498994425987e-01
-8.734444509241765520e-01	-4.250451606101607327e-01	1.300513407653626219e-01
-8.734444509241765520e-01	-4.157035087286188313e-01	1.245066374708267143e-01
-8.734444509241765520e-01	-4.063618568470768189e-01	1.169432798805203622e-01
-8.734444509241765520e-01	-3.970202049655348064e-01	1.091564486815295165e-01
-8.734444509241765520e-01	-3.876785530839927940e-01	1.030419225293648378e-01
-8.734444509241765520e-01	-3.783369012024507816e-01	9.992731274648583573e-02
-8.734444509241765520e-01	-3.689952493209087692e-01	1.014089144298059575e-01
-8.734444509241765520e-01	-3.596535974393668678e-01	1.056067560276073153e-01
-8.734444509241765520e-01	-3.503119455578248553e-01	1.106341773951810964e-01
-8.734444509241765520e-01	-3.409702936762828429e-01	1.147753728154635305e-01
-8.734444509241765520e-01	-3.316286417947408305e-01	1.167011438602680723e-01
-8.734444509241765520e-01	-3.222869899131988181e-01	1.161531790901524641e-01
-8.734444509241765520e-01	-3.129453380316568056e-01	1.142318368272182277e-01
-8.734444509241765520e-01	-3.036036861501147932e-01	1.119359410797187010e-01
-8.734444509241765520e-01	-2.942620342685728918e-01	1.129772291005173568e-01
-8.734444509241765520e-01	-2.849203823870308794e-01	1.153485348560176760e-01
-8.734444509241765520e-01	-2.755787305054888670e-01	1.182731730486800692e-01
-8.734444509241765520e-01	-2.662370786239468545e-01	1.218047009753098486e-01
-8.734444509241765520e-01	-2.568954267424048421e-01	1.267939792557679080e-01
-8.734444509241765520e-01	-2.475537748608628297e-01	1.338761045625626034e-01
-8.734444509241765520e-01	-2.382121229793209283e-01	1.424944640987420019e-01
-8.734444509241765520e-01	-2.288704710977789158e-01	1.507790346593145259e-01
-8.734444509241765520e-01	-2.195288192162369034e-01	1.563267726457504836e-01
-8.734444509241765520e-01	-2.101871673346948910e-01	1.573522651585926857e-01
-8.734444509241765520e-01	-2.008455154531528786e-01	1.536821320931756607e-01
-8.734444509241765520e-01	-1.915038635716108661e-01	1.448097057650877817e-01
-8.734444509241765520e-01	-1.821622116900688537e-01	1.355293329591389373e-01
-8.734444509241765520e-01	-1.728205598085269523e-01	1.275615857815364240e-01
-8.734444509241765520e-01	-1.634789079269849399e-01	1.215804351363899694e-01
-8.734444509241765520e-01	-1.541372560454429275e-01	1.174421103271285766e-01
-8.734444509241765520e-01	-1.447956041639009150e-01	1.146033610239960560e-01
-8.734444509241765520e-01	-1.354539522823589026e-01	1.124574122145649696e-01
-8.734444509241765520e-01	-1.261123004008168902e-01	1.085459277478263290e-01
-8.734444509241765520e-01	-1.167706485192749888e-01	1.068424128897675907e-01
-8.734444509241765520e-01	-1.074289966377329764e-01	1.058281458898519684e-01
-8.734444509241765520e-01	-9.808734475619096393e-02	1.054334995523538293e-01
-8.734444509241765520e-01	-8.874569287464895151e-02	1.054436972553977336e-01
-8.734444509241765520e-01	-7.940404099310693908e-02	1.061426575420505863e-01
-8.734444509241765520e-01	-7.006238911156492666e-02	1.084428021333168346e-01
-8.734444509241765520e-01	-6.072073723002302525e-02	1.129049103307831481e-01
-8.734444509241765520e-01	-5.137908534848101283e-02	1.184570960978078014e-01
-8.734444509241765520e-01	-4.203743346693900040e-02	1.223552889810622379e-01
-8.734444509241765520e-01	-3.269578158539698798e-02	1.192072119983107331e-01
-8.734444509241765520e-01	-2.335412970385497555e-02	1.112683171723556491e-01
-8.734444509241765520e-01	-1.401247782231296313e-02	1.020032965454351487e-01
-8.734444509241765520e-01	-4.670825940770950702e-03	9.418659047308175492e-02
-8.734444509241765520e-01	4.670825940770950702e-03	8.937266602912920244e-02
-8.734444509241765520e-01	1.401247782231296313e-02	8.779953881527195747e-02
-8.734444509241765520e-01	2.335412970385497555e-02	8.909381299433527523e-02
-8.734444509241765520e-01	3.269578158539698798e-02	9.292981601899336086e-02
-8.734444509241765520e-01	4.203743346693900040e-02	9.895169696570241258e-02
-8.734444509241765520e-01	5.137908534848101283e-02	1.079551523219289405e-01
-8.734444509241765520e-01	6.072073723002291423e-02	1.188376907922931713e-01
-8.734444509241765520e-01	7.006238911156492666e-02	1.304913008695296472e-01
-8.734444509241765520e-01	7.940404099310705011e-02	1.406533049012028691e-01
-8.734444509241765520e-01	8.874569287464895151e-02	1.458968649569834519e-01
-8.734444509241765520e-01	9.808734475619085291e-02	1.428996884934305989e-01
-8.734444509241765520e-01	1.074289966377329764e-01	1.307740687706095972e-01
-8.734444509241765520e-01	1.167706485192748778e-01	1.125812064817292429e-01
-8.734444509241765520e-01	1.261123004008170012e-01	9.415443059061956443e-02
-8.734444509241765520e-01	1.354539522823589026e-01	7.653906438415203350e-02
-8.734444509241765520e-01	1.447956041639010261e-01	7.234623801623581152e-02
-8.734444509241765520e-01	1.541372560454429275e-01	7.109314011190871752e-02
-8.734444509241765520e-01	1.634789079269848289e-01	7.080848715329383924e-02
-8.734444509241765520e-01	1.728205598085269523e-01	7.093335720633453523e-02
-8.734444509241765520e-01	1.821622116900688537e-01	7.140897044643471081e-02
-8.734444509241765520e-01	1.915038635716109772e-01	7.204021474400759684e-02
-8.734444509241765520e-01	2.008455154531528786e-01	7.255885583368698599e-02
-8.734444509241765520e-01	2.101871673346947800e-01	7.167305464293935446e-02
-8.734444509241765520e-01	2.195288192162369034e-01	7.077695098272782093e-02
-8.734444509241765520e-01	2.288704710977788048e-01	6.876279273131483127e-02
-8.734444509241765520e-01	2.382121229793209283e-01	6.531361285029570196e-02
-8.734444509241765520e-01	2.475537748608628297e-01	6.040798918994921829e-02
-8.734444509241765520e-01	2.568954267424049531e-01	5.457700083222907783e-02
-8.734444509241765520e-01	2.662370786239468545e-01	4.897264464607576501e-02
-8.734444509241765520e-01	2.755787305054887559e-01	4.481516564386375800e-02
-8.734444509241765520e-01	2.849203823870308794e-01	4.233699150561210517e-02
-8.734444509241765520e-01	2.942620342685727808e-01	4.081591047292820740e-02
-8.734444509241765520e-01	3.036036861501149042e-01	3.958745819249525483e-02
-8.734444509241765520e-01	3.129453380316568056e-01	3.798478362407317621e-02
-8.734444509241765520e-01	3.222869899131989291e-01	3.710975908707236232e-02
-8.734444509241765520e-01	3.316286417947408305e-01	3.634464732302535028e-02
-8.734444509241765520e-01	3.409702936762827319e-01	3.567310161329882018e-02
-8.734444509241765520e-01	3.503119455578248553e-01	3.509972088014973873e-02
-8.734444509241765520e-01	3.596535974393667567e-01	3.461523498030964069e-02
-8.734444509241765520e-01	3.689952493209088802e-01	3.420874949476094412e-02
-8.734444509241765520e-01	3.783369012024507816e-01	3.387665178025067031e-02
-8.734444509241765520e-01	3.876785530839926830e-01	3.370012635953359426e-02
-8.734444509241765520e-01	3.970202049655348064e-01	3.360665457474242696e-02
-8.734444509241765520e-01	4.063618568470767078e-01	3.360265381763118120e-02
-8.734444509241765520e-01	4.157035087286188313e-01	3.367198872566408430e-02
-8.734444509241765520e-01	4.250451606101607327e-01	3.381723653884603081e-02
-8.734444509241765520e-01	4.343868124917028561e-01	3.403122270557824153e-02
-8.734444509241765520e-01	4.437284643732447575e-01	3.429992672156953470e-02
-8.734444509241765520e-01	4.530701162547866589e-01	3.462741952169298698e-02
-8.734444509241765520e-01	4.624117681363287824e-01	3.499767580043140758e-02
-8.734444509241765520e-01	4.717534200178706838e-01	3.540868925898623537e-02
-8.734444509241765520e-01	4.810950718994128072e-01	3.582082745166817461e-02
-8.734444509241765520e-01	4.904367237809547087e-01	3.631187752841286143e-02
-8.734444509241765520e-01	4.997783756624968321e-01	3.684575545894002574e-02
-8.734444509241765520e-01	5.091200275440387335e-01	3.742117452040626124e-02
-8.734444509241765520e-01	5.184616794255806349e-01	3.804380591189916033e-02
-8.734444509241765520e-01	5.278033313071227584e-01	3.871612955079478668e-02
-8.734444509241765520e-01	5.371449831886646598e-01	3.943470663177323088e-02
-8.734444509241765520e-01	5.464866350702067832e-01	4.096947315502981468e-02
-8.734444509241765520e-01	5.558282869517486846e-01	4.173515643647482398e-02
-8.734444509241765520e-01	5.651699388332908081e-01	4.245787487668464810e-02
-8.734444509241765520e-01	5.745115907148327095e-01	4.311360964186206068e-02
-8.734444509241765520e-01	5.838532425963746109e-01	4.368685798140899829e-02
-8.734444509241765520e-01	5.931948944779167343e-01	4.427313965770975079e-02
-8.734444509241765520e-01	6.025365463594586357e-01	4.521070638510905210e-02
-8.734444509241765520e-01	6.118781982410007592e-01	4.697606872245255888e-02
-8.734444509241765520e-01	6.212198501225426606e-01	4.980757025570817925e-02
-8.734444509241765520e-01	6.305615020040845620e-01	5.339756592500417842e-02
-8.734444509241765520e-01	6.399031538856266854e-01	5.692642240982680180e-02
-8.734444509241765520e-01	6.492448057671685868e-01	5.905788407586150951e-02
-8.734444509241765520e-01	6.585864576487107103e-01	5.961020953465585859e-02
-8.734444509241765520e-01	6.679281095302526117e-01	5.918792711322623523e-02
-8.734444509241765520e-01	6.772697614117947351e-01	5.831189982349523765e-02
-8.734444509241765520e-01	6.866114132933366365e-01	5.710064826777846297e-02
-8.734444509241765520e-01	6.959530651748785379e-01	5.552919273139140383e-02
-8.734444509241765520e-01	7.052947170564206614e-01	5.379240450507057070e-02
-8.734444509241765520e-01	7.146363689379625628e-01	5.193948909936747099e-02
-8.734444509241765520e-01	7.239780208195046862e-01	5.096837348401646317e-02
-8.734444509241765520e-01	7.333196727010465876e-01	5.059551022308297896e-02
-8.734444509241765520e-01	7.426613245825887111e-01	5.087952266325565520e-02
-8.734444509241765520e-01	7.520029764641306125e-01	5.219444787577443012e-02
-8.734444509241765520e-01	7.613446283456725139e-01	5.525193325229853236e-02
-8.734444509241765520e-01	7.706862802272146373e-01	6.022783030276180477e-02
-8.734444509241765520e-01	7.800279321087565387e-01	6.593297060968655865e-02
-8.734444509241765520e-01	7.893695839902986622e-01	7.008439765401942856e-02
-8.734444509241765520e-01	7.987112358718405636e-01	7.068763040039936774e-02
-8.734444509241765520e-01	8.080528877533824650e-01	6.757535609078783867e-02
-8.734444509241765520e-01	8.173945396349245884e-01	5.951086598628377994e-02
-8.734444509241765520e-01	8.267361915164664898e-01	5.511340915419753878e-02
-8.734444509241765520e-01	8.360778433980086133e-01	5.173902925202204794e-02
-8.734444509241765520e-01	8.454194952795505147e-01	4.918563061066259789e-02
-8.734444509241765520e-01	8.547611471610926381e-01	4.721021886960831415e-02
-8.734444509241765520e-01	8.641027990426345395e-01	4.570703598804340406e-02
-8.734444509241765520e-01	8.734444509241764409e-01	4.464857101644047199e-02
-8.734444509241765520e-01	8.827861028057185644e-01	4.373125818980714424e-02
-8.734444509241765520e-01	8.921277546872604658e-01	4.296034874001346260e-02
-8.734444509241765520e-01	9.014694065688025892e-01	4.245740194354370722e-02
-8.734444509241765520e-01	9.108110584503444906e-01	4.255424857273065048e-02
-8.734444509241765520e-01	9.201527103318866141e-01	4.293037904389444825e-02
-8.734444509241765520e-01	9.294943622134285155e-01	4.278841350783250952e-02
-8.641027990426345395e-01	-9.294943622134285155e-01	3.007166576670741720e-02
-8.641027990426345395e-01	-9.201527103318865031e-01	3.141176272626676480e-02
-8.641027990426345395e-01	-9.108110584503444906e-01	3.279172269496736375e-02
-8.641027990426345395e-01	-9.014694065688024782e-01	3.422640423785961589e-02
-8.641027990426345395e-01	-8.921277546872605768e-01	3.573225764388820308e-02
-8.641027990426345395e-01	-8.827861028057185644e-01	3.732227600785725102e-02
-8.641027990426345395e-01	-8.734444509241765520e-01	3.990609836313731285e-02
-8.641027990426345395e-01	-8.641027990426345395e-01	4.169302167129397552e-02
-8.641027990426345395e-01	-8.547611471610925271e-01	4.354441371344622280e-02
-8.641027990426345395e-01	-8.454194952795505147e-01	4.545651840157181878e-02
-8.641027990426345395e-01	-8.360778433980085023e-01	4.744673823397206613e-02
-8.641027990426345395e-01	-8.267361915164666009e-01	4.957028079695745271e-02
-8.641027990426345395e-01	-8.173945396349245884e-01	5.194910074922681753e-02
-8.641027990426345395e-01	-8.080528877533825760e-01	5.611055826669236746e-02
-8.641027990426345395e-01	-7.987112358718405636e-01	6.011575052015774578e-02
-8.641027990426345395e-01	-7.893695839902985512e-01	6.560723005679425235e-02
-8.641027990426345395e-01	-7.800279321087566498e-01	7.313978681454806619e-02
-8.641027990426345395e-01	-7.706862802272146373e-01	8.320305247889153710e-02
-8.641027990426345395e-01	-7.613446283456726249e-01	9.594242379878259452e-02
-8.641027990426345395e-01	-7.520029764641306125e-01	1.108066458762497486e-01
-8.641027990426345395e-01	-7.426613245825886001e-01	1.263424180508176953e-01
-8.641027990426345395e-01	-7.333196727010465876e-01	1.403216359044470729e-01
-8.641027990426345395e-01	-7.239780208195045752e-01	1.502673729165489025e-01
-8.641027990426345395e-01	-7.146363689379626738e-01	1.542632833384794400e-01
-8.641027990426345395e-01	-7.052947170564206614e-01	1.448979153738562120e-01
-8.641027990426345395e-01	-6.959530651748786489e-01	1.354582264599680785e-01
-8.641027990426345395e-01	-6.866114132933366365e-01	1.254264383329565247e-01
-8.641027990426345395e-01	-6.772697614117946241e-01	1.179182103329910331e-01
-8.641027990426345395e-01	-6.679281095302527227e-01	1.148564448896611245e-01
-8.641027990426345395e-01	-6.585864576487105992e-01	1.163149546140308244e-01
-8.641027990426345395e-01	-6.492448057671686978e-01	1.207099622627371971e-01
-8.641027990426345395e-01	-6.399031538856266854e-01	1.253755271495772816e-01
-8.641027990426345395e-01	-6.305615020040846730e-01	1.275611758136388496e-01
-8.641027990426345395e-01	-6.212198501225426606e-01	1.275251600792743356e-01
-8.641027990426345395e-01	-6.118781982410006481e-01	1.255033997286570668e-01
-8.641027990426345395e-01	-6.025365463594587467e-01	1.220944237278949601e-01
-8.641027990426345395e-01	-5.931948944779166233e-01	1.180397044990367239e-01
-8.641027990426345395e-01	-5.838532425963747219e-01	1.142168591422473289e-01
-8.641027990426345395e-01	-5.745115907148327095e-01	1.115952535821935765e-01
-8.641027990426345395e-01	-5.651699388332906970e-01	1.109826835041464316e-01
-8.641027990426345395e-01	-5.558282869517486846e-01	1.126949297197325645e-01
-8.641027990426345395e-01	-5.464866350702066722e-01	1.164200953211383255e-01
-8.641027990426345395e-01	-5.371449831886647708e-01	1.218118463373965288e-01
-8.641027990426345395e-01	-5.278033313071226473e-01	1.268544060872750512e-01
-8.641027990426345395e-01	-5.184616794255807459e-01	1.310074510211186594e-01
-8.641027990426345395e-01	-5.091200275440387335e-01	1.335715369221198157e-01
-8.641027990426345395e-01	-4.997783756624967211e-01	1.340778577007365469e-01
-8.641027990426345395e-01	-4.904367237809547642e-01	1.325049354706802629e-01
-8.641027990426345395e-01	-4.810950718994127517e-01	1.295032488584707542e-01
-8.641027990426345395e-01	-4.717534200178707393e-01	1.231327032995618437e-01
-8.641027990426345395e-01	-4.624117681363287824e-01	1.219450211020899483e-01
-8.641027990426345395e-01	-4.530701162547867700e-01	1.231531737882584215e-01
-8.641027990426345395e-01	-4.437284643732447575e-01	1.256880553838179426e-01
-8.641027990426345395e-01	-4.343868124917028006e-01	1.276411034234719299e-01
-8.641027990426345395e-01	-4.250451606101607327e-01	1.272439492357921587e-01
-8.641027990426345395e-01	-4.157035087286188313e-01	1.237641840749489075e-01
-8.641027990426345395e-01	-4.063618568470768189e-01	1.178121046713248160e-01
-8.641027990426345395e-01	-3.970202049655348064e-01	1.110142844982292959e-01
-8.641027990426345395e-01	-3.876785530839927940e-01	1.053160657240155285e-01
-8.641027990426345395e-01	-3.783369012024507816e-01	1.022653718073236045e-01
-8.641027990426345395e-01	-3.689952493209087692e-01	1.025711010890525271e-01
-8.641027990426345395e-01	-3.596535974393668678e-01	1.067994496107552704e-01
-8.641027990426345395e-01	-3.503119455578248553e-01	1.118762934167092105e-01
-8.641027990426345395e-01	-3.409702936762828429e-01	1.160484655304881568e-01
-8.641027990426345395e-01	-3.316286417947408305e-01	1.179681757474858039e-01
-8.641027990426345395e-01	-3.222869899131988181e-01	1.173884280570785948e-01
-8.641027990426345395e-01	-3.129453380316568056e-01	1.154651818416720654e-01
-8.641027990426345395e-01	-3.036036861501147932e-01	1.147275482776375366e-01
-8.641027990426345395e-01	-2.942620342685728918e-01	1.162744045922613906e-01
-8.641027990426345395e-01	-2.849203823870308794e-01	1.192181267825933449e-01
-8.641027990426345395e-01	-2.755787305054888670e-01	1.226402747868315102e-01
-8.641027990426345395e-01	-2.662370786239468545e-01	1.266100926869111187e-01
-8.641027990426345395e-01	-2.568954267424048421e-01	1.321825229239609600e-01
-8.641027990426345395e-01	-2.475537748608628297e-01	1.402412913433614405e-01
-8.641027990426345395e-01	-2.382121229793209283e-01	1.503000627671933487e-01
-8.641027990426345395e-01	-2.288704710977789158e-01	1.602491268963751880e-01
-8.641027990426345395e-01	-2.195288192162369034e-01	1.671707344171332044e-01
-8.641027990426345395e-01	-2.101871673346948910e-01	1.686986045440567739e-01
-8.641027990426345395e-01	-2.008455154531528786e-01	1.586618464252070038e-01
-8.641027990426345395e-01	-1.915038635716108661e-01	1.486607239578814632e-01
-8.641027990426345395e-01	-1.821622116900688537e-01	1.381062532950705635e-01
-8.641027990426345395e-01	-1.728205598085269523e-01	1.290329161739833530e-01
-8.641027990426345395e-01	-1.634789079269849399e-01	1.223134592815600941e-01
-8.641027990426345395e-01	-1.541372560454429275e-01	1.178731912695603623e-01
-8.641027990426345395e-01	-1.447956041639009150e-01	1.151563217011203483e-01
-8.641027990426345395e-01	-1.354539522823589026e-01	1.133882184082842942e-01
-8.641027990426345395e-01	-1.261123004008168902e-01	1.127987704977176792e-01
-8.641027990426345395e-01	-1.167706485192749888e-01	1.125347916940195453e-01
-8.641027990426345395e-01	-1.074289966377329764e-01	1.126156044742226969e-01
-8.641027990426345395e-01	-9.808734475619096393e-02	1.129953850149476996e-01
-8.641027990426345395e-01	-8.874569287464895151e-02	1.136529799134590180e-01
-8.641027990426345395e-01	-7.940404099310693908e-02	1.148510979336626880e-01
-8.641027990426345395e-01	-7.006238911156492666e-02	1.169947139316349638e-01
-8.641027990426345395e-01	-6.072073723002302525e-02	1.199172763364796945e-01
-8.641027990426345395e-01	-5.137908534848101283e-02	1.223258519067247502e-01
-8.641027990426345395e-01	-4.203743346693900040e-02	1.222835377551574482e-01
-8.641027990426345395e-01	-3.269578158539698798e-02	1.185750276198411779e-01
-8.641027990426345395e-01	-2.335412970385497555e-02	1.091688138847839162e-01
-8.641027990426345395e-01	-1.401247782231296313e-02	1.009530718035524383e-01
-8.641027990426345395e-01	-4.670825940770950702e-03	9.470271011924284721e-02
-8.641027990426345395e-01	4.670825940770950702e-03	9.150580708689409759e-02
-8.641027990426345395e-01	1.401247782231296313e-02	9.139976812311842447e-02
-8.641027990426345395e-01	2.335412970385497555e-02	9.403680195826272237e-02
-8.641027990426345395e-01	3.269578158539698798e-02	1.059118786709630222e-01
-8.641027990426345395e-01	4.203743346693900040e-02	1.153199895668337166e-01
-8.641027990426345395e-01	5.137908534848101283e-02	1.269177355540653807e-01
-8.641027990426345395e-01	6.072073723002291423e-02	1.397516943070623019e-01
-8.641027990426345395e-01	7.006238911156492666e-02	1.517184965273872255e-01
-8.641027990426345395e-01	7.940404099310705011e-02	1.594560500857863938e-01
-8.641027990426345395e-01	8.874569287464895151e-02	1.592965383926456258e-01
-8.641027990426345395e-01	9.808734475619085291e-02	1.493449769657790305e-01
-8.641027990426345395e-01	1.074289966377329764e-01	1.313043515445761478e-01
-8.641027990426345395e-01	1.167706485192748778e-01	1.102475491930159368e-01
-8.641027990426345395e-01	1.261123004008170012e-01	9.206517911248127128e-02
-8.641027990426345395e-01	1.354539522823589026e-01	8.030004339237167832e-02
-8.641027990426345395e-01	1.447956041639010261e-01	7.316105583976341420e-02
-8.641027990426345395e-01	1.541372560454429275e-01	7.212979011354490877e-02
-8.641027990426345395e-01	1.634789079269848289e-01	7.199207752212950784e-02
-8.641027990426345395e-01	1.728205598085269523e-01	7.230791663066243879e-02
-8.641027990426345395e-01	1.821622116900688537e-01	7.298620222334245566e-02
-8.641027990426345395e-01	1.915038635716109772e-01	7.378864378097529930e-02
-8.641027990426345395e-01	2.008455154531528786e-01	7.441860074071049436e-02
-8.641027990426345395e-01	2.101871673346947800e-01	7.524617398681435199e-02
-8.641027990426345395e-01	2.195288192162369034e-01	7.379566468241516297e-02
-8.641027990426345395e-01	2.288704710977788048e-01	7.080210574864655160e-02
-8.641027990426345395e-01	2.382121229793209283e-01	6.609380815507817641e-02
-8.641027990426345395e-01	2.475537748608628297e-01	6.000874248739036798e-02
-8.641027990426345395e-01	2.568954267424049531e-01	5.352046512929155980e-02
-8.641027990426345395e-01	2.662370786239468545e-01	4.802356265224635296e-02
-8.641027990426345395e-01	2.755787305054887559e-01	4.442355560337388209e-02
-8.641027990426345395e-01	2.849203823870308794e-01	4.238257688096624259e-02
-8.641027990426345395e-01	2.942620342685727808e-01	4.097715169681373504e-02
-8.641027990426345395e-01	3.036036861501149042e-01	3.969253200773819462e-02
-8.641027990426345395e-01	3.129453380316568056e-01	3.800282872144285229e-02
-8.641027990426345395e-01	3.222869899131989291e-01	3.709581043519195181e-02
-8.641027990426345395e-01	3.316286417947408305e-01	3.629585090435228506e-02
-8.641027990426345395e-01	3.409702936762827319e-01	3.559074956023057512e-02
-8.641027990426345395e-01	3.503119455578248553e-01	3.498434248504513067e-02
-8.641027990426345395e-01	3.596535974393667567e-01	3.446608065645875851e-02
-8.641027990426345395e-01	3.689952493209088802e-01	3.403885608719408457e-02
-8.641027990426345395e-01	3.783369012024507816e-01	3.346703798592082224e-02
-8.641027990426345395e-01	3.876785530839926830e-01	3.325790177494768879e-02
-8.641027990426345395e-01	3.970202049655348064e-01	3.312356715809757629e-02
-8.641027990426345395e-01	4.063618568470767078e-01	3.307433073480729735e-02
-8.641027990426345395e-01	4.157035087286188313e-01	3.309380802508340297e-02
-8.641027990426345395e-01	4.250451606101607327e-01	3.317709080318670400e-02
-8.641027990426345395e-01	4.343868124917028561e-01	3.332652660149094254e-02
-8.641027990426345395e-01	4.437284643732447575e-01	3.352644559511902544e-02
-8.641027990426345395e-01	4.530701162547866589e-01	3.378144103303797746e-02
-8.641027990426345395e-01	4.624117681363287824e-01	3.408494107395122763e-02
-8.641027990426345395e-01	4.717534200178706838e-01	3.443125906928275887e-02
-8.641027990426345395e-01	4.810950718994128072e-01	3.528826344739304649e-02
-8.641027990426345395e-01	4.904367237809547087e-01	3.575828276701687597e-02
-8.641027990426345395e-01	4.997783756624968321e-01	3.626830690845128657e-02
-8.641027990426345395e-01	5.091200275440387335e-01	3.682396683276447508e-02
-8.641027990426345395e-01	5.184616794255806349e-01	3.742171508102190569e-02
-8.641027990426345395e-01	5.278033313071227584e-01	3.805844913770166371e-02
-8.641027990426345395e-01	5.371449831886646598e-01	3.873275398391476387e-02
-8.641027990426345395e-01	5.464866350702067832e-01	3.942439147157839052e-02
-8.641027990426345395e-01	5.558282869517486846e-01	4.011962685446397031e-02
-8.641027990426345395e-01	5.651699388332908081e-01	4.079315836791432004e-02
-8.641027990426345395e-01	5.745115907148327095e-01	4.142817393104269302e-02
-8.641027990426345395e-01	5.838532425963746109e-01	4.201909909158088596e-02
-8.641027990426345395e-01	5.931948944779167343e-01	4.256539275526292215e-02
-8.641027990426345395e-01	6.025365463594586357e-01	4.315149613423616137e-02
-8.641027990426345395e-01	6.118781982410007592e-01	4.407785197231994107e-02
-8.641027990426345395e-01	6.212198501225426606e-01	4.578379428095071674e-02
-8.641027990426345395e-01	6.305615020040845620e-01	4.846275818412749958e-02
-8.641027990426345395e-01	6.399031538856266854e-01	5.171937525023941051e-02
-8.641027990426345395e-01	6.492448057671685868e-01	5.685574406363706063e-02
-8.641027990426345395e-01	6.585864576487107103e-01	5.781161534589179807e-02
-8.641027990426345395e-01	6.679281095302526117e-01	5.767891572615663209e-02
-8.641027990426345395e-01	6.772697614117947351e-01	5.697739541162566423e-02
-8.641027990426345395e-01	6.866114132933366365e-01	5.590988239053174685e-02
-8.641027990426345395e-01	6.959530651748785379e-01	5.447572442347170529e-02
-8.641027990426345395e-01	7.052947170564206614e-01	5.285059459123959968e-02
-8.641027990426345395e-01	7.146363689379625628e-01	5.022454927225661336e-02
-8.641027990426345395e-01	7.239780208195046862e-01	4.920312208703117585e-02
-8.641027990426345395e-01	7.333196727010465876e-01	4.873832621734504322e-02
-8.641027990426345395e-01	7.426613245825887111e-01	4.894887065177154495e-02
-8.641027990426345395e-01	7.520029764641306125e-01	4.991769021205346574e-02
-8.641027990426345395e-01	7.613446283456725139e-01	5.198212743499194127e-02
-8.641027990426345395e-01	7.706862802272146373e-01	5.551046993540252605e-02
-8.641027990426345395e-01	7.800279321087565387e-01	6.011395884722432748e-02
-8.641027990426345395e-01	7.893695839902986622e-01	6.424471193022281146e-02
-8.641027990426345395e-01	7.987112358718405636e-01	6.592922058129668805e-02
-8.641027990426345395e-01	8.080528877533824650e-01	6.432196261701163265e-02
-8.641027990426345395e-01	8.173945396349245884e-01	5.869638380762570717e-02
-8.641027990426345395e-01	8.267361915164664898e-01	5.455609595174597953e-02
-8.641027990426345395e-01	8.360778433980086133e-01	5.131716400401184486e-02
-8.641027990426345395e-01	8.454194952795505147e-01	4.883095166663635467e-02
-8.641027990426345395e-01	8.547611471610926381e-01	4.686423872839888538e-02
-8.641027990426345395e-01	8.641027990426345395e-01	4.532191122643848546e-02
-8.641027990426345395e-01	8.734444509241764409e-01	4.420473364891361334e-02
-8.641027990426345395e-01	8.827861028057185644e-01	4.269301389165173349e-02
-8.641027990426345395e-01	8.921277546872604658e-01	4.181244052506890435e-02
-8.641027990426345395e-01	9.014694065688025892e-01	4.113531322915767174e-02
-8.641027990426345395e-01	9.108110584503444906e-01	4.097955540749222136e-02
-8.641027990426345395e-01	9.201527103318866141e-01	4.108224077973429700e-02
-8.641027990426345395e-01	9.294943622134285155e-01	4.076629865228028476e-02
-8.547611471610925271e-01	-9.294943622134285155e-01	2.985331803218985863e-02
-8.547611471610925271e-01	-9.201527103318865031e-01	3.121909858312285971e-02
-8.547611471610925271e-01	-9.108110584503444906e-01	3.261300963313762402e-02
-8.547611471610925271e-01	-9.014694065688024782e-01	3.405220815085033270e-02
-8.547611471610925271e-01	-8.921277546872605768e-01	3.556178929412616430e-02
-8.547611471610925271e-01	-8.827861028057185644e-01	3.804666826702313154e-02
-8.547611471610925271e-01	-8.734444509241765520e-01	3.982246864636349026e-02
-8.547611471610925271e-01	-8.641027990426345395e-01	4.171427905470028591e-02
-8.547611471610925271e-01	-8.547611471610925271e-01	4.369994371888471368e-02
-8.547611471610925271e-01	-8.454194952795505147e-01	4.573999795608996166e-02
-8.547611471610925271e-01	-8.360778433980085023e-01	4.779270631940629732e-02
-8.547611471610925271e-01	-8.267361915164666009e-01	4.983813296434146112e-02
-8.547611471610925271e-01	-8.173945396349245884e-01	5.191838087377272093e-02
-8.547611471610925271e-01	-8.080528877533825760e-01	5.420323403209401786e-02
-8.547611471610925271e-01	-7.987112358718405636e-01	5.871195976741810929e-02
-8.547611471610925271e-01	-7.893695839902985512e-01	6.321473565521910920e-02
-8.547611471610925271e-01	-7.800279321087566498e-01	6.988885214433086801e-02
-8.547611471610925271e-01	-7.706862802272146373e-01	7.950248136990771541e-02
-8.547611471610925271e-01	-7.613446283456726249e-01	9.247916251721216563e-02
-8.547611471610925271e-01	-7.520029764641306125e-01	1.084582797084306383e-01
-8.547611471610925271e-01	-7.426613245825886001e-01	1.259942823600859740e-01
-8.547611471610925271e-01	-7.333196727010465876e-01	1.426418833358027993e-01
-8.547611471610925271e-01	-7.239780208195045752e-01	1.555041022994349542e-01
-8.547611471610925271e-01	-7.146363689379626738e-01	1.611172321380246741e-01
-8.547611471610925271e-01	-7.052947170564206614e-01	1.566260796200518446e-01
-8.547611471610925271e-01	-6.959530651748786489e-01	1.470066126701030651e-01
-8.547611471610925271e-01	-6.866114132933366365e-01	1.353642855100272435e-01
-8.547611471610925271e-01	-6.772697614117946241e-01	1.249742034104097677e-01
-8.547611471610925271e-01	-6.679281095302527227e-01	1.181183340241114821e-01
-8.547611471610925271e-01	-6.585864576487105992e-01	1.154134502547162211e-01
-8.547611471610925271e-01	-6.492448057671686978e-01	1.159281615744424954e-01
-8.547611471610925271e-01	-6.399031538856266854e-01	1.179418326291803015e-01
-8.547611471610925271e-01	-6.305615020040846730e-01	1.183861940444629890e-01
-8.547611471610925271e-01	-6.212198501225426606e-01	1.186301526481515073e-01
-8.547611471610925271e-01	-6.118781982410006481e-01	1.179042238557931194e-01
-8.547611471610925271e-01	-6.025365463594587467e-01	1.165005571484116903e-01
-8.547611471610925271e-01	-5.931948944779166233e-01	1.149127967390593114e-01
-8.547611471610925271e-01	-5.838532425963747219e-01	1.138232789862257399e-01
-8.547611471610925271e-01	-5.745115907148327095e-01	1.139734447002232198e-01
-8.547611471610925271e-01	-5.651699388332906970e-01	1.158581961098644891e-01
-8.547611471610925271e-01	-5.558282869517486846e-01	1.194528861657297714e-01
-8.547611471610925271e-01	-5.464866350702066722e-01	1.249417944813028258e-01
-8.547611471610925271e-01	-5.371449831886647708e-01	1.301181739774753821e-01
-8.547611471610925271e-01	-5.278033313071226473e-01	1.345859447237178763e-01
-8.547611471610925271e-01	-5.184616794255807459e-01	1.374785144071708209e-01
-8.547611471610925271e-01	-5.091200275440387335e-01	1.379642504308714046e-01
-8.547611471610925271e-01	-4.997783756624967211e-01	1.355251345237417915e-01
-8.547611471610925271e-01	-4.904367237809547642e-01	1.304123223439236368e-01
-8.547611471610925271e-01	-4.810950718994127517e-01	1.239062137434000510e-01
-8.547611471610925271e-01	-4.717534200178707393e-01	1.180370562437735860e-01
-8.547611471610925271e-01	-4.624117681363287824e-01	1.120297238605863638e-01
-8.547611471610925271e-01	-4.530701162547867700e-01	1.145310421359167774e-01
-8.547611471610925271e-01	-4.437284643732447575e-01	1.195973346906788609e-01
-8.547611471610925271e-01	-4.343868124917028006e-01	1.248905278645110195e-01
-8.547611471610925271e-01	-4.250451606101607327e-01	1.281029696594219447e-01
-8.547611471610925271e-01	-4.157035087286188313e-01	1.279218017263618334e-01
-8.547611471610925271e-01	-4.063618568470768189e-01	1.244795880955337636e-01
-8.547611471610925271e-01	-3.970202049655348064e-01	1.191907283714002674e-01
-8.547611471610925271e-01	-3.876785530839927940e-01	1.141030279826893978e-01
-8.547611471610925271e-01	-3.783369012024507816e-01	1.080351450556303466e-01
-8.547611471610925271e-01	-3.689952493209087692e-01	1.096397433798367710e-01
-8.547611471610925271e-01	-3.596535974393668678e-01	1.135334048533137713e-01
-8.547611471610925271e-01	-3.503119455578248553e-01	1.181445771431444691e-01
-8.547611471610925271e-01	-3.409702936762828429e-01	1.216805252341056492e-01
-8.547611471610925271e-01	-3.316286417947408305e-01	1.227971365170799634e-01
-8.547611471610925271e-01	-3.222869899131988181e-01	1.213102704414828620e-01
-8.547611471610925271e-01	-3.129453380316568056e-01	1.184827872891981992e-01
-8.547611471610925271e-01	-3.036036861501147932e-01	1.163517567268121389e-01
-8.547611471610925271e-01	-2.942620342685728918e-01	1.170947990828617308e-01
-8.547611471610925271e-01	-2.849203823870308794e-01	1.195471911608853161e-01
-8.547611471610925271e-01	-2.755787305054888670e-01	1.226733103716484002e-01
-8.547611471610925271e-01	-2.662370786239468545e-01	1.265286420284997548e-01
-8.547611471610925271e-01	-2.568954267424048421e-01	1.321794589790684094e-01
-8.547611471610925271e-01	-2.475537748608628297e-01	1.404637078167474407e-01
-8.547611471610925271e-01	-2.382121229793209283e-01	1.507356342393767479e-01
-8.547611471610925271e-01	-2.288704710977789158e-01	1.606648177071178518e-01
-8.547611471610925271e-01	-2.195288192162369034e-01	1.671706427328140676e-01
-8.547611471610925271e-01	-2.101871673346948910e-01	1.674192943930716548e-01
-8.547611471610925271e-01	-2.008455154531528786e-01	1.595334954781335302e-01
-8.547611471610925271e-01	-1.915038635716108661e-01	1.483782338724317362e-01
-8.547611471610925271e-01	-1.821622116900688537e-01	1.369483841083357079e-01
-8.547611471610925271e-01	-1.728205598085269523e-01	1.274440072800632207e-01
-8.547611471610925271e-01	-1.634789079269849399e-01	1.207352988402945332e-01
-8.547611471610925271e-01	-1.541372560454429275e-01	1.166845720258493646e-01
-8.547611471610925271e-01	-1.447956041639009150e-01	1.147024598311753296e-01
-8.547611471610925271e-01	-1.354539522823589026e-01	1.140766484951598048e-01
-8.547611471610925271e-01	-1.261123004008168902e-01	1.143479408695457500e-01
-8.547611471610925271e-01	-1.167706485192749888e-01	1.147006331434612253e-01
-8.547611471610925271e-01	-1.074289966377329764e-01	1.150033787559791854e-01
-8.547611471610925271e-01	-9.808734475619096393e-02	1.153927741277751273e-01
-8.547611471610925271e-01	-8.874569287464895151e-02	1.160105470874908951e-01
-8.547611471610925271e-01	-7.940404099310693908e-02	1.168906843877501323e-01
-8.547611471610925271e-01	-7.006238911156492666e-02	1.178209552387575049e-01
-8.547611471610925271e-01	-6.072073723002302525e-02	1.181997225570538546e-01
-8.547611471610925271e-01	-5.137908534848101283e-02	1.171574858886168524e-01
-8.547611471610925271e-01	-4.203743346693900040e-02	1.140828521377152960e-01
-8.547611471610925271e-01	-3.269578158539698798e-02	1.089159078624349769e-01
-8.547611471610925271e-01	-2.335412970385497555e-02	1.028376713364638484e-01
-8.547611471610925271e-01	-1.401247782231296313e-02	9.796467595743389711e-02
-8.547611471610925271e-01	-4.670825940770950702e-03	9.535589319504265970e-02
-8.547611471610925271e-01	4.670825940770950702e-03	9.530397345555813304e-02
-8.547611471610925271e-01	1.401247782231296313e-02	9.766459779672619079e-02
-8.547611471610925271e-01	2.335412970385497555e-02	1.022682968749969862e-01
-8.547611471610925271e-01	3.269578158539698798e-02	1.090980432581409726e-01
-8.547611471610925271e-01	4.203743346693900040e-02	1.249529263603025020e-01
-8.547611471610925271e-01	5.137908534848101283e-02	1.366421547540246362e-01
-8.547611471610925271e-01	6.072073723002291423e-02	1.484540276773276823e-01
-8.547611471610925271e-01	7.006238911156492666e-02	1.577154896362001069e-01
-8.547611471610925271e-01	7.940404099310705011e-02	1.609877718314875472e-01
-8.547611471610925271e-01	8.874569287464895151e-02	1.556443324111395354e-01
-8.547611471610925271e-01	9.808734475619085291e-02	1.417311329983924062e-01
-8.547611471610925271e-01	1.074289966377329764e-01	1.225306888347763440e-01
-8.547611471610925271e-01	1.167706485192748778e-01	1.031755029506331162e-01
-8.547611471610925271e-01	1.261123004008170012e-01	8.818161571968642642e-02
-8.547611471610925271e-01	1.354539522823589026e-01	7.705251470255990165e-02
-8.547611471610925271e-01	1.447956041639010261e-01	7.472832221434000388e-02
-8.547611471610925271e-01	1.541372560454429275e-01	7.433969956493090281e-02
-8.547611471610925271e-01	1.634789079269848289e-01	7.467848106981078704e-02
-8.547611471610925271e-01	1.728205598085269523e-01	7.546891310990488932e-02
-8.547611471610925271e-01	1.821622116900688537e-01	7.655702380657036787e-02
-8.547611471610925271e-01	1.915038635716109772e-01	7.762551926674216007e-02
-8.547611471610925271e-01	2.008455154531528786e-01	7.830845300197442072e-02
-8.547611471610925271e-01	2.101871673346947800e-01	7.820228577058462027e-02
-8.547611471610925271e-01	2.195288192162369034e-01	7.603490143328260620e-02
-8.547611471610925271e-01	2.288704710977788048e-01	7.181539988834115262e-02
-8.547611471610925271e-01	2.382121229793209283e-01	6.587330364144540484e-02
-8.547611471610925271e-01	2.475537748608628297e-01	5.893150037688282827e-02
-8.547611471610925271e-01	2.568954267424049531e-01	5.227109768781635496e-02
-8.547611471610925271e-01	2.662370786239468545e-01	4.724463845782483212e-02
-8.547611471610925271e-01	2.755787305054887559e-01	4.425962549957868086e-02
-8.547611471610925271e-01	2.849203823870308794e-01	4.252907103751408374e-02
-8.547611471610925271e-01	2.942620342685727808e-01	4.113683579955212249e-02
-8.547611471610925271e-01	3.036036861501149042e-01	3.913841662602608740e-02
-8.547611471610925271e-01	3.129453380316568056e-01	3.803167212294269323e-02
-8.547611471610925271e-01	3.222869899131989291e-01	3.707175702320408828e-02
-8.547611471610925271e-01	3.316286417947408305e-01	3.620522139996099759e-02
-8.547611471610925271e-01	3.409702936762827319e-01	3.543781079716229465e-02
-8.547611471610925271e-01	3.503119455578248553e-01	3.477400270299697838e-02
-8.547611471610925271e-01	3.596535974393667567e-01	3.420642874882812157e-02
-8.547611471610925271e-01	3.689952493209088802e-01	3.373189750071702020e-02
-8.547611471610925271e-01	3.783369012024507816e-01	3.336056668752916676e-02
-8.547611471610925271e-01	3.876785530839926830e-01	3.287401063667910739e-02
-8.547611471610925271e-01	3.970202049655348064e-01	3.270372160085617541e-02
-8.547611471610925271e-01	4.063618568470767078e-01	3.260429433540165678e-02
-8.547611471610925271e-01	4.157035087286188313e-01	3.257250934740157228e-02
-8.547611471610925271e-01	4.250451606101607327e-01	3.260252447423771932e-02
-8.547611471610925271e-01	4.343868124917028561e-01	3.268842327546297305e-02
-8.547611471610925271e-01	4.437284643732447575e-01	3.283414161550131383e-02
-8.547611471610925271e-01	4.530701162547866589e-01	3.302707625514329087e-02
-8.547611471610925271e-01	4.624117681363287824e-01	3.327212970421161015e-02
-8.547611471610925271e-01	4.717534200178706838e-01	3.394222944236557904e-02
-8.547611471610925271e-01	4.810950718994128072e-01	3.431655204026590883e-02
-8.547611471610925271e-01	4.904367237809547087e-01	3.473903701795575533e-02
-8.547611471610925271e-01	4.997783756624968321e-01	3.520871941808931260e-02
-8.547611471610925271e-01	5.091200275440387335e-01	3.572161099728046046e-02
-8.547611471610925271e-01	5.184616794255806349e-01	3.627172906567078386e-02
-8.547611471610925271e-01	5.278033313071227584e-01	3.685090539318228164e-02
-8.547611471610925271e-01	5.371449831886646598e-01	3.744885826000577539e-02
-8.547611471610925271e-01	5.464866350702067832e-01	3.806307587027805972e-02
-8.547611471610925271e-01	5.558282869517486846e-01	3.866483130099698795e-02
-8.547611471610925271e-01	5.651699388332908081e-01	3.928705536439022067e-02
-8.547611471610925271e-01	5.745115907148327095e-01	3.989433934866552095e-02
-8.547611471610925271e-01	5.838532425963746109e-01	4.046939532282570195e-02
-8.547611471610925271e-01	5.931948944779167343e-01	4.101104664007854117e-02
-8.547611471610925271e-01	6.025365463594586357e-01	4.152996961259983189e-02
-8.547611471610925271e-01	6.118781982410007592e-01	4.211027704979605074e-02
-8.547611471610925271e-01	6.212198501225426606e-01	4.303343731903268299e-02
-8.547611471610925271e-01	6.305615020040845620e-01	4.470307808448180376e-02
-8.547611471610925271e-01	6.399031538856266854e-01	4.977921854927497280e-02
-8.547611471610925271e-01	6.492448057671685868e-01	5.247647785967200079e-02
-8.547611471610925271e-01	6.585864576487107103e-01	5.412018241536006857e-02
-8.547611471610925271e-01	6.679281095302526117e-01	5.456668989683740451e-02
-8.547611471610925271e-01	6.772697614117947351e-01	5.422258499475369337e-02
-8.547611471610925271e-01	6.866114132933366365e-01	5.343980487023498177e-02
-8.547611471610925271e-01	6.959530651748785379e-01	5.229810202096559640e-02
-8.547611471610925271e-01	7.052947170564206614e-01	5.091925992738877138e-02
-8.547611471610925271e-01	7.146363689379625628e-01	4.955620816560745573e-02
-8.547611471610925271e-01	7.239780208195046862e-01	4.752602022787555391e-02
-8.547611471610925271e-01	7.333196727010465876e-01	4.697743266914455873e-02
-8.547611471610925271e-01	7.426613245825887111e-01	4.707363258306414278e-02
-8.547611471610925271e-01	7.520029764641306125e-01	4.786619627539917543e-02
-8.547611471610925271e-01	7.613446283456725139e-01	4.938350847464274829e-02
-8.547611471610925271e-01	7.706862802272146373e-01	5.182603275514827135e-02
-8.547611471610925271e-01	7.800279321087565387e-01	5.524304093041905450e-02
-8.547611471610925271e-01	7.893695839902986622e-01	5.888288829441352956e-02
-8.547611471610925271e-01	7.987112358718405636e-01	6.117784798873786983e-02
-8.547611471610925271e-01	8.080528877533824650e-01	6.050513876356472531e-02
-8.547611471610925271e-01	8.173945396349245884e-01	5.701192331329200252e-02
-8.547611471610925271e-01	8.267361915164664898e-01	5.342113278228421275e-02
-8.547611471610925271e-01	8.360778433980086133e-01	5.043697930261406559e-02
-8.547611471610925271e-01	8.454194952795505147e-01	4.806178299186487923e-02
-8.547611471610925271e-01	8.547611471610926381e-01	4.610934941900412393e-02
-8.547611471610925271e-01	8.641027990426345395e-01	4.450137940823762489e-02
-8.547611471610925271e-01	8.734444509241764409e-01	4.327316226013044193e-02
-8.547611471610925271e-01	8.827861028057185644e-01	4.232623321390800719e-02
-8.547611471610925271e-01	8.921277546872604658e-01	4.063196078875755402e-02
-8.547611471610925271e-01	9.014694065688025892e-01	3.983739677608377772e-02
-8.547611471610925271e-01	9.108110584503444906e-01	3.947585233015524220e-02
-8.547611471610925271e-01	9.201527103318866141e-01	3.932313134438900071e-02
-8.547611471610925271e-01	9.294943622134285155e-01	3.883795607051597487e-02
-8.454194952795505147e-01	-9.294943622134285155e-01	2.969451178158850901e-02
-8.454194952795505147e-01	-9.201527103318865031e-01	3.108389294956888718e-02
-8.454194952795505147e-01	-9.108110584503444906e-01	3.248622679536550262e-02
-8.454194952795505147e-01	-9.014694065688024782e-01	3.392086760887158547e-02
-8.454194952795505147e-01	-8.921277546872605768e-01	3.624871644998321762e-02
-8.454194952795505147e-01	-8.827861028057185644e-01	3.793809425126928175e-02
-8.454194952795505147e-01	-8.734444509241765520e-01	3.980147148414862890e-02
-8.454194952795505147e-01	-8.641027990426345395e-01	4.186169641185412404e-02
-8.454194952795505147e-01	-8.547611471610925271e-01	4.410775566928026165e-02
-8.454194952795505147e-01	-8.454194952795505147e-01	4.648463623627230312e-02
-8.454194952795505147e-01	-8.360778433980085023e-01	4.890027074969180432e-02
-8.454194952795505147e-01	-8.267361915164666009e-01	5.125164894020835943e-02
-8.454194952795505147e-01	-8.173945396349245884e-01	5.347369417833949118e-02
-8.454194952795505147e-01	-8.080528877533825760e-01	5.562478339647863868e-02
-8.454194952795505147e-01	-7.987112358718405636e-01	5.798682883128358084e-02
-8.454194952795505147e-01	-7.893695839902985512e-01	6.363880771925298219e-02
-8.454194952795505147e-01	-7.800279321087566498e-01	6.916010109280658347e-02
-8.454194952795505147e-01	-7.706862802272146373e-01	7.758643023864095212e-02
-8.454194952795505147e-01	-7.613446283456726249e-01	8.960459251414318316e-02
-8.454194952795505147e-01	-7.520029764641306125e-01	1.051088663923260141e-01
-8.454194952795505147e-01	-7.426613245825886001e-01	1.228193718118741479e-01
-8.454194952795505147e-01	-7.333196727010465876e-01	1.403128922299110293e-01
-8.454194952795505147e-01	-7.239780208195045752e-01	1.602482437704890184e-01
-8.454194952795505147e-01	-7.146363689379626738e-01	1.645677047076363753e-01
-8.454194952795505147e-01	-7.052947170564206614e-01	1.614869266008863713e-01
-8.454194952795505147e-01	-6.959530651748786489e-01	1.525382652970435904e-01
-8.454194952795505147e-01	-6.866114132933366365e-01	1.406553157076939065e-01
-8.454194952795505147e-01	-6.772697614117946241e-01	1.290758263058390531e-01
-8.454194952795505147e-01	-6.679281095302527227e-01	1.202098899538736887e-01
-8.454194952795505147e-01	-6.585864576487105992e-01	1.149836857598515866e-01
-8.454194952795505147e-01	-6.492448057671686978e-01	1.129148651286429467e-01
-8.454194952795505147e-01	-6.399031538856266854e-01	1.127637503160529436e-01
-8.454194952795505147e-01	-6.305615020040846730e-01	1.132991324001928757e-01
-8.454194952795505147e-01	-6.212198501225426606e-01	1.127718570483444149e-01
-8.454194952795505147e-01	-6.118781982410006481e-01	1.129509862143734389e-01
-8.454194952795505147e-01	-6.025365463594587467e-01	1.131587377450513077e-01
-8.454194952795505147e-01	-5.931948944779166233e-01	1.137223913819205151e-01
-8.454194952795505147e-01	-5.838532425963747219e-01	1.150656449424569266e-01
-8.454194952795505147e-01	-5.745115907148327095e-01	1.175388466576143681e-01
-8.454194952795505147e-01	-5.651699388332906970e-01	1.211687190309941042e-01
-8.454194952795505147e-01	-5.558282869517486846e-01	1.265182900100922103e-01
-8.454194952795505147e-01	-5.464866350702066722e-01	1.311013581901395719e-01
-8.454194952795505147e-01	-5.371449831886647708e-01	1.350205101882428205e-01
-8.454194952795505147e-01	-5.278033313071226473e-01	1.377040565962699137e-01
-8.454194952795505147e-01	-5.184616794255807459e-01	1.384732974064636080e-01
-8.454194952795505147e-01	-5.091200275440387335e-01	1.365458044212140842e-01
-8.454194952795505147e-01	-4.997783756624967211e-01	1.314710696204927920e-01
-8.454194952795505147e-01	-4.904367237809547642e-01	1.237585761601207174e-01
-8.454194952795505147e-01	-4.810950718994127517e-01	1.151411555030487921e-01
-8.454194952795505147e-01	-4.717534200178707393e-01	1.081264280437450875e-01
-8.454194952795505147e-01	-4.624117681363287824e-01	1.050093737800864568e-01
-8.454194952795505147e-01	-4.530701162547867700e-01	1.083053886659872123e-01
-8.454194952795505147e-01	-4.437284643732447575e-01	1.167849057756319975e-01
-8.454194952795505147e-01	-4.343868124917028006e-01	1.261815900721515171e-01
-8.454194952795505147e-01	-4.250451606101607327e-01	1.336090645213385275e-01
-8.454194952795505147e-01	-4.157035087286188313e-01	1.370757284714332336e-01
-8.454194952795505147e-01	-4.063618568470768189e-01	1.361665255118800488e-01
-8.454194952795505147e-01	-3.970202049655348064e-01	1.320923326538013809e-01
-8.454194952795505147e-01	-3.876785530839927940e-01	1.216335830372559657e-01
-8.454194952795505147e-01	-3.783369012024507816e-01	1.194605488070197286e-01
-8.454194952795505147e-01	-3.689952493209087692e-01	1.201315992710846603e-01
-8.454194952795505147e-01	-3.596535974393668678e-01	1.229613917461101491e-01
-8.454194952795505147e-01	-3.503119455578248553e-01	1.264047893488941254e-01
-8.454194952795505147e-01	-3.409702936762828429e-01	1.286744234650644414e-01
-8.454194952795505147e-01	-3.316286417947408305e-01	1.284306495067391030e-01
-8.454194952795505147e-01	-3.222869899131988181e-01	1.254779162158870254e-01
-8.454194952795505147e-01	-3.129453380316568056e-01	1.210728014734611807e-01
-8.454194952795505147e-01	-3.036036861501147932e-01	1.173081603227864589e-01
-8.454194952795505147e-01	-2.942620342685728918e-01	1.157367264517461247e-01
-8.454194952795505147e-01	-2.849203823870308794e-01	1.162358018886208155e-01
-8.454194952795505147e-01	-2.755787305054888670e-01	1.183949358262516849e-01
-8.454194952795505147e-01	-2.662370786239468545e-01	1.216536060625558607e-01
-8.454194952795505147e-01	-2.568954267424048421e-01	1.268873322593411790e-01
-8.454194952795505147e-01	-2.475537748608628297e-01	1.345901627050201665e-01
-8.454194952795505147e-01	-2.382121229793209283e-01	1.437609549541276899e-01
-8.454194952795505147e-01	-2.288704710977789158e-01	1.519371343488875037e-01
-8.454194952795505147e-01	-2.195288192162369034e-01	1.603079121144031782e-01
-8.454194952795505147e-01	-2.101871673346948910e-01	1.567350060793394617e-01
-8.454194952795505147e-01	-2.008455154531528786e-01	1.483835342681181224e-01
-8.454194952795505147e-01	-1.915038635716108661e-01	1.379099566092324702e-01
-8.454194952795505147e-01	-1.821622116900688537e-01	1.280971448234406729e-01
-8.454194952795505147e-01	-1.728205598085269523e-01	1.206360186740271095e-01
-8.454194952795505147e-01	-1.634789079269849399e-01	1.158744650958920264e-01
-8.454194952795505147e-01	-1.541372560454429275e-01	1.133795829550693079e-01
-8.454194952795505147e-01	-1.447956041639009150e-01	1.125313423896160125e-01
-8.454194952795505147e-01	-1.354539522823589026e-01	1.126950492372425644e-01
-8.454194952795505147e-01	-1.261123004008168902e-01	1.132078730183234544e-01
-8.454194952795505147e-01	-1.167706485192749888e-01	1.126764875391709081e-01
-8.454194952795505147e-01	-1.074289966377329764e-01	1.122804366631374590e-01
-8.454194952795505147e-01	-9.808734475619096393e-02	1.118805805336168385e-01
-8.454194952795505147e-01	-8.874569287464895151e-02	1.116654005000692756e-01
-8.454194952795505147e-01	-7.940404099310693908e-02	1.114158020509838642e-01
-8.454194952795505147e-01	-7.006238911156492666e-02	1.105888850898761322e-01
-8.454194952795505147e-01	-6.072073723002302525e-02	1.086658096389189199e-01
-8.454194952795505147e-01	-5.137908534848101283e-02	1.069505898408486810e-01
-8.454194952795505147e-01	-4.203743346693900040e-02	1.027497598336188089e-01
-8.454194952795505147e-01	-3.269578158539698798e-02	9.872903657578413483e-02
-8.454194952795505147e-01	-2.335412970385497555e-02	9.578377108022020914e-02
-8.454194952795505147e-01	-1.401247782231296313e-02	9.441744443130405118e-02
-8.454194952795505147e-01	-4.670825940770950702e-03	9.471748886734999984e-02
-8.454194952795505147e-01	4.670825940770950702e-03	9.657693912010058279e-02
-8.454194952795505147e-01	1.401247782231296313e-02	9.992635766972575440e-02
-8.454194952795505147e-01	2.335412970385497555e-02	1.048202985618488792e-01
-8.454194952795505147e-01	3.269578158539698798e-02	1.113749175638029248e-01
-8.454194952795505147e-01	4.203743346693900040e-02	1.196093876671444067e-01
-8.454194952795505147e-01	5.137908534848101283e-02	1.291896693312134248e-01
-8.454194952795505147e-01	6.072073723002291423e-02	1.396284784695657755e-01
-8.454194952795505147e-01	7.006238911156492666e-02	1.446132858808700516e-01
-8.454194952795505147e-01	7.940404099310705011e-02	1.439177522568323986e-01
-8.454194952795505147e-01	8.874569287464895151e-02	1.365019643269632099e-01
-8.454194952795505147e-01	9.808734475619085291e-02	1.235797694191523022e-01
-8.454194952795505147e-01	1.074289966377329764e-01	1.081956655118907901e-01
-8.454194952795505147e-01	1.167706485192748778e-01	9.398442431023074084e-02
-8.454194952795505147e-01	1.261123004008170012e-01	8.112461633333446775e-02
-8.454194952795505147e-01	1.354539522823589026e-01	7.720772249383761610e-02
-8.454194952795505147e-01	1.447956041639010261e-01	7.634691289323357333e-02
-8.454194952795505147e-01	1.541372560454429275e-01	7.675449292749461638e-02
-8.454194952795505147e-01	1.634789079269848289e-01	7.764028840152925603e-02
-8.454194952795505147e-01	1.728205598085269523e-01	7.885241328777903291e-02
-8.454194952795505147e-01	1.821622116900688537e-01	8.018959572845019146e-02
-8.454194952795505147e-01	1.915038635716109772e-01	8.127290112589115323e-02
-8.454194952795505147e-01	2.008455154531528786e-01	8.168647299712271381e-02
-8.454194952795505147e-01	2.101871673346947800e-01	8.097777809370702851e-02
-8.454194952795505147e-01	2.195288192162369034e-01	7.870195656940288942e-02
-8.454194952795505147e-01	2.288704710977788048e-01	7.163259841077955492e-02
-8.454194952795505147e-01	2.382121229793209283e-01	6.480156974256597036e-02
-8.454194952795505147e-01	2.475537748608628297e-01	5.748930445543520840e-02
-8.454194952795505147e-01	2.568954267424049531e-01	5.109639949670237435e-02
-8.454194952795505147e-01	2.662370786239468545e-01	4.673197532268655308e-02
-8.454194952795505147e-01	2.755787305054887559e-01	4.429337060482447380e-02
-8.454194952795505147e-01	2.849203823870308794e-01	4.274149898175296641e-02
-8.454194952795505147e-01	2.942620342685727808e-01	4.054874860518163648e-02
-8.454194952795505147e-01	3.036036861501149042e-01	3.922565996818410533e-02
-8.454194952795505147e-01	3.129453380316568056e-01	3.808458133586308664e-02
-8.454194952795505147e-01	3.222869899131989291e-01	3.706823328186148458e-02
-8.454194952795505147e-01	3.316286417947408305e-01	3.614069695854449371e-02
-8.454194952795505147e-01	3.409702936762827319e-01	3.531786842346552185e-02
-8.454194952795505147e-01	3.503119455578248553e-01	3.460269291080810689e-02
-8.454194952795505147e-01	3.596535974393667567e-01	3.399025111871117194e-02
-8.454194952795505147e-01	3.689952493209088802e-01	3.347888736100049223e-02
-8.454194952795505147e-01	3.783369012024507816e-01	3.307001971594356049e-02
-8.454194952795505147e-01	3.876785530839926830e-01	3.274749495955528444e-02
-8.454194952795505147e-01	3.970202049655348064e-01	3.232624633660582947e-02
-8.454194952795505147e-01	4.063618568470767078e-01	3.218067111249649226e-02
-8.454194952795505147e-01	4.157035087286188313e-01	3.210180683051610390e-02
-8.454194952795505147e-01	4.250451606101607327e-01	3.208713528458489311e-02
-8.454194952795505147e-01	4.343868124917028561e-01	3.212319647205732348e-02
-8.454194952795505147e-01	4.437284643732447575e-01	3.222165910218856288e-02
-8.454194952795505147e-01	4.530701162547866589e-01	3.236933525814578855e-02
-8.454194952795505147e-01	4.624117681363287824e-01	3.285546283132163847e-02
-8.454194952795505147e-01	4.717534200178706838e-01	3.313799279089579830e-02
-8.454194952795505147e-01	4.810950718994128072e-01	3.346951422022054201e-02
-8.454194952795505147e-01	4.904367237809547087e-01	3.384562712789150607e-02
-8.454194952795505147e-01	4.997783756624968321e-01	3.427309279051179991e-02
-8.454194952795505147e-01	5.091200275440387335e-01	3.474294536282506590e-02
-8.454194952795505147e-01	5.184616794255806349e-01	3.524651340689710644e-02
-8.454194952795505147e-01	5.278033313071227584e-01	3.577425790891047147e-02
-8.454194952795505147e-01	5.371449831886646598e-01	3.631214793379494710e-02
-8.454194952795505147e-01	5.464866350702067832e-01	3.685650698234305134e-02
-8.454194952795505147e-01	5.558282869517486846e-01	3.740978041264275689e-02
-8.454194952795505147e-01	5.651699388332908081e-01	3.795374208573267655e-02
-8.454194952795505147e-01	5.745115907148327095e-01	3.852959342489966493e-02
-8.454194952795505147e-01	5.838532425963746109e-01	3.909036312145159481e-02
-8.454194952795505147e-01	5.931948944779167343e-01	3.961135078177494689e-02
-8.454194952795505147e-01	6.025365463594586357e-01	4.009546686877180077e-02
-8.454194952795505147e-01	6.118781982410007592e-01	4.057439483694545712e-02
-8.454194952795505147e-01	6.212198501225426606e-01	4.115327449415275007e-02
-8.454194952795505147e-01	6.305615020040845620e-01	4.349971533728207163e-02
-8.454194952795505147e-01	6.399031538856266854e-01	4.576991757932247218e-02
-8.454194952795505147e-01	6.492448057671685868e-01	4.838106378834357985e-02
-8.454194952795505147e-01	6.585864576487107103e-01	5.045943970477920898e-02
-8.454194952795505147e-01	6.679281095302526117e-01	5.144166237259195640e-02
-8.454194952795505147e-01	6.772697614117947351e-01	5.146334218858205495e-02
-8.454194952795505147e-01	6.866114132933366365e-01	5.094161750721135085e-02
-8.454194952795505147e-01	6.959530651748785379e-01	5.008341175988480914e-02
-8.454194952795505147e-01	7.052947170564206614e-01	4.897340017193239914e-02
-8.454194952795505147e-01	7.146363689379625628e-01	4.779512916589422067e-02
-8.454194952795505147e-01	7.239780208195046862e-01	4.674744427225367011e-02
-8.454194952795505147e-01	7.333196727010465876e-01	4.535778976746332458e-02
-8.454194952795505147e-01	7.426613245825887111e-01	4.533351146641190904e-02
-8.454194952795505147e-01	7.520029764641306125e-01	4.596455394786738702e-02
-8.454194952795505147e-01	7.613446283456725139e-01	4.718011699891121874e-02
-8.454194952795505147e-01	7.706862802272146373e-01	4.893298742721767514e-02
-8.454194952795505147e-01	7.800279321087565387e-01	5.133965786999349773e-02
-8.454194952795505147e-01	7.893695839902986622e-01	5.424919454750784520e-02
-8.454194952795505147e-01	7.987112358718405636e-01	5.834792071839581956e-02
-8.454194952795505147e-01	8.080528877533824650e-01	5.772301222730253506e-02
-8.454194952795505147e-01	8.173945396349245884e-01	5.531178547248141036e-02
-8.454194952795505147e-01	8.267361915164664898e-01	5.231029252987216827e-02
-8.454194952795505147e-01	8.360778433980086133e-01	4.955557997186733898e-02
-8.454194952795505147e-01	8.454194952795505147e-01	4.724448028906563096e-02
-8.454194952795505147e-01	8.547611471610926381e-01	4.528381008441187405e-02
-8.454194952795505147e-01	8.641027990426345395e-01	4.361982753941356233e-02
-8.454194952795505147e-01	8.734444509241764409e-01	4.229611023105015605e-02
-8.454194952795505147e-01	8.827861028057185644e-01	4.124347470682269978e-02
-8.454194952795505147e-01	8.921277546872604658e-01	4.024234814629325946e-02
-8.454194952795505147e-01	9.014694065688025892e-01	3.858429245528366414e-02
-8.454194952795505147e-01	9.108110584503444906e-01	3.806875947103811886e-02
-8.454194952795505147e-01	9.201527103318866141e-01	3.769705640915109457e-02
[truncated: 38,001 more rows]
