# Supplementary material for: Light-wave-controlled Haldane model in monolayer hexagonal boron nitride
Source: Nature. 2024 Apr 15;628(8009):752–7. doi: 10.1038/s41586-024-07244-z (PMC11041748; doi:10.1038/s41586-024-07244-z)
Supplement: Supplementary file 1 — This zipped file contains source data files for Supplementary Figs. 1–4 and Extended Data Figs 2–5, 7, 8, 11 and 10. [file 41586_2024_7244_MOESM1_ESM.zip › Data source/Fig 1/1k.csv]

X	Y	Z
-9.294943622134285155e-01	-9.294943622134285155e-01	3.139538385991388209e-02
-9.294943622134285155e-01	-9.201527103318865031e-01	3.220987005427607131e-02
-9.294943622134285155e-01	-9.108110584503444906e-01	3.294417676787519261e-02
-9.294943622134285155e-01	-9.014694065688024782e-01	3.371121303582466644e-02
-9.294943622134285155e-01	-8.921277546872605768e-01	3.479812386376274214e-02
-9.294943622134285155e-01	-8.827861028057185644e-01	3.661280965080870170e-02
-9.294943622134285155e-01	-8.734444509241765520e-01	4.131451425694190882e-02
-9.294943622134285155e-01	-8.641027990426345395e-01	4.614295097550059899e-02
-9.294943622134285155e-01	-8.547611471610925271e-01	5.222385527149594336e-02
-9.294943622134285155e-01	-8.454194952795505147e-01	5.919269038804646915e-02
-9.294943622134285155e-01	-8.360778433980085023e-01	6.641081851699466576e-02
-9.294943622134285155e-01	-8.267361915164666009e-01	7.277710680531801479e-02
-9.294943622134285155e-01	-8.173945396349245884e-01	7.675997370507862960e-02
-9.294943622134285155e-01	-8.080528877533825760e-01	7.429564241600286612e-02
-9.294943622134285155e-01	-7.987112358718405636e-01	6.925772755194561925e-02
-9.294943622134285155e-01	-7.893695839902985512e-01	6.357655791613239793e-02
-9.294943622134285155e-01	-7.800279321087566498e-01	5.948516282944621425e-02
-9.294943622134285155e-01	-7.706862802272146373e-01	5.822503940268888151e-02
-9.294943622134285155e-01	-7.613446283456726249e-01	5.971331401634464436e-02
-9.294943622134285155e-01	-7.520029764641306125e-01	6.302423558875376586e-02
-9.294943622134285155e-01	-7.426613245825886001e-01	6.711161115102601271e-02
-9.294943622134285155e-01	-7.333196727010465876e-01	7.109874965836444904e-02
-9.294943622134285155e-01	-7.239780208195045752e-01	7.420627239314422918e-02
-9.294943622134285155e-01	-7.146363689379626738e-01	7.582358568952257682e-02
-9.294943622134285155e-01	-7.052947170564206614e-01	7.565456883816050471e-02
-9.294943622134285155e-01	-6.959530651748786489e-01	7.436704913502414915e-02
-9.294943622134285155e-01	-6.866114132933366365e-01	7.307863382288501408e-02
-9.294943622134285155e-01	-6.772697614117946241e-01	7.259941668758314315e-02
-9.294943622134285155e-01	-6.679281095302527227e-01	7.325726101582871741e-02
-9.294943622134285155e-01	-6.585864576487105992e-01	7.480051967232881349e-02
-9.294943622134285155e-01	-6.492448057671686978e-01	7.658336220144823514e-02
-9.294943622134285155e-01	-6.399031538856266854e-01	7.804971457817783120e-02
-9.294943622134285155e-01	-6.305615020040846730e-01	7.780120240296257983e-02
-9.294943622134285155e-01	-6.212198501225426606e-01	7.676867567739363574e-02
-9.294943622134285155e-01	-6.118781982410006481e-01	7.543476914533424338e-02
-9.294943622134285155e-01	-6.025365463594587467e-01	7.430181349309658567e-02
-9.294943622134285155e-01	-5.931948944779166233e-01	7.367092446995257560e-02
-9.294943622134285155e-01	-5.838532425963747219e-01	7.353963733325787067e-02
-9.294943622134285155e-01	-5.745115907148327095e-01	7.365089860830914548e-02
-9.294943622134285155e-01	-5.651699388332906970e-01	7.364808196416132435e-02
-9.294943622134285155e-01	-5.558282869517486846e-01	7.324599782582029428e-02
-9.294943622134285155e-01	-5.464866350702066722e-01	7.234104116403278217e-02
-9.294943622134285155e-01	-5.371449831886647708e-01	6.973176719573734306e-02
-9.294943622134285155e-01	-5.278033313071226473e-01	6.843904457657817852e-02
-9.294943622134285155e-01	-5.184616794255807459e-01	6.733053630205598772e-02
-9.294943622134285155e-01	-5.091200275440387335e-01	6.652240393892477899e-02
-9.294943622134285155e-01	-4.997783756624967211e-01	6.599824980290397436e-02
-9.294943622134285155e-01	-4.904367237809547642e-01	6.563447802608304849e-02
-9.294943622134285155e-01	-4.810950718994127517e-01	6.526135788598706744e-02
-9.294943622134285155e-01	-4.717534200178707393e-01	6.474247568296181976e-02
-9.294943622134285155e-01	-4.624117681363287824e-01	6.297808420534460605e-02
-9.294943622134285155e-01	-4.530701162547867700e-01	6.222214361757016921e-02
-9.294943622134285155e-01	-4.437284643732447575e-01	6.161905261821819940e-02
-9.294943622134285155e-01	-4.343868124917028006e-01	6.129773635888751543e-02
-9.294943622134285155e-01	-4.250451606101607327e-01	6.131589968605029306e-02
-9.294943622134285155e-01	-4.157035087286188313e-01	6.163755957419989051e-02
-9.294943622134285155e-01	-4.063618568470768189e-01	6.214175254066271747e-02
-9.294943622134285155e-01	-3.970202049655348064e-01	6.267616792916376467e-02
-9.294943622134285155e-01	-3.876785530839927940e-01	6.309637907437487536e-02
-9.294943622134285155e-01	-3.783369012024507816e-01	6.332652605824243275e-02
-9.294943622134285155e-01	-3.689952493209087692e-01	6.294178847495701667e-02
-9.294943622134285155e-01	-3.596535974393668678e-01	6.297045568056945652e-02
-9.294943622134285155e-01	-3.503119455578248553e-01	6.304699719717948847e-02
-9.294943622134285155e-01	-3.409702936762828429e-01	6.327046365857523502e-02
-9.294943622134285155e-01	-3.316286417947408305e-01	6.372199253575488997e-02
-9.294943622134285155e-01	-3.222869899131988181e-01	6.443730726468609171e-02
-9.294943622134285155e-01	-3.129453380316568056e-01	6.540636910592238784e-02
-9.294943622134285155e-01	-3.036036861501147932e-01	6.655875561344859470e-02
-9.294943622134285155e-01	-2.942620342685728918e-01	6.792636124392534280e-02
-9.294943622134285155e-01	-2.849203823870308794e-01	6.899596981276964747e-02
-9.294943622134285155e-01	-2.755787305054888670e-01	6.984821282300857082e-02
-9.294943622134285155e-01	-2.662370786239468545e-01	7.040042625636759588e-02
-9.294943622134285155e-01	-2.568954267424048421e-01	7.063282043354957018e-02
-9.294943622134285155e-01	-2.475537748608628297e-01	7.061109079348010242e-02
-9.294943622134285155e-01	-2.382121229793209283e-01	7.040287457186922282e-02
-9.294943622134285155e-01	-2.288704710977789158e-01	7.010343671031239732e-02
-9.294943622134285155e-01	-2.195288192162369034e-01	6.977214401158485235e-02
-9.294943622134285155e-01	-2.101871673346948910e-01	6.946394958083285109e-02
-9.294943622134285155e-01	-2.008455154531528786e-01	7.020033109139177385e-02
-9.294943622134285155e-01	-1.915038635716108661e-01	7.020952721825285403e-02
-9.294943622134285155e-01	-1.821622116900688537e-01	7.033493743395670406e-02
-9.294943622134285155e-01	-1.728205598085269523e-01	7.060971869327081762e-02
-9.294943622134285155e-01	-1.634789079269849399e-01	7.105285756173289335e-02
-9.294943622134285155e-01	-1.541372560454429275e-01	7.165593122269818538e-02
-9.294943622134285155e-01	-1.447956041639009150e-01	7.238015187118135296e-02
-9.294943622134285155e-01	-1.354539522823589026e-01	7.315973160161871880e-02
-9.294943622134285155e-01	-1.261123004008168902e-01	7.369197270810405598e-02
-9.294943622134285155e-01	-1.167706485192749888e-01	7.452517866376211220e-02
-9.294943622134285155e-01	-1.074289966377329764e-01	7.517167904634446118e-02
-9.294943622134285155e-01	-9.808734475619096393e-02	7.559076106572180931e-02
-9.294943622134285155e-01	-8.874569287464895151e-02	7.576896342138844664e-02
-9.294943622134285155e-01	-7.940404099310693908e-02	7.571719967664658490e-02
-9.294943622134285155e-01	-7.006238911156492666e-02	7.546590195087370112e-02
-9.294943622134285155e-01	-6.072073723002302525e-02	7.505938097667733122e-02
-9.294943622134285155e-01	-5.137908534848101283e-02	7.455031764730604693e-02
-9.294943622134285155e-01	-4.203743346693900040e-02	7.399494474343748518e-02
-9.294943622134285155e-01	-3.269578158539698798e-02	7.127930077357194638e-02
-9.294943622134285155e-01	-2.335412970385497555e-02	7.074445714728912205e-02
-9.294943622134285155e-01	-1.401247782231296313e-02	7.036710965615665392e-02
-9.294943622134285155e-01	-4.670825940770950702e-03	7.018262774871908416e-02
-9.294943622134285155e-01	4.670825940770950702e-03	7.021908852750653740e-02
-9.294943622134285155e-01	1.401247782231296313e-02	7.049737554770937886e-02
-9.294943622134285155e-01	2.335412970385497555e-02	7.103137898367772873e-02
-9.294943622134285155e-01	3.269578158539698798e-02	7.182817131913929454e-02
-9.294943622134285155e-01	4.203743346693900040e-02	7.555235392761647240e-02
-9.294943622134285155e-01	5.137908534848101283e-02	7.690935225117490059e-02
-9.294943622134285155e-01	6.072073723002291423e-02	7.847814359309611409e-02
-9.294943622134285155e-01	7.006238911156492666e-02	8.023175089780641700e-02
-9.294943622134285155e-01	7.940404099310705011e-02	8.213436200185214586e-02
-9.294943622134285155e-01	8.874569287464895151e-02	8.414080353381203636e-02
-9.294943622134285155e-01	9.808734475619085291e-02	8.619616540217998890e-02
-9.294943622134285155e-01	1.074289966377329764e-01	8.823580254674370793e-02
-9.294943622134285155e-01	1.167706485192748778e-01	9.018595985323188402e-02
-9.294943622134285155e-01	1.261123004008170012e-01	9.196541267954259913e-02
-9.294943622134285155e-01	1.354539522823589026e-01	9.425937479312879175e-02
-9.294943622134285155e-01	1.447956041639010261e-01	9.561135196133285774e-02
-9.294943622134285155e-01	1.541372560454429275e-01	9.652602709941984771e-02
-9.294943622134285155e-01	1.634789079269848289e-01	9.693528805754554611e-02
-9.294943622134285155e-01	1.728205598085269523e-01	9.678889094761924938e-02
-9.294943622134285155e-01	1.821622116900688537e-01	9.605923153826174954e-02
-9.294943622134285155e-01	1.915038635716109772e-01	9.474557939310884747e-02
-9.294943622134285155e-01	2.008455154531528786e-01	9.287831219276959649e-02
-9.294943622134285155e-01	2.101871673346947800e-01	8.646212494032483320e-02
-9.294943622134285155e-01	2.195288192162369034e-01	8.364296585356190139e-02
-9.294943622134285155e-01	2.288704710977788048e-01	8.079685779740168605e-02
-9.294943622134285155e-01	2.382121229793209283e-01	7.810154006852486341e-02
-9.294943622134285155e-01	2.475537748608628297e-01	7.572381266295305502e-02
-9.294943622134285155e-01	2.568954267424049531e-01	7.380235713583330193e-02
-9.294943622134285155e-01	2.662370786239468545e-01	7.243099598903227077e-02
-9.294943622134285155e-01	2.755787305054887559e-01	7.162127836808564185e-02
-9.294943622134285155e-01	2.849203823870308794e-01	7.130315674408786719e-02
-9.294943622134285155e-01	2.942620342685727808e-01	7.134461033435819666e-02
-9.294943622134285155e-01	3.036036861501149042e-01	7.081567534787694407e-02
-9.294943622134285155e-01	3.129453380316568056e-01	7.084938478156120600e-02
-9.294943622134285155e-01	3.222869899131989291e-01	7.086767940873280047e-02
-9.294943622134285155e-01	3.316286417947408305e-01	7.085532694232654638e-02
-9.294943622134285155e-01	3.409702936762827319e-01	7.084554377218101051e-02
-9.294943622134285155e-01	3.503119455578248553e-01	7.090842315511307337e-02
-9.294943622134285155e-01	3.596535974393667567e-01	7.111234542972794115e-02
-9.294943622134285155e-01	3.689952493209088802e-01	7.147188007399456200e-02
-9.294943622134285155e-01	3.783369012024507816e-01	7.134035816609154979e-02
-9.294943622134285155e-01	3.876785530839926830e-01	7.134914242004344875e-02
-9.294943622134285155e-01	3.970202049655348064e-01	7.102920002155109491e-02
-9.294943622134285155e-01	4.063618568470767078e-01	7.018445439864869073e-02
-9.294943622134285155e-01	4.157035087286188313e-01	6.872593677030611192e-02
-9.294943622134285155e-01	4.250451606101607327e-01	6.673695467920476299e-02
-9.294943622134285155e-01	4.343868124917028561e-01	6.448017431862118620e-02
-9.294943622134285155e-01	4.437284643732447575e-01	6.234951497887578770e-02
-9.294943622134285155e-01	4.530701162547866589e-01	6.076565029733738132e-02
-9.294943622134285155e-01	4.624117681363287824e-01	6.005183703562676917e-02
-9.294943622134285155e-01	4.717534200178706838e-01	6.007945035567083258e-02
-9.294943622134285155e-01	4.810950718994128072e-01	6.146472423293550952e-02
-9.294943622134285155e-01	4.904367237809547087e-01	6.321884089977872212e-02
-9.294943622134285155e-01	4.997783756624968321e-01	6.492378260246085830e-02
-9.294943622134285155e-01	5.091200275440387335e-01	6.629160911002754397e-02
-9.294943622134285155e-01	5.184616794255806349e-01	6.725913201205956093e-02
-9.294943622134285155e-01	5.278033313071227584e-01	6.799371680536672735e-02
-9.294943622134285155e-01	5.371449831886646598e-01	6.881428183305804414e-02
-9.294943622134285155e-01	5.464866350702067832e-01	7.040331648001041387e-02
-9.294943622134285155e-01	5.558282869517486846e-01	7.230400165164840853e-02
-9.294943622134285155e-01	5.651699388332908081e-01	7.488416950547761852e-02
-9.294943622134285155e-01	5.745115907148327095e-01	7.791718390035717867e-02
-9.294943622134285155e-01	5.838532425963746109e-01	8.105871405150044673e-02
-9.294943622134285155e-01	5.931948944779167343e-01	8.394364834652964791e-02
-9.294943622134285155e-01	6.025365463594586357e-01	8.625375595156352382e-02
-9.294943622134285155e-01	6.118781982410007592e-01	8.773011757667355248e-02
-9.294943622134285155e-01	6.212198501225426606e-01	8.814948255175286684e-02
-9.294943622134285155e-01	6.305615020040845620e-01	8.731623247954165001e-02
-9.294943622134285155e-01	6.399031538856266854e-01	8.512015684299206741e-02
-9.294943622134285155e-01	6.492448057671685868e-01	7.851203146677067368e-02
-9.294943622134285155e-01	6.585864576487107103e-01	7.458994508601884954e-02
-9.294943622134285155e-01	6.679281095302526117e-01	7.190145266608242991e-02
-9.294943622134285155e-01	6.772697614117947351e-01	7.165570530273861205e-02
-9.294943622134285155e-01	6.866114132933366365e-01	7.447983955570512682e-02
-9.294943622134285155e-01	6.959530651748785379e-01	7.996374171400186248e-02
-9.294943622134285155e-01	7.052947170564206614e-01	8.664371822885266750e-02
-9.294943622134285155e-01	7.146363689379625628e-01	9.332702076338852959e-02
-9.294943622134285155e-01	7.239780208195046862e-01	9.545782549819413487e-02
-9.294943622134285155e-01	7.333196727010465876e-01	9.347148104929198231e-02
-9.294943622134285155e-01	7.426613245825887111e-01	8.752639652571264639e-02
-9.294943622134285155e-01	7.520029764641306125e-01	7.890511014068007922e-02
-9.294943622134285155e-01	7.613446283456725139e-01	6.982708330630114923e-02
-9.294943622134285155e-01	7.706862802272146373e-01	6.273401020482356760e-02
-9.294943622134285155e-01	7.800279321087565387e-01	5.913595183544928524e-02
-9.294943622134285155e-01	7.893695839902986622e-01	5.882412133762611461e-02
-9.294943622134285155e-01	7.987112358718405636e-01	6.016858997170491247e-02
-9.294943622134285155e-01	8.080528877533824650e-01	6.126616908788315441e-02
-9.294943622134285155e-01	8.173945396349245884e-01	6.070784435130490569e-02
-9.294943622134285155e-01	8.267361915164664898e-01	5.799588357908298797e-02
-9.294943622134285155e-01	8.360778433980086133e-01	5.441014308350972800e-02
-9.294943622134285155e-01	8.454194952795505147e-01	5.032988685250561894e-02
-9.294943622134285155e-01	8.547611471610926381e-01	4.616155140519592748e-02
-9.294943622134285155e-01	8.641027990426345395e-01	4.233767360131142354e-02
-9.294943622134285155e-01	8.734444509241764409e-01	3.915767126845261237e-02
-9.294943622134285155e-01	8.827861028057185644e-01	3.582234798542852094e-02
-9.294943622134285155e-01	8.921277546872604658e-01	3.424454676808824649e-02
-9.294943622134285155e-01	9.014694065688025892e-01	3.312565593948979537e-02
-9.294943622134285155e-01	9.108110584503444906e-01	3.230415986403598061e-02
-9.294943622134285155e-01	9.201527103318866141e-01	3.164639484826430732e-02
-9.294943622134285155e-01	9.294943622134285155e-01	3.104611628887493299e-02
-9.201527103318865031e-01	-9.294943622134285155e-01	3.144591014652239891e-02
-9.201527103318865031e-01	-9.201527103318865031e-01	3.250828565228965072e-02
-9.201527103318865031e-01	-9.108110584503444906e-01	3.345541915535327204e-02
-9.201527103318865031e-01	-9.014694065688024782e-01	3.432311718694363439e-02
-9.201527103318865031e-01	-8.921277546872605768e-01	3.532368547312116774e-02
-9.201527103318865031e-01	-8.827861028057185644e-01	3.683699576520721441e-02
-9.201527103318865031e-01	-8.734444509241765520e-01	4.102954048343603055e-02
-9.201527103318865031e-01	-8.641027990426345395e-01	4.554293368520807850e-02
-9.201527103318865031e-01	-8.547611471610925271e-01	5.135038942582919458e-02
-9.201527103318865031e-01	-8.454194952795505147e-01	5.817964603307644589e-02
-9.201527103318865031e-01	-8.360778433980085023e-01	6.552396693208514811e-02
-9.201527103318865031e-01	-8.267361915164666009e-01	7.244341748709352824e-02
-9.201527103318865031e-01	-8.173945396349245884e-01	7.746686267289687455e-02
-9.201527103318865031e-01	-8.080528877533825760e-01	7.956856530402187100e-02
-9.201527103318865031e-01	-7.987112358718405636e-01	7.623762833010906681e-02
-9.201527103318865031e-01	-7.893695839902985512e-01	7.065105054204438850e-02
-9.201527103318865031e-01	-7.800279321087566498e-01	6.498715343354259655e-02
-9.201527103318865031e-01	-7.706862802272146373e-01	6.112667204565155193e-02
-9.201527103318865031e-01	-7.613446283456726249e-01	5.990442805215372840e-02
-9.201527103318865031e-01	-7.520029764641306125e-01	6.108992894604797080e-02
-9.201527103318865031e-01	-7.426613245825886001e-01	6.394518310799950089e-02
-9.201527103318865031e-01	-7.333196727010465876e-01	6.766752841225502635e-02
-9.201527103318865031e-01	-7.239780208195045752e-01	7.142422476503271223e-02
-9.201527103318865031e-01	-7.146363689379626738e-01	7.436769605095837343e-02
-9.201527103318865031e-01	-7.052947170564206614e-01	7.605409698087745030e-02
-9.201527103318865031e-01	-6.959530651748786489e-01	7.524791302754231526e-02
-9.201527103318865031e-01	-6.866114132933366365e-01	7.405625826185632810e-02
-9.201527103318865031e-01	-6.772697614117946241e-01	7.334000287552160102e-02
-9.201527103318865031e-01	-6.679281095302527227e-01	7.361489466372893309e-02
-9.201527103318865031e-01	-6.585864576487105992e-01	7.485072019602044546e-02
-9.201527103318865031e-01	-6.492448057671686978e-01	7.654787495468282077e-02
-9.201527103318865031e-01	-6.399031538856266854e-01	7.852495134911360863e-02
-9.201527103318865031e-01	-6.305615020040846730e-01	7.879424397106706002e-02
-9.201527103318865031e-01	-6.212198501225426606e-01	7.800985689459848105e-02
-9.201527103318865031e-01	-6.118781982410006481e-01	7.643480094369826949e-02
-9.201527103318865031e-01	-6.025365463594587467e-01	7.455827679373763783e-02
-9.201527103318865031e-01	-5.931948944779166233e-01	7.286100699075798159e-02
-9.201527103318865031e-01	-5.838532425963747219e-01	7.161764264157410853e-02
-9.201527103318865031e-01	-5.745115907148327095e-01	7.082925292723148136e-02
-9.201527103318865031e-01	-5.651699388332906970e-01	7.029735550996765725e-02
-9.201527103318865031e-01	-5.558282869517486846e-01	6.977390704263772281e-02
-9.201527103318865031e-01	-5.464866350702066722e-01	6.910055823436377087e-02
-9.201527103318865031e-01	-5.371449831886647708e-01	6.849254697316234375e-02
-9.201527103318865031e-01	-5.278033313071226473e-01	6.755385894598608942e-02
-9.201527103318865031e-01	-5.184616794255807459e-01	6.683335472390325438e-02
-9.201527103318865031e-01	-5.091200275440387335e-01	6.642822857065672215e-02
-9.201527103318865031e-01	-4.997783756624967211e-01	6.630331542628266350e-02
-9.201527103318865031e-01	-4.904367237809547642e-01	6.630706100862462926e-02
-9.201527103318865031e-01	-4.810950718994127517e-01	6.623413841422054471e-02
-9.201527103318865031e-01	-4.717534200178707393e-01	6.610928051973725961e-02
-9.201527103318865031e-01	-4.624117681363287824e-01	6.527024277456244805e-02
-9.201527103318865031e-01	-4.530701162547867700e-01	6.410816269966482239e-02
-9.201527103318865031e-01	-4.437284643732447575e-01	6.281898455128596959e-02
-9.201527103318865031e-01	-4.343868124917028006e-01	6.163020398231923436e-02
-9.201527103318865031e-01	-4.250451606101607327e-01	6.074197086078502589e-02
-9.201527103318865031e-01	-4.157035087286188313e-01	6.025599375514993639e-02
-9.201527103318865031e-01	-4.063618568470768189e-01	6.017800269423854292e-02
-9.201527103318865031e-01	-3.970202049655348064e-01	6.041587642154589571e-02
-9.201527103318865031e-01	-3.876785530839927940e-01	6.084754789787686496e-02
-9.201527103318865031e-01	-3.783369012024507816e-01	6.135568713374524308e-02
-9.201527103318865031e-01	-3.689952493209087692e-01	6.186557560397414057e-02
-9.201527103318865031e-01	-3.596535974393668678e-01	6.267042900945593575e-02
-9.201527103318865031e-01	-3.503119455578248553e-01	6.305674536415054043e-02
-9.201527103318865031e-01	-3.409702936762828429e-01	6.356618526186008644e-02
-9.201527103318865031e-01	-3.316286417947408305e-01	6.425728770744983109e-02
-9.201527103318865031e-01	-3.222869899131988181e-01	6.516153038247321505e-02
-9.201527103318865031e-01	-3.129453380316568056e-01	6.626062559435937083e-02
-9.201527103318865031e-01	-3.036036861501147932e-01	6.864513890830784004e-02
-9.201527103318865031e-01	-2.942620342685728918e-01	6.990648575859542690e-02
-9.201527103318865031e-01	-2.849203823870308794e-01	7.102168221319847541e-02
-9.201527103318865031e-01	-2.755787305054888670e-01	7.192318810147373120e-02
-9.201527103318865031e-01	-2.662370786239468545e-01	7.252803138634300595e-02
-9.201527103318865031e-01	-2.568954267424048421e-01	7.286946097560276225e-02
-9.201527103318865031e-01	-2.475537748608628297e-01	7.299801067753045047e-02
-9.201527103318865031e-01	-2.382121229793209283e-01	7.299185462312286765e-02
-9.201527103318865031e-01	-2.288704710977789158e-01	7.296002342853752376e-02
-9.201527103318865031e-01	-2.195288192162369034e-01	7.296227524335227588e-02
-9.201527103318865031e-01	-2.101871673346948910e-01	7.303241121324613450e-02
-9.201527103318865031e-01	-2.008455154531528786e-01	7.316826204928061905e-02
-9.201527103318865031e-01	-1.915038635716108661e-01	7.247021780995344109e-02
-9.201527103318865031e-01	-1.821622116900688537e-01	7.268366033241054069e-02
-9.201527103318865031e-01	-1.728205598085269523e-01	7.294380482444355607e-02
-9.201527103318865031e-01	-1.634789079269849399e-01	7.325178470295551358e-02
-9.201527103318865031e-01	-1.541372560454429275e-01	7.359827495287023236e-02
-9.201527103318865031e-01	-1.447956041639009150e-01	7.395092508357059558e-02
-9.201527103318865031e-01	-1.354539522823589026e-01	7.437647992552659515e-02
-9.201527103318865031e-01	-1.261123004008168902e-01	7.418871042296122653e-02
-9.201527103318865031e-01	-1.167706485192749888e-01	7.380406941728662185e-02
-9.201527103318865031e-01	-1.074289966377329764e-01	7.320546768106743485e-02
-9.201527103318865031e-01	-9.808734475619096393e-02	7.239710195075198251e-02
-9.201527103318865031e-01	-8.874569287464895151e-02	7.140324686105428698e-02
-9.201527103318865031e-01	-7.940404099310693908e-02	7.026442373308725009e-02
-9.201527103318865031e-01	-7.006238911156492666e-02	6.903223200883526478e-02
-9.201527103318865031e-01	-6.072073723002302525e-02	6.776392540832863742e-02
-9.201527103318865031e-01	-5.137908534848101283e-02	6.651759400450280024e-02
-9.201527103318865031e-01	-4.203743346693900040e-02	6.534843694803790792e-02
-9.201527103318865031e-01	-3.269578158539698798e-02	6.430625689085869845e-02
-9.201527103318865031e-01	-2.335412970385497555e-02	6.577355595917103170e-02
-9.201527103318865031e-01	-1.401247782231296313e-02	6.526719672694744623e-02
-9.201527103318865031e-01	-4.670825940770950702e-03	6.499372372871017878e-02
-9.201527103318865031e-01	4.670825940770950702e-03	6.497580497255719956e-02
-9.201527103318865031e-01	1.401247782231296313e-02	6.522993975791671617e-02
-9.201527103318865031e-01	2.335412970385497555e-02	6.576695264056893475e-02
-9.201527103318865031e-01	3.269578158539698798e-02	6.428325056038541874e-02
-9.201527103318865031e-01	4.203743346693900040e-02	6.554261179572271057e-02
-9.201527103318865031e-01	5.137908534848101283e-02	6.708766663774973216e-02
-9.201527103318865031e-01	6.072073723002291423e-02	6.890738086125718087e-02
-9.201527103318865031e-01	7.006238911156492666e-02	7.098513607845587103e-02
-9.201527103318865031e-01	7.940404099310705011e-02	7.329783490266618406e-02
-9.201527103318865031e-01	8.874569287464895151e-02	7.581490686699843273e-02
-9.201527103318865031e-01	9.808734475619085291e-02	7.849730774123711563e-02
-9.201527103318865031e-01	1.074289966377329764e-01	8.129666229903148578e-02
-9.201527103318865031e-01	1.167706485192748778e-01	8.415475517124600124e-02
-9.201527103318865031e-01	1.261123004008170012e-01	8.700347936846938857e-02
-9.201527103318865031e-01	1.354539522823589026e-01	8.976541334701770847e-02
-9.201527103318865031e-01	1.447956041639010261e-01	9.481068374593913661e-02
-9.201527103318865031e-01	1.541372560454429275e-01	9.656196025769436808e-02
-9.201527103318865031e-01	1.634789079269848289e-01	9.786057937742673185e-02
-9.201527103318865031e-01	1.728205598085269523e-01	9.862457056154491641e-02
-9.201527103318865031e-01	1.821622116900688537e-01	9.878359327936908629e-02
-9.201527103318865031e-01	1.915038635716109772e-01	9.828579510056721646e-02
-9.201527103318865031e-01	2.008455154531528786e-01	9.794510636320440111e-02
-9.201527103318865031e-01	2.101871673346947800e-01	9.612666442820276547e-02
-9.201527103318865031e-01	2.195288192162369034e-01	9.367709153377119791e-02
-9.201527103318865031e-01	2.288704710977788048e-01	9.073379430268219137e-02
-9.201527103318865031e-01	2.382121229793209283e-01	8.748483801736110788e-02
-9.201527103318865031e-01	2.475537748608628297e-01	8.414619556650548837e-02
-9.201527103318865031e-01	2.568954267424049531e-01	8.092152091486129462e-02
-9.201527103318865031e-01	2.662370786239468545e-01	7.797651301209550245e-02
-9.201527103318865031e-01	2.755787305054887559e-01	7.541819788451580020e-02
-9.201527103318865031e-01	2.849203823870308794e-01	7.327459528773262731e-02
-9.201527103318865031e-01	2.942620342685727808e-01	7.153630601414581736e-02
-9.201527103318865031e-01	3.036036861501149042e-01	7.017272017796150063e-02
-9.201527103318865031e-01	3.129453380316568056e-01	6.928229466238018663e-02
-9.201527103318865031e-01	3.222869899131989291e-01	6.901121949965950686e-02
-9.201527103318865031e-01	3.316286417947408305e-01	6.897146366964601594e-02
-9.201527103318865031e-01	3.409702936762827319e-01	6.919494676692004853e-02
-9.201527103318865031e-01	3.503119455578248553e-01	6.972044271612867772e-02
-9.201527103318865031e-01	3.596535974393667567e-01	7.055009009799696751e-02
-9.201527103318865031e-01	3.689952493209088802e-01	7.216926237460762061e-02
-9.201527103318865031e-01	3.783369012024507816e-01	7.349409456562047693e-02
-9.201527103318865031e-01	3.876785530839926830e-01	7.436061334676596912e-02
-9.201527103318865031e-01	3.970202049655348064e-01	7.442546919996324839e-02
-9.201527103318865031e-01	4.063618568470767078e-01	7.345894866760745157e-02
-9.201527103318865031e-01	4.157035087286188313e-01	7.142897962337645124e-02
-9.201527103318865031e-01	4.250451606101607327e-01	6.854308006819567756e-02
-9.201527103318865031e-01	4.343868124917028561e-01	6.522726492470261317e-02
-9.201527103318865031e-01	4.437284643732447575e-01	6.203506704259232479e-02
-9.201527103318865031e-01	4.530701162547866589e-01	5.951284772250926142e-02
-9.201527103318865031e-01	4.624117681363287824e-01	5.805448474355298649e-02
-9.201527103318865031e-01	4.717534200178706838e-01	5.779969406599705373e-02
-9.201527103318865031e-01	4.810950718994128072e-01	5.995979541821375852e-02
-9.201527103318865031e-01	4.904367237809547087e-01	6.168360193495689425e-02
-9.201527103318865031e-01	4.997783756624968321e-01	6.345986863038800829e-02
-9.201527103318865031e-01	5.091200275440387335e-01	6.502389035888316016e-02
-9.201527103318865031e-01	5.184616794255806349e-01	6.633542467682529420e-02
-9.201527103318865031e-01	5.278033313071227584e-01	6.756871375682577119e-02
-9.201527103318865031e-01	5.371449831886646598e-01	6.901690662041538860e-02
-9.201527103318865031e-01	5.464866350702067832e-01	7.285517805780018785e-02
-9.201527103318865031e-01	5.558282869517486846e-01	7.597040055815582060e-02
-9.201527103318865031e-01	5.651699388332908081e-01	7.939899690340936067e-02
-9.201527103318865031e-01	5.745115907148327095e-01	8.274510070795768057e-02
-9.201527103318865031e-01	5.838532425963746109e-01	8.556935194595935434e-02
-9.201527103318865031e-01	5.931948944779167343e-01	8.750835609608034749e-02
-9.201527103318865031e-01	6.025365463594586357e-01	8.834777371103742782e-02
-9.201527103318865031e-01	6.118781982410007592e-01	8.802490326219572503e-02
-9.201527103318865031e-01	6.212198501225426606e-01	8.658195856854225547e-02
-9.201527103318865031e-01	6.305615020040845620e-01	8.413346534741254767e-02
-9.201527103318865031e-01	6.399031538856266854e-01	8.090484275325866836e-02
-9.201527103318865031e-01	6.492448057671685868e-01	7.649805665126396814e-02
-9.201527103318865031e-01	6.585864576487107103e-01	7.341944438750465374e-02
-9.201527103318865031e-01	6.679281095302526117e-01	7.211489458485398352e-02
-9.201527103318865031e-01	6.772697614117947351e-01	7.349560918998754300e-02
-9.201527103318865031e-01	6.866114132933366365e-01	7.771576838257102104e-02
-9.201527103318865031e-01	6.959530651748785379e-01	8.388384981271443386e-02
-9.201527103318865031e-01	7.052947170564206614e-01	9.025378189206624546e-02
-9.201527103318865031e-01	7.146363689379625628e-01	9.623092040782137147e-02
-9.201527103318865031e-01	7.239780208195046862e-01	9.447721166562693396e-02
-9.201527103318865031e-01	7.333196727010465876e-01	8.904818374181089347e-02
-9.201527103318865031e-01	7.426613245825887111e-01	8.111846182722368126e-02
-9.201527103318865031e-01	7.520029764641306125e-01	7.260034351215928494e-02
-9.201527103318865031e-01	7.613446283456725139e-01	6.566943706692031368e-02
-9.201527103318865031e-01	7.706862802272146373e-01	6.191447505017073916e-02
-9.201527103318865031e-01	7.800279321087565387e-01	6.149472825196080489e-02
-9.201527103318865031e-01	7.893695839902986622e-01	6.306106149285198303e-02
-9.201527103318865031e-01	7.987112358718405636e-01	6.464163163785248412e-02
-9.201527103318865031e-01	8.080528877533824650e-01	6.479804521305727871e-02
-9.201527103318865031e-01	8.173945396349245884e-01	6.147239625363074694e-02
-9.201527103318865031e-01	8.267361915164664898e-01	5.820259152996322405e-02
-9.201527103318865031e-01	8.360778433980086133e-01	5.420032912722208551e-02
-9.201527103318865031e-01	8.454194952795505147e-01	4.985346946609280072e-02
-9.201527103318865031e-01	8.547611471610926381e-01	4.558933971750828845e-02
-9.201527103318865031e-01	8.641027990426345395e-01	4.182400511683542071e-02
-9.201527103318865031e-01	8.734444509241764409e-01	3.879364693525390317e-02
-9.201527103318865031e-01	8.827861028057185644e-01	3.560208393554620959e-02
-9.201527103318865031e-01	8.921277546872604658e-01	3.428298414624338097e-02
-9.201527103318865031e-01	9.014694065688025892e-01	3.331750388606648239e-02
-9.201527103318865031e-01	9.108110584503444906e-01	3.254643019483217936e-02
-9.201527103318865031e-01	9.201527103318866141e-01	3.185390666679592531e-02
-9.201527103318865031e-01	9.294943622134285155e-01	3.114761350424257932e-02
-9.108110584503444906e-01	-9.294943622134285155e-01	3.137587639038216109e-02
-9.108110584503444906e-01	-9.201527103318865031e-01	3.272788384254753796e-02
-9.108110584503444906e-01	-9.108110584503444906e-01	3.397940970171227371e-02
-9.108110584503444906e-01	-9.014694065688024782e-01	3.509651615451096079e-02
-9.108110584503444906e-01	-8.921277546872605768e-01	3.619940555393081488e-02
-9.108110584503444906e-01	-8.827861028057185644e-01	3.832695332283989065e-02
-9.108110584503444906e-01	-8.734444509241765520e-01	4.099373792532862854e-02
-9.108110584503444906e-01	-8.641027990426345395e-01	4.482943487084353751e-02
-9.108110584503444906e-01	-8.547611471610925271e-01	4.988660838965712496e-02
-9.108110584503444906e-01	-8.454194952795505147e-01	5.605641795257471777e-02
-9.108110584503444906e-01	-8.360778433980085023e-01	6.309679578974719538e-02
-9.108110584503444906e-01	-8.267361915164666009e-01	7.045698959263151095e-02
-9.108110584503444906e-01	-8.173945396349245884e-01	7.698614254338029261e-02
-9.108110584503444906e-01	-8.080528877533825760e-01	8.108692984254319003e-02
-9.108110584503444906e-01	-7.987112358718405636e-01	8.138225253663627923e-02
-9.108110584503444906e-01	-7.893695839902985512e-01	7.730441901115631120e-02
-9.108110584503444906e-01	-7.800279321087566498e-01	7.155923619995034624e-02
-9.108110584503444906e-01	-7.706862802272146373e-01	6.617792617493675755e-02
-9.108110584503444906e-01	-7.613446283456726249e-01	6.266360941774982984e-02
-9.108110584503444906e-01	-7.520029764641306125e-01	6.150758072810696975e-02
-9.108110584503444906e-01	-7.426613245825886001e-01	6.243967507420443430e-02
-9.108110584503444906e-01	-7.333196727010465876e-01	6.491654694957936511e-02
-9.108110584503444906e-01	-7.239780208195045752e-01	6.827260343555688338e-02
-9.108110584503444906e-01	-7.146363689379626738e-01	7.378857722356793603e-02
-9.108110584503444906e-01	-7.052947170564206614e-01	7.555458810882748066e-02
-9.108110584503444906e-01	-6.959530651748786489e-01	7.596021300463251524e-02
-9.108110584503444906e-01	-6.866114132933366365e-01	7.541300917395564463e-02
-9.108110584503444906e-01	-6.772697614117946241e-01	7.465265281210227422e-02
-9.108110584503444906e-01	-6.679281095302527227e-01	7.438873539327853224e-02
-9.108110584503444906e-01	-6.585864576487105992e-01	7.497645372170229361e-02
-9.108110584503444906e-01	-6.492448057671686978e-01	7.628999333576903796e-02
-9.108110584503444906e-01	-6.399031538856266854e-01	7.782021659516240308e-02
-9.108110584503444906e-01	-6.305615020040846730e-01	7.914979363581174654e-02
-9.108110584503444906e-01	-6.212198501225426606e-01	7.892757717095434666e-02
-9.108110584503444906e-01	-6.118781982410006481e-01	7.764416538852235428e-02
-9.108110584503444906e-01	-6.025365463594587467e-01	7.561215914706845287e-02
-9.108110584503444906e-01	-5.931948944779166233e-01	7.332493786220245502e-02
-9.108110584503444906e-01	-5.838532425963747219e-01	7.122629666750936173e-02
-9.108110584503444906e-01	-5.745115907148327095e-01	6.954914058972717916e-02
-9.108110584503444906e-01	-5.651699388332906970e-01	6.829278381146446086e-02
-9.108110584503444906e-01	-5.558282869517486846e-01	6.731937081163746894e-02
-9.108110584503444906e-01	-5.464866350702066722e-01	6.665426983422449714e-02
-9.108110584503444906e-01	-5.371449831886647708e-01	6.597080295810847650e-02
-9.108110584503444906e-01	-5.278033313071226473e-01	6.547003183358515721e-02
-9.108110584503444906e-01	-5.184616794255807459e-01	6.528577115050981927e-02
-9.108110584503444906e-01	-5.091200275440387335e-01	6.548095673437967501e-02
-9.108110584503444906e-01	-4.997783756624967211e-01	6.599071233018151406e-02
-9.108110584503444906e-01	-4.904367237809547642e-01	6.662266361658640557e-02
-9.108110584503444906e-01	-4.810950718994127517e-01	6.710862933335168257e-02
-9.108110584503444906e-01	-4.717534200178707393e-01	6.719281283380124092e-02
-9.108110584503444906e-01	-4.624117681363287824e-01	6.637833087922914710e-02
-9.108110584503444906e-01	-4.530701162547867700e-01	6.507769048123480948e-02
-9.108110584503444906e-01	-4.437284643732447575e-01	6.342156314748458035e-02
-9.108110584503444906e-01	-4.343868124917028006e-01	6.170947938804655086e-02
-9.108110584503444906e-01	-4.250451606101607327e-01	6.024600691042867467e-02
-9.108110584503444906e-01	-4.157035087286188313e-01	5.925786174175418086e-02
-9.108110584503444906e-01	-4.063618568470768189e-01	5.885353074698429499e-02
-9.108110584503444906e-01	-3.970202049655348064e-01	5.900389951102615049e-02
-9.108110584503444906e-01	-3.876785530839927940e-01	5.960255796020808711e-02
-9.108110584503444906e-01	-3.783369012024507816e-01	6.048342150377405968e-02
-9.108110584503444906e-01	-3.689952493209087692e-01	6.193860695018929552e-02
-9.108110584503444906e-01	-3.596535974393668678e-01	6.287193708995664210e-02
-9.108110584503444906e-01	-3.503119455578248553e-01	6.380718964332854348e-02
-9.108110584503444906e-01	-3.409702936762828429e-01	6.477122867905474313e-02
-9.108110584503444906e-01	-3.316286417947408305e-01	6.579357943813619880e-02
-9.108110584503444906e-01	-3.222869899131988181e-01	6.690795630266807570e-02
-9.108110584503444906e-01	-3.129453380316568056e-01	6.811068909721303133e-02
-9.108110584503444906e-01	-3.036036861501147932e-01	6.937052079237072955e-02
-9.108110584503444906e-01	-2.942620342685728918e-01	7.152052575389043765e-02
-9.108110584503444906e-01	-2.849203823870308794e-01	7.256509784953713016e-02
-9.108110584503444906e-01	-2.755787305054888670e-01	7.341952688358917289e-02
-9.108110584503444906e-01	-2.662370786239468545e-01	7.405176218937793708e-02
-9.108110584503444906e-01	-2.568954267424048421e-01	7.449276585287888108e-02
-9.108110584503444906e-01	-2.475537748608628297e-01	7.475645231789884715e-02
-9.108110584503444906e-01	-2.382121229793209283e-01	7.492023879909980033e-02
-9.108110584503444906e-01	-2.288704710977789158e-01	7.505638909883960430e-02
-9.108110584503444906e-01	-2.195288192162369034e-01	7.519708599185927211e-02
-9.108110584503444906e-01	-2.101871673346948910e-01	7.536000642383842985e-02
-9.108110584503444906e-01	-2.008455154531528786e-01	7.525505257008688331e-02
-9.108110584503444906e-01	-1.915038635716108661e-01	7.539126675437733682e-02
-9.108110584503444906e-01	-1.821622116900688537e-01	7.543268469986504077e-02
-9.108110584503444906e-01	-1.728205598085269523e-01	7.534090893101279274e-02
-9.108110584503444906e-01	-1.634789079269849399e-01	7.509460366956402511e-02
-9.108110584503444906e-01	-1.541372560454429275e-01	7.468139714652825834e-02
-9.108110584503444906e-01	-1.447956041639009150e-01	7.409060883184097335e-02
-9.108110584503444906e-01	-1.354539522823589026e-01	7.331251528144452911e-02
-9.108110584503444906e-01	-1.261123004008168902e-01	7.062062586609060832e-02
-9.108110584503444906e-01	-1.167706485192749888e-01	6.913870946939409956e-02
-9.108110584503444906e-01	-1.074289966377329764e-01	6.751312129468362011e-02
-9.108110584503444906e-01	-9.808734475619096393e-02	6.578341114377078691e-02
-9.108110584503444906e-01	-8.874569287464895151e-02	6.399743572728873453e-02
-9.108110584503444906e-01	-7.940404099310693908e-02	6.220764737933297261e-02
-9.108110584503444906e-01	-7.006238911156492666e-02	6.046691020652274207e-02
-9.108110584503444906e-01	-6.072073723002302525e-02	5.882472760368626097e-02
-9.108110584503444906e-01	-5.137908534848101283e-02	5.732446379930744573e-02
-9.108110584503444906e-01	-4.203743346693900040e-02	5.600176651319577203e-02
-9.108110584503444906e-01	-3.269578158539698798e-02	5.640137406138250736e-02
-9.108110584503444906e-01	-2.335412970385497555e-02	5.558510426067091864e-02
-9.108110584503444906e-01	-1.401247782231296313e-02	5.501346872606033972e-02
-9.108110584503444906e-01	-4.670825940770950702e-03	5.469741625228552451e-02
-9.108110584503444906e-01	4.670825940770950702e-03	5.464385863791949849e-02
-9.108110584503444906e-01	1.401247782231296313e-02	5.485679729987952280e-02
-9.108110584503444906e-01	2.335412970385497555e-02	5.533823242090818439e-02
-9.108110584503444906e-01	3.269578158539698798e-02	5.608880398277427126e-02
-9.108110584503444906e-01	4.203743346693900040e-02	5.572890534913321064e-02
-9.108110584503444906e-01	5.137908534848101283e-02	5.706648350798873559e-02
-9.108110584503444906e-01	6.072073723002291423e-02	5.865043925258500712e-02
-9.108110584503444906e-01	7.006238911156492666e-02	6.047924893723798795e-02
-9.108110584503444906e-01	7.940404099310705011e-02	6.255012637239734663e-02
-9.108110584503444906e-01	8.874569287464895151e-02	6.485809712666468219e-02
-9.108110584503444906e-01	9.808734475619085291e-02	6.739483122184325437e-02
-9.108110584503444906e-01	1.074289966377329764e-01	7.014717315967496092e-02
-9.108110584503444906e-01	1.167706485192748778e-01	7.309527384595985999e-02
-9.108110584503444906e-01	1.261123004008170012e-01	7.621034006497698354e-02
-9.108110584503444906e-01	1.354539522823589026e-01	8.392023376517231126e-02
-9.108110584503444906e-01	1.447956041639010261e-01	8.713936963888488374e-02
-9.108110584503444906e-01	1.541372560454429275e-01	9.024269468807469274e-02
-9.108110584503444906e-01	1.634789079269848289e-01	9.312343414173973599e-02
-9.108110584503444906e-01	1.728205598085269523e-01	9.565940159753757999e-02
-9.108110584503444906e-01	1.821622116900688537e-01	9.771895635233024402e-02
-9.108110584503444906e-01	1.915038635716109772e-01	9.917239525029317160e-02
-9.108110584503444906e-01	2.008455154531528786e-01	9.990851579379096681e-02
-9.108110584503444906e-01	2.101871673346947800e-01	9.963925880099842869e-02
-9.108110584503444906e-01	2.195288192162369034e-01	9.889040170001182906e-02
-9.108110584503444906e-01	2.288704710977788048e-01	9.738231705463246124e-02
-9.108110584503444906e-01	2.382121229793209283e-01	9.521209107714843911e-02
-9.108110584503444906e-01	2.475537748608628297e-01	9.251399202379345654e-02
-9.108110584503444906e-01	2.568954267424049531e-01	8.943497207045969510e-02
-9.108110584503444906e-01	2.662370786239468545e-01	8.610282414674338969e-02
-9.108110584503444906e-01	2.755787305054887559e-01	8.263328372824366164e-02
-9.108110584503444906e-01	2.849203823870308794e-01	7.913365496734293958e-02
-9.108110584503444906e-01	2.942620342685727808e-01	7.571052916332202121e-02
-9.108110584503444906e-01	3.036036861501149042e-01	7.039746451320667842e-02
-9.108110584503444906e-01	3.129453380316568056e-01	6.824790915979370154e-02
-9.108110584503444906e-01	3.222869899131989291e-01	6.666789516455390308e-02
-9.108110584503444906e-01	3.316286417947408305e-01	6.578615253256230033e-02
-9.108110584503444906e-01	3.409702936762827319e-01	6.570862198232363394e-02
-9.108110584503444906e-01	3.503119455578248553e-01	6.647117189111391433e-02
-9.108110584503444906e-01	3.596535974393667567e-01	6.799528008695807091e-02
-9.108110584503444906e-01	3.689952493209088802e-01	7.004392490531313742e-02
-9.108110584503444906e-01	3.783369012024507816e-01	7.277018261600920468e-02
-9.108110584503444906e-01	3.876785530839926830e-01	7.443429397294183680e-02
-9.108110584503444906e-01	3.970202049655348064e-01	7.501844627599550674e-02
-9.108110584503444906e-01	4.063618568470767078e-01	7.424039525350585589e-02
-9.108110584503444906e-01	4.157035087286188313e-01	7.209685159533897603e-02
-9.108110584503444906e-01	4.250451606101607327e-01	6.888175968104810754e-02
-9.108110584503444906e-01	4.343868124917028561e-01	6.513481379984312203e-02
-9.108110584503444906e-01	4.437284643732447575e-01	6.151427969768648307e-02
-9.108110584503444906e-01	4.530701162547866589e-01	5.863579241745283527e-02
-9.108110584503444906e-01	4.624117681363287824e-01	5.691838334556887508e-02
-9.108110584503444906e-01	4.717534200178706838e-01	5.686797560848110694e-02
-9.108110584503444906e-01	4.810950718994128072e-01	5.801934249169118235e-02
-9.108110584503444906e-01	4.904367237809547087e-01	5.974715177883004741e-02
-9.108110584503444906e-01	4.997783756624968321e-01	6.168408161236822729e-02
-9.108110584503444906e-01	5.091200275440387335e-01	6.362518668862761351e-02
-9.108110584503444906e-01	5.184616794255806349e-01	6.557781940142295984e-02
-9.108110584503444906e-01	5.278033313071227584e-01	6.771411597504732593e-02
-9.108110584503444906e-01	5.371449831886646598e-01	7.025075337082144211e-02
-9.108110584503444906e-01	5.464866350702067832e-01	7.330997007008258071e-02
-9.108110584503444906e-01	5.558282869517486846e-01	7.940944059033260005e-02
-9.108110584503444906e-01	5.651699388332908081e-01	8.295469883325581884e-02
-9.108110584503444906e-01	5.745115907148327095e-01	8.583556795057853406e-02
-9.108110584503444906e-01	5.838532425963746109e-01	8.762753731834950488e-02
-9.108110584503444906e-01	5.931948944779167343e-01	8.809751437617752146e-02
-9.108110584503444906e-01	6.025365463594586357e-01	8.725985371451278061e-02
-9.108110584503444906e-01	6.118781982410007592e-01	8.534494005734631628e-02
-9.108110584503444906e-01	6.212198501225426606e-01	8.270679829676710892e-02
-9.108110584503444906e-01	6.305615020040845620e-01	7.974416519719237928e-02
-9.108110584503444906e-01	6.399031538856266854e-01	7.634501409394313376e-02
-9.108110584503444906e-01	6.492448057671685868e-01	7.419562507695669218e-02
-9.108110584503444906e-01	6.585864576487107103e-01	7.363847396034023385e-02
-9.108110584503444906e-01	6.679281095302526117e-01	7.535097964359145639e-02
-9.108110584503444906e-01	6.772697614117947351e-01	7.945939931309665971e-02
-9.108110584503444906e-01	6.866114132933366365e-01	8.522317929998936281e-02
-9.108110584503444906e-01	6.959530651748785379e-01	9.111904460222096380e-02
-9.108110584503444906e-01	7.052947170564206614e-01	9.533721295975081111e-02
-9.108110584503444906e-01	7.146363689379625628e-01	9.643000456271862142e-02
-9.108110584503444906e-01	7.239780208195046862e-01	8.977321184971678858e-02
-9.108110584503444906e-01	7.333196727010465876e-01	8.246011863732122249e-02
-9.108110584503444906e-01	7.426613245825887111e-01	7.463786805730955598e-02
-9.108110584503444906e-01	7.520029764641306125e-01	6.820649640277334780e-02
-9.108110584503444906e-01	7.613446283456725139e-01	6.464600840811882132e-02
-9.108110584503444906e-01	7.706862802272146373e-01	6.432117243555854347e-02
-9.108110584503444906e-01	7.800279321087565387e-01	6.617850153612764297e-02
-9.108110584503444906e-01	7.893695839902986622e-01	6.829768797900090394e-02
-9.108110584503444906e-01	7.987112358718405636e-01	6.899281907799545421e-02
-9.108110584503444906e-01	8.080528877533824650e-01	6.580834071887592396e-02
-9.108110584503444906e-01	8.173945396349245884e-01	6.239049231542986157e-02
-9.108110584503444906e-01	8.267361915164664898e-01	5.811222920227510080e-02
-9.108110584503444906e-01	8.360778433980086133e-01	5.343038558894045581e-02
-9.108110584503444906e-01	8.454194952795505147e-01	4.874090774745892807e-02
-9.108110584503444906e-01	8.547611471610926381e-01	4.447793706978340339e-02
-9.108110584503444906e-01	8.641027990426345395e-01	4.097093143240826407e-02
-9.108110584503444906e-01	8.734444509241764409e-01	3.830755647370672617e-02
-9.108110584503444906e-01	8.827861028057185644e-01	3.638376007687226660e-02
-9.108110584503444906e-01	8.921277546872604658e-01	3.456956759945697955e-02
-9.108110584503444906e-01	9.014694065688025892e-01	3.367694269936817586e-02
-9.108110584503444906e-01	9.108110584503444906e-01	3.287840418878633375e-02
-9.108110584503444906e-01	9.201527103318866141e-01	3.208207364085251256e-02
-9.108110584503444906e-01	9.294943622134285155e-01	3.121379203790733414e-02
-9.014694065688024782e-01	-9.294943622134285155e-01	3.117048324774664494e-02
-9.014694065688024782e-01	-9.201527103318865031e-01	3.281711433289732915e-02
-9.014694065688024782e-01	-9.108110584503444906e-01	3.442749860063185063e-02
-9.014694065688024782e-01	-9.014694065688024782e-01	3.591562053899167301e-02
-9.014694065688024782e-01	-8.921277546872605768e-01	3.770961594105651932e-02
-9.014694065688024782e-01	-8.827861028057185644e-01	3.939067863197152908e-02
-9.014694065688024782e-01	-8.734444509241765520e-01	4.173552741742350691e-02
-9.014694065688024782e-01	-8.641027990426345395e-01	4.495753009197266808e-02
-9.014694065688024782e-01	-8.547611471610925271e-01	4.913335674072100145e-02
-9.014694065688024782e-01	-8.454194952795505147e-01	5.425850461301663652e-02
-9.014694065688024782e-01	-8.360778433980085023e-01	6.031891052478034754e-02
-9.014694065688024782e-01	-8.267361915164666009e-01	6.717820130567636605e-02
-9.014694065688024782e-01	-8.173945396349245884e-01	7.419437328566892698e-02
-9.014694065688024782e-01	-8.080528877533825760e-01	8.001782801444912163e-02
-9.014694065688024782e-01	-7.987112358718405636e-01	8.308283174425809547e-02
-9.014694065688024782e-01	-7.893695839902985512e-01	8.179868874677002910e-02
-9.014694065688024782e-01	-7.800279321087566498e-01	7.735466602550100657e-02
-9.014694065688024782e-01	-7.706862802272146373e-01	7.184219873101140019e-02
-9.014694065688024782e-01	-7.613446283456726249e-01	6.705430085011174213e-02
-9.014694065688024782e-01	-7.520029764641306125e-01	6.404496497953796053e-02
-9.014694065688024782e-01	-7.426613245825886001e-01	6.301845341204204143e-02
-9.014694065688024782e-01	-7.333196727010465876e-01	6.375761899584778125e-02
-9.014694065688024782e-01	-7.239780208195045752e-01	6.789842626031401818e-02
-9.014694065688024782e-01	-7.146363689379626738e-01	7.105762999417916670e-02
-9.014694065688024782e-01	-7.052947170564206614e-01	7.367910664259490205e-02
-9.014694065688024782e-01	-6.959530651748786489e-01	7.523651480028994976e-02
-9.014694065688024782e-01	-6.866114132933366365e-01	7.566676864052836182e-02
-9.014694065688024782e-01	-6.772697614117946241e-01	7.536663459789164077e-02
-9.014694065688024782e-01	-6.679281095302527227e-01	7.497303040292985221e-02
-9.014694065688024782e-01	-6.585864576487105992e-01	7.504368027308759570e-02
-9.014694065688024782e-01	-6.492448057671686978e-01	7.580550814393585690e-02
-9.014694065688024782e-01	-6.399031538856266854e-01	7.707121884116500954e-02
-9.014694065688024782e-01	-6.305615020040846730e-01	7.834070026479657278e-02
-9.014694065688024782e-01	-6.212198501225426606e-01	7.890197174050185558e-02
-9.014694065688024782e-01	-6.118781982410006481e-01	7.823236014213727496e-02
-9.014694065688024782e-01	-6.025365463594587467e-01	7.658383841280626270e-02
-9.014694065688024782e-01	-5.931948944779166233e-01	7.431466785589090074e-02
-9.014694065688024782e-01	-5.838532425963747219e-01	7.189674758651681818e-02
-9.014694065688024782e-01	-5.745115907148327095e-01	6.970510934889626031e-02
-9.014694065688024782e-01	-5.651699388332906970e-01	6.790742944403216352e-02
-9.014694065688024782e-01	-5.558282869517486846e-01	6.598365506439815564e-02
-9.014694065688024782e-01	-5.464866350702066722e-01	6.503011471407177391e-02
-9.014694065688024782e-01	-5.371449831886647708e-01	6.428484172554144171e-02
-9.014694065688024782e-01	-5.278033313071226473e-01	6.381293560801513942e-02
-9.014694065688024782e-01	-5.184616794255807459e-01	6.371277587678507437e-02
-9.014694065688024782e-01	-5.091200275440387335e-01	6.403668011196300691e-02
-9.014694065688024782e-01	-4.997783756624967211e-01	6.472697754768368117e-02
-9.014694065688024782e-01	-4.904367237809547642e-01	6.559492340944154953e-02
-9.014694065688024782e-01	-4.810950718994127517e-01	6.635761593248670764e-02
-9.014694065688024782e-01	-4.717534200178707393e-01	6.671931535575413574e-02
-9.014694065688024782e-01	-4.624117681363287824e-01	6.646365220742712909e-02
-9.014694065688024782e-01	-4.530701162547867700e-01	6.456444963761949485e-02
-9.014694065688024782e-01	-4.437284643732447575e-01	6.291560630768130991e-02
-9.014694065688024782e-01	-4.343868124917028006e-01	6.113703391551131988e-02
-9.014694065688024782e-01	-4.250451606101607327e-01	5.958373098536773327e-02
-9.014694065688024782e-01	-4.157035087286188313e-01	5.855758878292096486e-02
-9.014694065688024782e-01	-4.063618568470768189e-01	5.822328053330942665e-02
-9.014694065688024782e-01	-3.970202049655348064e-01	5.859681199630702858e-02
-9.014694065688024782e-01	-3.876785530839927940e-01	6.004491523995532376e-02
-9.014694065688024782e-01	-3.783369012024507816e-01	6.138088790490615204e-02
-9.014694065688024782e-01	-3.689952493209087692e-01	6.279756307056143239e-02
-9.014694065688024782e-01	-3.596535974393668678e-01	6.416962064808082178e-02
-9.014694065688024782e-01	-3.503119455578248553e-01	6.542378133599431600e-02
-9.014694065688024782e-01	-3.409702936762828429e-01	6.655343911476312158e-02
-9.014694065688024782e-01	-3.316286417947408305e-01	6.758742594743864796e-02
-9.014694065688024782e-01	-3.222869899131988181e-01	6.858275765907684285e-02
-9.014694065688024782e-01	-3.129453380316568056e-01	6.956716865136333694e-02
-9.014694065688024782e-01	-3.036036861501147932e-01	7.056139837844759011e-02
-9.014694065688024782e-01	-2.942620342685728918e-01	7.153907818240962113e-02
-9.014694065688024782e-01	-2.849203823870308794e-01	7.283253405777746770e-02
-9.014694065688024782e-01	-2.755787305054888670e-01	7.353372097852084455e-02
-9.014694065688024782e-01	-2.662370786239468545e-01	7.412132711921033679e-02
-9.014694065688024782e-01	-2.568954267424048421e-01	7.458103491906167837e-02
-9.014694065688024782e-01	-2.475537748608628297e-01	7.491744566739383382e-02
-9.014694065688024782e-01	-2.382121229793209283e-01	7.517180545993701335e-02
-9.014694065688024782e-01	-2.288704710977789158e-01	7.535346447062972464e-02
-9.014694065688024782e-01	-2.195288192162369034e-01	7.546972544932468996e-02
-9.014694065688024782e-01	-2.101871673346948910e-01	7.567597163255007642e-02
-9.014694065688024782e-01	-2.008455154531528786e-01	7.563060539266105997e-02
-9.014694065688024782e-01	-1.915038635716108661e-01	7.543660922880687791e-02
-9.014694065688024782e-01	-1.821622116900688537e-01	7.504302735920798106e-02
-9.014694065688024782e-01	-1.728205598085269523e-01	7.441176191741766255e-02
-9.014694065688024782e-01	-1.634789079269849399e-01	7.352701735531169680e-02
-9.014694065688024782e-01	-1.541372560454429275e-01	7.239282811654791649e-02
-9.014694065688024782e-01	-1.447956041639009150e-01	7.102841723703651189e-02
-9.014694065688024782e-01	-1.354539522823589026e-01	6.946416903669577758e-02
-9.014694065688024782e-01	-1.261123004008168902e-01	6.773798230684840993e-02
-9.014694065688024782e-01	-1.167706485192749888e-01	6.374227751237120099e-02
-9.014694065688024782e-01	-1.074289966377329764e-01	6.179601931528417441e-02
-9.014694065688024782e-01	-9.808734475619096393e-02	5.988609651459263911e-02
-9.014694065688024782e-01	-8.874569287464895151e-02	5.806130946856060543e-02
-9.014694065688024782e-01	-7.940404099310693908e-02	5.636528270215687697e-02
-9.014694065688024782e-01	-7.006238911156492666e-02	5.483411244440311583e-02
-9.014694065688024782e-01	-6.072073723002302525e-02	5.349480796879579891e-02
-9.014694065688024782e-01	-5.137908534848101283e-02	5.236479376481970732e-02
-9.014694065688024782e-01	-4.203743346693900040e-02	5.153348572223186846e-02
-9.014694065688024782e-01	-3.269578158539698798e-02	5.081104454905368412e-02
-9.014694065688024782e-01	-2.335412970385497555e-02	5.030740450309041656e-02
-9.014694065688024782e-01	-1.401247782231296313e-02	5.001601287040952776e-02
-9.014694065688024782e-01	-4.670825940770950702e-03	4.992793412335505554e-02
-9.014694065688024782e-01	4.670825940770950702e-03	5.003330557764645165e-02
-9.014694065688024782e-01	1.401247782231296313e-02	5.032252248297345437e-02
-9.014694065688024782e-01	2.335412970385497555e-02	5.078714674493257919e-02
-9.014694065688024782e-01	3.269578158539698798e-02	5.142056926573862485e-02
-9.014694065688024782e-01	4.203743346693900040e-02	5.221846978445921633e-02
-9.014694065688024782e-01	5.137908534848101283e-02	5.366068201893390427e-02
-9.014694065688024782e-01	6.072073723002291423e-02	5.474028424517409647e-02
-9.014694065688024782e-01	7.006238911156492666e-02	5.595800946607080995e-02
-9.014694065688024782e-01	7.940404099310705011e-02	5.732320296499723855e-02
-9.014694065688024782e-01	8.874569287464895151e-02	5.884861903998989119e-02
-9.014694065688024782e-01	9.808734475619085291e-02	6.054983143979131288e-02
-9.014694065688024782e-01	1.074289966377329764e-01	6.244408523101489111e-02
-9.014694065688024782e-01	1.167706485192748778e-01	6.454837783171747667e-02
-9.014694065688024782e-01	1.261123004008170012e-01	7.008037657863074033e-02
-9.014694065688024782e-01	1.354539522823589026e-01	7.301106103139887171e-02
-9.014694065688024782e-01	1.447956041639010261e-01	7.612896760779304384e-02
-9.014694065688024782e-01	1.541372560454429275e-01	7.938577228774405803e-02
-9.014694065688024782e-01	1.634789079269848289e-01	8.270826338367766317e-02
-9.014694065688024782e-01	1.728205598085269523e-01	8.599756996720366031e-02
-9.014694065688024782e-01	1.821622116900688537e-01	8.913246258399125377e-02
-9.014694065688024782e-01	1.915038635716109772e-01	9.197787956586164770e-02
-9.014694065688024782e-01	2.008455154531528786e-01	9.439753129113485908e-02
-9.014694065688024782e-01	2.101871673346947800e-01	9.626791114075827771e-02
-9.014694065688024782e-01	2.195288192162369034e-01	9.657166660711337391e-02
-9.014694065688024782e-01	2.288704710977788048e-01	9.726785458820733088e-02
-9.014694065688024782e-01	2.382121229793209283e-01	9.723328916399810729e-02
-9.014694065688024782e-01	2.475537748608628297e-01	9.643147479909115749e-02
-9.014694065688024782e-01	2.568954267424049531e-01	9.484765015859995818e-02
-9.014694065688024782e-01	2.662370786239468545e-01	9.248547515868067725e-02
-9.014694065688024782e-01	2.755787305054887559e-01	8.938010881144314856e-02
-9.014694065688024782e-01	2.849203823870308794e-01	8.562736697982975542e-02
-9.014694065688024782e-01	2.942620342685727808e-01	7.783407046782533922e-02
-9.014694065688024782e-01	3.036036861501149042e-01	7.359046306898109346e-02
-9.014694065688024782e-01	3.129453380316568056e-01	6.963565709114098723e-02
-9.014694065688024782e-01	3.222869899131989291e-01	6.629746903205264996e-02
-9.014694065688024782e-01	3.316286417947408305e-01	6.389965396775090789e-02
-9.014694065688024782e-01	3.409702936762827319e-01	6.270587560338651556e-02
-9.014694065688024782e-01	3.503119455578248553e-01	6.283685432669743054e-02
-9.014694065688024782e-01	3.596535974393667567e-01	6.420593382345123057e-02
-9.014694065688024782e-01	3.689952493209088802e-01	6.649392655089754467e-02
-9.014694065688024782e-01	3.783369012024507816e-01	6.917380698424896446e-02
-9.014694065688024782e-01	3.876785530839926830e-01	7.161147938032853821e-02
-9.014694065688024782e-01	3.970202049655348064e-01	7.270530483519846432e-02
-9.014694065688024782e-01	4.063618568470767078e-01	7.238669232199197723e-02
-9.014694065688024782e-01	4.157035087286188313e-01	7.066258143259075697e-02
-9.014694065688024782e-01	4.250451606101607327e-01	6.785735078013260813e-02
-9.014694065688024782e-01	4.343868124917028561e-01	6.453943751754315228e-02
-9.014694065688024782e-01	4.437284643732447575e-01	6.137375153600404393e-02
-9.014694065688024782e-01	4.530701162547866589e-01	5.894596396050000298e-02
-9.014694065688024782e-01	4.624117681363287824e-01	5.695994672029661837e-02
-9.014694065688024782e-01	4.717534200178706838e-01	5.725046331851095516e-02
-9.014694065688024782e-01	4.810950718994128072e-01	5.841742487305914833e-02
-9.014694065688024782e-01	4.904367237809547087e-01	6.009734041232209917e-02
-9.014694065688024782e-01	4.997783756624968321e-01	6.200125917010114451e-02
-9.014694065688024782e-01	5.091200275440387335e-01	6.401744279358369261e-02
-9.014694065688024782e-01	5.184616794255806349e-01	6.622009624080829604e-02
-9.014694065688024782e-01	5.278033313071227584e-01	6.878227401783491846e-02
-9.014694065688024782e-01	5.371449831886646598e-01	7.183804242823284281e-02
-9.014694065688024782e-01	5.464866350702067832e-01	7.535472604800610985e-02
-9.014694065688024782e-01	5.558282869517486846e-01	7.907396302178663905e-02
-9.014694065688024782e-01	5.651699388332908081e-01	8.399226112096144781e-02
-9.014694065688024782e-01	5.745115907148327095e-01	8.586623882113116057e-02
-9.014694065688024782e-01	5.838532425963746109e-01	8.635974096820503432e-02
-9.014694065688024782e-01	5.931948944779167343e-01	8.546205735083325927e-02
-9.014694065688024782e-01	6.025365463594586357e-01	8.346421697136373330e-02
-9.014694065688024782e-01	6.118781982410007592e-01	8.087785543679375244e-02
-9.014694065688024782e-01	6.212198501225426606e-01	7.829090955583646594e-02
-9.014694065688024782e-01	6.305615020040845620e-01	7.598089885223154039e-02
-9.014694065688024782e-01	6.399031538856266854e-01	7.492284248700623039e-02
-9.014694065688024782e-01	6.492448057671685868e-01	7.533130352604942848e-02
-9.014694065688024782e-01	6.585864576487107103e-01	7.756438832375633918e-02
-9.014694065688024782e-01	6.679281095302526117e-01	8.162501296105277582e-02
-9.014694065688024782e-01	6.772697614117947351e-01	8.688723195262218479e-02
-9.014694065688024782e-01	6.866114132933366365e-01	9.208304332456859753e-02
-9.014694065688024782e-01	6.959530651748785379e-01	9.567040915489920250e-02
-9.014694065688024782e-01	7.052947170564206614e-01	9.639857775993793121e-02
-9.014694065688024782e-01	7.146363689379625628e-01	9.377283482780802981e-02
-9.014694065688024782e-01	7.239780208195046862e-01	8.824224779234199345e-02
-9.014694065688024782e-01	7.333196727010465876e-01	7.587754339764789246e-02
-9.014694065688024782e-01	7.426613245825887111e-01	7.014595235710816001e-02
-9.014694065688024782e-01	7.520029764641306125e-01	6.709670956618388193e-02
-9.014694065688024782e-01	7.613446283456725139e-01	6.713047956194805044e-02
-9.014694065688024782e-01	7.706862802272146373e-01	6.941494442071168003e-02
-9.014694065688024782e-01	7.800279321087565387e-01	7.215033714531128572e-02
-9.014694065688024782e-01	7.893695839902986622e-01	7.348828938161205970e-02
-9.014694065688024782e-01	7.987112358718405636e-01	7.059714104687780933e-02
-9.014694065688024782e-01	8.080528877533824650e-01	6.703586883176793076e-02
-9.014694065688024782e-01	8.173945396349245884e-01	6.241977662876023458e-02
-9.014694065688024782e-01	8.267361915164664898e-01	5.737467830149013681e-02
-9.014694065688024782e-01	8.360778433980086133e-01	5.229348122351355765e-02
-9.014694065688024782e-01	8.454194952795505147e-01	4.755770055853610068e-02
-9.014694065688024782e-01	8.547611471610926381e-01	4.354568761556627809e-02
-9.014694065688024782e-01	8.641027990426345395e-01	4.044443287188344283e-02
-9.014694065688024782e-01	8.734444509241764409e-01	3.819177441114355448e-02
-9.014694065688024782e-01	8.827861028057185644e-01	3.659144285471097741e-02
-9.014694065688024782e-01	8.921277546872604658e-01	3.541814123778322387e-02
-9.014694065688024782e-01	9.014694065688025892e-01	3.415472237293450120e-02
-9.014694065688024782e-01	9.108110584503444906e-01	3.324805350610789134e-02
-9.014694065688024782e-01	9.201527103318866141e-01	3.228391077544966181e-02
-9.014694065688024782e-01	9.294943622134285155e-01	3.121164840121238432e-02
-8.921277546872605768e-01	-9.294943622134285155e-01	3.102088812041262425e-02
-8.921277546872605768e-01	-9.201527103318865031e-01	3.280430151370915259e-02
-8.921277546872605768e-01	-9.108110584503444906e-01	3.460042215624940798e-02
-8.921277546872605768e-01	-9.014694065688024782e-01	3.630620699250647343e-02
-8.921277546872605768e-01	-8.921277546872605768e-01	3.907099521426145999e-02
-8.921277546872605768e-01	-8.827861028057185644e-01	4.095461788294529198e-02
-8.921277546872605768e-01	-8.734444509241765520e-01	4.324748718032211947e-02
-8.921277546872605768e-01	-8.641027990426345395e-01	4.606760331233017425e-02
-8.921277546872605768e-01	-8.547611471610925271e-01	4.942546005904342732e-02
-8.921277546872605768e-01	-8.454194952795505147e-01	5.333395165411888850e-02
-8.921277546872605768e-01	-8.360778433980085023e-01	5.793021256729136148e-02
-8.921277546872605768e-01	-8.267361915164666009e-01	6.344506831469422237e-02
-8.921277546872605768e-01	-8.173945396349245884e-01	6.982335282110728458e-02
-8.921277546872605768e-01	-8.080528877533825760e-01	7.624872926313421007e-02
-8.921277546872605768e-01	-7.987112358718405636e-01	8.121446778372862219e-02
-8.921277546872605768e-01	-7.893695839902985512e-01	8.284281504893345471e-02
-8.921277546872605768e-01	-7.800279321087566498e-01	7.943179721041852825e-02
-8.921277546872605768e-01	-7.706862802272146373e-01	7.435976921675732654e-02
-8.921277546872605768e-01	-7.613446283456726249e-01	6.941470906378398309e-02
-8.921277546872605768e-01	-7.520029764641306125e-01	6.583336904002706769e-02
-8.921277546872605768e-01	-7.426613245825886001e-01	6.401704314737344248e-02
-8.921277546872605768e-01	-7.333196727010465876e-01	6.389688158359786707e-02
-8.921277546872605768e-01	-7.239780208195045752e-01	6.603317508310771466e-02
-8.921277546872605768e-01	-7.146363689379626738e-01	6.851214606594289991e-02
-8.921277546872605768e-01	-7.052947170564206614e-01	7.122311148592186392e-02
-8.921277546872605768e-01	-6.959530651748786489e-01	7.347828331094617693e-02
-8.921277546872605768e-01	-6.866114132933366365e-01	7.483312259801339072e-02
-8.921277546872605768e-01	-6.772697614117946241e-01	7.525896007258907339e-02
-8.921277546872605768e-01	-6.679281095302527227e-01	7.511305698446589518e-02
-8.921277546872605768e-01	-6.585864576487105992e-01	7.492571847186253742e-02
-8.921277546872605768e-01	-6.492448057671686978e-01	7.513030118628917509e-02
-8.921277546872605768e-01	-6.399031538856266854e-01	7.586385818399460357e-02
-8.921277546872605768e-01	-6.305615020040846730e-01	7.691390555801863593e-02
-8.921277546872605768e-01	-6.212198501225426606e-01	7.842119079288455141e-02
-8.921277546872605768e-01	-6.118781982410006481e-01	7.808388024169946040e-02
-8.921277546872605768e-01	-6.025365463594587467e-01	7.676113904579288938e-02
-8.921277546872605768e-01	-5.931948944779166233e-01	7.470736290268055468e-02
-8.921277546872605768e-01	-5.838532425963747219e-01	7.235759285693597886e-02
-8.921277546872605768e-01	-5.745115907148327095e-01	7.011403895280567122e-02
-8.921277546872605768e-01	-5.651699388332906970e-01	6.820257024969096638e-02
-8.921277546872605768e-01	-5.558282869517486846e-01	6.619106664033601317e-02
-8.921277546872605768e-01	-5.464866350702066722e-01	6.503453127308703174e-02
-8.921277546872605768e-01	-5.371449831886647708e-01	6.408598480882156390e-02
-8.921277546872605768e-01	-5.278033313071226473e-01	6.336931498727295387e-02
-8.921277546872605768e-01	-5.184616794255807459e-01	6.296051094912208379e-02
-8.921277546872605768e-01	-5.091200275440387335e-01	6.292732863938987897e-02
-8.921277546872605768e-01	-4.997783756624967211e-01	6.326220334910294396e-02
-8.921277546872605768e-01	-4.904367237809547642e-01	6.384032592647093107e-02
-8.921277546872605768e-01	-4.810950718994127517e-01	6.443157664905843629e-02
-8.921277546872605768e-01	-4.717534200178707393e-01	6.476009506564685270e-02
-8.921277546872605768e-01	-4.624117681363287824e-01	6.459586214440486696e-02
-8.921277546872605768e-01	-4.530701162547867700e-01	6.376024028917845476e-02
-8.921277546872605768e-01	-4.437284643732447575e-01	6.222653703570221739e-02
-8.921277546872605768e-01	-4.343868124917028006e-01	6.056406052542726709e-02
-8.921277546872605768e-01	-4.250451606101607327e-01	5.913522829207599335e-02
-8.921277546872605768e-01	-4.157035087286188313e-01	5.824854747770183416e-02
-8.921277546872605768e-01	-4.063618568470768189e-01	5.808997560653093861e-02
-8.921277546872605768e-01	-3.970202049655348064e-01	5.867043874433586215e-02
-8.921277546872605768e-01	-3.876785530839927940e-01	6.088637719900687889e-02
-8.921277546872605768e-01	-3.783369012024507816e-01	6.267827833661353265e-02
-8.921277546872605768e-01	-3.689952493209087692e-01	6.447282770123700935e-02
-8.921277546872605768e-01	-3.596535974393668678e-01	6.608224470641946291e-02
-8.921277546872605768e-01	-3.503119455578248553e-01	6.740128356438573887e-02
-8.921277546872605768e-01	-3.409702936762828429e-01	6.841358326663551925e-02
-8.921277546872605768e-01	-3.316286417947408305e-01	6.917595846005201998e-02
-8.921277546872605768e-01	-3.222869899131988181e-01	6.977389148541375541e-02
-8.921277546872605768e-01	-3.129453380316568056e-01	7.030047389325623508e-02
-8.921277546872605768e-01	-3.036036861501147932e-01	7.083107465036042605e-02
-8.921277546872605768e-01	-2.942620342685728918e-01	7.138895081275417609e-02
-8.921277546872605768e-01	-2.849203823870308794e-01	7.197887999501162426e-02
-8.921277546872605768e-01	-2.755787305054888670e-01	7.313320339221174304e-02
-8.921277546872605768e-01	-2.662370786239468545e-01	7.367572830891218338e-02
-8.921277546872605768e-01	-2.568954267424048421e-01	7.414016431901523929e-02
-8.921277546872605768e-01	-2.475537748608628297e-01	7.451635334663789245e-02
-8.921277546872605768e-01	-2.382121229793209283e-01	7.479291187600850543e-02
-8.921277546872605768e-01	-2.288704710977789158e-01	7.498480136488699932e-02
-8.921277546872605768e-01	-2.195288192162369034e-01	7.484204571248331828e-02
-8.921277546872605768e-01	-2.101871673346948910e-01	7.471540004688334569e-02
-8.921277546872605768e-01	-2.008455154531528786e-01	7.440968852332525973e-02
-8.921277546872605768e-01	-1.915038635716108661e-01	7.389758784903560640e-02
-8.921277546872605768e-01	-1.821622116900688537e-01	7.315097079102664268e-02
-8.921277546872605768e-01	-1.728205598085269523e-01	7.215585864066792476e-02
-8.921277546872605768e-01	-1.634789079269849399e-01	7.091869815669933630e-02
-8.921277546872605768e-01	-1.541372560454429275e-01	6.946432488841484953e-02
-8.921277546872605768e-01	-1.447956041639009150e-01	6.783302795156337384e-02
-8.921277546872605768e-01	-1.354539522823589026e-01	6.607624789357287309e-02
-8.921277546872605768e-01	-1.261123004008168902e-01	6.425103742468854517e-02
-8.921277546872605768e-01	-1.167706485192749888e-01	6.241495961825430788e-02
-8.921277546872605768e-01	-1.074289966377329764e-01	6.014199348614598928e-02
-8.921277546872605768e-01	-9.808734475619096393e-02	5.838894076312843573e-02
-8.921277546872605768e-01	-8.874569287464895151e-02	5.677357123318921284e-02
-8.921277546872605768e-01	-7.940404099310693908e-02	5.533083560897524705e-02
-8.921277546872605768e-01	-7.006238911156492666e-02	5.408599699552830292e-02
-8.921277546872605768e-01	-6.072073723002302525e-02	5.305413470143854893e-02
-8.921277546872605768e-01	-5.137908534848101283e-02	5.250166482613605190e-02
-8.921277546872605768e-01	-4.203743346693900040e-02	5.215997459710405154e-02
-8.921277546872605768e-01	-3.269578158539698798e-02	5.200626526419015183e-02
-8.921277546872605768e-01	-2.335412970385497555e-02	5.202174513599003292e-02
-8.921277546872605768e-01	-1.401247782231296313e-02	5.218619279164343761e-02
-8.921277546872605768e-01	-4.670825940770950702e-03	5.247928548008458371e-02
-8.921277546872605768e-01	4.670825940770950702e-03	5.288157017100678092e-02
-8.921277546872605768e-01	1.401247782231296313e-02	5.337512782292713753e-02
-8.921277546872605768e-01	2.335412970385497555e-02	5.394401483454310670e-02
-8.921277546872605768e-01	3.269578158539698798e-02	5.457458066184581180e-02
-8.921277546872605768e-01	4.203743346693900040e-02	5.525575565424564739e-02
-8.921277546872605768e-01	5.137908534848101283e-02	5.597938662440534591e-02
-8.921277546872605768e-01	6.072073723002291423e-02	5.589263536745396610e-02
-8.921277546872605768e-01	7.006238911156492666e-02	5.682318477761694880e-02
-8.921277546872605768e-01	7.940404099310705011e-02	5.783236251040421022e-02
-8.921277546872605768e-01	8.874569287464895151e-02	5.893360458914140287e-02
-8.921277546872605768e-01	9.808734475619085291e-02	6.014536725316530635e-02
-8.921277546872605768e-01	1.074289966377329764e-01	6.149055697724526565e-02
-8.921277546872605768e-01	1.167706485192748778e-01	6.367116256042584799e-02
-8.921277546872605768e-01	1.261123004008170012e-01	6.511981928291166177e-02
-8.921277546872605768e-01	1.354539522823589026e-01	6.676664263070274108e-02
-8.921277546872605768e-01	1.447956041639010261e-01	6.863555865037715420e-02
-8.921277546872605768e-01	1.541372560454429275e-01	7.074040412629327423e-02
-8.921277546872605768e-01	1.634789079269848289e-01	7.308058189633157009e-02
-8.921277546872605768e-01	1.728205598085269523e-01	7.563765112152381898e-02
-8.921277546872605768e-01	1.821622116900688537e-01	7.837319266970765863e-02
-8.921277546872605768e-01	1.915038635716109772e-01	8.122777863807456589e-02
-8.921277546872605768e-01	2.008455154531528786e-01	8.412117383990762309e-02
-8.921277546872605768e-01	2.101871673346947800e-01	8.695344078805117283e-02
-8.921277546872605768e-01	2.195288192162369034e-01	8.960589807798342854e-02
-8.921277546872605768e-01	2.288704710977788048e-01	9.469441962977201421e-02
-8.921277546872605768e-01	2.382121229793209283e-01	9.576857071830525980e-02
-8.921277546872605768e-01	2.475537748608628297e-01	9.608926230382851263e-02
-8.921277546872605768e-01	2.568954267424049531e-01	9.554387924373849983e-02
-8.921277546872605768e-01	2.662370786239468545e-01	9.404811335751202261e-02
-8.921277546872605768e-01	2.755787305054887559e-01	9.157464752843033629e-02
-8.921277546872605768e-01	2.849203823870308794e-01	8.720131623451291003e-02
-8.921277546872605768e-01	2.942620342685727808e-01	8.272634427244232591e-02
-8.921277546872605768e-01	3.036036861501149042e-01	7.769806441491024229e-02
-8.921277546872605768e-01	3.129453380316568056e-01	7.252889900227404985e-02
-8.921277546872605768e-01	3.222869899131989291e-01	6.771885203958701027e-02
-8.921277546872605768e-01	3.316286417947408305e-01	6.378842172701396085e-02
-8.921277546872605768e-01	3.409702936762827319e-01	6.117391294812817015e-02
-8.921277546872605768e-01	3.503119455578248553e-01	6.012981318001207887e-02
-8.921277546872605768e-01	3.596535974393667567e-01	6.063874114742159177e-02
-8.921277546872605768e-01	3.689952493209088802e-01	6.239493656463229732e-02
-8.921277546872605768e-01	3.783369012024507816e-01	6.484705244954637460e-02
-8.921277546872605768e-01	3.876785530839926830e-01	6.731565168334142923e-02
-8.921277546872605768e-01	3.970202049655348064e-01	7.075648955311283905e-02
-8.921277546872605768e-01	4.063618568470767078e-01	7.071337660762973265e-02
-8.921277546872605768e-01	4.157035087286188313e-01	6.935906943559648485e-02
-8.921277546872605768e-01	4.250451606101607327e-01	6.701067749506703364e-02
-8.921277546872605768e-01	4.343868124917028561e-01	6.421726285602027962e-02
-8.921277546872605768e-01	4.437284643732447575e-01	6.160212577622509872e-02
-8.921277546872605768e-01	4.530701162547866589e-01	5.969255151891995903e-02
-8.921277546872605768e-01	4.624117681363287824e-01	5.958154647007476989e-02
-8.921277546872605768e-01	4.717534200178706838e-01	6.021641316984015224e-02
-8.921277546872605768e-01	4.810950718994128072e-01	6.136930275331713841e-02
-8.921277546872605768e-01	4.904367237809547087e-01	6.274165161102056298e-02
-8.921277546872605768e-01	4.997783756624968321e-01	6.417014341138786715e-02
-8.921277546872605768e-01	5.091200275440387335e-01	6.568491647109778175e-02
-8.921277546872605768e-01	5.184616794255806349e-01	6.746613527006341260e-02
-8.921277546872605768e-01	5.278033313071227584e-01	6.971741711844192668e-02
-8.921277546872605768e-01	5.371449831886646598e-01	7.251775329822313099e-02
-8.921277546872605768e-01	5.464866350702067832e-01	7.571819630897809461e-02
-8.921277546872605768e-01	5.558282869517486846e-01	7.893421646291609584e-02
-8.921277546872605768e-01	5.651699388332908081e-01	8.329551625157056993e-02
-8.921277546872605768e-01	5.745115907148327095e-01	8.461759601400482833e-02
-8.921277546872605768e-01	5.838532425963746109e-01	8.455413524901196631e-02
-8.921277546872605768e-01	5.931948944779167343e-01	8.321628698025709814e-02
-8.921277546872605768e-01	6.025365463594586357e-01	8.102047428155609299e-02
-8.921277546872605768e-01	6.118781982410007592e-01	7.858103700663536528e-02
-8.921277546872605768e-01	6.212198501225426606e-01	7.654171374453350163e-02
-8.921277546872605768e-01	6.305615020040845620e-01	7.555073958547048329e-02
-8.921277546872605768e-01	6.399031538856266854e-01	7.708221985103411167e-02
-8.921277546872605768e-01	6.492448057671685868e-01	8.004533012433262540e-02
-8.921277546872605768e-01	6.585864576487107103e-01	8.421338517341636631e-02
-8.921277546872605768e-01	6.679281095302526117e-01	8.898695732769770772e-02
-8.921277546872605768e-01	6.772697614117947351e-01	9.333926552590333936e-02
-8.921277546872605768e-01	6.866114132933366365e-01	9.603929896994084503e-02
-8.921277546872605768e-01	6.959530651748785379e-01	9.610580600409247831e-02
-8.921277546872605768e-01	7.052947170564206614e-01	9.321573555424499113e-02
-8.921277546872605768e-01	7.146363689379625628e-01	8.785644838183061245e-02
-8.921277546872605768e-01	7.239780208195046862e-01	8.121149448572065332e-02
-8.921277546872605768e-01	7.333196727010465876e-01	7.327569383668680603e-02
-8.921277546872605768e-01	7.426613245825887111e-01	6.913513201107360229e-02
-8.921277546872605768e-01	7.520029764641306125e-01	6.795073060184501912e-02
-8.921277546872605768e-01	7.613446283456725139e-01	6.955104694795995190e-02
-8.921277546872605768e-01	7.706862802272146373e-01	7.262484368804802970e-02
-8.921277546872605768e-01	7.800279321087565387e-01	7.522575040239388999e-02
-8.921277546872605768e-01	7.893695839902986622e-01	7.575228975410609744e-02
-8.921277546872605768e-01	7.987112358718405636e-01	7.209996375248274580e-02
-8.921277546872605768e-01	8.080528877533824650e-01	6.707399543894940197e-02
-8.921277546872605768e-01	8.173945396349245884e-01	6.157967904862168135e-02
-8.921277546872605768e-01	8.267361915164664898e-01	5.611700844639351538e-02
-8.921277546872605768e-01	8.360778433980086133e-01	5.098575244711641558e-02
-8.921277546872605768e-01	8.454194952795505147e-01	4.651203269806805651e-02
-8.921277546872605768e-01	8.547611471610926381e-01	4.295684978164601708e-02
-8.921277546872605768e-01	8.641027990426345395e-01	4.034196207873737283e-02
-8.921277546872605768e-01	8.734444509241764409e-01	3.848265199549394389e-02
-8.921277546872605768e-01	8.827861028057185644e-01	3.712918165480812160e-02
-8.921277546872605768e-01	8.921277546872604658e-01	3.604695619298652759e-02
-8.921277546872605768e-01	9.014694065688025892e-01	3.441980054176720788e-02
-8.921277546872605768e-01	9.108110584503444906e-01	3.343010247095850457e-02
-8.921277546872605768e-01	9.201527103318866141e-01	3.236210885805039517e-02
-8.921277546872605768e-01	9.294943622134285155e-01	3.117858811535407712e-02
-8.827861028057185644e-01	-9.294943622134285155e-01	3.065124491786161420e-02
-8.827861028057185644e-01	-9.201527103318865031e-01	3.266352444516483489e-02
-8.827861028057185644e-01	-9.108110584503444906e-01	3.481326165254995664e-02
-8.827861028057185644e-01	-9.014694065688024782e-01	3.698443833348006443e-02
-8.827861028057185644e-01	-8.921277546872605768e-01	3.909877491613526074e-02
-8.827861028057185644e-01	-8.827861028057185644e-01	4.285455044173331479e-02
-8.827861028057185644e-01	-8.734444509241765520e-01	4.541670434839131798e-02
-8.827861028057185644e-01	-8.641027990426345395e-01	4.816551839480315289e-02
-8.827861028057185644e-01	-8.547611471610925271e-01	5.096148714436610216e-02
-8.827861028057185644e-01	-8.454194952795505147e-01	5.373711442150601314e-02
-8.827861028057185644e-01	-8.360778433980085023e-01	5.667764161443577392e-02
-8.827861028057185644e-01	-8.267361915164666009e-01	6.027571871436102763e-02
-8.827861028057185644e-01	-8.173945396349245884e-01	6.502842452103428650e-02
-8.827861028057185644e-01	-8.080528877533825760e-01	7.080844453793128102e-02
-8.827861028057185644e-01	-7.987112358718405636e-01	8.005805907237341368e-02
-8.827861028057185644e-01	-7.893695839902985512e-01	8.223606456540985543e-02
-8.827861028057185644e-01	-7.800279321087566498e-01	8.125059277071645936e-02
-8.827861028057185644e-01	-7.706862802272146373e-01	7.783640582045571465e-02
-8.827861028057185644e-01	-7.613446283456726249e-01	7.351474085118470114e-02
-8.827861028057185644e-01	-7.520029764641306125e-01	6.966191158363635449e-02
-8.827861028057185644e-01	-7.426613245825886001e-01	6.693663126135401820e-02
-8.827861028057185644e-01	-7.333196727010465876e-01	6.547598423720081551e-02
-8.827861028057185644e-01	-7.239780208195045752e-01	6.529778920635440076e-02
-8.827861028057185644e-01	-7.146363689379626738e-01	6.702086418137634394e-02
-8.827861028057185644e-01	-7.052947170564206614e-01	6.909160395471333760e-02
-8.827861028057185644e-01	-6.959530651748786489e-01	7.139694460550793931e-02
-8.827861028057185644e-01	-6.866114132933366365e-01	7.330757686970754139e-02
-8.827861028057185644e-01	-6.772697614117946241e-01	7.442659986655809912e-02
-8.827861028057185644e-01	-6.679281095302527227e-01	7.473972048780487543e-02
-8.827861028057185644e-01	-6.585864576487105992e-01	7.456185577287301192e-02
-8.827861028057185644e-01	-6.492448057671686978e-01	7.433863619566603853e-02
-8.827861028057185644e-01	-6.399031538856266854e-01	7.442173299185807223e-02
-8.827861028057185644e-01	-6.305615020040846730e-01	7.584602930749007044e-02
-8.827861028057185644e-01	-6.212198501225426606e-01	7.654311654134457465e-02
-8.827861028057185644e-01	-6.118781982410006481e-01	7.672699631227258843e-02
-8.827861028057185644e-01	-6.025365463594587467e-01	7.612496294937610986e-02
-8.827861028057185644e-01	-5.931948944779166233e-01	7.476543057004057802e-02
-8.827861028057185644e-01	-5.838532425963747219e-01	7.293527089690859944e-02
-8.827861028057185644e-01	-5.745115907148327095e-01	7.100366895599323491e-02
-8.827861028057185644e-01	-5.651699388332906970e-01	6.924326847843509380e-02
-8.827861028057185644e-01	-5.558282869517486846e-01	6.775387457823378590e-02
-8.827861028057185644e-01	-5.464866350702066722e-01	6.633727541667916450e-02
-8.827861028057185644e-01	-5.371449831886647708e-01	6.528212325160641372e-02
-8.827861028057185644e-01	-5.278033313071226473e-01	6.428863559700341568e-02
-8.827861028057185644e-01	-5.184616794255807459e-01	6.341112342258986567e-02
-8.827861028057185644e-01	-5.091200275440387335e-01	6.274285300144101518e-02
-8.827861028057185644e-01	-4.997783756624967211e-01	6.235234154743377749e-02
-8.827861028057185644e-01	-4.904367237809547642e-01	6.222524412534784916e-02
-8.827861028057185644e-01	-4.810950718994127517e-01	6.224312920439599439e-02
-8.827861028057185644e-01	-4.717534200178707393e-01	6.221214287744147864e-02
-8.827861028057185644e-01	-4.624117681363287824e-01	6.233951108290203963e-02
-8.827861028057185644e-01	-4.530701162547867700e-01	6.146583088657622818e-02
-8.827861028057185644e-01	-4.437284643732447575e-01	6.027654271378236894e-02
-8.827861028057185644e-01	-4.343868124917028006e-01	5.903088836185953203e-02
-8.827861028057185644e-01	-4.250451606101607327e-01	5.805391752078890855e-02
-8.827861028057185644e-01	-4.157035087286188313e-01	5.764164247307115851e-02
-8.827861028057185644e-01	-4.063618568470768189e-01	5.796870066279298517e-02
-8.827861028057185644e-01	-3.970202049655348064e-01	5.904115942669289907e-02
-8.827861028057185644e-01	-3.876785530839927940e-01	6.071124888319032187e-02
-8.827861028057185644e-01	-3.783369012024507816e-01	6.404035548459613425e-02
-8.827861028057185644e-01	-3.689952493209087692e-01	6.604216160755166376e-02
-8.827861028057185644e-01	-3.596535974393668678e-01	6.769961992549392016e-02
-8.827861028057185644e-01	-3.503119455578248553e-01	6.890701522641358434e-02
-8.827861028057185644e-01	-3.409702936762828429e-01	6.965628051528661990e-02
-8.827861028057185644e-01	-3.316286417947408305e-01	7.003987520064194894e-02
-8.827861028057185644e-01	-3.222869899131988181e-01	7.018414661554145395e-02
-8.827861028057185644e-01	-3.129453380316568056e-01	7.025054430601317124e-02
-8.827861028057185644e-01	-3.036036861501147932e-01	7.034760584912591597e-02
-8.827861028057185644e-01	-2.942620342685728918e-01	7.098270666214097357e-02
-8.827861028057185644e-01	-2.849203823870308794e-01	7.142038309690854070e-02
-8.827861028057185644e-01	-2.755787305054888670e-01	7.194051865498721221e-02
-8.827861028057185644e-01	-2.662370786239468545e-01	7.249158662631775829e-02
-8.827861028057185644e-01	-2.568954267424048421e-01	7.304558684244170930e-02
-8.827861028057185644e-01	-2.475537748608628297e-01	7.354434886787210301e-02
-8.827861028057185644e-01	-2.382121229793209283e-01	7.395220349913941837e-02
-8.827861028057185644e-01	-2.288704710977789158e-01	7.423646643492580466e-02
-8.827861028057185644e-01	-2.195288192162369034e-01	7.435417754414178071e-02
-8.827861028057185644e-01	-2.101871673346948910e-01	7.417503319497605052e-02
-8.827861028057185644e-01	-2.008455154531528786e-01	7.378530891514442636e-02
-8.827861028057185644e-01	-1.915038635716108661e-01	7.317370210536459918e-02
-8.827861028057185644e-01	-1.821622116900688537e-01	7.234719045721559050e-02
-8.827861028057185644e-01	-1.728205598085269523e-01	7.132444929118439414e-02
-8.827861028057185644e-01	-1.634789079269849399e-01	7.013372518927767085e-02
-8.827861028057185644e-01	-1.541372560454429275e-01	6.881064362520374067e-02
-8.827861028057185644e-01	-1.447956041639009150e-01	6.739812688426802256e-02
-8.827861028057185644e-01	-1.354539522823589026e-01	6.594443217123641121e-02
-8.827861028057185644e-01	-1.261123004008168902e-01	6.449930388190809605e-02
-8.827861028057185644e-01	-1.167706485192749888e-01	6.181634181870891004e-02
-8.827861028057185644e-01	-1.074289966377329764e-01	6.045195848167463082e-02
-8.827861028057185644e-01	-9.808734475619096393e-02	5.923705083993155429e-02
-8.827861028057185644e-01	-8.874569287464895151e-02	5.819913067148223262e-02
-8.827861028057185644e-01	-7.940404099310693908e-02	5.735620208064217546e-02
-8.827861028057185644e-01	-7.006238911156492666e-02	5.671668636867165797e-02
-8.827861028057185644e-01	-6.072073723002302525e-02	5.628012320769347487e-02
-8.827861028057185644e-01	-5.137908534848101283e-02	5.603853071444325762e-02
-8.827861028057185644e-01	-4.203743346693900040e-02	5.760507197270172547e-02
-8.827861028057185644e-01	-3.269578158539698798e-02	5.784829014484033083e-02
-8.827861028057185644e-01	-2.335412970385497555e-02	5.821681040750386477e-02
-8.827861028057185644e-01	-1.401247782231296313e-02	5.869213367139525239e-02
-8.827861028057185644e-01	-4.670825940770950702e-03	5.925633768646832583e-02
-8.827861028057185644e-01	4.670825940770950702e-03	5.989222306589056521e-02
-8.827861028057185644e-01	1.401247782231296313e-02	6.058319387527000277e-02
-8.827861028057185644e-01	2.335412970385497555e-02	6.131299782857955322e-02
-8.827861028057185644e-01	3.269578158539698798e-02	6.206545255711978099e-02
-8.827861028057185644e-01	4.203743346693900040e-02	6.282427082394613505e-02
-8.827861028057185644e-01	5.137908534848101283e-02	6.189473606702171338e-02
-8.827861028057185644e-01	6.072073723002291423e-02	6.257986072098205288e-02
-8.827861028057185644e-01	7.006238911156492666e-02	6.322951950907543250e-02
-8.827861028057185644e-01	7.940404099310705011e-02	6.383684247728629857e-02
-8.827861028057185644e-01	8.874569287464895151e-02	6.439948405868479997e-02
-8.827861028057185644e-01	9.808734475619085291e-02	6.492086302071409243e-02
-8.827861028057185644e-01	1.074289966377329764e-01	6.541137825583519250e-02
-8.827861028057185644e-01	1.167706485192748778e-01	6.588933457120510484e-02
-8.827861028057185644e-01	1.261123004008170012e-01	6.799056069357067855e-02
-8.827861028057185644e-01	1.354539522823589026e-01	6.828010390884699243e-02
-8.827861028057185644e-01	1.447956041639010261e-01	6.862969142370908826e-02
-8.827861028057185644e-01	1.541372560454429275e-01	6.909539712633333552e-02
-8.827861028057185644e-01	1.634789079269848289e-01	6.974020099192551614e-02
-8.827861028057185644e-01	1.728205598085269523e-01	7.063012898491116687e-02
-8.827861028057185644e-01	1.821622116900688537e-01	7.182827529099533592e-02
-8.827861028057185644e-01	1.915038635716109772e-01	7.338569740047387602e-02
-8.827861028057185644e-01	2.008455154531528786e-01	7.532997236487612436e-02
-8.827861028057185644e-01	2.101871673346947800e-01	7.765278508763132082e-02
-8.827861028057185644e-01	2.195288192162369034e-01	8.387781749659384278e-02
-8.827861028057185644e-01	2.288704710977788048e-01	8.672102620127679351e-02
-8.827861028057185644e-01	2.382121229793209283e-01	8.934941250081768205e-02
-8.827861028057185644e-01	2.475537748608628297e-01	9.151201160489204345e-02
-8.827861028057185644e-01	2.568954267424049531e-01	9.294350568943485214e-02
-8.827861028057185644e-01	2.662370786239468545e-01	9.339074378387865472e-02
-8.827861028057185644e-01	2.755787305054887559e-01	9.265077922097990359e-02
-8.827861028057185644e-01	2.849203823870308794e-01	9.061162812019774027e-02
-8.827861028057185644e-01	2.942620342685727808e-01	8.728562893113261945e-02
-8.827861028057185644e-01	3.036036861501149042e-01	8.096669408548262670e-02
-8.827861028057185644e-01	3.129453380316568056e-01	7.564844698091995057e-02
-8.827861028057185644e-01	3.222869899131989291e-01	7.026685150329185781e-02
-8.827861028057185644e-01	3.316286417947408305e-01	6.544832342246263701e-02
-8.827861028057185644e-01	3.409702936762827319e-01	6.174816037138749353e-02
-8.827861028057185644e-01	3.503119455578248553e-01	5.953181473462955398e-02
-8.827861028057185644e-01	3.596535974393667567e-01	5.888782832679875096e-02
-8.827861028057185644e-01	3.689952493209088802e-01	5.959956033247574420e-02
-8.827861028057185644e-01	3.783369012024507816e-01	6.120047778782417014e-02
-8.827861028057185644e-01	3.876785530839926830e-01	6.496398639014912268e-02
-8.827861028057185644e-01	3.970202049655348064e-01	6.630711385236631727e-02
-8.827861028057185644e-01	4.063618568470767078e-01	6.672718062057500510e-02
-8.827861028057185644e-01	4.157035087286188313e-01	6.622753208472262343e-02
-8.827861028057185644e-01	4.250451606101607327e-01	6.508720978181845029e-02
-8.827861028057185644e-01	4.343868124917028561e-01	6.375541676370483080e-02
-8.827861028057185644e-01	4.437284643732447575e-01	6.269440402921130917e-02
-8.827861028057185644e-01	4.530701162547866589e-01	6.222838379359511146e-02
-8.827861028057185644e-01	4.624117681363287824e-01	6.244799057106387163e-02
-8.827861028057185644e-01	4.717534200178706838e-01	6.497575777938904840e-02
-8.827861028057185644e-01	4.810950718994128072e-01	6.592182598687046369e-02
-8.827861028057185644e-01	4.904367237809547087e-01	6.660243310228106117e-02
-8.827861028057185644e-01	4.997783756624968321e-01	6.702827330450029930e-02
-8.827861028057185644e-01	5.091200275440387335e-01	6.742200842731206623e-02
-8.827861028057185644e-01	5.184616794255806349e-01	6.811441960201468360e-02
-8.827861028057185644e-01	5.278033313071227584e-01	6.938029610574605877e-02
-8.827861028057185644e-01	5.371449831886646598e-01	7.128777321682787382e-02
-8.827861028057185644e-01	5.464866350702067832e-01	7.362869844701877553e-02
-8.827861028057185644e-01	5.558282869517486846e-01	7.805895162218907946e-02
-8.827861028057185644e-01	5.651699388332908081e-01	7.963179670424125334e-02
-8.827861028057185644e-01	5.745115907148327095e-01	8.009615291426641637e-02
-8.827861028057185644e-01	5.838532425963746109e-01	7.943886640713204716e-02
-8.827861028057185644e-01	5.931948944779167343e-01	7.798438925674953948e-02
-8.827861028057185644e-01	6.025365463594586357e-01	7.632105085477160211e-02
-8.827861028057185644e-01	6.118781982410007592e-01	7.514393364928288743e-02
-8.827861028057185644e-01	6.212198501225426606e-01	7.505064572528653832e-02
-8.827861028057185644e-01	6.305615020040845620e-01	7.636740939488963209e-02
-8.827861028057185644e-01	6.399031538856266854e-01	8.247648193066221822e-02
-8.827861028057185644e-01	6.492448057671685868e-01	8.696005814510530951e-02
-8.827861028057185644e-01	6.585864576487107103e-01	9.140235948847968972e-02
-8.827861028057185644e-01	6.679281095302526117e-01	9.493485169288368164e-02
-8.827861028057185644e-01	6.772697614117947351e-01	9.663132650417829983e-02
-8.827861028057185644e-01	6.866114132933366365e-01	9.581013608512867208e-02
-8.827861028057185644e-01	6.959530651748785379e-01	9.237778625874892846e-02
-8.827861028057185644e-01	7.052947170564206614e-01	8.695455635199419997e-02
-8.827861028057185644e-01	7.146363689379625628e-01	8.071197647944883258e-02
-8.827861028057185644e-01	7.239780208195046862e-01	7.384991592887693579e-02
-8.827861028057185644e-01	7.333196727010465876e-01	7.050649442595449679e-02
-8.827861028057185644e-01	7.426613245825887111e-01	7.002430119519688356e-02
-8.827861028057185644e-01	7.520029764641306125e-01	7.225699885285243040e-02
-8.827861028057185644e-01	7.613446283456725139e-01	7.603519081904351606e-02
-8.827861028057185644e-01	7.706862802272146373e-01	7.946606383328903844e-02
-8.827861028057185644e-01	7.800279321087565387e-01	8.075765872336503060e-02
-8.827861028057185644e-01	7.893695839902986622e-01	7.909357305222608492e-02
-8.827861028057185644e-01	7.987112358718405636e-01	7.489532627234962714e-02
-8.827861028057185644e-01	8.080528877533824650e-01	6.595537372463861070e-02
-8.827861028057185644e-01	8.173945396349245884e-01	6.003900029836509167e-02
-8.827861028057185644e-01	8.267361915164664898e-01	5.458514924848871519e-02
-8.827861028057185644e-01	8.360778433980086133e-01	4.977521579092940296e-02
-8.827861028057185644e-01	8.454194952795505147e-01	4.583213108561854515e-02
-8.827861028057185644e-01	8.547611471610926381e-01	4.286090911124393332e-02
-8.827861028057185644e-01	8.641027990426345395e-01	4.073233109460293322e-02
-8.827861028057185644e-01	8.734444509241764409e-01	3.918550907137610673e-02
-8.827861028057185644e-01	8.827861028057185644e-01	3.795903956796262135e-02
-8.827861028057185644e-01	8.921277546872604658e-01	3.608858734198881063e-02
-8.827861028057185644e-01	9.014694065688025892e-01	3.496273503060982196e-02
-8.827861028057185644e-01	9.108110584503444906e-01	3.375684957984161072e-02
-8.827861028057185644e-01	9.201527103318866141e-01	3.245412927238677803e-02
-8.827861028057185644e-01	9.294943622134285155e-01	3.104529129953803243e-02
-8.734444509241765520e-01	-9.294943622134285155e-01	3.023406236740474456e-02
-8.734444509241765520e-01	-9.201527103318865031e-01	3.239000003087608853e-02
-8.734444509241765520e-01	-9.108110584503444906e-01	3.483057670300313685e-02
-8.734444509241765520e-01	-9.014694065688024782e-01	3.745654486054521976e-02
-8.734444509241765520e-01	-8.921277546872605768e-01	4.015880757879054103e-02
-8.734444509241765520e-01	-8.827861028057185644e-01	4.293325822464677533e-02
-8.734444509241765520e-01	-8.734444509241765520e-01	4.802731702869315888e-02
-8.734444509241765520e-01	-8.641027990426345395e-01	5.110111177933865378e-02
-8.734444509241765520e-01	-8.547611471610925271e-01	5.374420828159007235e-02
-8.734444509241765520e-01	-8.454194952795505147e-01	5.571942886480096835e-02
-8.734444509241765520e-01	-8.360778433980085023e-01	5.714932705170955307e-02
-8.734444509241765520e-01	-8.267361915164666009e-01	5.864701243930579844e-02
-8.734444509241765520e-01	-8.173945396349245884e-01	6.113395783188686761e-02
-8.734444509241765520e-01	-8.080528877533825760e-01	6.920531870638178817e-02
-8.734444509241765520e-01	-7.987112358718405636e-01	7.452605896844891054e-02
-8.734444509241765520e-01	-7.893695839902985512e-01	7.841474234771862728e-02
-8.734444509241765520e-01	-7.800279321087566498e-01	7.974729359983531718e-02
-8.734444509241765520e-01	-7.706862802272146373e-01	7.853102851684656827e-02
-8.734444509241765520e-01	-7.613446283456726249e-01	7.579058223823480211e-02
-8.734444509241765520e-01	-7.520029764641306125e-01	7.276511584753905804e-02
-8.734444509241765520e-01	-7.426613245825886001e-01	7.016506524396370903e-02
-8.734444509241765520e-01	-7.333196727010465876e-01	6.817731629262270554e-02
-8.734444509241765520e-01	-7.239780208195045752e-01	6.691403631857817391e-02
-8.734444509241765520e-01	-7.146363689379626738e-01	6.659884777949796886e-02
-8.734444509241765520e-01	-7.052947170564206614e-01	6.794691423536371178e-02
-8.734444509241765520e-01	-6.959530651748786489e-01	6.970117753745806721e-02
-8.734444509241765520e-01	-6.866114132933366365e-01	7.165499981745088176e-02
-8.734444509241765520e-01	-6.772697614117946241e-01	7.320053043790424041e-02
-8.734444509241765520e-01	-6.679281095302527227e-01	7.398117587469520140e-02
-8.734444509241765520e-01	-6.585864576487105992e-01	7.400303099052689404e-02
-8.734444509241765520e-01	-6.492448057671686978e-01	7.355875154385357884e-02
-8.734444509241765520e-01	-6.399031538856266854e-01	7.329485354812202702e-02
-8.734444509241765520e-01	-6.305615020040846730e-01	7.342877495122657194e-02
-8.734444509241765520e-01	-6.212198501225426606e-01	7.382079992403872692e-02
-8.734444509241765520e-01	-6.118781982410006481e-01	7.415386584218322530e-02
-8.734444509241765520e-01	-6.025365463594587467e-01	7.409744619492565632e-02
-8.734444509241765520e-01	-5.931948944779166233e-01	7.350400293236378224e-02
-8.734444509241765520e-01	-5.838532425963747219e-01	7.247306606802006446e-02
-8.734444509241765520e-01	-5.745115907148327095e-01	7.125253167689728218e-02
-8.734444509241765520e-01	-5.651699388332906970e-01	7.007281888367845879e-02
-8.734444509241765520e-01	-5.558282869517486846e-01	6.903474198239241411e-02
-8.734444509241765520e-01	-5.464866350702066722e-01	6.810029302108966398e-02
-8.734444509241765520e-01	-5.371449831886647708e-01	6.712168990796728296e-02
-8.734444509241765520e-01	-5.278033313071226473e-01	6.602211362303224418e-02
-8.734444509241765520e-01	-5.184616794255807459e-01	6.477189772903294007e-02
-8.734444509241765520e-01	-5.091200275440387335e-01	6.348339052859261478e-02
-8.734444509241765520e-01	-4.997783756624967211e-01	6.230293804302337868e-02
-8.734444509241765520e-01	-4.904367237809547642e-01	6.134157273238193681e-02
-8.734444509241765520e-01	-4.810950718994127517e-01	6.062163475983322475e-02
-8.734444509241765520e-01	-4.717534200178707393e-01	6.031122924038543470e-02
-8.734444509241765520e-01	-4.624117681363287824e-01	5.979292859565663726e-02
-8.734444509241765520e-01	-4.530701162547867700e-01	5.910268578112226612e-02
-8.734444509241765520e-01	-4.437284643732447575e-01	5.828886587473601499e-02
-8.734444509241765520e-01	-4.343868124917028006e-01	5.752604311030212747e-02
-8.734444509241765520e-01	-4.250451606101607327e-01	5.706227718368501317e-02
-8.734444509241765520e-01	-4.157035087286188313e-01	5.713942657692205884e-02
-8.734444509241765520e-01	-4.063618568470768189e-01	5.789805183233332625e-02
-8.734444509241765520e-01	-3.970202049655348064e-01	5.933611628304569924e-02
-8.734444509241765520e-01	-3.876785530839927940e-01	6.128878789434396429e-02
-8.734444509241765520e-01	-3.783369012024507816e-01	6.348942644450136785e-02
-8.734444509241765520e-01	-3.689952493209087692e-01	6.662592176877971117e-02
-8.734444509241765520e-01	-3.596535974393668678e-01	6.818593965004576818e-02
-8.734444509241765520e-01	-3.503119455578248553e-01	6.921414889291836736e-02
-8.734444509241765520e-01	-3.409702936762828429e-01	6.971819676342963512e-02
-8.734444509241765520e-01	-3.316286417947408305e-01	6.981707287361921255e-02
-8.734444509241765520e-01	-3.222869899131988181e-01	6.968074494687850895e-02
-8.734444509241765520e-01	-3.129453380316568056e-01	6.950270961172781703e-02
-8.734444509241765520e-01	-3.036036861501147932e-01	6.971408027836778487e-02
-8.734444509241765520e-01	-2.942620342685728918e-01	6.994352773794611233e-02
-8.734444509241765520e-01	-2.849203823870308794e-01	7.039692411651268800e-02
-8.734444509241765520e-01	-2.755787305054888670e-01	7.104113621828453407e-02
-8.734444509241765520e-01	-2.662370786239468545e-01	7.181032329696414307e-02
-8.734444509241765520e-01	-2.568954267424048421e-01	7.263908862850479431e-02
-8.734444509241765520e-01	-2.475537748608628297e-01	7.343471552092468990e-02
-8.734444509241765520e-01	-2.382121229793209283e-01	7.413035074130527868e-02
-8.734444509241765520e-01	-2.288704710977789158e-01	7.465350718766897153e-02
-8.734444509241765520e-01	-2.195288192162369034e-01	7.494841798161679114e-02
-8.734444509241765520e-01	-2.101871673346948910e-01	7.499255220652284448e-02
-8.734444509241765520e-01	-2.008455154531528786e-01	7.507814411008621736e-02
-8.734444509241765520e-01	-1.915038635716108661e-01	7.453750798503853969e-02
-8.734444509241765520e-01	-1.821622116900688537e-01	7.380849604209446801e-02
-8.734444509241765520e-01	-1.728205598085269523e-01	7.293921237040516814e-02
-8.734444509241765520e-01	-1.634789079269849399e-01	7.197375230088973175e-02
-8.734444509241765520e-01	-1.541372560454429275e-01	7.095044066649505710e-02
-8.734444509241765520e-01	-1.447956041639009150e-01	6.990381251168409360e-02
-8.734444509241765520e-01	-1.354539522823589026e-01	6.886511964378856654e-02
-8.734444509241765520e-01	-1.261123004008168902e-01	6.635322559136290488e-02
-8.734444509241765520e-01	-1.167706485192749888e-01	6.536317675358951917e-02
-8.734444509241765520e-01	-1.074289966377329764e-01	6.447557754495299165e-02
-8.734444509241765520e-01	-9.808734475619096393e-02	6.371045027707714081e-02
-8.734444509241765520e-01	-8.874569287464895151e-02	6.308248735254232131e-02
-8.734444509241765520e-01	-7.940404099310693908e-02	6.260071554314322606e-02
-8.734444509241765520e-01	-7.006238911156492666e-02	6.226860253275486728e-02
-8.734444509241765520e-01	-6.072073723002302525e-02	6.208468359549260129e-02
-8.734444509241765520e-01	-5.137908534848101283e-02	6.204363274168803871e-02
-8.734444509241765520e-01	-4.203743346693900040e-02	6.213754052866961308e-02
-8.734444509241765520e-01	-3.269578158539698798e-02	6.372040849099372406e-02
-8.734444509241765520e-01	-2.335412970385497555e-02	6.407078988034606293e-02
-8.734444509241765520e-01	-1.401247782231296313e-02	6.452604595523665776e-02
-8.734444509241765520e-01	-4.670825940770950702e-03	6.508067157547972603e-02
-8.734444509241765520e-01	4.670825940770950702e-03	6.572870575247362346e-02
-8.734444509241765520e-01	1.401247782231296313e-02	6.646301916618137240e-02
-8.734444509241765520e-01	2.335412970385497555e-02	6.727450775785699666e-02
-8.734444509241765520e-01	3.269578158539698798e-02	6.815129708694916966e-02
-8.734444509241765520e-01	4.203743346693900040e-02	6.838330915666654408e-02
-8.734444509241765520e-01	5.137908534848101283e-02	6.928100010488112692e-02
-8.734444509241765520e-01	6.072073723002291423e-02	7.015696777214558422e-02
-8.734444509241765520e-01	7.006238911156492666e-02	7.098455776432316400e-02
-8.734444509241765520e-01	7.940404099310705011e-02	7.173542570430614662e-02
-8.734444509241765520e-01	8.874569287464895151e-02	7.238093904580468474e-02
-8.734444509241765520e-01	9.808734475619085291e-02	7.289410313786030826e-02
-8.734444509241765520e-01	1.074289966377329764e-01	7.325203360786690376e-02
-8.734444509241765520e-01	1.167706485192748778e-01	7.343885800089770821e-02
-8.734444509241765520e-01	1.261123004008170012e-01	7.344903550752916732e-02
-8.734444509241765520e-01	1.354539522823589026e-01	7.502611700104085124e-02
-8.734444509241765520e-01	1.447956041639010261e-01	7.457157313861868808e-02
-8.734444509241765520e-01	1.541372560454429275e-01	7.398643267683199798e-02
-8.734444509241765520e-01	1.634789079269848289e-01	7.334667737645593488e-02
-8.734444509241765520e-01	1.728205598085269523e-01	7.275291258208779754e-02
-8.734444509241765520e-01	1.821622116900688537e-01	7.232526021196714061e-02
-8.734444509241765520e-01	1.915038635716109772e-01	7.219280335508969360e-02
-8.734444509241765520e-01	2.008455154531528786e-01	7.247822814459747853e-02
-8.734444509241765520e-01	2.101871673346947800e-01	7.459515459353570355e-02
-8.734444509241765520e-01	2.195288192162369034e-01	7.660999533774245918e-02
-8.734444509241765520e-01	2.288704710977788048e-01	7.906206269493576411e-02
-8.734444509241765520e-01	2.382121229793209283e-01	8.178034237322238942e-02
-8.734444509241765520e-01	2.475537748608628297e-01	8.451233311920207381e-02
-8.734444509241765520e-01	2.568954267424049531e-01	8.694627269536299441e-02
-8.734444509241765520e-01	2.662370786239468545e-01	8.873552544352238114e-02
-8.734444509241765520e-01	2.755787305054887559e-01	8.953964319914028969e-02
-8.734444509241765520e-01	2.849203823870308794e-01	8.908787032600591627e-02
-8.734444509241765520e-01	2.942620342685727808e-01	8.723519842038945926e-02
-8.734444509241765520e-01	3.036036861501149042e-01	8.402867832762932199e-02
-8.734444509241765520e-01	3.129453380316568056e-01	7.763393396909885891e-02
-8.734444509241765520e-01	3.222869899131989291e-01	7.286040429201710855e-02
-8.734444509241765520e-01	3.316286417947408305e-01	6.824667667687223105e-02
-8.734444509241765520e-01	3.409702936762827319e-01	6.433891554964381310e-02
-8.734444509241765520e-01	3.503119455578248553e-01	6.152624957314943577e-02
-8.734444509241765520e-01	3.596535974393667567e-01	5.996350324775341634e-02
-8.734444509241765520e-01	3.689952493209088802e-01	5.954350352518442829e-02
-8.734444509241765520e-01	3.783369012024507816e-01	6.051285825339822178e-02
-8.734444509241765520e-01	3.876785530839926830e-01	6.164497639307280757e-02
-8.734444509241765520e-01	3.970202049655348064e-01	6.255173220582155302e-02
-8.734444509241765520e-01	4.063618568470767078e-01	6.305365436180539185e-02
-8.734444509241765520e-01	4.157035087286188313e-01	6.320796406953499424e-02
-8.734444509241765520e-01	4.250451606101607327e-01	6.325702581649975120e-02
-8.734444509241765520e-01	4.343868124917028561e-01	6.350813460366461216e-02
-8.734444509241765520e-01	4.437284643732447575e-01	6.419076129926327978e-02
-8.734444509241765520e-01	4.530701162547866589e-01	6.534435538034008562e-02
-8.734444509241765520e-01	4.624117681363287824e-01	6.678378079061958461e-02
-8.734444509241765520e-01	4.717534200178706838e-01	6.816182608654938746e-02
-8.734444509241765520e-01	4.810950718994128072e-01	7.032126246164070726e-02
-8.734444509241765520e-01	4.904367237809547087e-01	7.000579214668037342e-02
-8.734444509241765520e-01	4.997783756624968321e-01	6.908883008994433361e-02
-8.734444509241765520e-01	5.091200275440387335e-01	6.801424851563980800e-02
-8.734444509241765520e-01	5.184616794255806349e-01	6.728683429206301636e-02
-8.734444509241765520e-01	5.278033313071227584e-01	6.727630204052877094e-02
-8.734444509241765520e-01	5.371449831886646598e-01	6.807285338231450211e-02
-8.734444509241765520e-01	5.464866350702067832e-01	7.150090528341632168e-02
-8.734444509241765520e-01	5.558282869517486846e-01	7.307170344101281134e-02
-8.734444509241765520e-01	5.651699388332908081e-01	7.407300115691521636e-02
-8.734444509241765520e-01	5.745115907148327095e-01	7.432584259086896794e-02
-8.734444509241765520e-01	5.838532425963746109e-01	7.398082163711992842e-02
-8.734444509241765520e-01	5.931948944779167343e-01	7.348434332541933789e-02
-8.734444509241765520e-01	6.025365463594586357e-01	7.344673725135235365e-02
-8.734444509241765520e-01	6.118781982410007592e-01	7.444991370792358731e-02
-8.734444509241765520e-01	6.212198501225426606e-01	7.683802470496362003e-02
-8.734444509241765520e-01	6.305615020040845620e-01	8.056455463936064432e-02
-8.734444509241765520e-01	6.399031538856266854e-01	8.518045986429553795e-02
-8.734444509241765520e-01	6.492448057671685868e-01	9.366710366988607872e-02
-8.734444509241765520e-01	6.585864576487107103e-01	9.660495793812243215e-02
-8.734444509241765520e-01	6.679281095302526117e-01	9.740953824329547095e-02
-8.734444509241765520e-01	6.772697614117947351e-01	9.568004082536037125e-02
-8.734444509241765520e-01	6.866114132933366365e-01	9.155413409980911466e-02
-8.734444509241765520e-01	6.959530651748785379e-01	8.582152216144499357e-02
-8.734444509241765520e-01	7.052947170564206614e-01	7.975183912088609772e-02
-8.734444509241765520e-01	7.146363689379625628e-01	7.383033860293304607e-02
-8.734444509241765520e-01	7.239780208195046862e-01	7.133544644906836263e-02
-8.734444509241765520e-01	7.333196727010465876e-01	7.162883114660945072e-02
-8.734444509241765520e-01	7.426613245825887111e-01	7.453972073187474512e-02
-8.734444509241765520e-01	7.520029764641306125e-01	7.904555486467151892e-02
-8.734444509241765520e-01	7.613446283456725139e-01	8.337039864563546010e-02
-8.734444509241765520e-01	7.706862802272146373e-01	8.559135461934437583e-02
-8.734444509241765520e-01	7.800279321087565387e-01	8.454676578407176180e-02
-8.734444509241765520e-01	7.893695839902986622e-01	8.038232219962707092e-02
-8.734444509241765520e-01	7.987112358718405636e-01	7.429042622334924850e-02
-8.734444509241765520e-01	8.080528877533824650e-01	6.768243325158532220e-02
-8.734444509241765520e-01	8.173945396349245884e-01	5.812857229114205826e-02
-8.734444509241765520e-01	8.267361915164664898e-01	5.313020119674133346e-02
-8.734444509241765520e-01	8.360778433980086133e-01	4.897152327836987173e-02
-8.734444509241765520e-01	8.454194952795505147e-01	4.573733420229339486e-02
-8.734444509241765520e-01	8.547611471610926381e-01	4.337344937102237397e-02
-8.734444509241765520e-01	8.641027990426345395e-01	4.164441209633036600e-02
-8.734444509241765520e-01	8.734444509241764409e-01	4.026882707531934114e-02
-8.734444509241765520e-01	8.827861028057185644e-01	3.812487517866033904e-02
-8.734444509241765520e-01	8.921277546872604658e-01	3.684882683648697116e-02
-8.734444509241765520e-01	9.014694065688025892e-01	3.546988539083682779e-02
-8.734444509241765520e-01	9.108110584503444906e-01	3.399837057112911620e-02
-8.734444509241765520e-01	9.201527103318866141e-01	3.244678049054308677e-02
-8.734444509241765520e-01	9.294943622134285155e-01	3.083098865845215406e-02
-8.641027990426345395e-01	-9.294943622134285155e-01	2.983414962363673678e-02
-8.641027990426345395e-01	-9.201527103318865031e-01	3.202955160570047921e-02
-8.641027990426345395e-01	-9.108110584503444906e-01	3.465932402101527809e-02
-8.641027990426345395e-01	-9.014694065688024782e-01	3.766937368310860346e-02
-8.641027990426345395e-01	-8.921277546872605768e-01	4.095839952015432189e-02
-8.641027990426345395e-01	-8.827861028057185644e-01	4.447707904595123163e-02
-8.641027990426345395e-01	-8.734444509241765520e-01	4.940601110525626172e-02
-8.641027990426345395e-01	-8.641027990426345395e-01	5.279192104059881457e-02
-8.641027990426345395e-01	-8.547611471610925271e-01	5.553983055246306672e-02
-8.641027990426345395e-01	-8.454194952795505147e-01	5.730164862343953974e-02
-8.641027990426345395e-01	-8.360778433980085023e-01	5.812970318173120432e-02
-8.641027990426345395e-01	-8.267361915164666009e-01	5.864010317537776684e-02
-8.641027990426345395e-01	-8.173945396349245884e-01	5.989900112617070616e-02
-8.641027990426345395e-01	-8.080528877533825760e-01	6.361915364671300033e-02
-8.641027990426345395e-01	-7.987112358718405636e-01	6.816306936118336768e-02
-8.641027990426345395e-01	-7.893695839902985512e-01	7.261502412453349486e-02
-8.641027990426345395e-01	-7.800279321087566498e-01	7.555968553692253564e-02
-8.641027990426345395e-01	-7.706862802272146373e-01	7.642403724135110599e-02
-8.641027990426345395e-01	-7.613446283456726249e-01	7.566506688253030188e-02
-8.641027990426345395e-01	-7.520029764641306125e-01	7.419550915405029312e-02
-8.641027990426345395e-01	-7.426613245825886001e-01	7.260430163602084319e-02
-8.641027990426345395e-01	-7.333196727010465876e-01	7.098724516508617133e-02
-8.641027990426345395e-01	-7.239780208195045752e-01	6.938723537202709513e-02
-8.641027990426345395e-01	-7.146363689379626738e-01	6.813241371979822381e-02
-8.641027990426345395e-01	-7.052947170564206614e-01	6.782536647332515489e-02
-8.641027990426345395e-01	-6.959530651748786489e-01	6.914807182296815735e-02
-8.641027990426345395e-01	-6.866114132933366365e-01	7.093953344789613591e-02
-8.641027990426345395e-01	-6.772697614117946241e-01	7.256150734603837582e-02
-8.641027990426345395e-01	-6.679281095302527227e-01	7.352838492220685473e-02
-8.641027990426345395e-01	-6.585864576487105992e-01	7.368940630925505109e-02
-8.641027990426345395e-01	-6.492448057671686978e-01	7.322041530024091249e-02
-8.641027990426345395e-01	-6.399031538856266854e-01	7.184966120716557159e-02
-8.641027990426345395e-01	-6.305615020040846730e-01	7.123472966768276682e-02
-8.641027990426345395e-01	-6.212198501225426606e-01	7.100116872922350442e-02
-8.641027990426345395e-01	-6.118781982410006481e-01	7.105723661071144948e-02
-8.641027990426345395e-01	-6.025365463594587467e-01	7.115508755178787115e-02
-8.641027990426345395e-01	-5.931948944779166233e-01	7.107885469722446947e-02
-8.641027990426345395e-01	-5.838532425963747219e-01	7.077725699719267238e-02
-8.641027990426345395e-01	-5.745115907148327095e-01	7.035045654967805873e-02
-8.641027990426345395e-01	-5.651699388332906970e-01	6.993192964094457897e-02
-8.641027990426345395e-01	-5.558282869517486846e-01	6.957298369970055241e-02
-8.641027990426345395e-01	-5.464866350702066722e-01	6.920337100519857731e-02
-8.641027990426345395e-01	-5.371449831886647708e-01	6.795857422467027620e-02
-8.641027990426345395e-01	-5.278033313071226473e-01	6.689898050334772139e-02
-8.641027990426345395e-01	-5.184616794255807459e-01	6.555288778811742267e-02
-8.641027990426345395e-01	-5.091200275440387335e-01	6.403681758408209801e-02
-8.641027990426345395e-01	-4.997783756624967211e-01	6.253058571686030687e-02
-8.641027990426345395e-01	-4.904367237809547642e-01	6.120350643884582553e-02
-8.641027990426345395e-01	-4.810950718994127517e-01	6.014841623473834997e-02
-8.641027990426345395e-01	-4.717534200178707393e-01	5.873915776547947859e-02
-8.641027990426345395e-01	-4.624117681363287824e-01	5.814098229211494412e-02
-8.641027990426345395e-01	-4.530701162547867700e-01	5.761886209784058271e-02
-8.641027990426345395e-01	-4.437284643732447575e-01	5.714387365748044983e-02
-8.641027990426345395e-01	-4.343868124917028006e-01	5.678583811931060127e-02
-8.641027990426345395e-01	-4.250451606101607327e-01	5.669500689801980353e-02
-8.641027990426345395e-01	-4.157035087286188313e-01	5.704097748806504636e-02
-8.641027990426345395e-01	-4.063618568470768189e-01	5.793775261431658580e-02
-8.641027990426345395e-01	-3.970202049655348064e-01	5.938862960786184947e-02
-8.641027990426345395e-01	-3.876785530839927940e-01	6.125890001200376411e-02
-8.641027990426345395e-01	-3.783369012024507816e-01	6.332391382998658891e-02
-8.641027990426345395e-01	-3.689952493209087692e-01	6.641285073029205843e-02
-8.641027990426345395e-01	-3.596535974393668678e-01	6.788972602712367577e-02
-8.641027990426345395e-01	-3.503119455578248553e-01	6.883269752717534329e-02
-8.641027990426345395e-01	-3.409702936762828429e-01	6.926492975482578807e-02
-8.641027990426345395e-01	-3.316286417947408305e-01	6.930471739594484815e-02
-8.641027990426345395e-01	-3.222869899131988181e-01	6.913640216520265669e-02
-8.641027990426345395e-01	-3.129453380316568056e-01	6.895269660942469903e-02
-8.641027990426345395e-01	-3.036036861501147932e-01	6.878828785879723129e-02
-8.641027990426345395e-01	-2.942620342685728918e-01	6.922443651578213952e-02
-8.641027990426345395e-01	-2.849203823870308794e-01	6.997270629960408717e-02
-8.641027990426345395e-01	-2.755787305054888670e-01	7.097215850716376284e-02
-8.641027990426345395e-01	-2.662370786239468545e-01	7.214804868171839636e-02
-8.641027990426345395e-01	-2.568954267424048421e-01	7.339500588333811026e-02
-8.641027990426345395e-01	-2.475537748608628297e-01	7.459549853601678271e-02
-8.641027990426345395e-01	-2.382121229793209283e-01	7.565329451141358796e-02
-8.641027990426345395e-01	-2.288704710977789158e-01	7.647331658371056551e-02
-8.641027990426345395e-01	-2.195288192162369034e-01	7.699727308551283789e-02
-8.641027990426345395e-01	-2.101871673346948910e-01	7.720431081416455343e-02
-8.641027990426345395e-01	-2.008455154531528786e-01	7.628832961036190186e-02
-8.641027990426345395e-01	-1.915038635716108661e-01	7.578627993466464929e-02
-8.641027990426345395e-01	-1.821622116900688537e-01	7.510312285393747067e-02
-8.641027990426345395e-01	-1.728205598085269523e-01	7.429437346317341317e-02
-8.641027990426345395e-01	-1.634789079269849399e-01	7.341000078125184403e-02
-8.641027990426345395e-01	-1.541372560454429275e-01	7.249089476735050275e-02
-8.641027990426345395e-01	-1.447956041639009150e-01	7.156730989295283230e-02
-8.641027990426345395e-01	-1.354539522823589026e-01	7.104522774791700857e-02
-8.641027990426345395e-01	-1.261123004008168902e-01	7.022114549340174872e-02
-8.641027990426345395e-01	-1.167706485192749888e-01	6.943818759738579205e-02
-8.641027990426345395e-01	-1.074289966377329764e-01	6.870453520772602796e-02
-8.641027990426345395e-01	-9.808734475619096393e-02	6.802905205631029628e-02
-8.641027990426345395e-01	-8.874569287464895151e-02	6.742089510138853103e-02
-8.641027990426345395e-01	-7.940404099310693908e-02	6.688890793254091693e-02
-8.641027990426345395e-01	-7.006238911156492666e-02	6.644113144048242880e-02
-8.641027990426345395e-01	-6.072073723002302525e-02	6.608459031149978291e-02
-8.641027990426345395e-01	-5.137908534848101283e-02	6.582542334517819949e-02
-8.641027990426345395e-01	-4.203743346693900040e-02	6.566922984590162216e-02
-8.641027990426345395e-01	-3.269578158539698798e-02	6.562142825605646324e-02
-8.641027990426345395e-01	-2.335412970385497555e-02	6.552297753299765604e-02
-8.641027990426345395e-01	-1.401247782231296313e-02	6.585270328113035365e-02
-8.641027990426345395e-01	-4.670825940770950702e-03	6.629929223441183295e-02
-8.641027990426345395e-01	4.670825940770950702e-03	6.686327979073344863e-02
-8.641027990426345395e-01	1.401247782231296313e-02	6.754335835456982962e-02
-8.641027990426345395e-01	2.335412970385497555e-02	6.833546314610829120e-02
-8.641027990426345395e-01	3.269578158539698798e-02	6.966989848708819710e-02
-8.641027990426345395e-01	4.203743346693900040e-02	7.072628287798783664e-02
-8.641027990426345395e-01	5.137908534848101283e-02	7.187083541768581052e-02
-8.641027990426345395e-01	6.072073723002291423e-02	7.307798998274274427e-02
-8.641027990426345395e-01	7.006238911156492666e-02	7.431534289275827654e-02
-8.641027990426345395e-01	7.940404099310705011e-02	7.554375783359268404e-02
-8.641027990426345395e-01	8.874569287464895151e-02	7.671797805384795998e-02
-8.641027990426345395e-01	9.808734475619085291e-02	7.778793003438772002e-02
-8.641027990426345395e-01	1.074289966377329764e-01	7.870093333632267874e-02
-8.641027990426345395e-01	1.167706485192748778e-01	7.940490751207381070e-02
-8.641027990426345395e-01	1.261123004008170012e-01	7.985270206871014631e-02
-8.641027990426345395e-01	1.354539522823589026e-01	8.000753732736459733e-02
-8.641027990426345395e-01	1.447956041639010261e-01	7.809308563887326637e-02
-8.641027990426345395e-01	1.541372560454429275e-01	7.741347402962707458e-02
-8.641027990426345395e-01	1.634789079269848289e-01	7.654560310652483435e-02
-8.641027990426345395e-01	1.728205598085269523e-01	7.558207807553038449e-02
-8.641027990426345395e-01	1.821622116900688537e-01	7.464399098892139650e-02
-8.641027990426345395e-01	1.915038635716109772e-01	7.387256768034179688e-02
-8.641027990426345395e-01	2.008455154531528786e-01	7.341459349469824092e-02
-8.641027990426345395e-01	2.101871673346947800e-01	7.395727620814658565e-02
-8.641027990426345395e-01	2.195288192162369034e-01	7.436418263020222463e-02
-8.641027990426345395e-01	2.288704710977788048e-01	7.533933401522197038e-02
-8.641027990426345395e-01	2.382121229793209283e-01	7.683198384069653275e-02
-8.641027990426345395e-01	2.475537748608628297e-01	7.870051031390838669e-02
-8.641027990426345395e-01	2.568954267424049531e-01	8.071448569706185516e-02
-8.641027990426345395e-01	2.662370786239468545e-01	8.256547127028623922e-02
-8.641027990426345395e-01	2.755787305054887559e-01	8.390571608523690605e-02
-8.641027990426345395e-01	2.849203823870308794e-01	8.441238965892981783e-02
-8.641027990426345395e-01	2.942620342685727808e-01	8.385350505187161296e-02
-8.641027990426345395e-01	3.036036861501149042e-01	8.215723763225822596e-02
-8.641027990426345395e-01	3.129453380316568056e-01	7.788211267257694193e-02
-8.641027990426345395e-01	3.222869899131989291e-01	7.381398765921884375e-02
-8.641027990426345395e-01	3.316286417947408305e-01	6.974104947573186997e-02
-8.641027990426345395e-01	3.409702936762827319e-01	6.614179919929913387e-02
-8.641027990426345395e-01	3.503119455578248553e-01	6.336945602332122451e-02
-8.641027990426345395e-01	3.596535974393667567e-01	6.157550140064380756e-02
-8.641027990426345395e-01	3.689952493209088802e-01	6.069154483804400230e-02
-8.641027990426345395e-01	3.783369012024507816e-01	6.089165504667358453e-02
-8.641027990426345395e-01	3.876785530839926830e-01	6.074408846266624029e-02
-8.641027990426345395e-01	3.970202049655348064e-01	6.064256599948285309e-02
-8.641027990426345395e-01	4.063618568470767078e-01	6.061819192582888066e-02
-8.641027990426345395e-01	4.157035087286188313e-01	6.085449397577767650e-02
-8.641027990426345395e-01	4.250451606101607327e-01	6.159890021565516544e-02
-8.641027990426345395e-01	4.343868124917028561e-01	6.302920893757507637e-02
-8.641027990426345395e-01	4.437284643732447575e-01	6.513006566604605252e-02
-8.641027990426345395e-01	4.530701162547866589e-01	6.763355677677701516e-02
-8.641027990426345395e-01	4.624117681363287824e-01	7.005864886490492660e-02
-8.641027990426345395e-01	4.717534200178706838e-01	7.184835140505189954e-02
-8.641027990426345395e-01	4.810950718994128072e-01	7.189444613168190223e-02
-8.641027990426345395e-01	4.904367237809547087e-01	7.105398959542530424e-02
-8.641027990426345395e-01	4.997783756624968321e-01	6.946565665446793880e-02
-8.641027990426345395e-01	5.091200275440387335e-01	6.768056635502442409e-02
-8.641027990426345395e-01	5.184616794255806349e-01	6.628539514260722854e-02
-8.641027990426345395e-01	5.278033313071227584e-01	6.569394754780037704e-02
-8.641027990426345395e-01	5.371449831886646598e-01	6.601012095880243180e-02
-8.641027990426345395e-01	5.464866350702067832e-01	6.639695153372757175e-02
-8.641027990426345395e-01	5.558282869517486846e-01	6.760298168833184240e-02
-8.641027990426345395e-01	5.651699388332908081e-01	6.861284407260814788e-02
-8.641027990426345395e-01	5.745115907148327095e-01	6.937467458838472711e-02
-8.641027990426345395e-01	5.838532425963746109e-01	7.013368166773403800e-02
-8.641027990426345395e-01	5.931948944779167343e-01	7.133636788281197405e-02
-8.641027990426345395e-01	6.025365463594586357e-01	7.345395044955833896e-02
-8.641027990426345395e-01	6.118781982410007592e-01	7.678480618745764374e-02
-8.641027990426345395e-01	6.212198501225426606e-01	8.128649220828519650e-02
-8.641027990426345395e-01	6.305615020040845620e-01	8.649739548436891079e-02
-8.641027990426345395e-01	6.399031538856266854e-01	9.161008008670064318e-02
-8.641027990426345395e-01	6.492448057671685868e-01	9.614368399417891342e-02
-8.641027990426345395e-01	6.585864576487107103e-01	9.783195842247000007e-02
-8.641027990426345395e-01	6.679281095302526117e-01	9.702755002292563768e-02
-8.641027990426345395e-01	6.772697614117947351e-01	9.368160365603198092e-02
-8.641027990426345395e-01	6.866114132933366365e-01	8.834768925725447475e-02
-8.641027990426345395e-01	6.959530651748785379e-01	8.216343005168827429e-02
-8.641027990426345395e-01	7.052947170564206614e-01	7.655086805717657705e-02
-8.641027990426345395e-01	7.146363689379625628e-01	7.164768783667078977e-02
-8.641027990426345395e-01	7.239780208195046862e-01	7.276277188306100319e-02
-8.641027990426345395e-01	7.333196727010465876e-01	7.634080648835545047e-02
-8.641027990426345395e-01	7.426613245825887111e-01	8.145933724991985536e-02
-8.641027990426345395e-01	7.520029764641306125e-01	8.657589080927369229e-02
-8.641027990426345395e-01	7.613446283456725139e-01	8.979716742378535121e-02
-8.641027990426345395e-01	7.706862802272146373e-01	8.964255397586975982e-02
-8.641027990426345395e-01	7.800279321087565387e-01	8.583444727523596718e-02
-8.641027990426345395e-01	7.893695839902986622e-01	7.941595167625196960e-02
-8.641027990426345395e-01	7.987112358718405636e-01	7.206340731786846365e-02
-8.641027990426345395e-01	8.080528877533824650e-01	6.515455659620432438e-02
-8.641027990426345395e-01	8.173945396349245884e-01	5.717868151210930838e-02
-8.641027990426345395e-01	8.267361915164664898e-01	5.256104614029462330e-02
-8.641027990426345395e-01	8.360778433980086133e-01	4.882041002014288894e-02
-8.641027990426345395e-01	8.454194952795505147e-01	4.596788190102257809e-02
-8.641027990426345395e-01	8.547611471610926381e-01	4.388006432922165329e-02
-8.641027990426345395e-01	8.641027990426345395e-01	4.229163311057419772e-02
-8.641027990426345395e-01	8.734444509241764409e-01	4.093239223304962621e-02
-8.641027990426345395e-01	8.827861028057185644e-01	3.916313660744824565e-02
-8.641027990426345395e-01	8.921277546872604658e-01	3.758071537249742244e-02
-8.641027990426345395e-01	9.014694065688025892e-01	3.588338825889516442e-02
-8.641027990426345395e-01	9.108110584503444906e-01	3.412457872310042939e-02
-8.641027990426345395e-01	9.201527103318866141e-01	3.233895923019428770e-02
-8.641027990426345395e-01	9.294943622134285155e-01	3.055912051213648811e-02
-8.547611471610925271e-01	-9.294943622134285155e-01	2.951668726041757618e-02
-8.547611471610925271e-01	-9.201527103318865031e-01	3.164550929843412685e-02
-8.547611471610925271e-01	-9.108110584503444906e-01	3.433908116958987733e-02
-8.547611471610925271e-01	-9.014694065688024782e-01	3.761120404596341588e-02
-8.547611471610925271e-01	-8.921277546872605768e-01	4.140552585620752013e-02
-8.547611471610925271e-01	-8.827861028057185644e-01	4.759057736899005575e-02
-8.547611471610925271e-01	-8.734444509241765520e-01	5.208983895228067040e-02
-8.547611471610925271e-01	-8.641027990426345395e-01	5.635543026336535533e-02
-8.547611471610925271e-01	-8.547611471610925271e-01	5.967609066774283433e-02
-8.547611471610925271e-01	-8.454194952795505147e-01	6.145170005662179552e-02
-8.547611471610925271e-01	-8.360778433980085023e-01	6.153047124614479529e-02
-8.547611471610925271e-01	-8.267361915164666009e-01	6.042558552269579331e-02
-8.547611471610925271e-01	-8.173945396349245884e-01	5.934175199302361287e-02
-8.547611471610925271e-01	-8.080528877533825760e-01	5.967533299106791977e-02
-8.547611471610925271e-01	-7.987112358718405636e-01	6.271518553829553977e-02
-8.547611471610925271e-01	-7.893695839902985512e-01	6.654893494142670451e-02
-8.547611471610925271e-01	-7.800279321087566498e-01	7.006286873973664731e-02
-8.547611471610925271e-01	-7.706862802272146373e-01	7.234473751501888095e-02
-8.547611471610925271e-01	-7.613446283456726249e-01	7.335440067244797246e-02
-8.547611471610925271e-01	-7.520029764641306125e-01	7.361023485099436880e-02
-8.547611471610925271e-01	-7.426613245825886001e-01	7.348714021619376369e-02
-8.547611471610925271e-01	-7.333196727010465876e-01	7.291187698279943952e-02
-8.547611471610925271e-01	-7.239780208195045752e-01	7.173773169394093152e-02
-8.547611471610925271e-01	-7.146363689379626738e-01	6.904716204902100474e-02
-8.547611471610925271e-01	-7.052947170564206614e-01	6.836438074167343337e-02
-8.547611471610925271e-01	-6.959530651748786489e-01	6.871017832299246286e-02
-8.547611471610925271e-01	-6.866114132933366365e-01	6.991178006612905338e-02
-8.547611471610925271e-01	-6.772697614117946241e-01	7.141910460912719028e-02
-8.547611471610925271e-01	-6.679281095302527227e-01	7.261069498703941194e-02
-8.547611471610925271e-01	-6.585864576487105992e-01	7.307168587779294677e-02
-8.547611471610925271e-01	-6.492448057671686978e-01	7.271501553557324637e-02
-8.547611471610925271e-01	-6.399031538856266854e-01	7.175893442470505923e-02
-8.547611471610925271e-01	-6.305615020040846730e-01	6.982116005699641470e-02
-8.547611471610925271e-01	-6.212198501225426606e-01	6.888262892615013011e-02
-8.547611471610925271e-01	-6.118781982410006481e-01	6.837402269682890665e-02
-8.547611471610925271e-01	-6.025365463594587467e-01	6.821480039159505404e-02
-8.547611471610925271e-01	-5.931948944779166233e-01	6.823023659485022430e-02
-8.547611471610925271e-01	-5.838532425963747219e-01	6.830145208397832290e-02
-8.547611471610925271e-01	-5.745115907148327095e-01	6.841690815693801664e-02
-8.547611471610925271e-01	-5.651699388332906970e-01	6.861201138750236406e-02
-8.547611471610925271e-01	-5.558282869517486846e-01	6.887325691067983091e-02
-8.547611471610925271e-01	-5.464866350702066722e-01	6.921431015794622665e-02
-8.547611471610925271e-01	-5.371449831886647708e-01	6.887570803063836067e-02
-8.547611471610925271e-01	-5.278033313071226473e-01	6.805786300983540649e-02
-8.547611471610925271e-01	-5.184616794255807459e-01	6.672845170964802897e-02
-8.547611471610925271e-01	-5.091200275440387335e-01	6.500006967487928500e-02
-8.547611471610925271e-01	-4.997783756624967211e-01	6.309950016142207296e-02
-8.547611471610925271e-01	-4.904367237809547642e-01	6.129140703495995768e-02
-8.547611471610925271e-01	-4.810950718994127517e-01	5.978912386126512130e-02
-8.547611471610925271e-01	-4.717534200178707393e-01	5.869142046745561697e-02
-8.547611471610925271e-01	-4.624117681363287824e-01	5.773011795849946476e-02
-8.547611471610925271e-01	-4.530701162547867700e-01	5.744725193911476985e-02
-8.547611471610925271e-01	-4.437284643732447575e-01	5.729523912749243802e-02
-8.547611471610925271e-01	-4.343868124917028006e-01	5.723195008140683632e-02
-8.547611471610925271e-01	-4.250451606101607327e-01	5.730422734823605729e-02
-8.547611471610925271e-01	-4.157035087286188313e-01	5.761637809399661192e-02
-8.547611471610925271e-01	-4.063618568470768189e-01	5.827657524974375058e-02
-8.547611471610925271e-01	-3.970202049655348064e-01	5.932825441012606199e-02
-8.547611471610925271e-01	-3.876785530839927940e-01	6.072234039437181263e-02
-8.547611471610925271e-01	-3.783369012024507816e-01	6.348930606705371904e-02
-8.547611471610925271e-01	-3.689952493209087692e-01	6.509401304795506271e-02
-8.547611471610925271e-01	-3.596535974393668678e-01	6.636568448596200098e-02
-8.547611471610925271e-01	-3.503119455578248553e-01	6.721481849074613379e-02
-8.547611471610925271e-01	-3.409702936762828429e-01	6.764891500637743027e-02
-8.547611471610925271e-01	-3.316286417947408305e-01	6.777943317367166043e-02
-8.547611471610925271e-01	-3.222869899131988181e-01	6.777838372611756645e-02
-8.547611471610925271e-01	-3.129453380316568056e-01	6.783613907314459124e-02
-8.547611471610925271e-01	-3.036036861501147932e-01	6.810199798158157736e-02
-8.547611471610925271e-01	-2.942620342685728918e-01	6.912141537068954011e-02
-8.547611471610925271e-01	-2.849203823870308794e-01	7.028292292603914582e-02
-8.547611471610925271e-01	-2.755787305054888670e-01	7.168998537649903802e-02
-8.547611471610925271e-01	-2.662370786239468545e-01	7.325566374458034047e-02
-8.547611471610925271e-01	-2.568954267424048421e-01	7.484577853982148088e-02
-8.547611471610925271e-01	-2.475537748608628297e-01	7.633775675629426993e-02
-8.547611471610925271e-01	-2.382121229793209283e-01	7.761696260528776203e-02
-8.547611471610925271e-01	-2.288704710977789158e-01	7.858602329152453159e-02
-8.547611471610925271e-01	-2.195288192162369034e-01	7.919375854028797013e-02
-8.547611471610925271e-01	-2.101871673346948910e-01	7.895552908591275953e-02
-8.547611471610925271e-01	-2.008455154531528786e-01	7.869626559928238896e-02
-8.547611471610925271e-01	-1.915038635716108661e-01	7.817734128542423722e-02
-8.547611471610925271e-01	-1.821622116900688537e-01	7.747221432376701078e-02
-8.547611471610925271e-01	-1.728205598085269523e-01	7.665263726717852499e-02
-8.547611471610925271e-01	-1.634789079269849399e-01	7.577788573261837191e-02
-8.547611471610925271e-01	-1.541372560454429275e-01	7.488821075514280612e-02
-8.547611471610925271e-01	-1.447956041639009150e-01	7.400516764828610206e-02
-8.547611471610925271e-01	-1.354539522823589026e-01	7.313609141844779060e-02
-8.547611471610925271e-01	-1.261123004008168902e-01	7.205908040469694020e-02
-8.547611471610925271e-01	-1.167706485192749888e-01	7.117711603039023061e-02
-8.547611471610925271e-01	-1.074289966377329764e-01	7.029405576606774508e-02
-8.547611471610925271e-01	-9.808734475619096393e-02	6.941376487541255080e-02
-8.547611471610925271e-01	-8.874569287464895151e-02	6.854508734905238876e-02
-8.547611471610925271e-01	-7.940404099310693908e-02	6.770077145163104493e-02
-8.547611471610925271e-01	-7.006238911156492666e-02	6.689615832606728152e-02
-8.547611471610925271e-01	-6.072073723002302525e-02	6.614797412564463186e-02
-8.547611471610925271e-01	-5.137908534848101283e-02	6.547344189968265504e-02
-8.547611471610925271e-01	-4.203743346693900040e-02	6.488973364043471026e-02
-8.547611471610925271e-01	-3.269578158539698798e-02	6.490337311341140558e-02
-8.547611471610925271e-01	-2.335412970385497555e-02	6.472125992132990446e-02
-8.547611471610925271e-01	-1.401247782231296313e-02	6.468061868020284766e-02
-8.547611471610925271e-01	-4.670825940770950702e-03	6.479347854416943331e-02
-8.547611471610925271e-01	4.670825940770950702e-03	6.507018784627612018e-02
-8.547611471610925271e-01	1.401247782231296313e-02	6.551876959136712641e-02
-8.547611471610925271e-01	2.335412970385497555e-02	6.614418974382035854e-02
-8.547611471610925271e-01	3.269578158539698798e-02	6.694755785953424021e-02
-8.547611471610925271e-01	4.203743346693900040e-02	6.718208607456165049e-02
-8.547611471610925271e-01	5.137908534848101283e-02	6.839247740445268675e-02
-8.547611471610925271e-01	6.072073723002291423e-02	6.976338710385665554e-02
-8.547611471610925271e-01	7.006238911156492666e-02	7.127104785360471872e-02
-8.547611471610925271e-01	7.940404099310705011e-02	7.288336293353019080e-02
-8.547611471610925271e-01	8.874569287464895151e-02	7.455931969323183195e-02
-8.547611471610925271e-01	9.808734475619085291e-02	7.624885133506333068e-02
-8.547611471610925271e-01	1.074289966377329764e-01	7.789344276297198444e-02
-8.547611471610925271e-01	1.167706485192748778e-01	7.942770237133231492e-02
-8.547611471610925271e-01	1.261123004008170012e-01	8.078222751385508160e-02
-8.547611471610925271e-01	1.354539522823589026e-01	8.230916206812265157e-02
-8.547611471610925271e-01	1.447956041639010261e-01	8.264835984639168354e-02
-8.547611471610925271e-01	1.541372560454429275e-01	8.261086315951951531e-02
-8.547611471610925271e-01	1.634789079269848289e-01	8.219933222591983835e-02
-8.547611471610925271e-01	1.728205598085269523e-01	8.145023691064072480e-02
-8.547611471610925271e-01	1.821622116900688537e-01	8.043612241667305596e-02
-8.547611471610925271e-01	1.915038635716109772e-01	7.926340088548596008e-02
-8.547611471610925271e-01	2.008455154531528786e-01	7.806427508803193138e-02
-8.547611471610925271e-01	2.101871673346947800e-01	7.698404475465153718e-02
-8.547611471610925271e-01	2.195288192162369034e-01	7.682542656776505940e-02
-8.547611471610925271e-01	2.288704710977788048e-01	7.627094649921895009e-02
-8.547611471610925271e-01	2.382121229793209283e-01	7.610978583006222653e-02
-8.547611471610925271e-01	2.475537748608628297e-01	7.634042995587858593e-02
-8.547611471610925271e-01	2.568954267424049531e-01	7.688428037464063725e-02
-8.547611471610925271e-01	2.662370786239468545e-01	7.758514758663793975e-02
-8.547611471610925271e-01	2.755787305054887559e-01	7.823483415175128131e-02
-8.547611471610925271e-01	2.849203823870308794e-01	7.861368351155456624e-02
-8.547611471610925271e-01	2.942620342685727808e-01	7.854387843900534349e-02
-8.547611471610925271e-01	3.036036861501149042e-01	7.846322985143601436e-02
-8.547611471610925271e-01	3.129453380316568056e-01	7.668587999174825143e-02
-8.547611471610925271e-01	3.222869899131989291e-01	7.449785823714458188e-02
-8.547611471610925271e-01	3.316286417947408305e-01	7.215912299744066394e-02
-8.547611471610925271e-01	3.409702936762827319e-01	6.991680210880713009e-02
-8.547611471610925271e-01	3.503119455578248553e-01	6.793855066689802324e-02
-8.547611471610925271e-01	3.596535974393667567e-01	6.627541647077206388e-02
-8.547611471610925271e-01	3.689952493209088802e-01	6.486419793445122317e-02
-8.547611471610925271e-01	3.783369012024507816e-01	6.358060877675918154e-02
-8.547611471610925271e-01	3.876785530839926830e-01	6.225935845590598039e-02
-8.547611471610925271e-01	3.970202049655348064e-01	6.071592238716545797e-02
-8.547611471610925271e-01	4.063618568470767078e-01	5.955450904191417899e-02
-8.547611471610925271e-01	4.157035087286188313e-01	5.915635497537342913e-02
-8.547611471610925271e-01	4.250451606101607327e-01	5.984007068998557777e-02
-8.547611471610925271e-01	4.343868124917028561e-01	6.171100610900268069e-02
-8.547611471610925271e-01	4.437284643732447575e-01	6.455748379808834425e-02
-8.547611471610925271e-01	4.530701162547866589e-01	6.784704246536200911e-02
-8.547611471610925271e-01	4.624117681363287824e-01	7.084278287261071283e-02
-8.547611471610925271e-01	4.717534200178706838e-01	7.331729337846858152e-02
-8.547611471610925271e-01	4.810950718994128072e-01	7.304343803420525194e-02
-8.547611471610925271e-01	4.904367237809547087e-01	7.134415489511528041e-02
-8.547611471610925271e-01	4.997783756624968321e-01	6.872319616501393336e-02
-8.547611471610925271e-01	5.091200275440387335e-01	6.590504553325585158e-02
-8.547611471610925271e-01	5.184616794255806349e-01	6.359447141052003427e-02
-8.547611471610925271e-01	5.278033313071227584e-01	6.225761372641396701e-02
-8.547611471610925271e-01	5.371449831886646598e-01	6.200822911312686009e-02
-8.547611471610925271e-01	5.464866350702067832e-01	6.263816956812259806e-02
-8.547611471610925271e-01	5.558282869517486846e-01	6.368064279016476259e-02
-8.547611471610925271e-01	5.651699388332908081e-01	6.516631101498622514e-02
-8.547611471610925271e-01	5.745115907148327095e-01	6.685998255919857469e-02
-8.547611471610925271e-01	5.838532425963746109e-01	6.902512613353629922e-02
-8.547611471610925271e-01	5.931948944779167343e-01	7.199903219304962243e-02
-8.547611471610925271e-01	6.025365463594586357e-01	7.599847098585102434e-02
-8.547611471610925271e-01	6.118781982410007592e-01	8.095780720261520902e-02
-8.547611471610925271e-01	6.212198501225426606e-01	8.644909485135413019e-02
-8.547611471610925271e-01	6.305615020040845620e-01	9.171283623503212468e-02
-8.547611471610925271e-01	6.399031538856266854e-01	9.669783004175376562e-02
-8.547611471610925271e-01	6.492448057671685868e-01	9.816881864660208235e-02
-8.547611471610925271e-01	6.585864576487107103e-01	9.699177470044886840e-02
-8.547611471610925271e-01	6.679281095302526117e-01	9.322661947187083076e-02
-8.547611471610925271e-01	6.772697614117947351e-01	8.753721249988108410e-02
-8.547611471610925271e-01	6.866114132933366365e-01	8.115327412702250109e-02
-8.547611471610925271e-01	6.959530651748785379e-01	7.560041951098951662e-02
-8.547611471610925271e-01	7.052947170564206614e-01	7.222621204748606860e-02
-8.547611471610925271e-01	7.146363689379625628e-01	7.175101380536755280e-02
-8.547611471610925271e-01	7.239780208195046862e-01	7.764718161441343247e-02
-8.547611471610925271e-01	7.333196727010465876e-01	8.324104355325226412e-02
-8.547611471610925271e-01	7.426613245825887111e-01	8.886157873583502842e-02
-8.547611471610925271e-01	7.520029764641306125e-01	9.289390351596905904e-02
-8.547611471610925271e-01	7.613446283456725139e-01	9.376708975274418434e-02
-8.547611471610925271e-01	7.706862802272146373e-01	9.073050211142108523e-02
-8.547611471610925271e-01	7.800279321087565387e-01	8.440019468958044613e-02
-8.547611471610925271e-01	7.893695839902986622e-01	7.646691354111240235e-02
-8.547611471610925271e-01	7.987112358718405636e-01	6.874903459846533338e-02
-8.547611471610925271e-01	8.080528877533824650e-01	6.024952121600296584e-02
-8.547611471610925271e-01	8.173945396349245884e-01	5.563325068007610869e-02
-8.547611471610925271e-01	8.267361915164664898e-01	5.200880979288344946e-02
-8.547611471610925271e-01	8.360778433980086133e-01	4.919451880111082309e-02
-8.547611471610925271e-01	8.454194952795505147e-01	4.706581599334822008e-02
-8.547611471610925271e-01	8.547611471610926381e-01	4.540107842113964148e-02
-8.547611471610925271e-01	8.641027990426345395e-01	4.392819417394712433e-02
-8.547611471610925271e-01	8.734444509241764409e-01	4.243966819141130331e-02
-8.547611471610925271e-01	8.827861028057185644e-01	4.081553565995998251e-02
-8.547611471610925271e-01	8.921277546872604658e-01	3.820676766902040417e-02
-8.547611471610925271e-01	9.014694065688025892e-01	3.615752387435958171e-02
-8.547611471610925271e-01	9.108110584503444906e-01	3.412245324283798287e-02
-8.547611471610925271e-01	9.201527103318866141e-01	3.214586643623059542e-02
-8.547611471610925271e-01	9.294943622134285155e-01	3.026376300179537543e-02
-8.454194952795505147e-01	-9.294943622134285155e-01	2.933996312576965873e-02
-8.454194952795505147e-01	-9.201527103318865031e-01	3.131311211056808652e-02
-8.454194952795505147e-01	-9.108110584503444906e-01	3.394139725510131322e-02
-8.454194952795505147e-01	-9.014694065688024782e-01	3.731926451909087228e-02
-8.454194952795505147e-01	-8.921277546872605768e-01	4.377940975180676098e-02
-8.454194952795505147e-01	-8.827861028057185644e-01	4.884793411161533067e-02
-8.454194952795505147e-01	-8.734444509241765520e-01	5.436119540002799788e-02
-8.454194952795505147e-01	-8.641027990426345395e-01	5.972514218136703440e-02
-8.454194952795505147e-01	-8.547611471610925271e-01	6.401730221833738799e-02
-8.454194952795505147e-01	-8.454194952795505147e-01	6.638030502300670821e-02
-8.454194952795505147e-01	-8.360778433980085023e-01	6.640202681965243214e-02
-8.454194952795505147e-01	-8.267361915164666009e-01	6.437180353865896987e-02
-8.454194952795505147e-01	-8.173945396349245884e-01	6.144161537644844684e-02
-8.454194952795505147e-01	-8.080528877533825760e-01	5.930723798138148872e-02
-8.454194952795505147e-01	-7.987112358718405636e-01	5.923940595274797272e-02
-8.454194952795505147e-01	-7.893695839902985512e-01	6.179722145283851609e-02
-8.454194952795505147e-01	-7.800279321087566498e-01	6.483051025210832818e-02
-8.454194952795505147e-01	-7.706862802272146373e-01	6.758520122513829442e-02
-8.454194952795505147e-01	-7.613446283456726249e-01	6.968542824031215277e-02
-8.454194952795505147e-01	-7.520029764641306125e-01	7.129953327474392033e-02
-8.454194952795505147e-01	-7.426613245825886001e-01	7.258806237024614805e-02
-8.454194952795505147e-01	-7.333196727010465876e-01	7.331138879917441231e-02
-8.454194952795505147e-01	-7.239780208195045752e-01	7.230706336945155743e-02
-8.454194952795505147e-01	-7.146363689379626738e-01	7.081885737366123978e-02
-8.454194952795505147e-01	-7.052947170564206614e-01	6.950161771008625533e-02
-8.454194952795505147e-01	-6.959530651748786489e-01	6.897978876856684927e-02
-8.454194952795505147e-01	-6.866114132933366365e-01	6.943597080628197138e-02
-8.454194952795505147e-01	-6.772697614117946241e-01	7.056208494453668212e-02
-8.454194952795505147e-01	-6.679281095302527227e-01	7.177290484875201160e-02
-8.454194952795505147e-01	-6.585864576487105992e-01	7.250385595080403867e-02
-8.454194952795505147e-01	-6.492448057671686978e-01	7.243101098906103152e-02
-8.454194952795505147e-01	-6.399031538856266854e-01	7.155968791697996101e-02
-8.454194952795505147e-01	-6.305615020040846730e-01	7.018152476745964652e-02
-8.454194952795505147e-01	-6.212198501225426606e-01	6.797624101123203588e-02
-8.454194952795505147e-01	-6.118781982410006481e-01	6.687266141920772400e-02
-8.454194952795505147e-01	-6.025365463594587467e-01	6.621461342565330976e-02
-8.454194952795505147e-01	-5.931948944779166233e-01	6.593452701410694450e-02
-8.454194952795505147e-01	-5.838532425963747219e-01	6.592852993042137844e-02
-8.454194952795505147e-01	-5.745115907148327095e-01	6.613926775207409903e-02
-8.454194952795505147e-01	-5.651699388332906970e-01	6.654478200042888980e-02
-8.454194952795505147e-01	-5.558282869517486846e-01	6.787083230259222111e-02
-8.454194952795505147e-01	-5.464866350702066722e-01	6.828446891350706260e-02
-8.454194952795505147e-01	-5.371449831886647708e-01	6.834814042099776610e-02
-8.454194952795505147e-01	-5.278033313071226473e-01	6.786671298697591337e-02
-8.454194952795505147e-01	-5.184616794255807459e-01	6.676535603783377570e-02
-8.454194952795505147e-01	-5.091200275440387335e-01	6.513522239079641563e-02
-8.454194952795505147e-01	-4.997783756624967211e-01	6.321851823041654828e-02
-8.454194952795505147e-01	-4.904367237809547642e-01	6.133471356453847750e-02
-8.454194952795505147e-01	-4.810950718994127517e-01	5.977624155559083802e-02
-8.454194952795505147e-01	-4.717534200178707393e-01	5.871721700721359988e-02
-8.454194952795505147e-01	-4.624117681363287824e-01	5.817336359504159810e-02
-8.454194952795505147e-01	-4.530701162547867700e-01	5.832420565939249596e-02
-8.454194952795505147e-01	-4.437284643732447575e-01	5.852475704463483419e-02
-8.454194952795505147e-01	-4.343868124917028006e-01	5.868832581113999497e-02
-8.454194952795505147e-01	-4.250451606101607327e-01	5.876763236580946625e-02
-8.454194952795505147e-01	-4.157035087286188313e-01	5.882163560665115698e-02
-8.454194952795505147e-01	-4.063618568470768189e-01	5.897527346828010386e-02
-8.454194952795505147e-01	-3.970202049655348064e-01	5.935071089714909209e-02
-8.454194952795505147e-01	-3.876785530839927940e-01	6.071848992973805093e-02
-8.454194952795505147e-01	-3.783369012024507816e-01	6.189973870747366574e-02
-8.454194952795505147e-01	-3.689952493209087692e-01	6.311920313945781902e-02
-8.454194952795505147e-01	-3.596535974393668678e-01	6.422244142277884482e-02
-8.454194952795505147e-01	-3.503119455578248553e-01	6.511342680697382312e-02
-8.454194952795505147e-01	-3.409702936762828429e-01	6.576146010496371208e-02
-8.454194952795505147e-01	-3.316286417947408305e-01	6.623657845264951938e-02
-8.454194952795505147e-01	-3.222869899131988181e-01	6.665656568600396292e-02
-8.454194952795505147e-01	-3.129453380316568056e-01	6.716827866601081387e-02
-8.454194952795505147e-01	-3.036036861501147932e-01	6.788428747262556517e-02
-8.454194952795505147e-01	-2.942620342685728918e-01	6.887880922326539146e-02
-8.454194952795505147e-01	-2.849203823870308794e-01	7.111356594357740035e-02
-8.454194952795505147e-01	-2.755787305054888670e-01	7.272991683080751169e-02
-8.454194952795505147e-01	-2.662370786239468545e-01	7.442096549632436220e-02
-8.454194952795505147e-01	-2.568954267424048421e-01	7.606278588455389622e-02
-8.454194952795505147e-01	-2.475537748608628297e-01	7.754400599196652200e-02
-8.454194952795505147e-01	-2.382121229793209283e-01	7.875310564981237438e-02
-8.454194952795505147e-01	-2.288704710977789158e-01	7.961133109117173035e-02
-8.454194952795505147e-01	-2.195288192162369034e-01	8.014014388760527796e-02
-8.454194952795505147e-01	-2.101871673346948910e-01	8.007847019649737275e-02
-8.454194952795505147e-01	-2.008455154531528786e-01	7.968405653391341659e-02
-8.454194952795505147e-01	-1.915038635716108661e-01	7.902780360953970407e-02
-8.454194952795505147e-01	-1.821622116900688537e-01	7.819035066207202789e-02
-8.454194952795505147e-01	-1.728205598085269523e-01	7.724959124946167988e-02
-8.454194952795505147e-01	-1.634789079269849399e-01	7.626640104815876620e-02
-8.454194952795505147e-01	-1.541372560454429275e-01	7.527803673064412116e-02
-8.454194952795505147e-01	-1.447956041639009150e-01	7.429997902678266153e-02
-8.454194952795505147e-01	-1.354539522823589026e-01	7.333121192217090245e-02
-8.454194952795505147e-01	-1.261123004008168902e-01	7.236110193958977810e-02
-8.454194952795505147e-01	-1.167706485192749888e-01	7.065514325933999751e-02
-8.454194952795505147e-01	-1.074289966377329764e-01	6.960854939718796874e-02
-8.454194952795505147e-01	-9.808734475619096393e-02	6.853046911415133779e-02
-8.454194952795505147e-01	-8.874569287464895151e-02	6.743006165653699091e-02
-8.454194952795505147e-01	-7.940404099310693908e-02	6.632317569710884098e-02
-8.454194952795505147e-01	-7.006238911156492666e-02	6.523022611468676235e-02
-8.454194952795505147e-01	-6.072073723002302525e-02	6.417405058823544284e-02
-8.454194952795505147e-01	-5.137908534848101283e-02	6.327462446159896892e-02
-8.454194952795505147e-01	-4.203743346693900040e-02	6.247502380829118851e-02
-8.454194952795505147e-01	-3.269578158539698798e-02	6.179179134688532471e-02
-8.454194952795505147e-01	-2.335412970385497555e-02	6.124344924720688532e-02
-8.454194952795505147e-01	-1.401247782231296313e-02	6.084679240760478697e-02
-8.454194952795505147e-01	-4.670825940770950702e-03	6.061682614409226455e-02
-8.454194952795505147e-01	4.670825940770950702e-03	6.056669693502040458e-02
-8.454194952795505147e-01	1.401247782231296313e-02	6.070757190625299116e-02
-8.454194952795505147e-01	2.335412970385497555e-02	6.104843574494143305e-02
-8.454194952795505147e-01	3.269578158539698798e-02	6.159577992382666428e-02
-8.454194952795505147e-01	4.203743346693900040e-02	6.235316250112048209e-02
-8.454194952795505147e-01	5.137908534848101283e-02	6.332062044831694714e-02
-8.454194952795505147e-01	6.072073723002291423e-02	6.367856526331967804e-02
-8.454194952795505147e-01	7.006238911156492666e-02	6.507578005463673931e-02
-8.454194952795505147e-01	7.940404099310705011e-02	6.665626594267658189e-02
-8.454194952795505147e-01	8.874569287464895151e-02	6.839845343282349721e-02
-8.454194952795505147e-01	9.808734475619085291e-02	7.027263570188074793e-02
-8.454194952795505147e-01	1.074289966377329764e-01	7.224007791431366621e-02
-8.454194952795505147e-01	1.167706485192748778e-01	7.425254612117816733e-02
-8.454194952795505147e-01	1.261123004008170012e-01	7.861109865775371686e-02
-8.454194952795505147e-01	1.354539522823589026e-01	8.029133161897346327e-02
-8.454194952795505147e-01	1.447956041639010261e-01	8.173694121277605418e-02
-8.454194952795505147e-01	1.541372560454429275e-01	8.288143127220465312e-02
-8.454194952795505147e-01	1.634789079269848289e-01	8.367058102221644478e-02
-8.454194952795505147e-01	1.728205598085269523e-01	8.406900754685731059e-02
-8.454194952795505147e-01	1.821622116900688537e-01	8.406648319814372106e-02
-8.454194952795505147e-01	1.915038635716109772e-01	8.368209649513369541e-02
-8.454194952795505147e-01	2.008455154531528786e-01	8.296478699947054669e-02
-8.454194952795505147e-01	2.101871673346947800e-01	8.199070337756481086e-02
-8.454194952795505147e-01	2.195288192162369034e-01	8.085690308914544877e-02
-8.454194952795505147e-01	2.288704710977788048e-01	8.022352463840055903e-02
-8.454194952795505147e-01	2.382121229793209283e-01	7.895254468426868288e-02
-8.454194952795505147e-01	2.475537748608628297e-01	7.773039799674373584e-02
-8.454194952795505147e-01	2.568954267424049531e-01	7.660912256860741287e-02
-8.454194952795505147e-01	2.662370786239468545e-01	7.561163314012442349e-02
-8.454194952795505147e-01	2.755787305054887559e-01	7.474375025426986674e-02
-8.454194952795505147e-01	2.849203823870308794e-01	7.400194470476528785e-02
-8.454194952795505147e-01	2.942620342685727808e-01	7.436437846267859864e-02
-8.454194952795505147e-01	3.036036861501149042e-01	7.397199513946095539e-02
-8.454194952795505147e-01	3.129453380316568056e-01	7.359500937327759229e-02
-8.454194952795505147e-01	3.222869899131989291e-01	7.325699862689487307e-02
-8.454194952795505147e-01	3.316286417947408305e-01	7.295377122506598033e-02
-8.454194952795505147e-01	3.409702936762827319e-01	7.262696573144711287e-02
-8.454194952795505147e-01	3.503119455578248553e-01	7.215139612388295209e-02
-8.454194952795505147e-01	3.596535974393667567e-01	7.135065894203941606e-02
-8.454194952795505147e-01	3.689952493209088802e-01	7.004862599027440739e-02
-8.454194952795505147e-01	3.783369012024507816e-01	6.814462226491563301e-02
-8.454194952795505147e-01	3.876785530839926830e-01	6.569539733568337259e-02
-8.454194952795505147e-01	3.970202049655348064e-01	6.200347174748999102e-02
-8.454194952795505147e-01	4.063618568470767078e-01	5.937065235183346806e-02
-8.454194952795505147e-01	4.157035087286188313e-01	5.780082510977806176e-02
-8.454194952795505147e-01	4.250451606101607327e-01	5.774253768006585436e-02
-8.454194952795505147e-01	4.343868124917028561e-01	5.930300784948514675e-02
-8.454194952795505147e-01	4.437284643732447575e-01	6.216093616001376609e-02
-8.454194952795505147e-01	4.530701162547866589e-01	6.561261003659410451e-02
-8.454194952795505147e-01	4.624117681363287824e-01	7.070242408592421202e-02
-8.454194952795505147e-01	4.717534200178706838e-01	7.191927391537493441e-02
-8.454194952795505147e-01	4.810950718994128072e-01	7.141386763223715739e-02
-8.454194952795505147e-01	4.904367237809547087e-01	6.939792131523156438e-02
-8.454194952795505147e-01	4.997783756624968321e-01	6.648784396733092850e-02
-8.454194952795505147e-01	5.091200275440387335e-01	6.348520753000530537e-02
-8.454194952795505147e-01	5.184616794255806349e-01	6.111311734979928134e-02
-8.454194952795505147e-01	5.278033313071227584e-01	5.980917222831522856e-02
-8.454194952795505147e-01	5.371449831886646598e-01	5.964885844011692806e-02
-8.454194952795505147e-01	5.464866350702067832e-01	6.041837358070763914e-02
-8.454194952795505147e-01	5.558282869517486846e-01	6.179487394958701335e-02
-8.454194952795505147e-01	5.651699388332908081e-01	6.471929000922797826e-02
-8.454194952795505147e-01	5.745115907148327095e-01	6.722290025475616271e-02
-8.454194952795505147e-01	5.838532425963746109e-01	7.043079297597328037e-02
-8.454194952795505147e-01	5.931948944779167343e-01	7.451887033434161089e-02
-8.454194952795505147e-01	6.025365463594586357e-01	7.942706345758769604e-02
-8.454194952795505147e-01	6.118781982410007592e-01	8.476843590750712809e-02
-8.454194952795505147e-01	6.212198501225426606e-01	8.986101937973912934e-02
-8.454194952795505147e-01	6.305615020040845620e-01	9.530236413603243584e-02
-8.454194952795505147e-01	6.399031538856266854e-01	9.682126767261260702e-02
-8.454194952795505147e-01	6.492448057671685868e-01	9.576848228216171266e-02
-8.454194952795505147e-01	6.585864576487107103e-01	9.217032261086716138e-02
-8.454194952795505147e-01	6.679281095302526117e-01	8.664010244652919912e-02
-8.454194952795505147e-01	6.772697614117947351e-01	8.037238615766717498e-02
-8.454194952795505147e-01	6.866114132933366365e-01	7.491710127520330442e-02
-8.454194952795505147e-01	6.959530651748785379e-01	7.172375149334288269e-02
-8.454194952795505147e-01	7.052947170564206614e-01	7.163328528175427756e-02
-8.454194952795505147e-01	7.146363689379625628e-01	7.457910631355479936e-02
-8.454194952795505147e-01	7.239780208195046862e-01	7.968842922742500057e-02
-8.454194952795505147e-01	7.333196727010465876e-01	9.027488133150919636e-02
-8.454194952795505147e-01	7.426613245825887111e-01	9.467938801285316619e-02
-8.454194952795505147e-01	7.520029764641306125e-01	9.635038733370507313e-02
-8.454194952795505147e-01	7.613446283456725139e-01	9.432832355991468964e-02
-8.454194952795505147e-01	7.706862802272146373e-01	8.865664186764377064e-02
-8.454194952795505147e-01	7.800279321087565387e-01	8.064584114278140758e-02
-8.454194952795505147e-01	7.893695839902986622e-01	7.227970023422342072e-02
-8.454194952795505147e-01	7.987112358718405636e-01	6.304580644628912656e-02
-8.454194952795505147e-01	8.080528877533824650e-01	5.836196141754378119e-02
-8.454194952795505147e-01	8.173945396349245884e-01	5.503396246777708667e-02
-8.454194952795505147e-01	8.267361915164664898e-01	5.255948471136949463e-02
-8.454194952795505147e-01	8.360778433980086133e-01	5.063734814577262877e-02
-8.454194952795505147e-01	8.454194952795505147e-01	4.904938381186843555e-02
-8.454194952795505147e-01	8.547611471610926381e-01	4.754664026381437425e-02
-8.454194952795505147e-01	8.641027990426345395e-01	4.592124767236607091e-02
-8.454194952795505147e-01	8.734444509241764409e-01	4.407435312736791844e-02
-8.454194952795505147e-01	8.827861028057185644e-01	4.199234128771202335e-02
-8.454194952795505147e-01	8.921277546872604658e-01	3.972968095616392914e-02
-8.454194952795505147e-01	9.014694065688025892e-01	3.626428097463012257e-02
-8.454194952795505147e-01	9.108110584503444906e-01	3.399755142220010212e-02
-8.454194952795505147e-01	9.201527103318866141e-01	3.189642285759779206e-02
[truncated: 38,001 more rows]
