# Supplementary material for: Light-wave-controlled Haldane model in monolayer hexagonal boron nitride
Source: Nature. 2024 Apr 15;628(8009):752–7. doi: 10.1038/s41586-024-07244-z (PMC11041748; doi:10.1038/s41586-024-07244-z)
Supplement: Supplementary file 1 — This zipped file contains source data files for Supplementary Figs. 1–4 and Extended Data Figs 2–5, 7, 8, 11 and 10. [file 41586_2024_7244_MOESM1_ESM.zip › Data source/Fig 1/1l.csv]

X	Y	Z
-9.294943622134285155e-01	-9.294943622134285155e-01	3.097136106182737936e-02
-9.294943622134285155e-01	-9.201527103318865031e-01	3.067951826455683761e-02
-9.294943622134285155e-01	-9.108110584503444906e-01	3.068190621184508499e-02
-9.294943622134285155e-01	-9.014694065688024782e-01	3.088454235426902131e-02
-9.294943622134285155e-01	-8.921277546872605768e-01	3.121028015871370534e-02
-9.294943622134285155e-01	-8.827861028057185644e-01	3.177400443728176094e-02
-9.294943622134285155e-01	-8.734444509241765520e-01	3.322743190585333156e-02
-9.294943622134285155e-01	-8.641027990426345395e-01	3.480326567682410360e-02
-9.294943622134285155e-01	-8.547611471610925271e-01	3.726538962871681071e-02
-9.294943622134285155e-01	-8.454194952795505147e-01	4.120838440713973233e-02
-9.294943622134285155e-01	-8.360778433980085023e-01	4.624446884410338132e-02
-9.294943622134285155e-01	-8.267361915164666009e-01	5.049011365241078825e-02
-9.294943622134285155e-01	-8.173945396349245884e-01	5.190290846563865024e-02
-9.294943622134285155e-01	-8.080528877533825760e-01	4.952968329865657660e-02
-9.294943622134285155e-01	-7.987112358718405636e-01	4.608903169111887299e-02
-9.294943622134285155e-01	-7.893695839902985512e-01	4.339908634814594601e-02
-9.294943622134285155e-01	-7.800279321087566498e-01	4.184691650855972000e-02
-9.294943622134285155e-01	-7.706862802272146373e-01	4.104771635242845940e-02
-9.294943622134285155e-01	-7.613446283456726249e-01	4.067352462052767348e-02
-9.294943622134285155e-01	-7.520029764641306125e-01	4.074385135823429399e-02
-9.294943622134285155e-01	-7.426613245825886001e-01	4.141515485581575423e-02
-9.294943622134285155e-01	-7.333196727010465876e-01	4.272667526810822181e-02
-9.294943622134285155e-01	-7.239780208195045752e-01	4.456535581605105406e-02
-9.294943622134285155e-01	-7.146363689379626738e-01	4.680126764386392801e-02
-9.294943622134285155e-01	-7.052947170564206614e-01	5.059980584821781313e-02
-9.294943622134285155e-01	-6.959530651748786489e-01	5.290956592493323285e-02
-9.294943622134285155e-01	-6.866114132933366365e-01	5.444153093479368877e-02
-9.294943622134285155e-01	-6.772697614117946241e-01	5.473071325424607586e-02
-9.294943622134285155e-01	-6.679281095302527227e-01	5.360248824347696450e-02
-9.294943622134285155e-01	-6.585864576487105992e-01	5.124503131749825330e-02
-9.294943622134285155e-01	-6.492448057671686978e-01	4.814811608067988413e-02
-9.294943622134285155e-01	-6.399031538856266854e-01	4.469113489331894007e-02
-9.294943622134285155e-01	-6.305615020040846730e-01	4.213352081742973571e-02
-9.294943622134285155e-01	-6.212198501225426606e-01	4.054567641873617345e-02
-9.294943622134285155e-01	-6.118781982410006481e-01	3.986395302720926320e-02
-9.294943622134285155e-01	-6.025365463594587467e-01	3.974268936095015636e-02
-9.294943622134285155e-01	-5.931948944779166233e-01	3.976242765884094310e-02
-9.294943622134285155e-01	-5.838532425963747219e-01	3.963139450334925845e-02
-9.294943622134285155e-01	-5.745115907148327095e-01	3.926367650833035433e-02
-9.294943622134285155e-01	-5.651699388332906970e-01	3.872471536952539622e-02
-9.294943622134285155e-01	-5.558282869517486846e-01	3.811909531393235795e-02
-9.294943622134285155e-01	-5.464866350702066722e-01	3.750646405135302230e-02
-9.294943622134285155e-01	-5.371449831886647708e-01	3.629464710124542803e-02
-9.294943622134285155e-01	-5.278033313071226473e-01	3.561447583587704774e-02
-9.294943622134285155e-01	-5.184616794255807459e-01	3.485394449321865817e-02
-9.294943622134285155e-01	-5.091200275440387335e-01	3.403975400384847555e-02
-9.294943622134285155e-01	-4.997783756624967211e-01	3.321188550005226003e-02
-9.294943622134285155e-01	-4.904367237809547642e-01	3.240663692415251401e-02
-9.294943622134285155e-01	-4.810950718994127517e-01	3.164762129273474695e-02
-9.294943622134285155e-01	-4.717534200178707393e-01	3.094569575216146382e-02
-9.294943622134285155e-01	-4.624117681363287824e-01	3.022726353521877976e-02
-9.294943622134285155e-01	-4.530701162547867700e-01	2.964969325215255358e-02
-9.294943622134285155e-01	-4.437284643732447575e-01	2.911981260877344671e-02
-9.294943622134285155e-01	-4.343868124917028006e-01	2.863313525139525931e-02
-9.294943622134285155e-01	-4.250451606101607327e-01	2.818784412032228348e-02
-9.294943622134285155e-01	-4.157035087286188313e-01	2.778309507814413770e-02
-9.294943622134285155e-01	-4.063618568470768189e-01	2.741640495689324358e-02
-9.294943622134285155e-01	-3.970202049655348064e-01	2.709155486697226167e-02
-9.294943622134285155e-01	-3.876785530839927940e-01	2.681265735836308589e-02
-9.294943622134285155e-01	-3.783369012024507816e-01	2.658568761440577993e-02
-9.294943622134285155e-01	-3.689952493209087692e-01	2.631776439342958449e-02
-9.294943622134285155e-01	-3.596535974393668678e-01	2.627926407589150151e-02
-9.294943622134285155e-01	-3.503119455578248553e-01	2.632591111095788222e-02
-9.294943622134285155e-01	-3.409702936762828429e-01	2.646238423099344511e-02
-9.294943622134285155e-01	-3.316286417947408305e-01	2.670362555649917827e-02
-9.294943622134285155e-01	-3.222869899131988181e-01	2.702490593708224698e-02
-9.294943622134285155e-01	-3.129453380316568056e-01	2.740300799498211065e-02
-9.294943622134285155e-01	-3.036036861501147932e-01	2.784097409858620614e-02
-9.294943622134285155e-01	-2.942620342685728918e-01	2.841975301293608522e-02
-9.294943622134285155e-01	-2.849203823870308794e-01	2.885962006945452449e-02
-9.294943622134285155e-01	-2.755787305054888670e-01	2.936073665583897527e-02
-9.294943622134285155e-01	-2.662370786239468545e-01	2.995321717797705049e-02
-9.294943622134285155e-01	-2.568954267424048421e-01	3.069650428723564445e-02
-9.294943622134285155e-01	-2.475537748608628297e-01	3.168918208975765594e-02
-9.294943622134285155e-01	-2.382121229793209283e-01	3.297934008237833614e-02
-9.294943622134285155e-01	-2.288704710977789158e-01	3.461992138482049286e-02
-9.294943622134285155e-01	-2.195288192162369034e-01	3.713369826890600828e-02
-9.294943622134285155e-01	-2.101871673346948910e-01	4.080780353003738564e-02
-9.294943622134285155e-01	-2.008455154531528786e-01	4.593206291704931415e-02
-9.294943622134285155e-01	-1.915038635716108661e-01	4.725885709878989427e-02
-9.294943622134285155e-01	-1.821622116900688537e-01	4.696129229846453951e-02
-9.294943622134285155e-01	-1.728205598085269523e-01	4.590482943493562340e-02
-9.294943622134285155e-01	-1.634789079269849399e-01	4.482711475894766984e-02
-9.294943622134285155e-01	-1.541372560454429275e-01	4.415105978530978192e-02
-9.294943622134285155e-01	-1.447956041639009150e-01	4.405943830374098313e-02
-9.294943622134285155e-01	-1.354539522823589026e-01	4.467070246491404439e-02
-9.294943622134285155e-01	-1.261123004008168902e-01	4.741526613532866252e-02
-9.294943622134285155e-01	-1.167706485192749888e-01	5.170448575602603486e-02
-9.294943622134285155e-01	-1.074289966377329764e-01	5.807502179687784594e-02
-9.294943622134285155e-01	-9.808734475619096393e-02	6.506697791419437105e-02
-9.294943622134285155e-01	-8.874569287464895151e-02	6.964545954493651936e-02
-9.294943622134285155e-01	-7.940404099310693908e-02	6.952011047260318877e-02
-9.294943622134285155e-01	-7.006238911156492666e-02	6.524006299119636254e-02
-9.294943622134285155e-01	-6.072073723002302525e-02	5.943551110360752177e-02
-9.294943622134285155e-01	-5.137908534848101283e-02	5.446918414032947409e-02
-9.294943622134285155e-01	-4.203743346693900040e-02	5.122752476895744977e-02
-9.294943622134285155e-01	-3.269578158539698798e-02	4.977831659033839923e-02
-9.294943622134285155e-01	-2.335412970385497555e-02	4.969289086977270176e-02
-9.294943622134285155e-01	-1.401247782231296313e-02	5.067821498996556706e-02
-9.294943622134285155e-01	-4.670825940770950702e-03	5.289017528763025056e-02
-9.294943622134285155e-01	4.670825940770950702e-03	5.633779112703878045e-02
-9.294943622134285155e-01	1.401247782231296313e-02	6.039767598754919309e-02
-9.294943622134285155e-01	2.335412970385497555e-02	6.365305539347951291e-02
-9.294943622134285155e-01	3.269578158539698798e-02	6.452369060967773351e-02
-9.294943622134285155e-01	4.203743346693900040e-02	5.832686727013401684e-02
-9.294943622134285155e-01	5.137908534848101283e-02	5.423299042227994887e-02
-9.294943622134285155e-01	6.072073723002291423e-02	5.110921358730104169e-02
-9.294943622134285155e-01	7.006238911156492666e-02	4.978960101475830152e-02
-9.294943622134285155e-01	7.940404099310705011e-02	4.989986288161464556e-02
-9.294943622134285155e-01	8.874569287464895151e-02	5.063405396073936138e-02
-9.294943622134285155e-01	9.808734475619085291e-02	5.159176363956372025e-02
-9.294943622134285155e-01	1.074289966377329764e-01	5.290611864769980549e-02
-9.294943622134285155e-01	1.167706485192748778e-01	5.480376874425694350e-02
-9.294943622134285155e-01	1.261123004008170012e-01	5.724285007451763302e-02
-9.294943622134285155e-01	1.354539522823589026e-01	6.286224436351241229e-02
-9.294943622134285155e-01	1.447956041639010261e-01	6.554158903507621703e-02
-9.294943622134285155e-01	1.541372560454429275e-01	6.718275800976825085e-02
-9.294943622134285155e-01	1.634789079269848289e-01	6.741358177289009934e-02
-9.294943622134285155e-01	1.728205598085269523e-01	6.648591039950989268e-02
-9.294943622134285155e-01	1.821622116900688537e-01	6.521357106520209168e-02
-9.294943622134285155e-01	1.915038635716109772e-01	6.439065974422819583e-02
-9.294943622134285155e-01	2.008455154531528786e-01	6.424237801259846670e-02
-9.294943622134285155e-01	2.101871673346947800e-01	6.298230573083204997e-02
-9.294943622134285155e-01	2.195288192162369034e-01	6.331312222199689255e-02
-9.294943622134285155e-01	2.288704710977788048e-01	6.393002060533435615e-02
-9.294943622134285155e-01	2.382121229793209283e-01	6.518304999758103846e-02
-9.294943622134285155e-01	2.475537748608628297e-01	6.728710182691721720e-02
-9.294943622134285155e-01	2.568954267424049531e-01	7.034968637800137481e-02
-9.294943622134285155e-01	2.662370786239468545e-01	7.443682003328744301e-02
-9.294943622134285155e-01	2.755787305054887559e-01	7.939718327416539490e-02
-9.294943622134285155e-01	2.849203823870308794e-01	8.456662663040234729e-02
-9.294943622134285155e-01	2.942620342685727808e-01	8.876269544018240698e-02
-9.294943622134285155e-01	3.036036861501149042e-01	9.285194022099814426e-02
-9.294943622134285155e-01	3.129453380316568056e-01	9.006427052821883161e-02
-9.294943622134285155e-01	3.222869899131989291e-01	8.481868250708876622e-02
-9.294943622134285155e-01	3.316286417947408305e-01	7.855318346396251983e-02
-9.294943622134285155e-01	3.409702936762827319e-01	7.312507094488202020e-02
-9.294943622134285155e-01	3.503119455578248553e-01	7.028374888098858075e-02
-9.294943622134285155e-01	3.596535974393667567e-01	7.103235413063721526e-02
-9.294943622134285155e-01	3.689952493209088802e-01	7.517662347014014701e-02
-9.294943622134285155e-01	3.783369012024507816e-01	8.592532136624353445e-02
-9.294943622134285155e-01	3.876785530839926830e-01	9.133166623183869293e-02
-9.294943622134285155e-01	3.970202049655348064e-01	9.395507746741235677e-02
-9.294943622134285155e-01	4.063618568470767078e-01	9.331949476347438377e-02
-9.294943622134285155e-01	4.157035087286188313e-01	9.035962743155755150e-02
-9.294943622134285155e-01	4.250451606101607327e-01	8.709824216674347253e-02
-9.294943622134285155e-01	4.343868124917028561e-01	8.589047305180369518e-02
-9.294943622134285155e-01	4.437284643732447575e-01	8.854531538734311535e-02
-9.294943622134285155e-01	4.530701162547866589e-01	9.561414653535713071e-02
-9.294943622134285155e-01	4.624117681363287824e-01	1.060138310431421732e-01
-9.294943622134285155e-01	4.717534200178706838e-01	1.226189809703530920e-01
-9.294943622134285155e-01	4.810950718994128072e-01	1.281446292196020686e-01
-9.294943622134285155e-01	4.904367237809547087e-01	1.267957301474872678e-01
-9.294943622134285155e-01	4.997783756624968321e-01	1.184821838531553151e-01
-9.294943622134285155e-01	5.091200275440387335e-01	1.055407891273051069e-01
-9.294943622134285155e-01	5.184616794255806349e-01	9.181619297720625128e-02
-9.294943622134285155e-01	5.278033313071227584e-01	8.105207193244132191e-02
-9.294943622134285155e-01	5.371449831886646598e-01	7.545501680523584997e-02
-9.294943622134285155e-01	5.464866350702067832e-01	7.486638434073170090e-02
-9.294943622134285155e-01	5.558282869517486846e-01	7.887614714896162837e-02
-9.294943622134285155e-01	5.651699388332908081e-01	8.333776493249368811e-02
-9.294943622134285155e-01	5.745115907148327095e-01	8.656656526811409846e-02
-9.294943622134285155e-01	5.838532425963746109e-01	8.771648905106232963e-02
-9.294943622134285155e-01	5.931948944779167343e-01	8.662822788559533527e-02
-9.294943622134285155e-01	6.025365463594586357e-01	8.355662532168441070e-02
-9.294943622134285155e-01	6.118781982410007592e-01	7.908339895014313004e-02
-9.294943622134285155e-01	6.212198501225426606e-01	7.417437302443673219e-02
-9.294943622134285155e-01	6.305615020040845620e-01	7.007837497755783907e-02
-9.294943622134285155e-01	6.399031538856266854e-01	6.791998950692441916e-02
-9.294943622134285155e-01	6.492448057671685868e-01	7.014157451523232722e-02
-9.294943622134285155e-01	6.585864576487107103e-01	7.376271218500145277e-02
-9.294943622134285155e-01	6.679281095302526117e-01	7.791751262617176155e-02
-9.294943622134285155e-01	6.772697614117947351e-01	8.150596369988828693e-02
-9.294943622134285155e-01	6.866114132933366365e-01	8.351995574333183348e-02
-9.294943622134285155e-01	6.959530651748785379e-01	8.312636796827244101e-02
-9.294943622134285155e-01	7.052947170564206614e-01	7.990517742183260441e-02
-9.294943622134285155e-01	7.146363689379625628e-01	7.158289379885478254e-02
-9.294943622134285155e-01	7.239780208195046862e-01	6.440261544069332544e-02
-9.294943622134285155e-01	7.333196727010465876e-01	5.797298636493555812e-02
-9.294943622134285155e-01	7.426613245825887111e-01	5.335346379960636404e-02
-9.294943622134285155e-01	7.520029764641306125e-01	5.072302430660732137e-02
-9.294943622134285155e-01	7.613446283456725139e-01	4.949538447036455624e-02
-9.294943622134285155e-01	7.706862802272146373e-01	4.877865379943532864e-02
-9.294943622134285155e-01	7.800279321087565387e-01	4.785361801657396497e-02
-9.294943622134285155e-01	7.893695839902986622e-01	4.641802863947149665e-02
-9.294943622134285155e-01	7.987112358718405636e-01	4.454925089597436272e-02
-9.294943622134285155e-01	8.080528877533824650e-01	4.250664289996893691e-02
-9.294943622134285155e-01	8.173945396349245884e-01	3.953577951737729385e-02
-9.294943622134285155e-01	8.267361915164664898e-01	3.785581620102956846e-02
-9.294943622134285155e-01	8.360778433980086133e-01	3.637778571439150010e-02
-9.294943622134285155e-01	8.454194952795505147e-01	3.502519267122189417e-02
-9.294943622134285155e-01	8.547611471610926381e-01	3.374298052314311097e-02
-9.294943622134285155e-01	8.641027990426345395e-01	3.251752948970137308e-02
-9.294943622134285155e-01	8.734444509241764409e-01	3.135919064497250108e-02
-9.294943622134285155e-01	8.827861028057185644e-01	2.990641165196530199e-02
-9.294943622134285155e-01	8.921277546872604658e-01	2.894032508137511436e-02
-9.294943622134285155e-01	9.014694065688025892e-01	2.804599554860387131e-02
-9.294943622134285155e-01	9.108110584503444906e-01	2.722366582569817756e-02
-9.294943622134285155e-01	9.201527103318866141e-01	2.646486938930787611e-02
-9.294943622134285155e-01	9.294943622134285155e-01	2.574684229331828875e-02
-9.201527103318865031e-01	-9.294943622134285155e-01	2.950946230548714272e-02
-9.201527103318865031e-01	-9.201527103318865031e-01	2.948141345786089648e-02
-9.201527103318865031e-01	-9.108110584503444906e-01	2.972334942868043103e-02
-9.201527103318865031e-01	-9.014694065688024782e-01	3.008278928408338396e-02
-9.201527103318865031e-01	-8.921277546872605768e-01	3.054317648764442311e-02
-9.201527103318865031e-01	-8.827861028057185644e-01	3.126470553058361551e-02
-9.201527103318865031e-01	-8.734444509241765520e-01	3.309828203592150853e-02
-9.201527103318865031e-01	-8.641027990426345395e-01	3.482668794808001234e-02
-9.201527103318865031e-01	-8.547611471610925271e-01	3.756715293997710259e-02
-9.201527103318865031e-01	-8.454194952795505147e-01	4.175541260367486573e-02
-9.201527103318865031e-01	-8.360778433980085023e-01	4.663007120420363527e-02
-9.201527103318865031e-01	-8.267361915164666009e-01	5.013242271869778471e-02
-9.201527103318865031e-01	-8.173945396349245884e-01	5.059412475125495134e-02
-9.201527103318865031e-01	-8.080528877533825760e-01	4.582950876000137230e-02
-9.201527103318865031e-01	-7.987112358718405636e-01	4.299997126202763364e-02
-9.201527103318865031e-01	-7.893695839902985512e-01	4.108797564417007719e-02
-9.201527103318865031e-01	-7.800279321087566498e-01	3.995712232450915335e-02
-9.201527103318865031e-01	-7.706862802272146373e-01	3.930134390250277637e-02
-9.201527103318865031e-01	-7.613446283456726249e-01	3.905284625996845865e-02
-9.201527103318865031e-01	-7.520029764641306125e-01	3.937294418872853280e-02
-9.201527103318865031e-01	-7.426613245825886001e-01	4.042557546143460412e-02
-9.201527103318865031e-01	-7.333196727010465876e-01	4.217543821859439518e-02
-9.201527103318865031e-01	-7.239780208195045752e-01	4.439600818273475163e-02
-9.201527103318865031e-01	-7.146363689379626738e-01	4.681502510193612243e-02
-9.201527103318865031e-01	-7.052947170564206614e-01	5.038271324656445893e-02
-9.201527103318865031e-01	-6.959530651748786489e-01	5.221100284175150819e-02
-9.201527103318865031e-01	-6.866114132933366365e-01	5.305117776399161100e-02
-9.201527103318865031e-01	-6.772697614117946241e-01	5.259861716416835281e-02
-9.201527103318865031e-01	-6.679281095302527227e-01	5.088215372975062045e-02
-9.201527103318865031e-01	-6.585864576487105992e-01	4.825577467548433641e-02
-9.201527103318865031e-01	-6.492448057671686978e-01	4.528992558511672761e-02
-9.201527103318865031e-01	-6.399031538856266854e-01	4.071078906549078363e-02
-9.201527103318865031e-01	-6.305615020040846730e-01	3.959642415278331190e-02
-9.201527103318865031e-01	-6.212198501225426606e-01	3.915338453486561648e-02
-9.201527103318865031e-01	-6.118781982410006481e-01	3.900417774693390460e-02
-9.201527103318865031e-01	-6.025365463594587467e-01	3.882503150961243849e-02
-9.201527103318865031e-01	-5.931948944779166233e-01	3.848839992069920390e-02
-9.201527103318865031e-01	-5.838532425963747219e-01	3.803600963104705052e-02
-9.201527103318865031e-01	-5.745115907148327095e-01	3.756347574419730689e-02
-9.201527103318865031e-01	-5.651699388332906970e-01	3.712652049188546605e-02
-9.201527103318865031e-01	-5.558282869517486846e-01	3.671380617247183703e-02
-9.201527103318865031e-01	-5.464866350702066722e-01	3.627214515331105005e-02
-9.201527103318865031e-01	-5.371449831886647708e-01	3.574363763664670235e-02
-9.201527103318865031e-01	-5.278033313071226473e-01	3.506645244191253924e-02
-9.201527103318865031e-01	-5.184616794255807459e-01	3.430408430835116262e-02
-9.201527103318865031e-01	-5.091200275440387335e-01	3.349498238581878617e-02
-9.201527103318865031e-01	-4.997783756624967211e-01	3.268106117895280133e-02
-9.201527103318865031e-01	-4.904367237809547642e-01	3.189575953582002299e-02
-9.201527103318865031e-01	-4.810950718994127517e-01	3.115941904241448929e-02
-9.201527103318865031e-01	-4.717534200178707393e-01	2.994510081627818621e-02
-9.201527103318865031e-01	-4.624117681363287824e-01	2.936287574407045117e-02
-9.201527103318865031e-01	-4.530701162547867700e-01	2.883525347754413784e-02
-9.201527103318865031e-01	-4.437284643732447575e-01	2.835870511395625210e-02
-9.201527103318865031e-01	-4.343868124917028006e-01	2.793135754665387535e-02
-9.201527103318865031e-01	-4.250451606101607327e-01	2.755376766278313724e-02
-9.201527103318865031e-01	-4.157035087286188313e-01	2.722240756394462072e-02
-9.201527103318865031e-01	-4.063618568470768189e-01	2.693653454714809575e-02
-9.201527103318865031e-01	-3.970202049655348064e-01	2.669537979632149310e-02
-9.201527103318865031e-01	-3.876785530839927940e-01	2.649523653113766003e-02
-9.201527103318865031e-01	-3.783369012024507816e-01	2.633849334212503418e-02
-9.201527103318865031e-01	-3.689952493209087692e-01	2.623410722014359389e-02
-9.201527103318865031e-01	-3.596535974393668678e-01	2.620714327544589051e-02
-9.201527103318865031e-01	-3.503119455578248553e-01	2.626399081756901691e-02
-9.201527103318865031e-01	-3.409702936762828429e-01	2.641308856113287057e-02
-9.201527103318865031e-01	-3.316286417947408305e-01	2.665655915043366186e-02
-9.201527103318865031e-01	-3.222869899131988181e-01	2.700112493691501567e-02
-9.201527103318865031e-01	-3.129453380316568056e-01	2.742853513327679627e-02
-9.201527103318865031e-01	-3.036036861501147932e-01	2.822689047299740614e-02
-9.201527103318865031e-01	-2.942620342685728918e-01	2.878197053909565400e-02
-9.201527103318865031e-01	-2.849203823870308794e-01	2.932331159644524857e-02
-9.201527103318865031e-01	-2.755787305054888670e-01	2.987514721330572845e-02
-9.201527103318865031e-01	-2.662370786239468545e-01	3.047911450241975670e-02
-9.201527103318865031e-01	-2.568954267424048421e-01	3.118814568386165526e-02
-9.201527103318865031e-01	-2.475537748608628297e-01	3.209808181397428434e-02
-9.201527103318865031e-01	-2.382121229793209283e-01	3.326583241418416131e-02
-9.201527103318865031e-01	-2.288704710977789158e-01	3.469429161049858434e-02
-9.201527103318865031e-01	-2.195288192162369034e-01	3.690311980963646710e-02
-9.201527103318865031e-01	-2.101871673346948910e-01	4.052686257161251110e-02
-9.201527103318865031e-01	-2.008455154531528786e-01	4.472333683077486105e-02
-9.201527103318865031e-01	-1.915038635716108661e-01	4.807713138127793495e-02
-9.201527103318865031e-01	-1.821622116900688537e-01	4.807186078225830772e-02
-9.201527103318865031e-01	-1.728205598085269523e-01	4.710070975045373143e-02
-9.201527103318865031e-01	-1.634789079269849399e-01	4.596926708188703997e-02
-9.201527103318865031e-01	-1.541372560454429275e-01	4.516615375131421972e-02
-9.201527103318865031e-01	-1.447956041639009150e-01	4.490901696961924205e-02
-9.201527103318865031e-01	-1.354539522823589026e-01	4.626743352623459427e-02
-9.201527103318865031e-01	-1.261123004008168902e-01	4.855698708461358981e-02
-9.201527103318865031e-01	-1.167706485192749888e-01	5.298786812708723704e-02
-9.201527103318865031e-01	-1.074289966377329764e-01	5.981802992517151057e-02
-9.201527103318865031e-01	-9.808734475619096393e-02	6.783187675333862687e-02
-9.201527103318865031e-01	-8.874569287464895151e-02	7.398724227921332774e-02
-9.201527103318865031e-01	-7.940404099310693908e-02	7.536177842746524802e-02
-9.201527103318865031e-01	-7.006238911156492666e-02	7.171862370464709979e-02
-9.201527103318865031e-01	-6.072073723002302525e-02	6.548866947030908270e-02
-9.201527103318865031e-01	-5.137908534848101283e-02	5.947637245527682970e-02
-9.201527103318865031e-01	-4.203743346693900040e-02	5.514752838917814232e-02
-9.201527103318865031e-01	-3.269578158539698798e-02	5.267620572338506391e-02
-9.201527103318865031e-01	-2.335412970385497555e-02	5.108409353563223010e-02
-9.201527103318865031e-01	-1.401247782231296313e-02	5.223557763115154601e-02
-9.201527103318865031e-01	-4.670825940770950702e-03	5.484133350636945237e-02
-9.201527103318865031e-01	4.670825940770950702e-03	5.888378132546408933e-02
-9.201527103318865031e-01	1.401247782231296313e-02	6.366624542913999762e-02
-9.201527103318865031e-01	2.335412970385497555e-02	6.763408517941724152e-02
-9.201527103318865031e-01	3.269578158539698798e-02	7.071297897567878354e-02
-9.201527103318865031e-01	4.203743346693900040e-02	6.737253466625493792e-02
-9.201527103318865031e-01	5.137908534848101283e-02	6.245290471405179344e-02
-9.201527103318865031e-01	6.072073723002291423e-02	5.809318806936039636e-02
-9.201527103318865031e-01	7.006238911156492666e-02	5.550247016049753013e-02
-9.201527103318865031e-01	7.940404099310705011e-02	5.454680727202645962e-02
-9.201527103318865031e-01	8.874569287464895151e-02	5.448423829304624433e-02
-9.201527103318865031e-01	9.808734475619085291e-02	5.490856320145131447e-02
-9.201527103318865031e-01	1.074289966377329764e-01	5.600454082744600603e-02
-9.201527103318865031e-01	1.167706485192748778e-01	5.813444701447936097e-02
-9.201527103318865031e-01	1.261123004008170012e-01	6.139582184830266048e-02
-9.201527103318865031e-01	1.354539522823589026e-01	6.551359487654453972e-02
-9.201527103318865031e-01	1.447956041639010261e-01	6.983967150443640137e-02
-9.201527103318865031e-01	1.541372560454429275e-01	7.234905302950238315e-02
-9.201527103318865031e-01	1.634789079269848289e-01	7.299810704905045078e-02
-9.201527103318865031e-01	1.728205598085269523e-01	7.189165917763751246e-02
-9.201527103318865031e-01	1.821622116900688537e-01	6.999892813493086008e-02
-9.201527103318865031e-01	1.915038635716109772e-01	6.847688044241939664e-02
-9.201527103318865031e-01	2.008455154531528786e-01	6.961216893861599253e-02
-9.201527103318865031e-01	2.101871673346947800e-01	6.981850752513681091e-02
-9.201527103318865031e-01	2.195288192162369034e-01	7.016941955810294951e-02
-9.201527103318865031e-01	2.288704710977788048e-01	7.075233633601366035e-02
-9.201527103318865031e-01	2.382121229793209283e-01	7.202578869951979657e-02
-9.201527103318865031e-01	2.475537748608628297e-01	7.441565773923662641e-02
-9.201527103318865031e-01	2.568954267424049531e-01	7.809115120117535169e-02
-9.201527103318865031e-01	2.662370786239468545e-01	8.296683151594982930e-02
-9.201527103318865031e-01	2.755787305054887559e-01	8.864812946500921775e-02
-9.201527103318865031e-01	2.849203823870308794e-01	9.425071311365662563e-02
-9.201527103318865031e-01	2.942620342685727808e-01	9.842588714639141645e-02
-9.201527103318865031e-01	3.036036861501149042e-01	9.979862104203450490e-02
-9.201527103318865031e-01	3.129453380316568056e-01	9.360525834517370580e-02
-9.201527103318865031e-01	3.222869899131989291e-01	8.736551682663153129e-02
-9.201527103318865031e-01	3.316286417947408305e-01	7.999837820621445716e-02
-9.201527103318865031e-01	3.409702936762827319e-01	7.350309020151812867e-02
-9.201527103318865031e-01	3.503119455578248553e-01	6.975872884156994469e-02
-9.201527103318865031e-01	3.596535974393667567e-01	6.984429745589836036e-02
-9.201527103318865031e-01	3.689952493209088802e-01	7.590195228236616687e-02
-9.201527103318865031e-01	3.783369012024507816e-01	8.201120043912853153e-02
-9.201527103318865031e-01	3.876785530839926830e-01	8.710061420522886844e-02
-9.201527103318865031e-01	3.970202049655348064e-01	8.960613312850528034e-02
-9.201527103318865031e-01	4.063618568470767078e-01	8.919633950931683819e-02
-9.201527103318865031e-01	4.157035087286188313e-01	8.691203020199898821e-02
-9.201527103318865031e-01	4.250451606101607327e-01	8.475635576382914427e-02
-9.201527103318865031e-01	4.343868124917028561e-01	8.489780386859749339e-02
-9.201527103318865031e-01	4.437284643732447575e-01	8.881634407806127118e-02
-9.201527103318865031e-01	4.530701162547866589e-01	9.669307405202252903e-02
-9.201527103318865031e-01	4.624117681363287824e-01	1.071975414777553981e-01
-9.201527103318865031e-01	4.717534200178706838e-01	1.177223165465896004e-01
-9.201527103318865031e-01	4.810950718994128072e-01	1.277189821484310817e-01
-9.201527103318865031e-01	4.904367237809547087e-01	1.260175726047593203e-01
-9.201527103318865031e-01	4.997783756624968321e-01	1.176417106319892214e-01
-9.201527103318865031e-01	5.091200275440387335e-01	1.049871419466062578e-01
-9.201527103318865031e-01	5.184616794255806349e-01	9.190877176393463799e-02
-9.201527103318865031e-01	5.278033313071227584e-01	8.212614209502078211e-02
-9.201527103318865031e-01	5.371449831886646598e-01	7.773410838961605784e-02
-9.201527103318865031e-01	5.464866350702067832e-01	8.268151957868494217e-02
-9.201527103318865031e-01	5.558282869517486846e-01	8.753030101781458794e-02
-9.201527103318865031e-01	5.651699388332908081e-01	9.116248233856100169e-02
-9.201527103318865031e-01	5.745115907148327095e-01	9.198610942495495657e-02
-9.201527103318865031e-01	5.838532425963746109e-01	8.983250286664742901e-02
-9.201527103318865031e-01	5.931948944779167343e-01	8.551843513330810442e-02
-9.201527103318865031e-01	6.025365463594586357e-01	8.017807755035839812e-02
-9.201527103318865031e-01	6.118781982410007592e-01	7.488670620609838569e-02
-9.201527103318865031e-01	6.212198501225426606e-01	7.063429337963979260e-02
-9.201527103318865031e-01	6.305615020040845620e-01	6.830915138509448259e-02
-9.201527103318865031e-01	6.399031538856266854e-01	6.844778239986867852e-02
-9.201527103318865031e-01	6.492448057671685868e-01	7.193000547382880083e-02
-9.201527103318865031e-01	6.585864576487107103e-01	7.602716110001958572e-02
-9.201527103318865031e-01	6.679281095302526117e-01	8.007811160727576483e-02
-9.201527103318865031e-01	6.772697614117947351e-01	8.303300515561043427e-02
-9.201527103318865031e-01	6.866114132933366365e-01	8.407300305789346118e-02
-9.201527103318865031e-01	6.959530651748785379e-01	8.262254345272598832e-02
-9.201527103318865031e-01	7.052947170564206614e-01	7.850221967837051062e-02
-9.201527103318865031e-01	7.146363689379625628e-01	6.737524725719158669e-02
-9.201527103318865031e-01	7.239780208195046862e-01	6.018247312604398103e-02
-9.201527103318865031e-01	7.333196727010465876e-01	5.436537361293078408e-02
-9.201527103318865031e-01	7.426613245825887111e-01	5.074830400109989897e-02
-9.201527103318865031e-01	7.520029764641306125e-01	4.923610245145283032e-02
-9.201527103318865031e-01	7.613446283456725139e-01	4.899557373640935076e-02
-9.201527103318865031e-01	7.706862802272146373e-01	4.896929634520160585e-02
-9.201527103318865031e-01	7.800279321087565387e-01	4.838161594115276964e-02
-9.201527103318865031e-01	7.893695839902986622e-01	4.697167751412070769e-02
-9.201527103318865031e-01	7.987112358718405636e-01	4.491919495619700609e-02
-9.201527103318865031e-01	8.080528877533824650e-01	4.260561438563628678e-02
-9.201527103318865031e-01	8.173945396349245884e-01	3.940521556258115565e-02
-9.201527103318865031e-01	8.267361915164664898e-01	3.765071740677330969e-02
-9.201527103318865031e-01	8.360778433980086133e-01	3.613529939237295624e-02
-9.201527103318865031e-01	8.454194952795505147e-01	3.477317770522175833e-02
-9.201527103318865031e-01	8.547611471610926381e-01	3.349815647681543551e-02
-9.201527103318865031e-01	8.641027990426345395e-01	3.228455045596274192e-02
-9.201527103318865031e-01	8.734444509241764409e-01	3.113057142273874603e-02
-9.201527103318865031e-01	8.827861028057185644e-01	2.940627164049271214e-02
-9.201527103318865031e-01	8.921277546872604658e-01	2.838924887067383745e-02
-9.201527103318865031e-01	9.014694065688025892e-01	2.744489500228357651e-02
-9.201527103318865031e-01	9.108110584503444906e-01	2.657810341111112307e-02
-9.201527103318865031e-01	9.201527103318866141e-01	2.577628315960699135e-02
-9.201527103318865031e-01	9.294943622134285155e-01	2.501504212612097253e-02
-9.108110584503444906e-01	-9.294943622134285155e-01	2.816510771246348924e-02
-9.108110584503444906e-01	-9.201527103318865031e-01	2.837806887292643535e-02
-9.108110584503444906e-01	-9.108110584503444906e-01	2.880864772695698045e-02
-9.108110584503444906e-01	-9.014694065688024782e-01	2.929841505126570128e-02
-9.108110584503444906e-01	-8.921277546872605768e-01	2.989306719662607192e-02
-9.108110584503444906e-01	-8.827861028057185644e-01	3.144708021805809467e-02
-9.108110584503444906e-01	-8.734444509241765520e-01	3.286779564815145438e-02
-9.108110584503444906e-01	-8.641027990426345395e-01	3.495234984402654371e-02
-9.108110584503444906e-01	-8.547611471610925271e-01	3.820345053262530488e-02
-9.108110584503444906e-01	-8.454194952795505147e-01	4.255903133862731780e-02
-9.108110584503444906e-01	-8.360778433980085023e-01	4.660334505548593270e-02
-9.108110584503444906e-01	-8.267361915164666009e-01	4.839091430782239273e-02
-9.108110584503444906e-01	-8.173945396349245884e-01	4.733974039977092985e-02
-9.108110584503444906e-01	-8.080528877533825760e-01	4.470966515395270735e-02
-9.108110584503444906e-01	-7.987112358718405636e-01	4.048581387629880679e-02
-9.108110584503444906e-01	-7.893695839902985512e-01	3.905339460360148646e-02
-9.108110584503444906e-01	-7.800279321087566498e-01	3.813409678850523954e-02
-9.108110584503444906e-01	-7.706862802272146373e-01	3.764633166060064179e-02
-9.108110584503444906e-01	-7.613446283456726249e-01	3.762338649057168916e-02
-9.108110584503444906e-01	-7.520029764641306125e-01	3.825311689034164436e-02
-9.108110584503444906e-01	-7.426613245825886001e-01	3.970102839469542844e-02
-9.108110584503444906e-01	-7.333196727010465876e-01	4.186015132819153467e-02
-9.108110584503444906e-01	-7.239780208195045752e-01	4.434874375805869517e-02
-9.108110584503444906e-01	-7.146363689379626738e-01	4.780773491156641020e-02
-9.108110584503444906e-01	-7.052947170564206614e-01	4.937089835301657070e-02
-9.108110584503444906e-01	-6.959530651748786489e-01	4.990478302687306050e-02
-9.108110584503444906e-01	-6.866114132933366365e-01	4.921252184590743650e-02
-9.108110584503444906e-01	-6.772697614117946241e-01	4.743321640988047705e-02
-9.108110584503444906e-01	-6.679281095302527227e-01	4.501990523517915982e-02
-9.108110584503444906e-01	-6.585864576487105992e-01	4.255920338134186465e-02
-9.108110584503444906e-01	-6.492448057671686978e-01	4.056160188472590633e-02
-9.108110584503444906e-01	-6.399031538856266854e-01	3.929012483848346587e-02
-9.108110584503444906e-01	-6.305615020040846730e-01	3.824177112618366847e-02
-9.108110584503444906e-01	-6.212198501225426606e-01	3.805827588797624367e-02
-9.108110584503444906e-01	-6.118781982410006481e-01	3.778025346087312414e-02
-9.108110584503444906e-01	-6.025365463594587467e-01	3.739609973796415021e-02
-9.108110584503444906e-01	-5.931948944779166233e-01	3.696954686188751171e-02
-9.108110584503444906e-01	-5.838532425963747219e-01	3.655708227992319342e-02
-9.108110584503444906e-01	-5.745115907148327095e-01	3.617577811111282599e-02
-9.108110584503444906e-01	-5.651699388332906970e-01	3.580929245835825364e-02
-9.108110584503444906e-01	-5.558282869517486846e-01	3.542438997099184306e-02
-9.108110584503444906e-01	-5.464866350702066722e-01	3.507287818116384265e-02
-9.108110584503444906e-01	-5.371449831886647708e-01	3.451242553985518074e-02
-9.108110584503444906e-01	-5.278033313071226473e-01	3.386691847525825916e-02
-9.108110584503444906e-01	-5.184616794255807459e-01	3.315607947324693966e-02
-9.108110584503444906e-01	-5.091200275440387335e-01	3.240983869782584209e-02
-9.108110584503444906e-01	-4.997783756624967211e-01	3.165981896057598610e-02
-9.108110584503444906e-01	-4.904367237809547642e-01	3.093196670075525762e-02
-9.108110584503444906e-01	-4.810950718994127517e-01	3.024496898208549334e-02
-9.108110584503444906e-01	-4.717534200178707393e-01	2.960941219602221050e-02
-9.108110584503444906e-01	-4.624117681363287824e-01	2.856685434904128115e-02
-9.108110584503444906e-01	-4.530701162547867700e-01	2.808466625578336442e-02
-9.108110584503444906e-01	-4.437284643732447575e-01	2.765790649351052358e-02
-9.108110584503444906e-01	-4.343868124917028006e-01	2.728658563519975946e-02
-9.108110584503444906e-01	-4.250451606101607327e-01	2.696915961019938704e-02
-9.108110584503444906e-01	-4.157035087286188313e-01	2.670277317449791868e-02
-9.108110584503444906e-01	-4.063618568470768189e-01	2.648791354777765492e-02
-9.108110584503444906e-01	-3.970202049655348064e-01	2.631914668499495125e-02
-9.108110584503444906e-01	-3.876785530839927940e-01	2.619350528219101942e-02
-9.108110584503444906e-01	-3.783369012024507816e-01	2.611343357556026451e-02
-9.108110584503444906e-01	-3.689952493209087692e-01	2.610092947200046837e-02
-9.108110584503444906e-01	-3.596535974393668678e-01	2.612320678051079786e-02
-9.108110584503444906e-01	-3.503119455578248553e-01	2.620883301389591302e-02
-9.108110584503444906e-01	-3.409702936762828429e-01	2.636332878743568447e-02
-9.108110584503444906e-01	-3.316286417947408305e-01	2.662165472617063558e-02
-9.108110584503444906e-01	-3.222869899131988181e-01	2.698484321516244483e-02
-9.108110584503444906e-01	-3.129453380316568056e-01	2.744192327186371558e-02
-9.108110584503444906e-01	-3.036036861501147932e-01	2.800848153570361515e-02
-9.108110584503444906e-01	-2.942620342685728918e-01	2.903341826400011177e-02
-9.108110584503444906e-01	-2.849203823870308794e-01	2.970740261068748750e-02
-9.108110584503444906e-01	-2.755787305054888670e-01	3.037035241560354093e-02
-9.108110584503444906e-01	-2.662370786239468545e-01	3.103933083234839893e-02
-9.108110584503444906e-01	-2.568954267424048421e-01	3.176153409395717636e-02
-9.108110584503444906e-01	-2.475537748608628297e-01	3.263652517877443926e-02
-9.108110584503444906e-01	-2.382121229793209283e-01	3.372980824799400729e-02
-9.108110584503444906e-01	-2.288704710977789158e-01	3.500704102941119139e-02
-9.108110584503444906e-01	-2.195288192162369034e-01	3.691935307221087814e-02
-9.108110584503444906e-01	-2.101871673346948910e-01	4.036839639727837770e-02
-9.108110584503444906e-01	-2.008455154531528786e-01	4.692247130857809395e-02
-9.108110584503444906e-01	-1.915038635716108661e-01	4.961409470216158329e-02
-9.108110584503444906e-01	-1.821622116900688537e-01	5.025920288658590473e-02
-9.108110584503444906e-01	-1.728205598085269523e-01	4.952686409014971092e-02
-9.108110584503444906e-01	-1.634789079269849399e-01	4.832789351229504343e-02
-9.108110584503444906e-01	-1.541372560454429275e-01	4.729127484453258395e-02
-9.108110584503444906e-01	-1.447956041639009150e-01	4.671691194144578924e-02
-9.108110584503444906e-01	-1.354539522823589026e-01	4.681487053314013769e-02
-9.108110584503444906e-01	-1.261123004008168902e-01	4.956285034886719065e-02
-9.108110584503444906e-01	-1.167706485192749888e-01	5.371330346673702794e-02
-9.108110584503444906e-01	-1.074289966377329764e-01	6.039746518554774818e-02
-9.108110584503444906e-01	-9.808734475619096393e-02	6.879780402816795815e-02
-9.108110584503444906e-01	-8.874569287464895151e-02	7.620111209094340698e-02
-9.108110584503444906e-01	-7.940404099310693908e-02	7.933937756213882420e-02
-9.108110584503444906e-01	-7.006238911156492666e-02	7.712105275292030493e-02
-9.108110584503444906e-01	-6.072073723002302525e-02	7.138723846634917325e-02
-9.108110584503444906e-01	-5.137908534848101283e-02	6.500184343903343820e-02
-9.108110584503444906e-01	-4.203743346693900040e-02	5.987659593119418200e-02
-9.108110584503444906e-01	-3.269578158539698798e-02	5.474470863524089070e-02
-9.108110584503444906e-01	-2.335412970385497555e-02	5.432107182158352893e-02
-9.108110584503444906e-01	-1.401247782231296313e-02	5.563220572928342933e-02
-9.108110584503444906e-01	-4.670825940770950702e-03	5.879400335621545737e-02
-9.108110584503444906e-01	4.670825940770950702e-03	6.369270587511627335e-02
-9.108110584503444906e-01	1.401247782231296313e-02	6.951141645623352960e-02
-9.108110584503444906e-01	2.335412970385497555e-02	7.456446275522882194e-02
-9.108110584503444906e-01	3.269578158539698798e-02	7.691204989610903042e-02
-9.108110584503444906e-01	4.203743346693900040e-02	7.541066035260152178e-02
-9.108110584503444906e-01	5.137908534848101283e-02	7.053147742678250731e-02
-9.108110584503444906e-01	6.072073723002291423e-02	6.570332659591050783e-02
-9.108110584503444906e-01	7.006238911156492666e-02	6.230129934465412911e-02
-9.108110584503444906e-01	7.940404099310705011e-02	6.043448579969318279e-02
-9.108110584503444906e-01	8.874569287464895151e-02	5.953662115532688814e-02
-9.108110584503444906e-01	9.808734475619085291e-02	5.927201456882215391e-02
-9.108110584503444906e-01	1.074289966377329764e-01	5.986471378995913278e-02
-9.108110584503444906e-01	1.167706485192748778e-01	6.175886662686345951e-02
-9.108110584503444906e-01	1.261123004008170012e-01	6.516916705386624487e-02
-9.108110584503444906e-01	1.354539522823589026e-01	7.165470157558583020e-02
-9.108110584503444906e-01	1.447956041639010261e-01	7.688825848825736609e-02
-9.108110584503444906e-01	1.541372560454429275e-01	8.096000175648945807e-02
-9.108110584503444906e-01	1.634789079269848289e-01	8.262834289426232437e-02
-9.108110584503444906e-01	1.728205598085269523e-01	8.156767680940370246e-02
-9.108110584503444906e-01	1.821622116900688537e-01	7.881807155525329123e-02
-9.108110584503444906e-01	1.915038635716109772e-01	7.612898763151133841e-02
-9.108110584503444906e-01	2.008455154531528786e-01	7.469524541098081227e-02
-9.108110584503444906e-01	2.101871673346947800e-01	7.599532129817861137e-02
-9.108110584503444906e-01	2.195288192162369034e-01	7.635655825945864006e-02
-9.108110584503444906e-01	2.288704710977788048e-01	7.676268640864891690e-02
-9.108110584503444906e-01	2.382121229793209283e-01	7.779113970364802400e-02
-9.108110584503444906e-01	2.475537748608628297e-01	8.018365172633402926e-02
-9.108110584503444906e-01	2.568954267424049531e-01	8.425550138447354676e-02
-9.108110584503444906e-01	2.662370786239468545e-01	8.973373146239028986e-02
-9.108110584503444906e-01	2.755787305054887559e-01	9.588471067053863650e-02
-9.108110584503444906e-01	2.849203823870308794e-01	1.015878862633106811e-01
-9.108110584503444906e-01	2.942620342685727808e-01	1.054383094387396497e-01
-9.108110584503444906e-01	3.036036861501149042e-01	1.039528184899405350e-01
-9.108110584503444906e-01	3.129453380316568056e-01	9.914072436626414353e-02
-9.108110584503444906e-01	3.222869899131989291e-01	9.146750857720170602e-02
-9.108110584503444906e-01	3.316286417947408305e-01	8.271512784334805746e-02
-9.108110584503444906e-01	3.409702936762827319e-01	7.507570609948432949e-02
-9.108110584503444906e-01	3.503119455578248553e-01	7.054562247653869966e-02
-9.108110584503444906e-01	3.596535974393667567e-01	7.020591878101997696e-02
-9.108110584503444906e-01	3.689952493209088802e-01	7.371919677684592165e-02
-9.108110584503444906e-01	3.783369012024507816e-01	8.310031116687409403e-02
-9.108110584503444906e-01	3.876785530839926830e-01	8.767219025391261022e-02
-9.108110584503444906e-01	3.970202049655348064e-01	8.955001198394650641e-02
-9.108110584503444906e-01	4.063618568470767078e-01	8.863456517678403035e-02
-9.108110584503444906e-01	4.157035087286188313e-01	8.609604720947885981e-02
-9.108110584503444906e-01	4.250451606101607327e-01	8.387948204513483164e-02
-9.108110584503444906e-01	4.343868124917028561e-01	8.393360337030028595e-02
-9.108110584503444906e-01	4.437284643732447575e-01	8.744609301199852969e-02
-9.108110584503444906e-01	4.530701162547866589e-01	9.435220967604386610e-02
-9.108110584503444906e-01	4.624117681363287824e-01	1.032617830476061371e-01
-9.108110584503444906e-01	4.717534200178706838e-01	1.173501444426355705e-01
-9.108110584503444906e-01	4.810950718994128072e-01	1.209746554859133655e-01
-9.108110584503444906e-01	4.904367237809547087e-01	1.188240686804478002e-01
-9.108110584503444906e-01	4.997783756624968321e-01	1.112828955215075383e-01
-9.108110584503444906e-01	5.091200275440387335e-01	1.007135437534564526e-01
-9.108110584503444906e-01	5.184616794255806349e-01	9.069409410183536246e-02
-9.108110584503444906e-01	5.278033313071227584e-01	8.457184478758889012e-02
-9.108110584503444906e-01	5.371449831886646598e-01	8.398139588275284340e-02
-9.108110584503444906e-01	5.464866350702067832e-01	8.811544056824628657e-02
-9.108110584503444906e-01	5.558282869517486846e-01	1.003828949240835045e-01
-9.108110584503444906e-01	5.651699388332908081e-01	1.031115458950307429e-01
-9.108110584503444906e-01	5.745115907148327095e-01	1.011451626919173674e-01
-9.108110584503444906e-01	5.838532425963746109e-01	9.517909417642476944e-02
-9.108110584503444906e-01	5.931948944779167343e-01	8.716932536530608289e-02
-9.108110584503444906e-01	6.025365463594586357e-01	7.920290501302884589e-02
-9.108110584503444906e-01	6.118781982410007592e-01	7.280961460623194825e-02
-9.108110584503444906e-01	6.212198501225426606e-01	6.888722733899481365e-02
-9.108110584503444906e-01	6.305615020040845620e-01	6.784145326645668606e-02
-9.108110584503444906e-01	6.399031538856266854e-01	7.082369248544420626e-02
-9.108110584503444906e-01	6.492448057671685868e-01	7.497407906765747587e-02
-9.108110584503444906e-01	6.585864576487107103e-01	7.934446483402969597e-02
-9.108110584503444906e-01	6.679281095302526117e-01	8.264934341259999595e-02
-9.108110584503444906e-01	6.772697614117947351e-01	8.402786420857231986e-02
-9.108110584503444906e-01	6.866114132933366365e-01	8.307906137608532526e-02
-9.108110584503444906e-01	6.959530651748785379e-01	7.973417570730464976e-02
-9.108110584503444906e-01	7.052947170564206614e-01	7.424709828908905573e-02
-9.108110584503444906e-01	7.146363689379625628e-01	6.733503520337551229e-02
-9.108110584503444906e-01	7.239780208195046862e-01	5.608236271980816812e-02
-9.108110584503444906e-01	7.333196727010465876e-01	5.148818108825172629e-02
-9.108110584503444906e-01	7.426613245825887111e-01	4.927632728284992575e-02
-9.108110584503444906e-01	7.520029764641306125e-01	4.907764466205766229e-02
-9.108110584503444906e-01	7.613446283456725139e-01	4.984851238668102508e-02
-9.108110584503444906e-01	7.706862802272146373e-01	5.041244615060121170e-02
-9.108110584503444906e-01	7.800279321087565387e-01	4.997896723331116120e-02
-9.108110584503444906e-01	7.893695839902986622e-01	4.836856789125035944e-02
-9.108110584503444906e-01	7.987112358718405636e-01	4.590472223133394009e-02
-9.108110584503444906e-01	8.080528877533824650e-01	4.167369836673883582e-02
-9.108110584503444906e-01	8.173945396349245884e-01	3.933634932343040708e-02
-9.108110584503444906e-01	8.267361915164664898e-01	3.739969359403789301e-02
-9.108110584503444906e-01	8.360778433980086133e-01	3.580882344957265345e-02
-9.108110584503444906e-01	8.454194952795505147e-01	3.444177500745183168e-02
-9.108110584503444906e-01	8.547611471610926381e-01	3.319409106820852412e-02
-9.108110584503444906e-01	8.641027990426345395e-01	3.200606520994007942e-02
-9.108110584503444906e-01	8.734444509241764409e-01	3.085046447317462207e-02
-9.108110584503444906e-01	8.827861028057185644e-01	2.972098144685931392e-02
-9.108110584503444906e-01	8.921277546872604658e-01	2.803763056835172074e-02
-9.108110584503444906e-01	9.014694065688025892e-01	2.703726836901674396e-02
-9.108110584503444906e-01	9.108110584503444906e-01	2.611658498767099532e-02
-9.108110584503444906e-01	9.201527103318866141e-01	2.526267876333093340e-02
-9.108110584503444906e-01	9.294943622134285155e-01	2.445321635302594859e-02
-9.014694065688024782e-01	-9.294943622134285155e-01	2.695844035674401645e-02
-9.014694065688024782e-01	-9.201527103318865031e-01	2.736273598085849773e-02
-9.014694065688024782e-01	-9.108110584503444906e-01	2.792646496581509263e-02
-9.014694065688024782e-01	-9.014694065688024782e-01	2.852017659793787754e-02
-9.014694065688024782e-01	-8.921277546872605768e-01	2.985000953242897964e-02
-9.014694065688024782e-01	-8.827861028057185644e-01	3.101814180035414314e-02
-9.014694065688024782e-01	-8.734444509241765520e-01	3.266319490219332655e-02
-9.014694065688024782e-01	-8.641027990426345395e-01	3.512884939921187555e-02
-9.014694065688024782e-01	-8.547611471610925271e-01	3.869839667631180813e-02
-9.014694065688024782e-01	-8.454194952795505147e-01	4.271329597325471822e-02
-9.014694065688024782e-01	-8.360778433980085023e-01	4.546362446549876563e-02
-9.014694065688024782e-01	-8.267361915164666009e-01	4.568188156377753217e-02
-9.014694065688024782e-01	-8.173945396349245884e-01	4.386632949162256462e-02
-9.014694065688024782e-01	-8.080528877533825760e-01	4.152214941865867148e-02
-9.014694065688024782e-01	-7.987112358718405636e-01	3.957307994324921890e-02
-9.014694065688024782e-01	-7.893695839902985512e-01	3.709909417668247333e-02
-9.014694065688024782e-01	-7.800279321087566498e-01	3.642809850825927398e-02
-9.014694065688024782e-01	-7.706862802272146373e-01	3.619827191322867732e-02
-9.014694065688024782e-01	-7.613446283456726249e-01	3.641425255640549224e-02
-9.014694065688024782e-01	-7.520029764641306125e-01	3.732818186852138176e-02
-9.014694065688024782e-01	-7.426613245825886001e-01	3.914743630269057473e-02
-9.014694065688024782e-01	-7.333196727010465876e-01	4.164918077692469217e-02
-9.014694065688024782e-01	-7.239780208195045752e-01	4.539042155475270929e-02
-9.014694065688024782e-01	-7.146363689379626738e-01	4.695908657072744852e-02
-9.014694065688024782e-01	-7.052947170564206614e-01	4.731659616952787334e-02
-9.014694065688024782e-01	-6.959530651748786489e-01	4.637140649042621743e-02
-9.014694065688024782e-01	-6.866114132933366365e-01	4.441350022573407885e-02
-9.014694065688024782e-01	-6.772697614117946241e-01	4.205788081388027455e-02
-9.014694065688024782e-01	-6.679281095302527227e-01	3.997388580187406781e-02
-9.014694065688024782e-01	-6.585864576487105992e-01	3.856493054543395915e-02
-9.014694065688024782e-01	-6.492448057671686978e-01	3.783852287241751960e-02
-9.014694065688024782e-01	-6.399031538856266854e-01	3.753655844814186848e-02
-9.014694065688024782e-01	-6.305615020040846730e-01	3.737057284542993213e-02
-9.014694065688024782e-01	-6.212198501225426606e-01	3.668267778415039426e-02
-9.014694065688024782e-01	-6.118781982410006481e-01	3.637528716742789020e-02
-9.014694065688024782e-01	-6.025365463594587467e-01	3.602457735357263852e-02
-9.014694065688024782e-01	-5.931948944779166233e-01	3.564269120658101336e-02
-9.014694065688024782e-01	-5.838532425963747219e-01	3.524671941552841997e-02
-9.014694065688024782e-01	-5.745115907148327095e-01	3.485216392063773816e-02
-9.014694065688024782e-01	-5.651699388332906970e-01	3.446159723671690656e-02
-9.014694065688024782e-01	-5.558282869517486846e-01	3.419116941863327430e-02
-9.014694065688024782e-01	-5.464866350702066722e-01	3.373222742397024437e-02
-9.014694065688024782e-01	-5.371449831886647708e-01	3.321022991976571581e-02
-9.014694065688024782e-01	-5.278033313071226473e-01	3.262242178689244571e-02
-9.014694065688024782e-01	-5.184616794255807459e-01	3.198128239133829487e-02
-9.014694065688024782e-01	-5.091200275440387335e-01	3.130798609621666950e-02
-9.014694065688024782e-01	-4.997783756624967211e-01	3.062794975632199268e-02
-9.014694065688024782e-01	-4.904367237809547642e-01	2.996478006029492519e-02
-9.014694065688024782e-01	-4.810950718994127517e-01	2.933850052748236681e-02
-9.014694065688024782e-01	-4.717534200178707393e-01	2.876330817422122557e-02
-9.014694065688024782e-01	-4.624117681363287824e-01	2.824520172377098168e-02
-9.014694065688024782e-01	-4.530701162547867700e-01	2.742175055692740518e-02
-9.014694065688024782e-01	-4.437284643732447575e-01	2.705969838482160522e-02
-9.014694065688024782e-01	-4.343868124917028006e-01	2.674661899244066762e-02
-9.014694065688024782e-01	-4.250451606101607327e-01	2.647981090394821782e-02
-9.014694065688024782e-01	-4.157035087286188313e-01	2.626158146691627907e-02
-9.014694065688024782e-01	-4.063618568470768189e-01	2.609332552516684112e-02
-9.014694065688024782e-01	-3.970202049655348064e-01	2.597354471792153244e-02
-9.014694065688024782e-01	-3.876785530839927940e-01	2.595380786554038477e-02
-9.014694065688024782e-01	-3.783369012024507816e-01	2.593854151578971201e-02
-9.014694065688024782e-01	-3.689952493209087692e-01	2.597370645258599911e-02
-9.014694065688024782e-01	-3.596535974393668678e-01	2.605768682279652540e-02
-9.014694065688024782e-01	-3.503119455578248553e-01	2.618714506112301832e-02
-9.014694065688024782e-01	-3.409702936762828429e-01	2.638716139938763333e-02
-9.014694065688024782e-01	-3.316286417947408305e-01	2.667228484409201253e-02
-9.014694065688024782e-01	-3.222869899131988181e-01	2.704348856757833597e-02
-9.014694065688024782e-01	-3.129453380316568056e-01	2.751282104022110056e-02
-9.014694065688024782e-01	-3.036036861501147932e-01	2.810241782406514705e-02
-9.014694065688024782e-01	-2.942620342685728918e-01	2.880527280400391882e-02
-9.014694065688024782e-01	-2.849203823870308794e-01	3.000688751982922078e-02
-9.014694065688024782e-01	-2.755787305054888670e-01	3.078463050854033864e-02
-9.014694065688024782e-01	-2.662370786239468545e-01	3.155080694021668297e-02
-9.014694065688024782e-01	-2.568954267424048421e-01	3.233746178713307190e-02
-9.014694065688024782e-01	-2.475537748608628297e-01	3.322617305327316833e-02
-9.014694065688024782e-01	-2.382121229793209283e-01	3.430281195438355385e-02
-9.014694065688024782e-01	-2.288704710977789158e-01	3.551419190719437569e-02
-9.014694065688024782e-01	-2.195288192162369034e-01	3.720657307804693670e-02
-9.014694065688024782e-01	-2.101871673346948910e-01	4.268614170808532338e-02
-9.014694065688024782e-01	-2.008455154531528786e-01	4.754223386608182056e-02
-9.014694065688024782e-01	-1.915038635716108661e-01	5.112669587586125830e-02
-9.014694065688024782e-01	-1.821622116900688537e-01	5.252339786860988485e-02
-9.014694065688024782e-01	-1.728205598085269523e-01	5.214142281859471956e-02
-9.014694065688024782e-01	-1.634789079269849399e-01	5.092631979944740178e-02
-9.014694065688024782e-01	-1.541372560454429275e-01	4.965083354873157939e-02
-9.014694065688024782e-01	-1.447956041639009150e-01	4.873479327140339823e-02
-9.014694065688024782e-01	-1.354539522823589026e-01	4.844627729634179425e-02
-9.014694065688024782e-01	-1.261123004008168902e-01	4.924392413933116608e-02
-9.014694065688024782e-01	-1.167706485192749888e-01	5.383729550368020200e-02
-9.014694065688024782e-01	-1.074289966377329764e-01	5.953664538401702566e-02
-9.014694065688024782e-01	-9.808734475619096393e-02	6.727068933603305712e-02
-9.014694065688024782e-01	-8.874569287464895151e-02	7.500361220367408877e-02
-9.014694065688024782e-01	-7.940404099310693908e-02	7.956110350129261266e-02
-9.014694065688024782e-01	-7.006238911156492666e-02	7.918569608726810927e-02
-9.014694065688024782e-01	-6.072073723002302525e-02	7.490323800323522851e-02
-9.014694065688024782e-01	-5.137908534848101283e-02	6.919141895342115212e-02
-9.014694065688024782e-01	-4.203743346693900040e-02	6.113995556512566432e-02
-9.014694065688024782e-01	-3.269578158539698798e-02	5.845402045994765178e-02
-9.014694065688024782e-01	-2.335412970385497555e-02	5.763922676471155970e-02
-9.014694065688024782e-01	-1.401247782231296313e-02	5.877348709809440686e-02
-9.014694065688024782e-01	-4.670825940770950702e-03	6.190560404052748017e-02
-9.014694065688024782e-01	4.670825940770950702e-03	6.680114453393856677e-02
-9.014694065688024782e-01	1.401247782231296313e-02	7.261515388500681956e-02
-9.014694065688024782e-01	2.335412970385497555e-02	7.780550039198674828e-02
-9.014694065688024782e-01	3.269578158539698798e-02	8.063180112234934194e-02
-9.014694065688024782e-01	4.203743346693900040e-02	8.012711005411181364e-02
-9.014694065688024782e-01	5.137908534848101283e-02	7.527815725758603416e-02
-9.014694065688024782e-01	6.072073723002291423e-02	7.111302764199423088e-02
-9.014694065688024782e-01	7.006238911156492666e-02	6.783201898199445190e-02
-9.014694065688024782e-01	7.940404099310705011e-02	6.569737085956611766e-02
-9.014694065688024782e-01	8.874569287464895151e-02	6.436777393264826730e-02
-9.014694065688024782e-01	9.808734475619085291e-02	6.360835245658005843e-02
-9.014694065688024782e-01	1.074289966377329764e-01	6.362345412241258991e-02
-9.014694065688024782e-01	1.167706485192748778e-01	6.483720644237790653e-02
-9.014694065688024782e-01	1.261123004008170012e-01	6.914806042474308523e-02
-9.014694065688024782e-01	1.354539522823589026e-01	7.412983457363933604e-02
-9.014694065688024782e-01	1.447956041639010261e-01	7.968408878495321368e-02
-9.014694065688024782e-01	1.541372560454429275e-01	8.454556651387282185e-02
-9.014694065688024782e-01	1.634789079269848289e-01	8.720124975982326831e-02
-9.014694065688024782e-01	1.728205598085269523e-01	8.682941591909863754e-02
-9.014694065688024782e-01	1.821622116900688537e-01	8.412558923554749879e-02
-9.014694065688024782e-01	1.915038635716109772e-01	8.097836306350349178e-02
-9.014694065688024782e-01	2.008455154531528786e-01	7.906202280758764522e-02
-9.014694065688024782e-01	2.101871673346947800e-01	7.868490971828108471e-02
-9.014694065688024782e-01	2.195288192162369034e-01	7.957877675782656923e-02
-9.014694065688024782e-01	2.288704710977788048e-01	7.967927368018741519e-02
-9.014694065688024782e-01	2.382121229793209283e-01	8.024997878844977728e-02
-9.014694065688024782e-01	2.475537748608628297e-01	8.235912922081931042e-02
-9.014694065688024782e-01	2.568954267424049531e-01	8.651357727699894584e-02
-9.014694065688024782e-01	2.662370786239468545e-01	9.225301309029212971e-02
-9.014694065688024782e-01	2.755787305054887559e-01	9.845949784549876127e-02
-9.014694065688024782e-01	2.849203823870308794e-01	1.038143840351130748e-01
-9.014694065688024782e-01	2.942620342685727808e-01	1.077823898833591976e-01
-9.014694065688024782e-01	3.036036861501149042e-01	1.061358695388991136e-01
-9.014694065688024782e-01	3.129453380316568056e-01	1.009065525893285131e-01
-9.014694065688024782e-01	3.222869899131989291e-01	9.313389576565700434e-02
-9.014694065688024782e-01	3.316286417947408305e-01	8.468391991460091917e-02
-9.014694065688024782e-01	3.409702936762827319e-01	7.771978026736964251e-02
-9.014694065688024782e-01	3.503119455578248553e-01	7.406977672745790331e-02
-9.014694065688024782e-01	3.596535974393667567e-01	7.455444962244654750e-02
-9.014694065688024782e-01	3.689952493209088802e-01	7.855401247244518659e-02
-9.014694065688024782e-01	3.783369012024507816e-01	8.417008839798659214e-02
-9.014694065688024782e-01	3.876785530839926830e-01	8.906359276205617903e-02
-9.014694065688024782e-01	3.970202049655348064e-01	9.237419838810238815e-02
-9.014694065688024782e-01	4.063618568470767078e-01	9.013875156231047903e-02
-9.014694065688024782e-01	4.157035087286188313e-01	8.654469282221115278e-02
-9.014694065688024782e-01	4.250451606101607327e-01	8.343874771848072691e-02
-9.014694065688024782e-01	4.343868124917028561e-01	8.248862305687083840e-02
-9.014694065688024782e-01	4.437284643732447575e-01	8.459405533683941880e-02
-9.014694065688024782e-01	4.530701162547866589e-01	8.955229725686414399e-02
-9.014694065688024782e-01	4.624117681363287824e-01	1.015809257846053831e-01
-9.014694065688024782e-01	4.717534200178706838e-01	1.072763789234984222e-01
-9.014694065688024782e-01	4.810950718994128072e-01	1.095366176655858115e-01
-9.014694065688024782e-01	4.904367237809547087e-01	1.074890825297278724e-01
-9.014694065688024782e-01	4.997783756624968321e-01	1.017887427112435794e-01
-9.014694065688024782e-01	5.091200275440387335e-01	9.462168442715558625e-02
-9.014694065688024782e-01	5.184616794255806349e-01	8.905938209499580926e-02
-9.014694065688024782e-01	5.278033313071227584e-01	8.782457323139430949e-02
-9.014694065688024782e-01	5.371449831886646598e-01	9.191922704139426914e-02
-9.014694065688024782e-01	5.464866350702067832e-01	9.986785644051562882e-02
-9.014694065688024782e-01	5.558282869517486846e-01	1.081839073962340830e-01
-9.014694065688024782e-01	5.651699388332908081e-01	1.164434289723213778e-01
-9.014694065688024782e-01	5.745115907148327095e-01	1.116852487566606933e-01
-9.014694065688024782e-01	5.838532425963746109e-01	1.019578738863625711e-01
-9.014694065688024782e-01	5.931948944779167343e-01	9.033788626646341302e-02
-9.014694065688024782e-01	6.025365463594586357e-01	7.982190010253069345e-02
-9.014694065688024782e-01	6.118781982410007592e-01	7.230783161289412730e-02
-9.014694065688024782e-01	6.212198501225426606e-01	6.848588857731684187e-02
-9.014694065688024782e-01	6.305615020040845620e-01	6.894927714538187646e-02
-9.014694065688024782e-01	6.399031538856266854e-01	7.234560771742208629e-02
-9.014694065688024782e-01	6.492448057671685868e-01	7.672323784343414166e-02
-9.014694065688024782e-01	6.585864576487107103e-01	8.055833218325207656e-02
-9.014694065688024782e-01	6.679281095302526117e-01	8.262658061211919369e-02
-9.014694065688024782e-01	6.772697614117947351e-01	8.233822201950825870e-02
-9.014694065688024782e-01	6.866114132933366365e-01	7.970877905085715920e-02
-9.014694065688024782e-01	6.959530651748785379e-01	7.511125270332413839e-02
-9.014694065688024782e-01	7.052947170564206614e-01	6.912119671180280700e-02
-9.014694065688024782e-01	7.146363689379625628e-01	6.255434879004945214e-02
-9.014694065688024782e-01	7.239780208195046862e-01	5.648802877380923460e-02
-9.014694065688024782e-01	7.333196727010465876e-01	5.065444351802834977e-02
-9.014694065688024782e-01	7.426613245825887111e-01	5.000170173465297990e-02
-9.014694065688024782e-01	7.520029764641306125e-01	5.101443107319375558e-02
-9.014694065688024782e-01	7.613446283456725139e-01	5.252022563505565761e-02
-9.014694065688024782e-01	7.706862802272146373e-01	5.330821186380454990e-02
-9.014694065688024782e-01	7.800279321087565387e-01	5.264203591915730951e-02
-9.014694065688024782e-01	7.893695839902986622e-01	5.047592709262961608e-02
-9.014694065688024782e-01	7.987112358718405636e-01	4.531568582780415300e-02
-9.014694065688024782e-01	8.080528877533824650e-01	4.214702172950561543e-02
-9.014694065688024782e-01	8.173945396349245884e-01	3.943298793151661652e-02
-9.014694065688024782e-01	8.267361915164664898e-01	3.730113243347635277e-02
-9.014694065688024782e-01	8.360778433980086133e-01	3.565418106605204585e-02
-9.014694065688024782e-01	8.454194952795505147e-01	3.431025697688564607e-02
-9.014694065688024782e-01	8.547611471610926381e-01	3.310817723580228300e-02
-9.014694065688024782e-01	8.641027990426345395e-01	3.194405200230016062e-02
-9.014694065688024782e-01	8.734444509241764409e-01	3.076912189297092287e-02
-9.014694065688024782e-01	8.827861028057185644e-01	2.958449675248393113e-02
-9.014694065688024782e-01	8.921277546872604658e-01	2.842668298713521557e-02
-9.014694065688024782e-01	9.014694065688025892e-01	2.675793155476709206e-02
-9.014694065688024782e-01	9.108110584503444906e-01	2.577156551375807056e-02
-9.014694065688024782e-01	9.201527103318866141e-01	2.485980263400167783e-02
-9.014694065688024782e-01	9.294943622134285155e-01	2.400150544595748558e-02
-8.921277546872605768e-01	-9.294943622134285155e-01	2.640993608419680422e-02
-8.921277546872605768e-01	-9.201527103318865031e-01	2.688742947691376284e-02
-8.921277546872605768e-01	-9.108110584503444906e-01	2.749761615694060538e-02
-8.921277546872605768e-01	-9.014694065688024782e-01	2.813301516937187149e-02
-8.921277546872605768e-01	-8.921277546872605768e-01	2.924836823765335908e-02
-8.921277546872605768e-01	-8.827861028057185644e-01	3.056677390206617023e-02
-8.921277546872605768e-01	-8.734444509241765520e-01	3.245943177839111238e-02
-8.921277546872605768e-01	-8.641027990426345395e-01	3.524270114348353189e-02
-8.921277546872605768e-01	-8.547611471610925271e-01	3.882034527995237988e-02
-8.921277546872605768e-01	-8.454194952795505147e-01	4.206124716257436669e-02
-8.921277546872605768e-01	-8.360778433980085023e-01	4.343919626092091618e-02
-8.921277546872605768e-01	-8.267361915164666009e-01	4.260773286961139911e-02
-8.921277546872605768e-01	-8.173945396349245884e-01	4.068732051917679088e-02
-8.921277546872605768e-01	-8.080528877533825760e-01	3.882859957995421496e-02
-8.921277546872605768e-01	-7.987112358718405636e-01	3.732180876601576269e-02
-8.921277546872605768e-01	-7.893695839902985512e-01	3.618550648288897109e-02
-8.921277546872605768e-01	-7.800279321087566498e-01	3.566856451954488610e-02
-8.921277546872605768e-01	-7.706862802272146373e-01	3.555919800487433030e-02
-8.921277546872605768e-01	-7.613446283456726249e-01	3.586364882227489892e-02
-8.921277546872605768e-01	-7.520029764641306125e-01	3.690734109781274030e-02
-8.921277546872605768e-01	-7.426613245825886001e-01	3.891199619144135313e-02
-8.921277546872605768e-01	-7.333196727010465876e-01	4.154651949681833351e-02
-8.921277546872605768e-01	-7.239780208195045752e-01	4.467883901988218415e-02
-8.921277546872605768e-01	-7.146363689379626738e-01	4.516294081596835402e-02
-8.921277546872605768e-01	-7.052947170564206614e-01	4.414845549590269008e-02
-8.921277546872605768e-01	-6.959530651748786489e-01	4.208162730463008150e-02
-8.921277546872605768e-01	-6.866114132933366365e-01	3.974525230685602845e-02
-8.921277546872605768e-01	-6.772697614117946241e-01	3.788585573920789235e-02
-8.921277546872605768e-01	-6.679281095302527227e-01	3.683439588919378699e-02
-8.921277546872605768e-01	-6.585864576487105992e-01	3.642565631530379766e-02
-8.921277546872605768e-01	-6.492448057671686978e-01	3.627989205310269000e-02
-8.921277546872605768e-01	-6.399031538856266854e-01	3.614426719689459166e-02
-8.921277546872605768e-01	-6.305615020040846730e-01	3.596936117125230231e-02
-8.921277546872605768e-01	-6.212198501225426606e-01	3.599290730551479855e-02
-8.921277546872605768e-01	-6.118781982410006481e-01	3.571755600256564661e-02
-8.921277546872605768e-01	-6.025365463594587467e-01	3.538313350040817734e-02
-8.921277546872605768e-01	-5.931948944779166233e-01	3.499783457309794954e-02
-8.921277546872605768e-01	-5.838532425963747219e-01	3.458980406166137916e-02
-8.921277546872605768e-01	-5.745115907148327095e-01	3.418359367546709715e-02
-8.921277546872605768e-01	-5.651699388332906970e-01	3.378440240323506844e-02
-8.921277546872605768e-01	-5.558282869517486846e-01	3.283016496544813312e-02
-8.921277546872605768e-01	-5.464866350702066722e-01	3.238290275120263989e-02
-8.921277546872605768e-01	-5.371449831886647708e-01	3.189010428372603123e-02
-8.921277546872605768e-01	-5.278033313071226473e-01	3.134924016831203142e-02
-8.921277546872605768e-01	-5.184616794255807459e-01	3.077035124085782808e-02
-8.921277546872605768e-01	-5.091200275440387335e-01	3.017126113290738085e-02
-8.921277546872605768e-01	-4.997783756624967211e-01	2.957431287851606042e-02
-8.921277546872605768e-01	-4.904367237809547642e-01	2.900234735405304159e-02
-8.921277546872605768e-01	-4.810950718994127517e-01	2.847131484299502552e-02
-8.921277546872605768e-01	-4.717534200178707393e-01	2.798919717094910595e-02
-8.921277546872605768e-01	-4.624117681363287824e-01	2.755624646755436280e-02
-8.921277546872605768e-01	-4.530701162547867700e-01	2.713203971097244080e-02
-8.921277546872605768e-01	-4.437284643732447575e-01	2.679756884624848873e-02
-8.921277546872605768e-01	-4.343868124917028006e-01	2.650687068994934947e-02
-8.921277546872605768e-01	-4.250451606101607327e-01	2.626181787173094417e-02
-8.921277546872605768e-01	-4.157035087286188313e-01	2.606239110818775462e-02
-8.921277546872605768e-01	-4.063618568470768189e-01	2.591352222467660157e-02
-8.921277546872605768e-01	-3.970202049655348064e-01	2.581702275713130407e-02
-8.921277546872605768e-01	-3.876785530839927940e-01	2.570892086418910538e-02
-8.921277546872605768e-01	-3.783369012024507816e-01	2.575171339519895589e-02
-8.921277546872605768e-01	-3.689952493209087692e-01	2.584584890143395292e-02
-8.921277546872605768e-01	-3.596535974393668678e-01	2.598377168208209145e-02
-8.921277546872605768e-01	-3.503119455578248553e-01	2.617786721419999157e-02
-8.921277546872605768e-01	-3.409702936762828429e-01	2.643459245441904734e-02
-8.921277546872605768e-01	-3.316286417947408305e-01	2.675968325540874562e-02
-8.921277546872605768e-01	-3.222869899131988181e-01	2.717227817513620178e-02
-8.921277546872605768e-01	-3.129453380316568056e-01	2.766843019533703901e-02
-8.921277546872605768e-01	-3.036036861501147932e-01	2.827152861990823302e-02
-8.921277546872605768e-01	-2.942620342685728918e-01	2.899838613576097984e-02
-8.921277546872605768e-01	-2.849203823870308794e-01	2.980854836198302410e-02
-8.921277546872605768e-01	-2.755787305054888670e-01	3.097191997255426335e-02
-8.921277546872605768e-01	-2.662370786239468545e-01	3.178631418779521989e-02
-8.921277546872605768e-01	-2.568954267424048421e-01	3.260866700442318494e-02
-8.921277546872605768e-01	-2.475537748608628297e-01	3.351502971570335943e-02
-8.921277546872605768e-01	-2.382121229793209283e-01	3.460057614523074504e-02
-8.921277546872605768e-01	-2.288704710977789158e-01	3.580786462642112505e-02
-8.921277546872605768e-01	-2.195288192162369034e-01	3.884563039626686559e-02
-8.921277546872605768e-01	-2.101871673346948910e-01	4.292825720597009953e-02
-8.921277546872605768e-01	-2.008455154531528786e-01	4.819862345575921803e-02
-8.921277546872605768e-01	-1.915038635716108661e-01	5.261498761745876662e-02
-8.921277546872605768e-01	-1.821622116900688537e-01	5.483581116515338222e-02
-8.921277546872605768e-01	-1.728205598085269523e-01	5.494430869322686900e-02
-8.921277546872605768e-01	-1.634789079269849399e-01	5.382669367292784723e-02
-8.921277546872605768e-01	-1.541372560454429275e-01	5.235201514190759853e-02
-8.921277546872605768e-01	-1.447956041639009150e-01	5.107352232530257274e-02
-8.921277546872605768e-01	-1.354539522823589026e-01	5.034979311072686203e-02
-8.921277546872605768e-01	-1.261123004008168902e-01	5.059030649765981769e-02
-8.921277546872605768e-01	-1.167706485192749888e-01	5.223232696421471061e-02
-8.921277546872605768e-01	-1.074289966377329764e-01	5.865563783803634523e-02
-8.921277546872605768e-01	-9.808734475619096393e-02	6.563003674487766226e-02
-8.921277546872605768e-01	-8.874569287464895151e-02	7.306575088322513067e-02
-8.921277546872605768e-01	-7.940404099310693908e-02	7.799934931594523779e-02
-8.921277546872605768e-01	-7.006238911156492666e-02	7.848016535778773450e-02
-8.921277546872605768e-01	-6.072073723002302525e-02	7.513673455312426530e-02
-8.921277546872605768e-01	-5.137908534848101283e-02	6.789179116363749933e-02
-8.921277546872605768e-01	-4.203743346693900040e-02	6.384372411058611418e-02
-8.921277546872605768e-01	-3.269578158539698798e-02	6.111120302407004740e-02
-8.921277546872605768e-01	-2.335412970385497555e-02	6.000301065224662028e-02
-8.921277546872605768e-01	-1.401247782231296313e-02	6.068539870675793146e-02
-8.921277546872605768e-01	-4.670825940770950702e-03	6.314293010627827774e-02
-8.921277546872605768e-01	4.670825940770950702e-03	6.705028360786621788e-02
-8.921277546872605768e-01	1.401247782231296313e-02	7.165847523765450644e-02
-8.921277546872605768e-01	2.335412970385497555e-02	7.582640389560775518e-02
-8.921277546872605768e-01	3.269578158539698798e-02	7.835462432932291388e-02
-8.921277546872605768e-01	4.203743346693900040e-02	7.856094394341803233e-02
-8.921277546872605768e-01	5.137908534848101283e-02	7.669316828322100821e-02
-8.921277546872605768e-01	6.072073723002291423e-02	7.221507339531298142e-02
-8.921277546872605768e-01	7.006238911156492666e-02	6.938396223617732117e-02
-8.921277546872605768e-01	7.940404099310705011e-02	6.744198864455075437e-02
-8.921277546872605768e-01	8.874569287464895151e-02	6.615322355479388849e-02
-8.921277546872605768e-01	9.808734475619085291e-02	6.532676444334106769e-02
-8.921277546872605768e-01	1.074289966377329764e-01	6.512379278270991056e-02
-8.921277546872605768e-01	1.167706485192748778e-01	6.699617289127549058e-02
-8.921277546872605768e-01	1.261123004008170012e-01	6.929548327178608469e-02
-8.921277546872605768e-01	1.354539522823589026e-01	7.278860434374927191e-02
-8.921277546872605768e-01	1.447956041639010261e-01	7.720514019209029355e-02
-8.921277546872605768e-01	1.541372560454429275e-01	8.173388422239781514e-02
-8.921277546872605768e-01	1.634789079269848289e-01	8.501157788193432208e-02
-8.921277546872605768e-01	1.728205598085269523e-01	8.583343232252928223e-02
-8.921277546872605768e-01	1.821622116900688537e-01	8.419685330916604205e-02
-8.921277546872605768e-01	1.915038635716109772e-01	8.153150850013413109e-02
-8.921277546872605768e-01	2.008455154531528786e-01	7.959861801464189479e-02
-8.921277546872605768e-01	2.101871673346947800e-01	7.907074808880143468e-02
-8.921277546872605768e-01	2.195288192162369034e-01	7.927095251504673312e-02
-8.921277546872605768e-01	2.288704710977788048e-01	7.960110459056463084e-02
-8.921277546872605768e-01	2.382121229793209283e-01	7.991561549376588469e-02
-8.921277546872605768e-01	2.475537748608628297e-01	8.180513736638052313e-02
-8.921277546872605768e-01	2.568954267424049531e-01	8.586217922437865135e-02
-8.921277546872605768e-01	2.662370786239468545e-01	9.156465352321459250e-02
-8.921277546872605768e-01	2.755787305054887559e-01	9.762831091805021511e-02
-8.921277546872605768e-01	2.849203823870308794e-01	1.032426952779233881e-01
-8.921277546872605768e-01	2.942620342685727808e-01	1.045839965187828069e-01
-8.921277546872605768e-01	3.036036861501149042e-01	1.029381081435412348e-01
-8.921277546872605768e-01	3.129453380316568056e-01	9.848901985945222870e-02
-8.921277546872605768e-01	3.222869899131989291e-01	9.225568726656716012e-02
-8.921277546872605768e-01	3.316286417947408305e-01	8.594233139082478601e-02
-8.921277546872605768e-01	3.409702936762827319e-01	8.140039704459586800e-02
-8.921277546872605768e-01	3.503119455578248553e-01	7.999698800613529170e-02
-8.921277546872605768e-01	3.596535974393667567e-01	8.206308594377871579e-02
-8.921277546872605768e-01	3.689952493209088802e-01	8.663459850480040303e-02
-8.921277546872605768e-01	3.783369012024507816e-01	9.172356101854407806e-02
-8.921277546872605768e-01	3.876785530839926830e-01	9.517558314811670750e-02
-8.921277546872605768e-01	3.970202049655348064e-01	9.400326832498727414e-02
-8.921277546872605768e-01	4.063618568470767078e-01	9.088061162307456420e-02
-8.921277546872605768e-01	4.157035087286188313e-01	8.661732556309967301e-02
-8.921277546872605768e-01	4.250451606101607327e-01	8.299420874910595769e-02
-8.921277546872605768e-01	4.343868124917028561e-01	8.150291957956921907e-02
-8.921277546872605768e-01	4.437284643732447575e-01	8.287489810825192371e-02
-8.921277546872605768e-01	4.530701162547866589e-01	8.684483836749032348e-02
-8.921277546872605768e-01	4.624117681363287824e-01	9.281216281191467798e-02
-8.921277546872605768e-01	4.717534200178706838e-01	9.662946234029677617e-02
-8.921277546872605768e-01	4.810950718994128072e-01	9.804148584976081493e-02
-8.921277546872605768e-01	4.904367237809547087e-01	9.663085340704388737e-02
-8.921277546872605768e-01	4.997783756624968321e-01	9.316512043227281881e-02
-8.921277546872605768e-01	5.091200275440387335e-01	8.954590682159087323e-02
-8.921277546872605768e-01	5.184616794255806349e-01	8.827525037568946520e-02
-8.921277546872605768e-01	5.278033313071227584e-01	9.142409797313426345e-02
-8.921277546872605768e-01	5.371449831886646598e-01	9.940978554253300514e-02
-8.921277546872605768e-01	5.464866350702067832e-01	1.102650220885976473e-01
-8.921277546872605768e-01	5.558282869517486846e-01	1.200876208989516414e-01
-8.921277546872605768e-01	5.651699388332908081e-01	1.220455984136943201e-01
-8.921277546872605768e-01	5.745115907148327095e-01	1.160777315925088649e-01
-8.921277546872605768e-01	5.838532425963746109e-01	1.047889773377401190e-01
-8.921277546872605768e-01	5.931948944779167343e-01	9.171757315481034178e-02
-8.921277546872605768e-01	6.025365463594586357e-01	8.022916670082630430e-02
-8.921277546872605768e-01	6.118781982410007592e-01	7.234461438386181886e-02
-8.921277546872605768e-01	6.212198501225426606e-01	6.861276281678149735e-02
-8.921277546872605768e-01	6.305615020040845620e-01	6.994562285581057415e-02
-8.921277546872605768e-01	6.399031538856266854e-01	7.339328877787833216e-02
-8.921277546872605768e-01	6.492448057671685868e-01	7.721398062649960370e-02
-8.921277546872605768e-01	6.585864576487107103e-01	7.993633921101528372e-02
-8.921277546872605768e-01	6.679281095302526117e-01	8.054368521722093943e-02
-8.921277546872605768e-01	6.772697614117947351e-01	7.875592140372129901e-02
-8.921277546872605768e-01	6.866114132933366365e-01	7.495935208557870377e-02
-8.921277546872605768e-01	6.959530651748785379e-01	6.987467056436703905e-02
-8.921277546872605768e-01	7.052947170564206614e-01	6.427521894823733095e-02
-8.921277546872605768e-01	7.146363689379625628e-01	5.892880720177591514e-02
-8.921277546872605768e-01	7.239780208195046862e-01	5.463069528812430908e-02
-8.921277546872605768e-01	7.333196727010465876e-01	5.114423134992109043e-02
-8.921277546872605768e-01	7.426613245825887111e-01	5.124361088306762790e-02
-8.921277546872605768e-01	7.520029764641306125e-01	5.274307238097535044e-02
-8.921277546872605768e-01	7.613446283456725139e-01	5.444501515663458663e-02
-8.921277546872605768e-01	7.706862802272146373e-01	5.516033855246579853e-02
-8.921277546872605768e-01	7.800279321087565387e-01	5.421082259460939523e-02
-8.921277546872605768e-01	7.893695839902986622e-01	5.163751309323628275e-02
-8.921277546872605768e-01	7.987112358718405636e-01	4.637560550288212513e-02
-8.921277546872605768e-01	8.080528877533824650e-01	4.259288000629227883e-02
-8.921277546872605768e-01	8.173945396349245884e-01	3.951054906501258457e-02
-8.921277546872605768e-01	8.267361915164664898e-01	3.723050743472293422e-02
-8.921277546872605768e-01	8.360778433980086133e-01	3.558583130994389526e-02
-8.921277546872605768e-01	8.454194952795505147e-01	3.431470305302210255e-02
-8.921277546872605768e-01	8.547611471610926381e-01	3.318460017093427528e-02
-8.921277546872605768e-01	8.641027990426345395e-01	3.204374604580939589e-02
-8.921277546872605768e-01	8.734444509241764409e-01	3.083382958603072405e-02
-8.921277546872605768e-01	8.827861028057185644e-01	2.957836039581051429e-02
-8.921277546872605768e-01	8.921277546872604658e-01	2.833731279515501120e-02
-8.921277546872605768e-01	9.014694065688025892e-01	2.665127183727468430e-02
-8.921277546872605768e-01	9.108110584503444906e-01	2.562864708226169491e-02
-8.921277546872605768e-01	9.201527103318866141e-01	2.468675291996756324e-02
-8.921277546872605768e-01	9.294943622134285155e-01	2.380472715314461279e-02
-8.827861028057185644e-01	-9.294943622134285155e-01	2.542391688253161502e-02
-8.827861028057185644e-01	-9.201527103318865031e-01	2.600262028397181541e-02
-8.827861028057185644e-01	-9.108110584503444906e-01	2.666969076955436058e-02
-8.827861028057185644e-01	-9.014694065688024782e-01	2.736711335435668829e-02
-8.827861028057185644e-01	-8.921277546872605768e-01	2.823236599834319516e-02
-8.827861028057185644e-01	-8.827861028057185644e-01	3.008648112104896771e-02
-8.827861028057185644e-01	-8.734444509241765520e-01	3.220846968750461226e-02
-8.827861028057185644e-01	-8.641027990426345395e-01	3.515388778750248161e-02
-8.827861028057185644e-01	-8.547611471610925271e-01	3.841123848129648910e-02
-8.827861028057185644e-01	-8.454194952795505147e-01	4.066663174472223696e-02
-8.827861028057185644e-01	-8.360778433980085023e-01	4.093828003025153095e-02
-8.827861028057185644e-01	-8.267361915164666009e-01	3.965182462541408381e-02
-8.827861028057185644e-01	-8.173945396349245884e-01	3.798549561722285722e-02
-8.827861028057185644e-01	-8.080528877533825760e-01	3.654004534160318340e-02
-8.827861028057185644e-01	-7.987112358718405636e-01	3.526948673580090204e-02
-8.827861028057185644e-01	-7.893695839902985512e-01	3.457244289641493717e-02
-8.827861028057185644e-01	-7.800279321087566498e-01	3.434270663600871160e-02
-8.827861028057185644e-01	-7.706862802272146373e-01	3.437804828872707830e-02
-8.827861028057185644e-01	-7.613446283456726249e-01	3.480560356765766139e-02
-8.827861028057185644e-01	-7.520029764641306125e-01	3.613676724916006777e-02
-8.827861028057185644e-01	-7.426613245825886001e-01	3.851374270741744765e-02
-8.827861028057185644e-01	-7.333196727010465876e-01	4.124628654699953600e-02
-8.827861028057185644e-01	-7.239780208195045752e-01	4.320367571519746069e-02
-8.827861028057185644e-01	-7.146363689379626738e-01	4.232968487099111887e-02
-8.827861028057185644e-01	-7.052947170564206614e-01	4.033757046945488089e-02
-8.827861028057185644e-01	-6.959530651748786489e-01	3.808138774431385487e-02
-8.827861028057185644e-01	-6.866114132933366365e-01	3.634862042642827973e-02
-8.827861028057185644e-01	-6.772697614117946241e-01	3.542005318135263425e-02
-8.827861028057185644e-01	-6.679281095302527227e-01	3.508660178637848515e-02
-8.827861028057185644e-01	-6.585864576487105992e-01	3.497644046271142920e-02
-8.827861028057185644e-01	-6.492448057671686978e-01	3.486779000413303686e-02
-8.827861028057185644e-01	-6.399031538856266854e-01	3.473921167495597900e-02
-8.827861028057185644e-01	-6.305615020040846730e-01	3.487416628287914183e-02
-8.827861028057185644e-01	-6.212198501225426606e-01	3.470221879093503270e-02
-8.827861028057185644e-01	-6.118781982410006481e-01	3.444927101464898000e-02
-8.827861028057185644e-01	-6.025365463594587467e-01	3.410827925359420643e-02
-8.827861028057185644e-01	-5.931948944779166233e-01	3.370982114286463077e-02
-8.827861028057185644e-01	-5.838532425963747219e-01	3.329050635214333281e-02
-8.827861028057185644e-01	-5.745115907148327095e-01	3.287227711900845423e-02
-8.827861028057185644e-01	-5.651699388332906970e-01	3.245900547711575573e-02
-8.827861028057185644e-01	-5.558282869517486846e-01	3.204281107812723128e-02
-8.827861028057185644e-01	-5.464866350702066722e-01	3.106395905931218920e-02
-8.827861028057185644e-01	-5.371449831886647708e-01	3.059590814694267483e-02
-8.827861028057185644e-01	-5.278033313071226473e-01	3.010592358325184931e-02
-8.827861028057185644e-01	-5.184616794255807459e-01	2.960401343754881509e-02
-8.827861028057185644e-01	-5.091200275440387335e-01	2.910309456136925266e-02
-8.827861028057185644e-01	-4.997783756624967211e-01	2.861491970109057356e-02
-8.827861028057185644e-01	-4.904367237809547642e-01	2.815030705461156121e-02
-8.827861028057185644e-01	-4.810950718994127517e-01	2.771488729792844635e-02
-8.827861028057185644e-01	-4.717534200178707393e-01	2.731328981264916772e-02
-8.827861028057185644e-01	-4.624117681363287824e-01	2.692006905315764628e-02
-8.827861028057185644e-01	-4.530701162547867700e-01	2.659765458634045371e-02
-8.827861028057185644e-01	-4.437284643732447575e-01	2.631535088912142356e-02
-8.827861028057185644e-01	-4.343868124917028006e-01	2.607410447956000354e-02
-8.827861028057185644e-01	-4.250451606101607327e-01	2.587403712327679406e-02
-8.827861028057185644e-01	-4.157035087286188313e-01	2.571638988051710983e-02
-8.827861028057185644e-01	-4.063618568470768189e-01	2.560687146398694242e-02
-8.827861028057185644e-01	-3.970202049655348064e-01	2.554468518982279390e-02
-8.827861028057185644e-01	-3.876785530839927940e-01	2.553501541892377533e-02
-8.827861028057185644e-01	-3.783369012024507816e-01	2.558118440221374135e-02
-8.827861028057185644e-01	-3.689952493209087692e-01	2.571278545992673747e-02
-8.827861028057185644e-01	-3.596535974393668678e-01	2.590141747480938922e-02
-8.827861028057185644e-01	-3.503119455578248553e-01	2.614929413296246744e-02
-8.827861028057185644e-01	-3.409702936762828429e-01	2.645296128594306836e-02
-8.827861028057185644e-01	-3.316286417947408305e-01	2.683481482495538376e-02
-8.827861028057185644e-01	-3.222869899131988181e-01	2.730463688736187861e-02
-8.827861028057185644e-01	-3.129453380316568056e-01	2.785025497759789637e-02
-8.827861028057185644e-01	-3.036036861501147932e-01	2.848787791688992335e-02
-8.827861028057185644e-01	-2.942620342685728918e-01	2.959926580821452616e-02
-8.827861028057185644e-01	-2.849203823870308794e-01	3.046668684170910496e-02
-8.827861028057185644e-01	-2.755787305054888670e-01	3.135684043280068806e-02
-8.827861028057185644e-01	-2.662370786239468545e-01	3.224064318076614449e-02
-8.827861028057185644e-01	-2.568954267424048421e-01	3.312745489785041270e-02
-8.827861028057185644e-01	-2.475537748608628297e-01	3.407299639954457920e-02
-8.827861028057185644e-01	-2.382121229793209283e-01	3.518037585524128735e-02
-8.827861028057185644e-01	-2.288704710977789158e-01	3.640782861081310467e-02
-8.827861028057185644e-01	-2.195288192162369034e-01	3.795269076243558415e-02
-8.827861028057185644e-01	-2.101871673346948910e-01	4.325769880977250320e-02
-8.827861028057185644e-01	-2.008455154531528786e-01	4.879685066098973789e-02
-8.827861028057185644e-01	-1.915038635716108661e-01	5.391547121794124098e-02
-8.827861028057185644e-01	-1.821622116900688537e-01	5.695615185990877960e-02
-8.827861028057185644e-01	-1.728205598085269523e-01	5.767169042506812421e-02
-8.827861028057185644e-01	-1.634789079269849399e-01	5.681202446731398181e-02
-8.827861028057185644e-01	-1.541372560454429275e-01	5.526621462859319933e-02
-8.827861028057185644e-01	-1.447956041639009150e-01	5.368956291276111986e-02
-8.827861028057185644e-01	-1.354539522823589026e-01	5.254774524405856490e-02
-8.827861028057185644e-01	-1.261123004008168902e-01	5.220432073880604956e-02
-8.827861028057185644e-01	-1.167706485192749888e-01	5.355393725918179693e-02
-8.827861028057185644e-01	-1.074289966377329764e-01	5.649803897093108596e-02
-8.827861028057185644e-01	-9.808734475619096393e-02	6.133101152511551829e-02
-8.827861028057185644e-01	-8.874569287464895151e-02	6.732596149839482902e-02
-8.827861028057185644e-01	-7.940404099310693908e-02	7.213827486757068419e-02
-8.827861028057185644e-01	-7.006238911156492666e-02	7.373903331299551389e-02
-8.827861028057185644e-01	-6.072073723002302525e-02	7.217434125630507735e-02
-8.827861028057185644e-01	-5.137908534848101283e-02	6.895206435390552335e-02
-8.827861028057185644e-01	-4.203743346693900040e-02	6.363170908969582873e-02
-8.827861028057185644e-01	-3.269578158539698798e-02	6.147984344779018617e-02
-8.827861028057185644e-01	-2.335412970385497555e-02	6.039024778158396528e-02
-8.827861028057185644e-01	-1.401247782231296313e-02	6.057295713747278681e-02
-8.827861028057185644e-01	-4.670825940770950702e-03	6.198700194332865121e-02
-8.827861028057185644e-01	4.670825940770950702e-03	6.430797229890286570e-02
-8.827861028057185644e-01	1.401247782231296313e-02	6.699305922321495410e-02
-8.827861028057185644e-01	2.335412970385497555e-02	6.940299926322558710e-02
-8.827861028057185644e-01	3.269578158539698798e-02	7.098481773807149842e-02
-8.827861028057185644e-01	4.203743346693900040e-02	7.147797726752606884e-02
-8.827861028057185644e-01	5.137908534848101283e-02	7.215947324372033733e-02
-8.827861028057185644e-01	6.072073723002291423e-02	7.061248117712197458e-02
-8.827861028057185644e-01	7.006238911156492666e-02	6.925689548553262687e-02
-8.827861028057185644e-01	7.940404099310705011e-02	6.829521375323538424e-02
-8.827861028057185644e-01	8.874569287464895151e-02	6.763189148061246603e-02
-8.827861028057185644e-01	9.808734475619085291e-02	6.712626114690165013e-02
-8.827861028057185644e-01	1.074289966377329764e-01	6.679848242369605671e-02
-8.827861028057185644e-01	1.167706485192748778e-01	6.682031311084858649e-02
-8.827861028057185644e-01	1.261123004008170012e-01	6.734248608099552280e-02
-8.827861028057185644e-01	1.354539522823589026e-01	6.859573952388636764e-02
-8.827861028057185644e-01	1.447956041639010261e-01	7.088620528444972146e-02
-8.827861028057185644e-01	1.541372560454429275e-01	7.410096252823709928e-02
-8.827861028057185644e-01	1.634789079269848289e-01	7.738201965584631803e-02
-8.827861028057185644e-01	1.728205598085269523e-01	7.942423787257917034e-02
-8.827861028057185644e-01	1.821622116900688537e-01	7.946894215647541670e-02
-8.827861028057185644e-01	1.915038635716109772e-01	7.805682251139942074e-02
-8.827861028057185644e-01	2.008455154531528786e-01	7.657599957581795458e-02
-8.827861028057185644e-01	2.101871673346947800e-01	7.595968093450733427e-02
-8.827861028057185644e-01	2.195288192162369034e-01	7.701793760939941447e-02
-8.827861028057185644e-01	2.288704710977788048e-01	7.670843621667242096e-02
-8.827861028057185644e-01	2.382121229793209283e-01	7.661140146913214544e-02
-8.827861028057185644e-01	2.475537748608628297e-01	7.800526864915059699e-02
-8.827861028057185644e-01	2.568954267424049531e-01	8.163424565527548082e-02
-8.827861028057185644e-01	2.662370786239468545e-01	8.694856321038975377e-02
-8.827861028057185644e-01	2.755787305054887559e-01	9.247765055072934559e-02
-8.827861028057185644e-01	2.849203823870308794e-01	9.678043923596027498e-02
-8.827861028057185644e-01	2.942620342685727808e-01	9.903306985010415509e-02
-8.827861028057185644e-01	3.036036861501149042e-01	9.626190268337898870e-02
-8.827861028057185644e-01	3.129453380316568056e-01	9.353391628493204490e-02
-8.827861028057185644e-01	3.222869899131989291e-01	8.997942345083298488e-02
-8.827861028057185644e-01	3.316286417947408305e-01	8.694673109735212568e-02
-8.827861028057185644e-01	3.409702936762827319e-01	8.577851315821508060e-02
-8.827861028057185644e-01	3.503119455578248553e-01	8.719935576390706877e-02
-8.827861028057185644e-01	3.596535974393667567e-01	9.092439881619658604e-02
-8.827861028057185644e-01	3.689952493209088802e-01	9.565700143987738990e-02
-8.827861028057185644e-01	3.783369012024507816e-01	9.950642784822313902e-02
-8.827861028057185644e-01	3.876785530839926830e-01	9.923482840509825764e-02
-8.827861028057185644e-01	3.970202049655348064e-01	9.632274621707009876e-02
-8.827861028057185644e-01	4.063618568470767078e-01	9.125239937311736826e-02
-8.827861028057185644e-01	4.157035087286188313e-01	8.570014522394252265e-02
-8.827861028057185644e-01	4.250451606101607327e-01	8.129721547738646970e-02
-8.827861028057185644e-01	4.343868124917028561e-01	7.913112387725231012e-02
-8.827861028057185644e-01	4.437284643732447575e-01	7.952499322705319784e-02
-8.827861028057185644e-01	4.530701162547866589e-01	8.203552876160398466e-02
-8.827861028057185644e-01	4.624117681363287824e-01	8.563486211431514672e-02
-8.827861028057185644e-01	4.717534200178706838e-01	8.863961682747176218e-02
-8.827861028057185644e-01	4.810950718994128072e-01	8.971747295517719378e-02
-8.827861028057185644e-01	4.904367237809547087e-01	8.910978150805139164e-02
-8.827861028057185644e-01	4.997783756624968321e-01	8.752883822907650546e-02
-8.827861028057185644e-01	5.091200275440387335e-01	8.652737692604789421e-02
-8.827861028057185644e-01	5.184616794255806349e-01	8.808842994800060444e-02
-8.827861028057185644e-01	5.278033313071227584e-01	9.375855484091308312e-02
-8.827861028057185644e-01	5.371449831886646598e-01	1.035698442949222475e-01
-8.827861028057185644e-01	5.464866350702067832e-01	1.153750861799928418e-01
-8.827861028057185644e-01	5.558282869517486846e-01	1.277906343301462577e-01
-8.827861028057185644e-01	5.651699388332908081e-01	1.280695253207858875e-01
-8.827861028057185644e-01	5.745115907148327095e-01	1.204403366252855129e-01
-8.827861028057185644e-01	5.838532425963746109e-01	1.072998282188212110e-01
-8.827861028057185644e-01	5.931948944779167343e-01	9.275096757590441110e-02
-8.827861028057185644e-01	6.025365463594586357e-01	8.057025696029715411e-02
-8.827861028057185644e-01	6.118781982410007592e-01	7.281235342675598798e-02
-8.827861028057185644e-01	6.212198501225426606e-01	6.965791564191131657e-02
-8.827861028057185644e-01	6.305615020040845620e-01	7.009994153492365987e-02
-8.827861028057185644e-01	6.399031538856266854e-01	7.474180664896011572e-02
-8.827861028057185644e-01	6.492448057671685868e-01	7.735936626311538944e-02
-8.827861028057185644e-01	6.585864576487107103e-01	7.853251543048517247e-02
-8.827861028057185644e-01	6.679281095302526117e-01	7.758231356705494464e-02
-8.827861028057185644e-01	6.772697614117947351e-01	7.453470833032611875e-02
-8.827861028057185644e-01	6.866114132933366365e-01	7.005243381058609553e-02
-8.827861028057185644e-01	6.959530651748785379e-01	6.507810115444875865e-02
-8.827861028057185644e-01	7.052947170564206614e-01	6.046145208221948703e-02
-8.827861028057185644e-01	7.146363689379625628e-01	5.681571415455868163e-02
-8.827861028057185644e-01	7.239780208195046862e-01	5.369771556258756684e-02
-8.827861028057185644e-01	7.333196727010465876e-01	5.353468227733820806e-02
-8.827861028057185644e-01	7.426613245825887111e-01	5.492263878429876067e-02
-8.827861028057185644e-01	7.520029764641306125e-01	5.706451757094227473e-02
-8.827861028057185644e-01	7.613446283456725139e-01	5.878879634267078491e-02
-8.827861028057185644e-01	7.706862802272146373e-01	5.902060191324792759e-02
-8.827861028057185644e-01	7.800279321087565387e-01	5.724878167441382892e-02
-8.827861028057185644e-01	7.893695839902986622e-01	5.371166965089167744e-02
-8.827861028057185644e-01	7.987112358718405636e-01	4.921663882217939406e-02
-8.827861028057185644e-01	8.080528877533824650e-01	4.270035055577210692e-02
-8.827861028057185644e-01	8.173945396349245884e-01	3.936405974405220859e-02
-8.827861028057185644e-01	8.267361915164664898e-01	3.705294633489417122e-02
-8.827861028057185644e-01	8.360778433980086133e-01	3.551239293104449524e-02
-8.827861028057185644e-01	8.454194952795505147e-01	3.438621476998861975e-02
-8.827861028057185644e-01	8.547611471610926381e-01	3.336298649440201658e-02
-8.827861028057185644e-01	8.641027990426345395e-01	3.225178008692306669e-02
-8.827861028057185644e-01	8.734444509241764409e-01	3.100302115884702100e-02
-8.827861028057185644e-01	8.827861028057185644e-01	2.966838317645442008e-02
-8.827861028057185644e-01	8.921277546872604658e-01	2.768917384270504212e-02
-8.827861028057185644e-01	9.014694065688025892e-01	2.648497310352153356e-02
-8.827861028057185644e-01	9.108110584503444906e-01	2.538447202696319030e-02
-8.827861028057185644e-01	9.201527103318866141e-01	2.438087297662963268e-02
-8.827861028057185644e-01	9.294943622134285155e-01	2.345305321784572905e-02
-8.734444509241765520e-01	-9.294943622134285155e-01	2.458186999318245219e-02
-8.734444509241765520e-01	-9.201527103318865031e-01	2.520810463421457176e-02
-8.734444509241765520e-01	-9.108110584503444906e-01	2.589167166634048431e-02
-8.734444509241765520e-01	-9.014694065688024782e-01	2.662247065096338960e-02
-8.734444509241765520e-01	-8.921277546872605768e-01	2.755119207831452366e-02
-8.734444509241765520e-01	-8.827861028057185644e-01	2.885104014059185207e-02
-8.734444509241765520e-01	-8.734444509241765520e-01	3.184722992642502470e-02
-8.734444509241765520e-01	-8.641027990426345395e-01	3.474810747308892944e-02
-8.734444509241765520e-01	-8.547611471610925271e-01	3.744393721504526984e-02
-8.734444509241765520e-01	-8.454194952795505147e-01	3.875442035157630749e-02
-8.734444509241765520e-01	-8.360778433980085023e-01	3.835116611384960239e-02
-8.734444509241765520e-01	-8.267361915164666009e-01	3.705735864617677039e-02
-8.734444509241765520e-01	-8.173945396349245884e-01	3.573978181596775688e-02
-8.734444509241765520e-01	-8.080528877533825760e-01	3.449830369355897514e-02
-8.734444509241765520e-01	-7.987112358718405636e-01	3.363690175821212186e-02
-8.734444509241765520e-01	-7.893695839902985512e-01	3.324431865038762757e-02
-8.734444509241765520e-01	-7.800279321087566498e-01	3.317487123435230306e-02
-8.734444509241765520e-01	-7.706862802272146373e-01	3.323483240601694116e-02
-8.734444509241765520e-01	-7.613446283456726249e-01	3.380761179299640595e-02
-8.734444509241765520e-01	-7.520029764641306125e-01	3.550842842965333535e-02
-8.734444509241765520e-01	-7.426613245825886001e-01	3.815785737416014373e-02
-8.734444509241765520e-01	-7.333196727010465876e-01	4.058623183391910777e-02
-8.734444509241765520e-01	-7.239780208195045752e-01	4.154760469757248081e-02
-8.734444509241765520e-01	-7.146363689379626738e-01	4.069752367927118725e-02
-8.734444509241765520e-01	-7.052947170564206614e-01	3.686409756644279390e-02
-8.734444509241765520e-01	-6.959530651748786489e-01	3.523424513821499238e-02
-8.734444509241765520e-01	-6.866114132933366365e-01	3.428731705413972514e-02
-8.734444509241765520e-01	-6.772697614117946241e-01	3.386034208142926077e-02
-8.734444509241765520e-01	-6.679281095302527227e-01	3.368600013738987098e-02
-8.734444509241765520e-01	-6.585864576487105992e-01	3.359967077799250884e-02
-8.734444509241765520e-01	-6.492448057671686978e-01	3.354256245335035524e-02
-8.734444509241765520e-01	-6.399031538856266854e-01	3.374861785279303916e-02
-8.734444509241765520e-01	-6.305615020040846730e-01	3.364287518824352063e-02
-8.734444509241765520e-01	-6.212198501225426606e-01	3.346419171815440130e-02
-8.734444509241765520e-01	-6.118781982410006481e-01	3.319731988991524163e-02
-8.734444509241765520e-01	-6.025365463594587467e-01	3.285444020299885942e-02
-8.734444509241765520e-01	-5.931948944779166233e-01	3.246178103290394551e-02
-8.734444509241765520e-01	-5.838532425963747219e-01	3.204451465211256844e-02
-8.734444509241765520e-01	-5.745115907148327095e-01	3.161984175278768905e-02
-8.734444509241765520e-01	-5.651699388332906970e-01	3.119537480975864002e-02
-8.734444509241765520e-01	-5.558282869517486846e-01	3.077132622680805313e-02
-8.734444509241765520e-01	-5.464866350702066722e-01	3.034640523526148381e-02
-8.734444509241765520e-01	-5.371449831886647708e-01	2.942932591001813994e-02
-8.734444509241765520e-01	-5.278033313071226473e-01	2.901867840214254757e-02
-8.734444509241765520e-01	-5.184616794255807459e-01	2.860745693956029748e-02
-8.734444509241765520e-01	-5.091200275440387335e-01	2.819652197333607016e-02
-8.734444509241765520e-01	-4.997783756624967211e-01	2.779244633771533676e-02
-8.734444509241765520e-01	-4.904367237809547642e-01	2.740400453703957864e-02
-8.734444509241765520e-01	-4.810950718994127517e-01	2.704040494204632689e-02
-8.734444509241765520e-01	-4.717534200178707393e-01	2.668888151094774355e-02
-8.734444509241765520e-01	-4.624117681363287824e-01	2.639129953777588633e-02
-8.734444509241765520e-01	-4.530701162547867700e-01	2.612858100246823537e-02
-8.734444509241765520e-01	-4.437284643732447575e-01	2.590107457559033891e-02
-8.734444509241765520e-01	-4.343868124917028006e-01	2.570745567180842892e-02
-8.734444509241765520e-01	-4.250451606101607327e-01	2.554838032575583798e-02
-8.734444509241765520e-01	-4.157035087286188313e-01	2.542899899922461404e-02
-8.734444509241765520e-01	-4.063618568470768189e-01	2.535037623445763819e-02
-8.734444509241765520e-01	-3.970202049655348064e-01	2.531708491341284895e-02
-8.734444509241765520e-01	-3.876785530839927940e-01	2.533648956925034501e-02
-8.734444509241765520e-01	-3.783369012024507816e-01	2.540760747688559917e-02
-8.734444509241765520e-01	-3.689952493209087692e-01	2.559362924596381150e-02
-8.734444509241765520e-01	-3.596535974393668678e-01	2.581811160696001820e-02
-8.734444509241765520e-01	-3.503119455578248553e-01	2.609998253857011286e-02
-8.734444509241765520e-01	-3.409702936762828429e-01	2.644633063201883363e-02
-8.734444509241765520e-01	-3.316286417947408305e-01	2.687478630380387909e-02
-8.734444509241765520e-01	-3.222869899131988181e-01	2.739533729018968702e-02
-8.734444509241765520e-01	-3.129453380316568056e-01	2.799810492935901618e-02
-8.734444509241765520e-01	-3.036036861501147932e-01	2.902712625388188458e-02
-8.734444509241765520e-01	-2.942620342685728918e-01	2.988143632790483603e-02
-8.734444509241765520e-01	-2.849203823870308794e-01	3.081355639380322156e-02
-8.734444509241765520e-01	-2.755787305054888670e-01	3.176633036378474079e-02
-8.734444509241765520e-01	-2.662370786239468545e-01	3.271026900080818700e-02
-8.734444509241765520e-01	-2.568954267424048421e-01	3.364695246288826325e-02
-8.734444509241765520e-01	-2.475537748608628297e-01	3.461686479037832942e-02
-8.734444509241765520e-01	-2.382121229793209283e-01	3.573256858935296154e-02
-8.734444509241765520e-01	-2.288704710977789158e-01	3.697664735023691723e-02
-8.734444509241765520e-01	-2.195288192162369034e-01	3.847142736167636495e-02
-8.734444509241765520e-01	-2.101871673346948910e-01	4.125558503824196255e-02
-8.734444509241765520e-01	-2.008455154531528786e-01	4.912329011780774274e-02
-8.734444509241765520e-01	-1.915038635716108661e-01	5.473255184096635639e-02
-8.734444509241765520e-01	-1.821622116900688537e-01	5.848090932565529199e-02
-8.734444509241765520e-01	-1.728205598085269523e-01	5.983400565088545231e-02
-8.734444509241765520e-01	-1.634789079269849399e-01	5.937396162142350581e-02
-8.734444509241765520e-01	-1.541372560454429275e-01	5.794561071665579183e-02
-8.734444509241765520e-01	-1.447956041639009150e-01	5.624734850667356678e-02
-8.734444509241765520e-01	-1.354539522823589026e-01	5.482913321840004323e-02
-8.734444509241765520e-01	-1.261123004008168902e-01	5.346453041889791258e-02
-8.734444509241765520e-01	-1.167706485192749888e-01	5.368899389017639523e-02
-8.734444509241765520e-01	-1.074289966377329764e-01	5.469255144942683500e-02
-8.734444509241765520e-01	-9.808734475619096393e-02	5.723826364912525111e-02
-8.734444509241765520e-01	-8.874569287464895151e-02	6.127312330473348029e-02
-8.734444509241765520e-01	-7.940404099310693908e-02	6.502356533891626156e-02
-8.734444509241765520e-01	-7.006238911156492666e-02	6.664358776952458707e-02
-8.734444509241765520e-01	-6.072073723002302525e-02	6.601488232848713722e-02
-8.734444509241765520e-01	-5.137908534848101283e-02	6.426557648434601255e-02
-8.734444509241765520e-01	-4.203743346693900040e-02	6.236342785698612695e-02
-8.734444509241765520e-01	-3.269578158539698798e-02	5.933701101792068777e-02
-8.734444509241765520e-01	-2.335412970385497555e-02	5.860866668879645414e-02
-8.734444509241765520e-01	-1.401247782231296313e-02	5.848869357576550604e-02
-8.734444509241765520e-01	-4.670825940770950702e-03	5.896183765494501100e-02
-8.734444509241765520e-01	4.670825940770950702e-03	5.983272888787731503e-02
-8.734444509241765520e-01	1.401247782231296313e-02	6.082178913311934304e-02
-8.734444509241765520e-01	2.335412970385497555e-02	6.166321668301982806e-02
-8.734444509241765520e-01	3.269578158539698798e-02	6.220474955364114350e-02
-8.734444509241765520e-01	4.203743346693900040e-02	6.472043831557332261e-02
-8.734444509241765520e-01	5.137908534848101283e-02	6.482926929738476451e-02
-8.734444509241765520e-01	6.072073723002291423e-02	6.499884120716543923e-02
-8.734444509241765520e-01	7.006238911156492666e-02	6.531535255245921046e-02
-8.734444509241765520e-01	7.940404099310705011e-02	6.575008928740572189e-02
-8.734444509241765520e-01	8.874569287464895151e-02	6.618193811361212930e-02
-8.734444509241765520e-01	9.808734475619085291e-02	6.645819114040371622e-02
-8.734444509241765520e-01	1.074289966377329764e-01	6.646180872311764631e-02
-8.734444509241765520e-01	1.167706485192748778e-01	6.614707592197494046e-02
-8.734444509241765520e-01	1.261123004008170012e-01	6.558774457821997528e-02
-8.734444509241765520e-01	1.354539522823589026e-01	6.399373848252490338e-02
-8.734444509241765520e-01	1.447956041639010261e-01	6.417616770245128388e-02
-8.734444509241765520e-01	1.541372560454429275e-01	6.569055442140490919e-02
-8.734444509241765520e-01	1.634789079269848289e-01	6.829320256565719893e-02
-8.734444509241765520e-01	1.728205598085269523e-01	7.094431322412486640e-02
-8.734444509241765520e-01	1.821622116900688537e-01	7.248996449447470125e-02
-8.734444509241765520e-01	1.915038635716109772e-01	7.259362409453078147e-02
-8.734444509241765520e-01	2.008455154531528786e-01	7.193994989755145286e-02
-8.734444509241765520e-01	2.101871673346947800e-01	7.244744743844175328e-02
-8.734444509241765520e-01	2.195288192162369034e-01	7.235244828656595129e-02
-8.734444509241765520e-01	2.288704710977788048e-01	7.202301088034805676e-02
-8.734444509241765520e-01	2.382121229793209283e-01	7.181982277155027350e-02
-8.734444509241765520e-01	2.475537748608628297e-01	7.285327609351625877e-02
-8.734444509241765520e-01	2.568954267424049531e-01	7.592733974347597170e-02
-8.734444509241765520e-01	2.662370786239468545e-01	8.063890003256957151e-02
-8.734444509241765520e-01	2.755787305054887559e-01	8.557658428835687725e-02
-8.734444509241765520e-01	2.849203823870308794e-01	8.932631707475624516e-02
-8.734444509241765520e-01	2.942620342685727808e-01	9.126063135205952914e-02
-8.734444509241765520e-01	3.036036861501149042e-01	9.150185968357302246e-02
-8.734444509241765520e-01	3.129453380316568056e-01	8.863614598579298842e-02
-8.734444509241765520e-01	3.222869899131989291e-01	8.763713620704305374e-02
-8.734444509241765520e-01	3.316286417947408305e-01	8.771069484465648936e-02
-8.734444509241765520e-01	3.409702936762827319e-01	8.969146552878566603e-02
-8.734444509241765520e-01	3.503119455578248553e-01	9.365093890708295343e-02
-8.734444509241765520e-01	3.596535974393667567e-01	9.867489602672785409e-02
-8.734444509241765520e-01	3.689952493209088802e-01	1.031655728556302859e-01
-8.734444509241765520e-01	3.783369012024507816e-01	1.044076890991649104e-01
-8.734444509241765520e-01	3.876785530839926830e-01	1.021694234868593121e-01
-8.734444509241765520e-01	3.970202049655348064e-01	9.693412027011961973e-02
-8.734444509241765520e-01	4.063618568470767078e-01	9.016690071912468463e-02
-8.734444509241765520e-01	4.157035087286188313e-01	8.371063862861946592e-02
-8.734444509241765520e-01	4.250451606101607327e-01	7.904913742281272082e-02
-8.734444509241765520e-01	4.343868124917028561e-01	7.688159407123364153e-02
-8.734444509241765520e-01	4.437284643732447575e-01	7.709883896008473680e-02
-8.734444509241765520e-01	4.530701162547866589e-01	7.901404292036871835e-02
-8.734444509241765520e-01	4.624117681363287824e-01	8.168003068044835113e-02
-8.734444509241765520e-01	4.717534200178706838e-01	8.417149208885611744e-02
-8.734444509241765520e-01	4.810950718994128072e-01	8.541336219755754633e-02
-8.734444509241765520e-01	4.904367237809547087e-01	8.539873343679194040e-02
-8.734444509241765520e-01	4.997783756624968321e-01	8.487223156173030747e-02
-8.734444509241765520e-01	5.091200275440387335e-01	8.502690004475475793e-02
-8.734444509241765520e-01	5.184616794255806349e-01	8.745273408987815078e-02
-8.734444509241765520e-01	5.278033313071227584e-01	9.338686144606804518e-02
-8.734444509241765520e-01	5.371449831886646598e-01	1.027341850076994578e-01
-8.734444509241765520e-01	5.464866350702067832e-01	1.196130541824994842e-01
-8.734444509241765520e-01	5.558282869517486846e-01	1.261069177878570424e-01
-8.734444509241765520e-01	5.651699388332908081e-01	1.255371503848470016e-01
-8.734444509241765520e-01	5.745115907148327095e-01	1.175519876804382718e-01
-8.734444509241765520e-01	5.838532425963746109e-01	1.047060018183055968e-01
-8.734444509241765520e-01	5.931948944779167343e-01	9.113185143281581080e-02
-8.734444509241765520e-01	6.025365463594586357e-01	8.047698863595628693e-02
-8.734444509241765520e-01	6.118781982410007592e-01	7.445069945039367587e-02
-8.734444509241765520e-01	6.212198501225426606e-01	7.270575919741219251e-02
-8.734444509241765520e-01	6.305615020040845620e-01	7.372243927421005816e-02
-8.734444509241765520e-01	6.399031538856266854e-01	7.580952284602181235e-02
-8.734444509241765520e-01	6.492448057671685868e-01	7.857875863949713435e-02
-8.734444509241765520e-01	6.585864576487107103e-01	7.771847122524806750e-02
-8.734444509241765520e-01	6.679281095302526117e-01	7.504607301544834186e-02
-8.734444509241765520e-01	6.772697614117947351e-01	7.087430690494829488e-02
-8.734444509241765520e-01	6.866114132933366365e-01	6.600851126300549820e-02
-8.734444509241765520e-01	6.959530651748785379e-01	6.144482564632273991e-02
-8.734444509241765520e-01	7.052947170564206614e-01	5.797547352995643943e-02
-8.734444509241765520e-01	7.146363689379625628e-01	5.548594289881960545e-02
-8.734444509241765520e-01	7.239780208195046862e-01	5.539798865812986528e-02
-8.734444509241765520e-01	7.333196727010465876e-01	5.668248148403549208e-02
-8.734444509241765520e-01	7.426613245825887111e-01	5.889328136145125653e-02
-8.734444509241765520e-01	7.520029764641306125e-01	6.120192958592338833e-02
-8.734444509241765520e-01	7.613446283456725139e-01	6.254406684125593530e-02
-8.734444509241765520e-01	7.706862802272146373e-01	6.201926445125676562e-02
-8.734444509241765520e-01	7.800279321087565387e-01	5.931053414468841906e-02
-8.734444509241765520e-01	7.893695839902986622e-01	5.484375483569092075e-02
-8.734444509241765520e-01	7.987112358718405636e-01	4.958214930605187032e-02
-8.734444509241765520e-01	8.080528877533824650e-01	4.458231918384695375e-02
-8.734444509241765520e-01	8.173945396349245884e-01	3.888360316396209659e-02
-8.734444509241765520e-01	8.267361915164664898e-01	3.670890849084991470e-02
-8.734444509241765520e-01	8.360778433980086133e-01	3.539279423548090386e-02
-8.734444509241765520e-01	8.454194952795505147e-01	3.448254567825601719e-02
-8.734444509241765520e-01	8.547611471610926381e-01	3.359694647631514958e-02
-8.734444509241765520e-01	8.641027990426345395e-01	3.252646224439310896e-02
-8.734444509241765520e-01	8.734444509241764409e-01	3.124134767304482738e-02
-8.734444509241765520e-01	8.827861028057185644e-01	2.906457299165371780e-02
-8.734444509241765520e-01	8.921277546872604658e-01	2.766634090858217931e-02
-8.734444509241765520e-01	9.014694065688025892e-01	2.636123375825348211e-02
-8.734444509241765520e-01	9.108110584503444906e-01	2.517776073363733186e-02
-8.734444509241765520e-01	9.201527103318866141e-01	2.411185340687863748e-02
-8.734444509241765520e-01	9.294943622134285155e-01	2.313990649888637841e-02
-8.641027990426345395e-01	-9.294943622134285155e-01	2.387321787539777029e-02
-8.641027990426345395e-01	-9.201527103318865031e-01	2.450572740684943060e-02
-8.641027990426345395e-01	-9.108110584503444906e-01	2.517546498438654606e-02
-8.641027990426345395e-01	-9.014694065688024782e-01	2.591247723014747373e-02
-8.641027990426345395e-01	-8.921277546872605768e-01	2.687467737121592912e-02
-8.641027990426345395e-01	-8.827861028057185644e-01	2.824420494711680357e-02
-8.641027990426345395e-01	-8.734444509241765520e-01	3.160699216954778595e-02
-8.641027990426345395e-01	-8.641027990426345395e-01	3.440879477069638814e-02
-8.641027990426345395e-01	-8.547611471610925271e-01	3.677759092670242203e-02
-8.641027990426345395e-01	-8.454194952795505147e-01	3.769044285139040024e-02
-8.641027990426345395e-01	-8.360778433980085023e-01	3.711119413743583367e-02
-8.641027990426345395e-01	-8.267361915164666009e-01	3.591494075700156496e-02
-8.641027990426345395e-01	-8.173945396349245884e-01	3.476085362471573181e-02
-8.641027990426345395e-01	-8.080528877533825760e-01	3.287602104668584796e-02
-8.641027990426345395e-01	-7.987112358718405636e-01	3.228391026314204881e-02
-8.641027990426345395e-01	-7.893695839902985512e-01	3.210070461873648640e-02
-8.641027990426345395e-01	-7.800279321087566498e-01	3.205284544608551223e-02
-8.641027990426345395e-01	-7.706862802272146373e-01	3.211983828982609146e-02
-8.641027990426345395e-01	-7.613446283456726249e-01	3.295725135633133934e-02
-8.641027990426345395e-01	-7.520029764641306125e-01	3.504306276079470484e-02
-8.641027990426345395e-01	-7.426613245825886001e-01	3.763741481501298863e-02
-8.641027990426345395e-01	-7.333196727010465876e-01	3.924414123916394187e-02
-8.641027990426345395e-01	-7.239780208195045752e-01	3.903347668323911557e-02
-8.641027990426345395e-01	-7.146363689379626738e-01	3.747924942736516329e-02
-8.641027990426345395e-01	-7.052947170564206614e-01	3.548960756401155908e-02
-8.641027990426345395e-01	-6.959530651748786489e-01	3.422150483640802598e-02
-8.641027990426345395e-01	-6.866114132933366365e-01	3.350991641966619833e-02
-8.641027990426345395e-01	-6.772697614117946241e-01	3.316382079473854244e-02
-8.641027990426345395e-01	-6.679281095302527227e-01	3.301229783069218465e-02
-8.641027990426345395e-01	-6.585864576487105992e-01	3.296560409621147186e-02
-8.641027990426345395e-01	-6.492448057671686978e-01	3.295656206285053208e-02
-8.641027990426345395e-01	-6.399031538856266854e-01	3.260640295290171548e-02
-8.641027990426345395e-01	-6.305615020040846730e-01	3.246216612246516364e-02
-8.641027990426345395e-01	-6.212198501225426606e-01	3.225251446689175738e-02
-8.641027990426345395e-01	-6.118781982410006481e-01	3.198580397347141474e-02
-8.641027990426345395e-01	-6.025365463594587467e-01	3.166321754370381159e-02
-8.641027990426345395e-01	-5.931948944779166233e-01	3.128816226264938966e-02
-8.641027990426345395e-01	-5.838532425963747219e-01	3.087501152806783333e-02
-8.641027990426345395e-01	-5.745115907148327095e-01	3.044544927919152350e-02
-8.641027990426345395e-01	-5.651699388332906970e-01	3.002111362068150130e-02
-8.641027990426345395e-01	-5.558282869517486846e-01	2.961735810876530567e-02
-8.641027990426345395e-01	-5.464866350702066722e-01	2.923837394209458790e-02
-8.641027990426345395e-01	-5.371449831886647708e-01	2.892599358872368145e-02
-8.641027990426345395e-01	-5.278033313071226473e-01	2.855065029453810951e-02
-8.641027990426345395e-01	-5.184616794255807459e-01	2.817232723125634442e-02
-8.641027990426345395e-01	-5.091200275440387335e-01	2.779277014583689948e-02
-8.641027990426345395e-01	-4.997783756624967211e-01	2.742073430751884588e-02
-8.641027990426345395e-01	-4.904367237809547642e-01	2.706814677882810743e-02
-8.641027990426345395e-01	-4.810950718994127517e-01	2.674068311075510421e-02
-8.641027990426345395e-01	-4.717534200178707393e-01	2.618453040294041814e-02
-8.641027990426345395e-01	-4.624117681363287824e-01	2.593879813037145224e-02
-8.641027990426345395e-01	-4.530701162547867700e-01	2.572093856458490535e-02
-8.641027990426345395e-01	-4.437284643732447575e-01	2.553097927546033388e-02
-8.641027990426345395e-01	-4.343868124917028006e-01	2.537317865460481797e-02
-8.641027990426345395e-01	-4.250451606101607327e-01	2.525130353733234800e-02
-8.641027990426345395e-01	-4.157035087286188313e-01	2.516764861562646380e-02
-8.641027990426345395e-01	-4.063618568470768189e-01	2.512290534427562630e-02
-8.641027990426345395e-01	-3.970202049655348064e-01	2.512471040970458425e-02
-8.641027990426345395e-01	-3.876785530839927940e-01	2.517314329124127267e-02
-8.641027990426345395e-01	-3.783369012024507816e-01	2.527158756879215387e-02
-8.641027990426345395e-01	-3.689952493209087692e-01	2.554526079936191019e-02
-8.641027990426345395e-01	-3.596535974393668678e-01	2.578072656617839617e-02
-8.641027990426345395e-01	-3.503119455578248553e-01	2.607884871948623270e-02
-8.641027990426345395e-01	-3.409702936762828429e-01	2.643957995237751490e-02
-8.641027990426345395e-01	-3.316286417947408305e-01	2.688209833297556736e-02
-8.641027990426345395e-01	-3.222869899131988181e-01	2.742545636132913064e-02
-8.641027990426345395e-01	-3.129453380316568056e-01	2.805405300737551580e-02
-8.641027990426345395e-01	-3.036036861501147932e-01	2.921188276741335313e-02
-8.641027990426345395e-01	-2.942620342685728918e-01	3.012645207590607804e-02
-8.641027990426345395e-01	-2.849203823870308794e-01	3.112934730972370320e-02
-8.641027990426345395e-01	-2.755787305054888670e-01	3.216079290200005159e-02
-8.641027990426345395e-01	-2.662370786239468545e-01	3.317680733783173047e-02
-8.641027990426345395e-01	-2.568954267424048421e-01	3.416437839129537329e-02
-8.641027990426345395e-01	-2.475537748608628297e-01	3.515243087992292459e-02
-8.641027990426345395e-01	-2.382121229793209283e-01	3.626562262239579892e-02
-8.641027990426345395e-01	-2.288704710977789158e-01	3.750374816363610808e-02
-8.641027990426345395e-01	-2.195288192162369034e-01	3.892087964764795460e-02
-8.641027990426345395e-01	-2.101871673346948910e-01	4.147171639791939757e-02
-8.641027990426345395e-01	-2.008455154531528786e-01	4.911718737693671760e-02
-8.641027990426345395e-01	-1.915038635716108661e-01	5.486447360729369838e-02
-8.641027990426345395e-01	-1.821622116900688537e-01	5.888469976194751071e-02
-8.641027990426345395e-01	-1.728205598085269523e-01	6.052808758623334784e-02
-8.641027990426345395e-01	-1.634789079269849399e-01	6.029675623662046624e-02
-8.641027990426345395e-01	-1.541372560454429275e-01	5.899811550295008811e-02
-8.641027990426345395e-01	-1.447956041639009150e-01	5.732906849458577203e-02
-8.641027990426345395e-01	-1.354539522823589026e-01	5.577315347830397174e-02
-8.641027990426345395e-01	-1.261123004008168902e-01	5.499660248276553448e-02
-8.641027990426345395e-01	-1.167706485192749888e-01	5.439794251305523493e-02
-8.641027990426345395e-01	-1.074289966377329764e-01	5.416918794740185894e-02
-8.641027990426345395e-01	-9.808734475619096393e-02	5.529092809876855197e-02
-8.641027990426345395e-01	-8.874569287464895151e-02	5.796460967058437996e-02
-8.641027990426345395e-01	-7.940404099310693908e-02	6.055642298319801470e-02
-8.641027990426345395e-01	-7.006238911156492666e-02	6.133047840244203186e-02
-8.641027990426345395e-01	-6.072073723002302525e-02	6.035807476976873254e-02
-8.641027990426345395e-01	-5.137908534848101283e-02	5.890642542670766063e-02
-8.641027990426345395e-01	-4.203743346693900040e-02	5.782115191638100005e-02
-8.641027990426345395e-01	-3.269578158539698798e-02	5.714108405356542464e-02
-8.641027990426345395e-01	-2.335412970385497555e-02	5.723197951154350427e-02
-8.641027990426345395e-01	-1.401247782231296313e-02	5.707802223697407834e-02
-8.641027990426345395e-01	-4.670825940770950702e-03	5.726271844314628767e-02
-8.641027990426345395e-01	4.670825940770950702e-03	5.769801956148078170e-02
-8.641027990426345395e-01	1.401247782231296313e-02	5.823169325395752965e-02
-8.641027990426345395e-01	2.335412970385497555e-02	5.867184249315392924e-02
-8.641027990426345395e-01	3.269578158539698798e-02	5.771500409796911923e-02
-8.641027990426345395e-01	4.203743346693900040e-02	5.760822790564033846e-02
-8.641027990426345395e-01	5.137908534848101283e-02	5.782589411487899789e-02
-8.641027990426345395e-01	6.072073723002291423e-02	5.866384859142773078e-02
-8.641027990426345395e-01	7.006238911156492666e-02	6.006246404681661599e-02
-8.641027990426345395e-01	7.940404099310705011e-02	6.167643126091124778e-02
-8.641027990426345395e-01	8.874569287464895151e-02	6.313263701674473594e-02
-8.641027990426345395e-01	9.808734475619085291e-02	6.420186287752438492e-02
-8.641027990426345395e-01	1.074289966377329764e-01	6.475870353077149699e-02
-8.641027990426345395e-01	1.167706485192748778e-01	6.467687998524059012e-02
-8.641027990426345395e-01	1.261123004008170012e-01	6.389480605730649132e-02
-8.641027990426345395e-01	1.354539522823589026e-01	6.264245249979413788e-02
-8.641027990426345395e-01	1.447956041639010261e-01	6.193831252107170199e-02
-8.641027990426345395e-01	1.541372560454429275e-01	6.270545950173565808e-02
-8.641027990426345395e-01	1.634789079269848289e-01	6.476293280586219170e-02
-8.641027990426345395e-01	1.728205598085269523e-01	6.732942230337984890e-02
-8.641027990426345395e-01	1.821622116900688537e-01	6.929998942536655382e-02
-8.641027990426345395e-01	1.915038635716109772e-01	7.006089141934038200e-02
-8.641027990426345395e-01	2.008455154531528786e-01	6.990442571520387449e-02
-8.641027990426345395e-01	2.101871673346947800e-01	6.881477583948755750e-02
-8.641027990426345395e-01	2.195288192162369034e-01	6.871999401434943089e-02
-8.641027990426345395e-01	2.288704710977788048e-01	6.860310029702479384e-02
-8.641027990426345395e-01	2.382121229793209283e-01	6.868793723972360654e-02
-8.641027990426345395e-01	2.475537748608628297e-01	6.975298217628764230e-02
-8.641027990426345395e-01	2.568954267424049531e-01	7.251069527305813167e-02
-8.641027990426345395e-01	2.662370786239468545e-01	7.677790674070152088e-02
-8.641027990426345395e-01	2.755787305054887559e-01	8.138410052381571391e-02
-8.641027990426345395e-01	2.849203823870308794e-01	8.494632538825050427e-02
-8.641027990426345395e-01	2.942620342685727808e-01	8.676410014634097778e-02
-8.641027990426345395e-01	3.036036861501149042e-01	8.705048346175933704e-02
-8.641027990426345395e-01	3.129453380316568056e-01	8.688133907434308911e-02
-8.641027990426345395e-01	3.222869899131989291e-01	8.665366708607422086e-02
-8.641027990426345395e-01	3.316286417947408305e-01	8.778100842398085801e-02
-8.641027990426345395e-01	3.409702936762827319e-01	9.090742675272309170e-02
-8.641027990426345395e-01	3.503119455578248553e-01	9.582199761496779100e-02
-8.641027990426345395e-01	3.596535974393667567e-01	1.013183252864292283e-01
-8.641027990426345395e-01	3.689952493209088802e-01	1.056552641272801851e-01
-8.641027990426345395e-01	3.783369012024507816e-01	1.071368171699198790e-01
-8.641027990426345395e-01	3.876785530839926830e-01	1.031158074551573878e-01
-8.641027990426345395e-01	3.970202049655348064e-01	9.644641622832943184e-02
-8.641027990426345395e-01	4.063618568470767078e-01	8.882992273685019757e-02
-8.641027990426345395e-01	4.157035087286188313e-01	8.212945819692031579e-02
-8.641027990426345395e-01	4.250451606101607327e-01	7.768281381146673048e-02
-8.641027990426345395e-01	4.343868124917028561e-01	7.590858459724100782e-02
-8.641027990426345395e-01	4.437284643732447575e-01	7.637373683720055650e-02
-8.641027990426345395e-01	4.530701162547866589e-01	7.818666574521249135e-02
-8.641027990426345395e-01	4.624117681363287824e-01	8.044113399536155506e-02
-8.641027990426345395e-01	4.717534200178706838e-01	8.247525510235124979e-02
-8.641027990426345395e-01	4.810950718994128072e-01	8.451225440171070136e-02
-8.641027990426345395e-01	4.904367237809547087e-01	8.466413403678331451e-02
-8.641027990426345395e-01	4.997783756624968321e-01	8.434015704294274551e-02
-8.641027990426345395e-01	5.091200275440387335e-01	8.455515631548182753e-02
-8.641027990426345395e-01	5.184616794255806349e-01	8.675330016305769776e-02
-8.641027990426345395e-01	5.278033313071227584e-01	9.210333246724175527e-02
-8.641027990426345395e-01	5.371449831886646598e-01	1.005433012521888131e-01
-8.641027990426345395e-01	5.464866350702067832e-01	1.121538770454519468e-01
-8.641027990426345395e-01	5.558282869517486846e-01	1.170712385520169263e-01
-8.641027990426345395e-01	5.651699388332908081e-01	1.160201276294628159e-01
-8.641027990426345395e-01	5.745115907148327095e-01	1.089638901898370982e-01
-8.641027990426345395e-01	5.838532425963746109e-01	9.840210895846553119e-02
-8.641027990426345395e-01	5.931948944779167343e-01	8.808885318335162029e-02
-8.641027990426345395e-01	6.025365463594586357e-01	8.107780963613582526e-02
-8.641027990426345395e-01	6.118781982410007592e-01	7.836607260729011593e-02
-8.641027990426345395e-01	6.212198501225426606e-01	7.889900461517369845e-02
-8.641027990426345395e-01	6.305615020040845620e-01	8.066064237220785249e-02
-8.641027990426345395e-01	6.399031538856266854e-01	8.189479091966239688e-02
-8.641027990426345395e-01	6.492448057671685868e-01	7.998910927839207596e-02
-8.641027990426345395e-01	6.585864576487107103e-01	7.791273194696543558e-02
-8.641027990426345395e-01	6.679281095302526117e-01	7.427724570068486298e-02
-8.641027990426345395e-01	6.772697614117947351e-01	6.953692041481134012e-02
-8.641027990426345395e-01	6.866114132933366365e-01	6.451977411490815439e-02
-8.641027990426345395e-01	6.959530651748785379e-01	6.018153404916017080e-02
-8.641027990426345395e-01	7.052947170564206614e-01	5.723260404720649508e-02
-8.641027990426345395e-01	7.146363689379625628e-01	5.606471669066495633e-02
-8.641027990426345395e-01	7.239780208195046862e-01	5.721193453989844441e-02
-8.641027990426345395e-01	7.333196727010465876e-01	5.928611554208456508e-02
-8.641027990426345395e-01	7.426613245825887111e-01	6.172740787350455838e-02
-8.641027990426345395e-01	7.520029764641306125e-01	6.376075356952901063e-02
-8.641027990426345395e-01	7.613446283456725139e-01	6.448035593110776342e-02
-8.641027990426345395e-01	7.706862802272146373e-01	6.317275147567413818e-02
-8.641027990426345395e-01	7.800279321087565387e-01	5.968834358097101916e-02
-8.641027990426345395e-01	7.893695839902986622e-01	5.458228246814341572e-02
-8.641027990426345395e-01	7.987112358718405636e-01	4.889954965343289855e-02
-8.641027990426345395e-01	8.080528877533824650e-01	4.372442564200392651e-02
-8.641027990426345395e-01	8.173945396349245884e-01	3.852222920535561257e-02
-8.641027990426345395e-01	8.267361915164664898e-01	3.648094322597720401e-02
-8.641027990426345395e-01	8.360778433980086133e-01	3.531647341438966942e-02
-8.641027990426345395e-01	8.454194952795505147e-01	3.453296750861414854e-02
-8.641027990426345395e-01	8.547611471610926381e-01	3.372336572467418692e-02
-8.641027990426345395e-01	8.641027990426345395e-01	3.267642081305237312e-02
-8.641027990426345395e-01	8.734444509241764409e-01	3.137322670169688521e-02
-8.641027990426345395e-01	8.827861028057185644e-01	2.917921659199680315e-02
-8.641027990426345395e-01	8.921277546872604658e-01	2.766542410867943794e-02
-8.641027990426345395e-01	9.014694065688025892e-01	2.625597917563977229e-02
-8.641027990426345395e-01	9.108110584503444906e-01	2.498933368149265297e-02
-8.641027990426345395e-01	9.201527103318866141e-01	2.386311935341531298e-02
-8.641027990426345395e-01	9.294943622134285155e-01	2.284962428477262802e-02
-8.547611471610925271e-01	-9.294943622134285155e-01	2.328265273203121780e-02
-8.547611471610925271e-01	-9.201527103318865031e-01	2.389426500799466530e-02
-8.547611471610925271e-01	-9.108110584503444906e-01	2.452976047938155296e-02
-8.547611471610925271e-01	-9.014694065688024782e-01	2.524940795937220817e-02
-8.547611471610925271e-01	-8.921277546872605768e-01	2.621542812995087887e-02
-8.547611471610925271e-01	-8.827861028057185644e-01	2.869255465290588419e-02
-8.547611471610925271e-01	-8.734444509241765520e-01	3.098568048959041143e-02
-8.547611471610925271e-01	-8.641027990426345395e-01	3.346678516850398744e-02
-8.547611471610925271e-01	-8.547611471610925271e-01	3.517857562109578951e-02
-8.547611471610925271e-01	-8.454194952795505147e-01	3.550194651419831537e-02
-8.547611471610925271e-01	-8.360778433980085023e-01	3.482676890784223989e-02
-8.547611471610925271e-01	-8.267361915164666009e-01	3.391265999523119384e-02
-8.547611471610925271e-01	-8.173945396349245884e-01	3.303020132493954958e-02
-8.547611471610925271e-01	-8.080528877533825760e-01	3.217673466333791782e-02
-8.547611471610925271e-01	-7.987112358718405636e-01	3.113047075764007604e-02
-8.547611471610925271e-01	-7.893695839902985512e-01	3.104307003153031902e-02
-8.547611471610925271e-01	-7.800279321087566498e-01	3.094875358041951352e-02
-8.547611471610925271e-01	-7.706862802272146373e-01	3.111792065809734428e-02
-8.547611471610925271e-01	-7.613446283456726249e-01	3.233266533896739930e-02
-8.547611471610925271e-01	-7.520029764641306125e-01	3.460499291667630539e-02
-8.547611471610925271e-01	-7.426613245825886001e-01	3.664185122746494577e-02
-8.547611471610925271e-01	-7.333196727010465876e-01	3.716638766154818641e-02
-8.547611471610925271e-01	-7.239780208195045752e-01	3.620674312308695686e-02
-8.547611471610925271e-01	-7.146363689379626738e-01	3.460377061814806643e-02
-8.547611471610925271e-01	-7.052947170564206614e-01	3.341411054022026816e-02
-8.547611471610925271e-01	-6.959530651748786489e-01	3.260743522241339731e-02
-8.547611471610925271e-01	-6.866114132933366365e-01	3.210453158928831818e-02
-8.547611471610925271e-01	-6.772697614117946241e-01	3.185311694120813303e-02
-8.547611471610925271e-01	-6.679281095302527227e-01	3.180125027447273239e-02
-8.547611471610925271e-01	-6.585864576487105992e-01	3.186314610826167237e-02
-8.547611471610925271e-01	-6.492448057671686978e-01	3.190876542740595651e-02
-8.547611471610925271e-01	-6.399031538856266854e-01	3.185129099031575040e-02
-8.547611471610925271e-01	-6.305615020040846730e-01	3.132247142235214388e-02
-8.547611471610925271e-01	-6.212198501225426606e-01	3.110327160217872186e-02
-8.547611471610925271e-01	-6.118781982410006481e-01	3.086195826736152018e-02
-8.547611471610925271e-01	-6.025365463594587467e-01	3.056636698415607020e-02
-8.547611471610925271e-01	-5.931948944779166233e-01	3.020056325576090175e-02
-8.547611471610925271e-01	-5.838532425963747219e-01	2.979118782921804515e-02
-8.547611471610925271e-01	-5.745115907148327095e-01	2.938216875970209307e-02
-8.547611471610925271e-01	-5.651699388332906970e-01	2.900231810824199438e-02
-8.547611471610925271e-01	-5.558282869517486846e-01	2.865734355911444403e-02
-8.547611471610925271e-01	-5.464866350702066722e-01	2.838058212150155329e-02
-8.547611471610925271e-01	-5.371449831886647708e-01	2.805451538949373103e-02
-8.547611471610925271e-01	-5.278033313071226473e-01	2.772754861537791993e-02
-8.547611471610925271e-01	-5.184616794255807459e-01	2.740099162399142058e-02
-8.547611471610925271e-01	-5.091200275440387335e-01	2.708225573346830992e-02
-8.547611471610925271e-01	-4.997783756624967211e-01	2.677730136133600267e-02
-8.547611471610925271e-01	-4.904367237809547642e-01	2.649017925384519051e-02
-8.547611471610925271e-01	-4.810950718994127517e-01	2.621925858433791709e-02
-8.547611471610925271e-01	-4.717534200178707393e-01	2.596700719269983554e-02
-8.547611471610925271e-01	-4.624117681363287824e-01	2.552921296666210010e-02
-8.547611471610925271e-01	-4.530701162547867700e-01	2.534430964459026894e-02
-8.547611471610925271e-01	-4.437284643732447575e-01	2.518791053549989528e-02
-8.547611471610925271e-01	-4.343868124917028006e-01	2.506615923074127089e-02
-8.547611471610925271e-01	-4.250451606101607327e-01	2.498039328689022689e-02
-8.547611471610925271e-01	-4.157035087286188313e-01	2.493142617301482428e-02
-8.547611471610925271e-01	-4.063618568470768189e-01	2.492423339206067956e-02
-8.547611471610925271e-01	-3.970202049655348064e-01	2.496012531213723240e-02
-8.547611471610925271e-01	-3.876785530839927940e-01	2.504042777488725557e-02
-8.547611471610925271e-01	-3.783369012024507816e-01	2.527292245794339476e-02
-8.547611471610925271e-01	-3.689952493209087692e-01	2.547404650777501667e-02
-8.547611471610925271e-01	-3.596535974393668678e-01	2.573313170162937202e-02
-8.547611471610925271e-01	-3.503119455578248553e-01	2.605079016002031372e-02
-8.547611471610925271e-01	-3.409702936762828429e-01	2.643268293436545208e-02
-8.547611471610925271e-01	-3.316286417947408305e-01	2.689827122427385434e-02
-8.547611471610925271e-01	-3.222869899131988181e-01	2.746880991504669495e-02
-8.547611471610925271e-01	-3.129453380316568056e-01	2.813418937622584950e-02
-8.547611471610925271e-01	-3.036036861501147932e-01	2.889279680602082831e-02
-8.547611471610925271e-01	-2.942620342685728918e-01	3.030561304296473801e-02
-8.547611471610925271e-01	-2.849203823870308794e-01	3.137225115571339734e-02
-8.547611471610925271e-01	-2.755787305054888670e-01	3.248965965294280112e-02
-8.547611471610925271e-01	-2.662370786239468545e-01	3.358826809398145902e-02
-8.547611471610925271e-01	-2.568954267424048421e-01	3.463657287090542158e-02
-8.547611471610925271e-01	-2.475537748608628297e-01	3.565203724473288427e-02
-8.547611471610925271e-01	-2.382121229793209283e-01	3.676591022114959750e-02
-8.547611471610925271e-01	-2.288704710977789158e-01	3.798398197541399263e-02
-8.547611471610925271e-01	-2.195288192162369034e-01	3.928334579379014202e-02
-8.547611471610925271e-01	-2.101871673346948910e-01	4.343228756390047490e-02
-8.547611471610925271e-01	-2.008455154531528786e-01	4.870758545446294413e-02
-8.547611471610925271e-01	-1.915038635716108661e-01	5.447105374117627852e-02
-8.547611471610925271e-01	-1.821622116900688537e-01	5.880750766064809371e-02
-8.547611471610925271e-01	-1.728205598085269523e-01	6.090000282315149310e-02
-8.547611471610925271e-01	-1.634789079269849399e-01	6.110833628664930073e-02
-8.547611471610925271e-01	-1.541372560454429275e-01	6.016060890500369435e-02
-8.547611471610925271e-01	-1.447956041639009150e-01	5.872523923988269556e-02
-8.547611471610925271e-01	-1.354539522823589026e-01	5.738402859022061209e-02
-8.547611471610925271e-01	-1.261123004008168902e-01	5.632566959799031187e-02
-8.547611471610925271e-01	-1.167706485192749888e-01	5.559922505632264311e-02
-8.547611471610925271e-01	-1.074289966377329764e-01	5.533799647582787057e-02
-8.547611471610925271e-01	-9.808734475619096393e-02	5.668506369759712671e-02
-8.547611471610925271e-01	-8.874569287464895151e-02	5.962610480521748219e-02
-8.547611471610925271e-01	-7.940404099310693908e-02	6.202975099122016306e-02
-8.547611471610925271e-01	-7.006238911156492666e-02	6.188850111550744243e-02
-8.547611471610925271e-01	-6.072073723002302525e-02	5.956192601820271132e-02
-8.547611471610925271e-01	-5.137908534848101283e-02	5.693797660092991125e-02
-8.547611471610925271e-01	-4.203743346693900040e-02	5.530150085839993096e-02
-8.547611471610925271e-01	-3.269578158539698798e-02	5.492810557889755280e-02
-8.547611471610925271e-01	-2.335412970385497555e-02	5.485788471934745225e-02
-8.547611471610925271e-01	-1.401247782231296313e-02	5.486100784585982992e-02
-8.547611471610925271e-01	-4.670825940770950702e-03	5.500740733524329268e-02
-8.547611471610925271e-01	4.670825940770950702e-03	5.545864327932752830e-02
-8.547611471610925271e-01	1.401247782231296313e-02	5.624587943076280599e-02
-8.547611471610925271e-01	2.335412970385497555e-02	5.703402109280041737e-02
-8.547611471610925271e-01	3.269578158539698798e-02	5.725834524904565431e-02
-8.547611471610925271e-01	4.203743346693900040e-02	5.682885337933215458e-02
-8.547611471610925271e-01	5.137908534848101283e-02	5.574555711152345827e-02
-8.547611471610925271e-01	6.072073723002291423e-02	5.574099869236472798e-02
-8.547611471610925271e-01	7.006238911156492666e-02	5.707307612924819584e-02
-8.547611471610925271e-01	7.940404099310705011e-02	5.910337652245725715e-02
-8.547611471610925271e-01	8.874569287464895151e-02	6.099780603738844814e-02
-8.547611471610925271e-01	9.808734475619085291e-02	6.238135087269648660e-02
-8.547611471610925271e-01	1.074289966377329764e-01	6.331071194042803274e-02
-8.547611471610925271e-01	1.167706485192748778e-01	6.383895287191745926e-02
-8.547611471610925271e-01	1.261123004008170012e-01	6.386530791033689924e-02
-8.547611471610925271e-01	1.354539522823589026e-01	6.237117311272374898e-02
-8.547611471610925271e-01	1.447956041639010261e-01	6.160947945341364168e-02
-8.547611471610925271e-01	1.541372560454429275e-01	6.151089624117421495e-02
-8.547611471610925271e-01	1.634789079269848289e-01	6.229705051675488853e-02
-8.547611471610925271e-01	1.728205598085269523e-01	6.383909626893259637e-02
-8.547611471610925271e-01	1.821622116900688537e-01	6.567804966726113747e-02
-8.547611471610925271e-01	1.915038635716109772e-01	6.720891951356437743e-02
-8.547611471610925271e-01	2.008455154531528786e-01	6.805710435831092975e-02
-8.547611471610925271e-01	2.101871673346947800e-01	6.831013578964435784e-02
-8.547611471610925271e-01	2.195288192162369034e-01	6.874486285012998410e-02
-8.547611471610925271e-01	2.288704710977788048e-01	6.894982667098593920e-02
-8.547611471610925271e-01	2.382121229793209283e-01	6.966404715216367727e-02
-8.547611471610925271e-01	2.475537748608628297e-01	7.134233289380650933e-02
-8.547611471610925271e-01	2.568954267424049531e-01	7.439949814454237254e-02
-8.547611471610925271e-01	2.662370786239468545e-01	7.872121690255391713e-02
-8.547611471610925271e-01	2.755787305054887559e-01	8.337016287554353811e-02
-8.547611471610925271e-01	2.849203823870308794e-01	8.695006990450086792e-02
-8.547611471610925271e-01	2.942620342685727808e-01	8.844640227713919389e-02
-8.547611471610925271e-01	3.036036861501149042e-01	8.657614070583286026e-02
-8.547611471610925271e-01	3.129453380316568056e-01	8.532415908565804674e-02
-8.547611471610925271e-01	3.222869899131989291e-01	8.499385971434096632e-02
-8.547611471610925271e-01	3.316286417947408305e-01	8.668299618610042501e-02
-8.547611471610925271e-01	3.409702936762827319e-01	9.084989524453315757e-02
-8.547611471610925271e-01	3.503119455578248553e-01	9.684963721855606444e-02
-8.547611471610925271e-01	3.596535974393667567e-01	1.029766123583336496e-01
-8.547611471610925271e-01	3.689952493209088802e-01	1.072004449096747719e-01
-8.547611471610925271e-01	3.783369012024507816e-01	1.080758368151694127e-01
-8.547611471610925271e-01	3.876785530839926830e-01	1.021892820964512283e-01
-8.547611471610925271e-01	3.970202049655348064e-01	9.543457389629723953e-02
-8.547611471610925271e-01	4.063618568470767078e-01	8.812634948788893030e-02
-8.547611471610925271e-01	4.157035087286188313e-01	8.198983050783996418e-02
-8.547611471610925271e-01	4.250451606101607327e-01	7.819677050009335439e-02
-8.547611471610925271e-01	4.343868124917028561e-01	7.699305056254467095e-02
-8.547611471610925271e-01	4.437284643732447575e-01	7.777149878281454376e-02
-8.547611471610925271e-01	4.530701162547866589e-01	7.953819196777567324e-02
-8.547611471610925271e-01	4.624117681363287824e-01	8.144573025004070432e-02
-8.547611471610925271e-01	4.717534200178706838e-01	8.341004699800420863e-02
-8.547611471610925271e-01	4.810950718994128072e-01	8.432373872373570556e-02
-8.547611471610925271e-01	4.904367237809547087e-01	8.452863566998494727e-02
-8.547611471610925271e-01	4.997783756624968321e-01	8.412563310728626842e-02
-8.547611471610925271e-01	5.091200275440387335e-01	8.377006060859296110e-02
-8.547611471610925271e-01	5.184616794255806349e-01	8.466998025858776811e-02
-8.547611471610925271e-01	5.278033313071227584e-01	8.797774309812381177e-02
-8.547611471610925271e-01	5.371449831886646598e-01	9.384889137275982673e-02
-8.547611471610925271e-01	5.464866350702067832e-01	1.008613193500774718e-01
-8.547611471610925271e-01	5.558282869517486846e-01	1.044702281019036644e-01
-8.547611471610925271e-01	5.651699388332908081e-01	1.034293273241014000e-01
-8.547611471610925271e-01	5.745115907148327095e-01	9.820512331621120139e-02
-8.547611471610925271e-01	5.838532425963746109e-01	9.112674001893218689e-02
-8.547611471610925271e-01	5.931948944779167343e-01	8.537288620850264076e-02
-8.547611471610925271e-01	6.025365463594586357e-01	8.317246683116284733e-02
-8.547611471610925271e-01	6.118781982410007592e-01	8.462752125716467566e-02
-8.547611471610925271e-01	6.212198501225426606e-01	8.789984835344774594e-02
-8.547611471610925271e-01	6.305615020040845620e-01	9.050681867607640596e-02
-8.547611471610925271e-01	6.399031538856266854e-01	8.766026147529515367e-02
-8.547611471610925271e-01	6.492448057671685868e-01	8.457745973907591919e-02
-8.547611471610925271e-01	6.585864576487107103e-01	7.979601008202430457e-02
-8.547611471610925271e-01	6.679281095302526117e-01	7.405747321451529308e-02
-8.547611471610925271e-01	6.772697614117947351e-01	6.810843560930232576e-02
-8.547611471610925271e-01	6.866114132933366365e-01	6.276063770335588154e-02
-8.547611471610925271e-01	6.959530651748785379e-01	5.878597758641164461e-02
-8.547611471610925271e-01	7.052947170564206614e-01	5.664297288274480063e-02
-8.547611471610925271e-01	7.146363689379625628e-01	5.630888240224741353e-02
-8.547611471610925271e-01	7.239780208195046862e-01	5.857114735823983065e-02
-8.547611471610925271e-01	7.333196727010465876e-01	6.072027447499935005e-02
-8.547611471610925271e-01	7.426613245825887111e-01	6.282333040000603885e-02
-8.547611471610925271e-01	7.520029764641306125e-01	6.423487665070748420e-02
-8.547611471610925271e-01	7.613446283456725139e-01	6.423462345637805104e-02
-8.547611471610925271e-01	7.706862802272146373e-01	6.227767129810009294e-02
-8.547611471610925271e-01	7.800279321087565387e-01	5.832591900574972399e-02
-8.547611471610925271e-01	7.893695839902986622e-01	5.298388912230128645e-02
-8.547611471610925271e-01	7.987112358718405636e-01	4.729432594786735222e-02
-8.547611471610925271e-01	8.080528877533824650e-01	4.063752031628613259e-02
-8.547611471610925271e-01	8.173945396349245884e-01	3.763840211118572865e-02
-8.547611471610925271e-01	8.267361915164664898e-01	3.596684049905621294e-02
-8.547611471610925271e-01	8.360778433980086133e-01	3.515313142646187689e-02
-8.547611471610925271e-01	8.454194952795505147e-01	3.463604878534807391e-02
-8.547611471610925271e-01	8.547611471610926381e-01	3.397903443203119378e-02
-8.547611471610925271e-01	8.641027990426345395e-01	3.297730866953274553e-02
-8.547611471610925271e-01	8.734444509241764409e-01	3.163427337668912875e-02
-8.547611471610925271e-01	8.827861028057185644e-01	3.007311576120138413e-02
-8.547611471610925271e-01	8.921277546872604658e-01	2.765754863666390964e-02
-8.547611471610925271e-01	9.014694065688025892e-01	2.614876456025582233e-02
-8.547611471610925271e-01	9.108110584503444906e-01	2.480497239327662459e-02
-8.547611471610925271e-01	9.201527103318866141e-01	2.362396798793450770e-02
-8.547611471610925271e-01	9.294943622134285155e-01	2.257418042647186401e-02
-8.454194952795505147e-01	-9.294943622134285155e-01	2.279285114468496826e-02
-8.454194952795505147e-01	-9.201527103318865031e-01	2.336936880087570403e-02
-8.454194952795505147e-01	-9.108110584503444906e-01	2.395913994561945162e-02
-8.454194952795505147e-01	-9.014694065688024782e-01	2.464296749053221033e-02
-8.454194952795505147e-01	-8.921277546872605768e-01	2.636759389644770940e-02
-8.454194952795505147e-01	-8.827861028057185644e-01	2.803164050274229227e-02
-8.454194952795505147e-01	-8.734444509241765520e-01	3.017712402855754483e-02
-8.454194952795505147e-01	-8.641027990426345395e-01	3.223689887283947425e-02
-8.454194952795505147e-01	-8.547611471610925271e-01	3.337687634756247163e-02
-8.454194952795505147e-01	-8.454194952795505147e-01	3.338446524421471995e-02
-8.454194952795505147e-01	-8.360778433980085023e-01	3.283673734059871369e-02
-8.454194952795505147e-01	-8.267361915164666009e-01	3.221787684846674771e-02
-8.454194952795505147e-01	-8.173945396349245884e-01	3.153027852894873390e-02
-8.454194952795505147e-01	-8.080528877533825760e-01	3.083726245902068328e-02
-8.454194952795505147e-01	-7.987112358718405636e-01	3.042806586644854552e-02
-8.454194952795505147e-01	-7.893695839902985512e-01	3.002746209206127309e-02
-8.454194952795505147e-01	-7.800279321087566498e-01	2.991321413154730130e-02
-8.454194952795505147e-01	-7.706862802272146373e-01	3.033255598200935640e-02
-8.454194952795505147e-01	-7.613446283456726249e-01	3.187924605089740432e-02
-8.454194952795505147e-01	-7.520029764641306125e-01	3.392135806386922109e-02
-8.454194952795505147e-01	-7.426613245825886001e-01	3.506624303763078432e-02
-8.454194952795505147e-01	-7.333196727010465876e-01	3.479249608878780264e-02
-8.454194952795505147e-01	-7.239780208195045752e-01	3.369711429460604812e-02
-8.454194952795505147e-01	-7.146363689379626738e-01	3.264793349861445232e-02
-8.454194952795505147e-01	-7.052947170564206614e-01	3.183547104597479749e-02
-8.454194952795505147e-01	-6.959530651748786489e-01	3.122863184205426981e-02
-8.454194952795505147e-01	-6.866114132933366365e-01	3.086538462954284065e-02
-8.454194952795505147e-01	-6.772697614117946241e-01	3.074698905959042522e-02
-8.454194952795505147e-01	-6.679281095302527227e-01	3.080733960097659097e-02
-8.454194952795505147e-01	-6.585864576487105992e-01	3.092598463882545792e-02
-8.454194952795505147e-01	-6.492448057671686978e-01	3.095457587379015288e-02
-8.454194952795505147e-01	-6.399031538856266854e-01	3.083425548027491150e-02
-8.454194952795505147e-01	-6.305615020040846730e-01	3.063007138795480547e-02
-8.454194952795505147e-01	-6.212198501225426606e-01	3.006404900889567133e-02
-8.454194952795505147e-01	-6.118781982410006481e-01	2.984361726313603663e-02
-8.454194952795505147e-01	-6.025365463594587467e-01	2.956168075498569539e-02
-8.454194952795505147e-01	-5.931948944779166233e-01	2.921570884808016161e-02
-8.454194952795505147e-01	-5.838532425963747219e-01	2.884663780970336475e-02
-8.454194952795505147e-01	-5.745115907148327095e-01	2.849333781914352437e-02
-8.454194952795505147e-01	-5.651699388332906970e-01	2.816695562596302840e-02
-8.454194952795505147e-01	-5.558282869517486846e-01	2.790050963937232287e-02
-8.454194952795505147e-01	-5.464866350702066722e-01	2.760874955280977552e-02
-8.454194952795505147e-01	-5.371449831886647708e-01	2.732535947675300905e-02
-8.454194952795505147e-01	-5.278033313071226473e-01	2.704935789991989858e-02
-8.454194952795505147e-01	-5.184616794255807459e-01	2.677695150765951881e-02
-8.454194952795505147e-01	-5.091200275440387335e-01	2.650978462218117268e-02
-8.454194952795505147e-01	-4.997783756624967211e-01	2.625007494067360322e-02
-8.454194952795505147e-01	-4.904367237809547642e-01	2.599877770711677902e-02
-8.454194952795505147e-01	-4.810950718994127517e-01	2.576083751935772173e-02
-8.454194952795505147e-01	-4.717534200178707393e-01	2.553958557358909295e-02
-8.454194952795505147e-01	-4.624117681363287824e-01	2.534022047505451666e-02
-8.454194952795505147e-01	-4.530701162547867700e-01	2.500795610251719051e-02
-8.454194952795505147e-01	-4.437284643732447575e-01	2.488488299370892470e-02
-8.454194952795505147e-01	-4.343868124917028006e-01	2.479363151992461378e-02
-8.454194952795505147e-01	-4.250451606101607327e-01	2.473839801783479439e-02
-8.454194952795505147e-01	-4.157035087286188313e-01	2.472225795277214686e-02
-8.454194952795505147e-01	-4.063618568470768189e-01	2.474693231875138566e-02
-8.454194952795505147e-01	-3.970202049655348064e-01	2.481428228894095103e-02
-8.454194952795505147e-01	-3.876785530839927940e-01	2.502530789558981075e-02
-8.454194952795505147e-01	-3.783369012024507816e-01	2.520321694909539306e-02
-8.454194952795505147e-01	-3.689952493209087692e-01	2.543346257770599111e-02
-8.454194952795505147e-01	-3.596535974393668678e-01	2.571524185773190613e-02
-8.454194952795505147e-01	-3.503119455578248553e-01	2.605472992211132002e-02
-8.454194952795505147e-01	-3.409702936762828429e-01	2.645348905118690558e-02
-8.454194952795505147e-01	-3.316286417947408305e-01	2.692995124244049535e-02
-8.454194952795505147e-01	-3.222869899131988181e-01	2.751476935191875597e-02
-8.454194952795505147e-01	-3.129453380316568056e-01	2.820562860347754913e-02
-8.454194952795505147e-01	-3.036036861501147932e-01	2.899021301229015232e-02
-8.454194952795505147e-01	-2.942620342685728918e-01	2.989771681217965466e-02
-8.454194952795505147e-01	-2.849203823870308794e-01	3.155356844812408357e-02
-8.454194952795505147e-01	-2.755787305054888670e-01	3.274026202300140548e-02
-8.454194952795505147e-01	-2.662370786239468545e-01	3.391733371457685692e-02
-8.454194952795505147e-01	-2.568954267424048421e-01	3.503203734309255635e-02
-8.454194952795505147e-01	-2.475537748608628297e-01	3.608364423844800939e-02
-8.454194952795505147e-01	-2.382121229793209283e-01	3.720710318823645946e-02
-8.454194952795505147e-01	-2.288704710977789158e-01	3.840832184413028871e-02
-8.454194952795505147e-01	-2.195288192162369034e-01	4.029324704836795279e-02
-8.454194952795505147e-01	-2.101871673346948910e-01	4.308615112013650106e-02
-8.454194952795505147e-01	-2.008455154531528786e-01	4.783038079450085273e-02
-8.454194952795505147e-01	-1.915038635716108661e-01	5.329475891508863444e-02
-8.454194952795505147e-01	-1.821622116900688537e-01	5.763524173520002958e-02
-8.454194952795505147e-01	-1.728205598085269523e-01	5.994046318286085778e-02
-8.454194952795505147e-01	-1.634789079269849399e-01	6.046778322928191007e-02
-8.454194952795505147e-01	-1.541372560454429275e-01	5.988710388922079131e-02
-8.454194952795505147e-01	-1.447956041639009150e-01	5.883382845447083370e-02
-8.454194952795505147e-01	-1.354539522823589026e-01	5.785977309373817323e-02
-8.454194952795505147e-01	-1.261123004008168902e-01	5.721227562848020531e-02
-8.454194952795505147e-01	-1.167706485192749888e-01	5.695808852943963496e-02
-8.454194952795505147e-01	-1.074289966377329764e-01	5.791418682953844432e-02
-8.454194952795505147e-01	-9.808734475619096393e-02	6.126107684744826892e-02
-8.454194952795505147e-01	-8.874569287464895151e-02	6.641252991942528383e-02
-8.454194952795505147e-01	-7.940404099310693908e-02	7.020388081043354989e-02
-8.454194952795505147e-01	-7.006238911156492666e-02	6.991100463349690652e-02
-8.454194952795505147e-01	-6.072073723002302525e-02	6.601903725644286958e-02
-8.454194952795505147e-01	-5.137908534848101283e-02	5.783747384119357349e-02
-8.454194952795505147e-01	-4.203743346693900040e-02	5.572179572881016257e-02
-8.454194952795505147e-01	-3.269578158539698798e-02	5.496308053091266549e-02
-8.454194952795505147e-01	-2.335412970385497555e-02	5.493093323270704237e-02
-8.454194952795505147e-01	-1.401247782231296313e-02	5.527912079563326170e-02
-8.454194952795505147e-01	-4.670825940770950702e-03	5.611195999251334526e-02
-8.454194952795505147e-01	4.670825940770950702e-03	5.778469696892503393e-02
-8.454194952795505147e-01	1.401247782231296313e-02	6.033833264606690977e-02
-8.454194952795505147e-01	2.335412970385497555e-02	6.294100600066965256e-02
-8.454194952795505147e-01	3.269578158539698798e-02	6.413423882693827793e-02
-8.454194952795505147e-01	4.203743346693900040e-02	6.303643796041645542e-02
-8.454194952795505147e-01	5.137908534848101283e-02	6.036722849752034631e-02
-8.454194952795505147e-01	6.072073723002291423e-02	5.890230455419571964e-02
-8.454194952795505147e-01	7.006238911156492666e-02	5.896015499519551006e-02
-8.454194952795505147e-01	7.940404099310705011e-02	6.044244948218737562e-02
-8.454194952795505147e-01	8.874569287464895151e-02	6.199038006653526112e-02
-8.454194952795505147e-01	9.808734475619085291e-02	6.302417223813580605e-02
-8.454194952795505147e-01	1.074289966377329764e-01	6.389153505696086588e-02
-8.454194952795505147e-01	1.167706485192748778e-01	6.504316890593701828e-02
-8.454194952795505147e-01	1.261123004008170012e-01	6.606042184225159597e-02
-8.454194952795505147e-01	1.354539522823589026e-01	6.688459189353956891e-02
-8.454194952795505147e-01	1.447956041639010261e-01	6.742953591631002663e-02
-8.454194952795505147e-01	1.541372560454429275e-01	6.753942832379396244e-02
-8.454194952795505147e-01	1.634789079269848289e-01	6.719870391312321445e-02
-8.454194952795505147e-01	1.728205598085269523e-01	6.688428046716358988e-02
-8.454194952795505147e-01	1.821622116900688537e-01	6.730798959794848102e-02
-8.454194952795505147e-01	1.915038635716109772e-01	6.863756463928448459e-02
-8.454194952795505147e-01	2.008455154531528786e-01	7.022038407836209140e-02
-8.454194952795505147e-01	2.101871673346947800e-01	7.125451365873870790e-02
-8.454194952795505147e-01	2.195288192162369034e-01	7.159283666945140401e-02
-8.454194952795505147e-01	2.288704710977788048e-01	7.360616158150030952e-02
-8.454194952795505147e-01	2.382121229793209283e-01	7.515487494833002213e-02
-8.454194952795505147e-01	2.475537748608628297e-01	7.804567399733779165e-02
-8.454194952795505147e-01	2.568954267424049531e-01	8.219025189737086401e-02
-8.454194952795505147e-01	2.662370786239468545e-01	8.718461486681070016e-02
-8.454194952795505147e-01	2.755787305054887559e-01	9.211797866424289993e-02
-8.454194952795505147e-01	2.849203823870308794e-01	9.555402870714126140e-02
-8.454194952795505147e-01	2.942620342685727808e-01	9.309469312161394727e-02
-8.454194952795505147e-01	3.036036861501149042e-01	9.000586477865778201e-02
-8.454194952795505147e-01	3.129453380316568056e-01	8.609121133898098299e-02
-8.454194952795505147e-01	3.222869899131989291e-01	8.340910665388732992e-02
-8.454194952795505147e-01	3.316286417947408305e-01	8.358107583931964624e-02
-8.454194952795505147e-01	3.409702936762827319e-01	8.713154989273572126e-02
-8.454194952795505147e-01	3.503119455578248553e-01	9.315163743814290631e-02
-8.454194952795505147e-01	3.596535974393667567e-01	9.956434106534312045e-02
-8.454194952795505147e-01	3.689952493209088802e-01	1.040589557226454243e-01
-8.454194952795505147e-01	3.783369012024507816e-01	1.051468994721831418e-01
-8.454194952795505147e-01	3.876785530839926830e-01	1.026307681265394706e-01
-8.454194952795505147e-01	3.970202049655348064e-01	9.367928722803350872e-02
-8.454194952795505147e-01	4.063618568470767078e-01	8.763934440036356965e-02
-8.454194952795505147e-01	4.157035087286188313e-01	8.281046559627344705e-02
-8.454194952795505147e-01	4.250451606101607327e-01	8.018820526378385438e-02
-8.454194952795505147e-01	4.343868124917028561e-01	7.988428861380100776e-02
-8.454194952795505147e-01	4.437284643732447575e-01	8.117755289252022444e-02
-8.454194952795505147e-01	4.530701162547866589e-01	8.300118406789354364e-02
-8.454194952795505147e-01	4.624117681363287824e-01	8.419867039145041698e-02
-8.454194952795505147e-01	4.717534200178706838e-01	8.509898677026093983e-02
-8.454194952795505147e-01	4.810950718994128072e-01	8.551643154458102303e-02
-8.454194952795505147e-01	4.904367237809547087e-01	8.531974014521437333e-02
-8.454194952795505147e-01	4.997783756624968321e-01	8.438276674175940184e-02
-8.454194952795505147e-01	5.091200275440387335e-01	8.302880623904294877e-02
-8.454194952795505147e-01	5.184616794255806349e-01	8.222987273530199537e-02
-8.454194952795505147e-01	5.278033313071227584e-01	8.314934192125165990e-02
-8.454194952795505147e-01	5.371449831886646598e-01	8.623591116817032332e-02
-8.454194952795505147e-01	5.464866350702067832e-01	9.058783345587720359e-02
-8.454194952795505147e-01	5.558282869517486846e-01	9.420939133601449744e-02
-8.454194952795505147e-01	5.651699388332908081e-01	9.162854565886102698e-02
-8.454194952795505147e-01	5.745115907148327095e-01	8.857003605028661297e-02
-8.454194952795505147e-01	5.838532425963746109e-01	8.515304956007280213e-02
-8.454194952795505147e-01	5.931948944779167343e-01	8.393888506566064833e-02
-8.454194952795505147e-01	6.025365463594586357e-01	8.634226286774737691e-02
-8.454194952795505147e-01	6.118781982410007592e-01	9.165053078050436342e-02
-8.454194952795505147e-01	6.212198501225426606e-01	9.737927569637222502e-02
-8.454194952795505147e-01	6.305615020040845620e-01	9.856109608452902349e-02
-8.454194952795505147e-01	6.399031538856266854e-01	9.611710793575725664e-02
-8.454194952795505147e-01	6.492448057671685868e-01	9.048009132909727581e-02
-8.454194952795505147e-01	6.585864576487107103e-01	8.307925582855300861e-02
-8.454194952795505147e-01	6.679281095302526117e-01	7.528884263670625188e-02
-8.454194952795505147e-01	6.772697614117947351e-01	6.814435221890344230e-02
-8.454194952795505147e-01	6.866114132933366365e-01	6.241672583963368826e-02
-8.454194952795505147e-01	6.959530651748785379e-01	5.863738213757391932e-02
-8.454194952795505147e-01	7.052947170564206614e-01	5.695822474512660799e-02
-8.454194952795505147e-01	7.146363689379625628e-01	5.706693098260078728e-02
-8.454194952795505147e-01	7.239780208195046862e-01	5.834015354526298630e-02
-8.454194952795505147e-01	7.333196727010465876e-01	6.102763229861017658e-02
-8.454194952795505147e-01	7.426613245825887111e-01	6.240281562441886420e-02
-8.454194952795505147e-01	7.520029764641306125e-01	6.299873777469036651e-02
-8.454194952795505147e-01	7.613446283456725139e-01	6.228760405019482388e-02
-8.454194952795505147e-01	7.706862802272146373e-01	5.986704863173131219e-02
-8.454194952795505147e-01	7.800279321087565387e-01	5.575816285867155747e-02
-8.454194952795505147e-01	7.893695839902986622e-01	5.054490841347630131e-02
-8.454194952795505147e-01	7.987112358718405636e-01	4.325711772306205238e-02
-8.454194952795505147e-01	8.080528877533824650e-01	3.924523778677806163e-02
-8.454194952795505147e-01	8.173945396349245884e-01	3.671688350587451466e-02
-8.454194952795505147e-01	8.267361915164664898e-01	3.548544775604280804e-02
-8.454194952795505147e-01	8.360778433980086133e-01	3.503015992979770232e-02
-8.454194952795505147e-01	8.454194952795505147e-01	3.475817535375168993e-02
-8.454194952795505147e-01	8.547611471610926381e-01	3.422947972508589426e-02
-8.454194952795505147e-01	8.641027990426345395e-01	3.325438154084210673e-02
-8.454194952795505147e-01	8.734444509241764409e-01	3.186115542681521723e-02
-8.454194952795505147e-01	8.827861028057185644e-01	3.020572019383703510e-02
-8.454194952795505147e-01	8.921277546872604658e-01	2.847695932105396427e-02
-8.454194952795505147e-01	9.014694065688025892e-01	2.602722107757884928e-02
-8.454194952795505147e-01	9.108110584503444906e-01	2.461699226135966034e-02
-8.454194952795505147e-01	9.201527103318866141e-01	2.339019359837232401e-02
[truncated: 38,001 more rows]
