# Supplementary material for: Light-wave-controlled Haldane model in monolayer hexagonal boron nitride
Source: Nature. 2024 Apr 15;628(8009):752–7. doi: 10.1038/s41586-024-07244-z (PMC11041748; doi:10.1038/s41586-024-07244-z)
Supplement: Supplementary file 1 — This zipped file contains source data files for Supplementary Figs. 1–4 and Extended Data Figs 2–5, 7, 8, 11 and 10. [file 41586_2024_7244_MOESM1_ESM.zip › Data source/Fig 2/2c.csv]

wavelength (nm)	3w_probe	3w_pump
1.956630000000000109e+02	1.986500991931451632e-02	1.933070578101128006e-02
1.961310000000000002e+02	-1.636845515910375888e-03	-2.827946548582332791e-03
1.965989999999999895e+02	-4.249295747717484438e-03	-3.484750379656347593e-03
1.970660000000000025e+02	-4.971049842137919249e-03	-6.299420074336624549e-03
1.975339999999999918e+02	3.137894305641638314e-03	3.500980378178108511e-03
1.980010000000000048e+02	1.241728260838490319e-02	1.264458015266665958e-02
1.984689999999999941e+02	1.535009006943527507e-03	1.077509961306787468e-04
1.989360000000000070e+02	7.807867175551635097e-04	-8.560651044509180047e-05
1.994029999999999916e+02	4.312756511257843407e-03	5.534862724693651211e-03
1.998710000000000093e+02	4.842632509155428248e-03	3.199883226443924530e-03
2.003379999999999939e+02	1.148300930497264845e-03	1.520248328721560149e-04
2.008050000000000068e+02	-4.075133996474592825e-03	-4.798353627537391836e-03
2.012729999999999961e+02	-6.141499041978191673e-03	-6.699410049561508804e-03
2.017400000000000091e+02	-3.481787775893079463e-03	-4.063328354701042575e-03
2.022069999999999936e+02	9.794501730590175759e-03	1.025204744133514055e-02
2.026740000000000066e+02	-6.194629159530937179e-03	-6.151825904308391713e-03
2.031409999999999911e+02	-1.170439551513843823e-02	-1.325416835335178900e-02
2.036080000000000041e+02	-4.483980252510733067e-03	-5.486163900594398166e-03
2.040749999999999886e+02	-1.056641955514264763e-02	-1.110662809085658301e-02
2.045420000000000016e+02	-8.325916090950265594e-03	-8.998953704203470350e-03
2.050080000000000098e+02	-2.013511008820925707e-02	-2.074910183552674051e-02
2.054749999999999943e+02	1.411906514484068814e-02	1.387848885482816617e-02
2.059420000000000073e+02	5.159972271602778111e-03	5.009422434516546362e-03
2.064089999999999918e+02	-6.246288064955177535e-03	-6.165110956134864546e-03
2.068750000000000000e+02	-9.398940526380485799e-03	-9.921433347424030852e-03
2.073420000000000130e+02	-7.289786729674467038e-03	-8.742133542258620840e-03
2.078079999999999927e+02	-2.016168523673878173e-03	-2.202142853395597059e-03
2.082750000000000057e+02	-1.349917215316038914e-02	-1.363053380222857720e-02
2.087410000000000139e+02	-7.230745278005755797e-03	-8.773127372050210440e-03
2.092079999999999984e+02	-3.016870869875902268e-03	-3.593967543038960148e-03
2.096740000000000066e+02	7.151041273142645129e-03	6.271375605507332682e-03
2.101409999999999911e+02	-3.703202363489560989e-03	-4.295057823045872469e-03
2.106069999999999993e+02	-1.653818057201659683e-02	-1.901484732044556730e-02
2.110730000000000075e+02	3.697296074250146052e-03	4.351137932170469867e-03
2.115389999999999873e+02	-6.269895564844844664e-03	-6.978355778904822039e-03
2.120049999999999955e+02	5.081755244107443760e-03	4.413133789678038744e-03
2.124720000000000084e+02	-3.377000644744810286e-03	-4.987274165173535313e-03
2.129379999999999882e+02	1.201424741954298762e-03	1.331323376818418841e-03
2.134039999999999964e+02	-2.032404828291338970e-03	-1.850866206290098992e-03
2.138700000000000045e+02	-2.122447046456911197e-03	-3.664817789529084806e-03
2.143350000000000080e+02	1.339437619347811324e-02	1.241728702265189679e-02
2.148009999999999877e+02	1.022400864799199831e-02	9.453556990691435249e-03
2.152669999999999959e+02	1.127638377302881681e-03	3.158553075178595153e-04
2.157330000000000041e+02	2.641977894346747482e-03	2.225757920600114886e-03
2.161990000000000123e+02	-6.860279181663085125e-03	-7.055099702442940192e-03
2.166639999999999873e+02	-1.357001357111651575e-02	-1.484229297382790892e-02
2.171299999999999955e+02	5.894992499562558795e-03	5.589480450223733264e-03
2.175960000000000036e+02	3.362242488961130361e-03	2.764471281021840896e-03
2.180610000000000070e+02	-8.148798042039811368e-03	-1.030960822173180268e-02
2.185269999999999868e+02	-2.159336445125195798e-03	-2.048636088032233793e-03
2.189919999999999902e+02	-1.604815909898885118e-02	-1.752116972598653094e-02
2.194579999999999984e+02	-6.185766572623970470e-03	-6.430782354014409272e-03
2.199230000000000018e+02	-6.618227265255053997e-03	-7.326693154801164516e-03
2.203880000000000052e+02	-6.869138615522205581e-03	-7.307503074954424527e-03
2.208540000000000134e+02	-1.287335710700135936e-02	-1.378846114068270692e-02
2.213189999999999884e+02	-1.421500797675954476e-02	-1.465779868476869280e-02
2.217839999999999918e+02	5.654416840159592721e-03	4.061848314038555424e-03
2.222489999999999952e+02	1.136197641006333851e-02	1.059152033849579747e-02
2.227139999999999986e+02	3.298772896886777682e-03	2.959300630335686636e-03
2.231790000000000020e+02	6.230046715461146425e-03	6.078023143808132175e-03
2.236440000000000055e+02	1.673744373722219634e-03	9.770891708262218704e-04
2.241090000000000089e+02	3.474432976469713202e-03	3.093619207681016624e-03
2.245740000000000123e+02	1.203058336047262318e-02	1.172948305569058644e-02
2.250389999999999873e+02	1.027281908998525653e-03	9.298621894650377839e-04
2.255039999999999907e+02	9.756047158967341790e-04	-8.383474979518219490e-04
2.259689999999999941e+02	-2.051591124480656430e-03	-2.559322006083079512e-03
2.264329999999999927e+02	1.231101102230713375e-02	1.202319829178986020e-02
2.268979999999999961e+02	4.739329832936646329e-03	4.030855745466116642e-03
2.273629999999999995e+02	1.540611972979420360e-02	1.571459564411545329e-02
2.278269999999999982e+02	5.363654748680031850e-03	4.743755450904002177e-03
2.282920000000000016e+02	-1.011773958435250101e-02	-1.085719173637534132e-02
2.287560000000000002e+02	-4.441182042164753575e-03	-5.771017811005827412e-03
2.292210000000000036e+02	-5.276578917935154621e-03	-6.596088455055605128e-03
2.296850000000000023e+02	2.383688412102110809e-03	2.252319826328631411e-03
2.301490000000000009e+02	5.564384711747148542e-03	5.703127645840698305e-03
2.306140000000000043e+02	-5.323810944172903924e-03	-5.624902420420940449e-03
2.310780000000000030e+02	1.019887381172201795e-03	-5.387310174897077912e-04
2.315420000000000016e+02	-6.418976712240852950e-03	-6.687592426206119024e-03
2.320060000000000002e+02	-1.111106379857705606e-02	-1.206306416763197262e-02
2.324710000000000036e+02	-2.971123298567638488e-03	-2.988829554094465327e-03
2.329350000000000023e+02	-1.100478716762273365e-02	-1.179148206624601979e-02
2.333990000000000009e+02	-1.781487171928479701e-03	-2.014685960573100228e-03
2.338629999999999995e+02	7.468391125343122822e-04	-4.472156953669208300e-04
2.343269999999999982e+02	3.000930888695725260e-02	2.997093881701688375e-02
2.347899999999999920e+02	-4.684713368625709022e-03	-5.871390675159028280e-03
2.352539999999999907e+02	-8.101568538240355027e-03	-8.216688837814525859e-03
2.357179999999999893e+02	-4.279694912683841763e-05	-8.412930752566801298e-04
2.361819999999999879e+02	8.161998592183818645e-04	9.372277092511083684e-04
2.366459999999999866e+02	4.919381477570114979e-03	4.658136958877058705e-03
2.371090000000000089e+02	-3.393252083991973780e-03	-3.155620110065153645e-03
2.375730000000000075e+02	-1.749313345508164697e-02	-1.820454303010389172e-02
2.380360000000000014e+02	-5.514186928698286590e-03	-5.177676004691314157e-03
2.385000000000000000e+02	-1.086900116180631454e-02	-1.200402271596325704e-02
2.389629999999999939e+02	-1.689984461997107732e-03	-1.940896442873830605e-03
2.394269999999999925e+02	3.427193382917117972e-03	2.577040243191745447e-03
2.398899999999999864e+02	-6.138538960653207831e-03	-6.187241568409889911e-03
2.403540000000000134e+02	7.277984240948775184e-03	7.065448636108109977e-03
2.408170000000000073e+02	5.037462489078842892e-03	5.196866084538061085e-03
2.412800000000000011e+02	1.821930812259285951e-02	1.712709676036375944e-02
2.417429999999999950e+02	-1.436998595425141925e-02	-1.528951371407141421e-02
2.422069999999999936e+02	-4.907590970426266123e-03	-5.934854591747243044e-03
2.426699999999999875e+02	-2.280216795579330727e-02	-2.507220160496361275e-02
2.431330000000000098e+02	-2.151958943757280480e-03	-2.557851424564148036e-03
2.435960000000000036e+02	4.966615395636575329e-03	4.042665170897091591e-03
2.440589999999999975e+02	-2.095873789756120577e-03	-2.448637414229386071e-03
2.445219999999999914e+02	-2.308409394596787952e-03	-3.619068326392109111e-03
2.449840000000000089e+02	-1.413235839459159315e-02	-1.457366717010951697e-02
2.454470000000000027e+02	-1.601569405706876337e-02	-1.592712620407955512e-02
2.459099999999999966e+02	3.024248371243819320e-03	2.805796387410608959e-03
2.463729999999999905e+02	2.774871294062243783e-04	1.624261071316976778e-05
2.468360000000000127e+02	-9.540630929607607502e-03	-9.933233313711443621e-03
2.472980000000000018e+02	-9.170157265950093506e-03	-9.499303931390132294e-03
2.477609999999999957e+02	-2.602124000086485003e-03	-3.053763421592038761e-03
2.482230000000000132e+02	-9.626246899196267554e-03	-1.123946914997769712e-02
2.486860000000000070e+02	-1.456186846504126803e-02	-1.544006481237678030e-02
2.491479999999999961e+02	-2.239480615468664171e-02	-2.282431811696503804e-02
2.496109999999999900e+02	-1.328377799513564455e-03	-2.100303191380896353e-03
2.500730000000000075e+02	8.105989741940707732e-03	7.741426781789599240e-03
2.505349999999999966e+02	-3.263350296079995522e-03	-4.154838001337692217e-03
2.509979999999999905e+02	-1.379141491591199392e-02	-1.474046024851849955e-02
2.514600000000000080e+02	-8.030722075407651164e-03	-8.637341366233784387e-03
2.519219999999999970e+02	-1.771008458813651612e-02	-1.875949900123879618e-02
2.523839999999999861e+02	2.391120145893107813e-04	-9.564158972691362256e-04
2.528460000000000036e+02	-3.355456877736295862e-02	-3.355752255259220052e-02
2.533079999999999927e+02	-1.844923972305154299e-04	-1.104013220345230386e-03
2.537700000000000102e+02	-1.077011905867832076e-02	-1.189479924648493246e-02
2.542319999999999993e+02	-9.674945723295517996e-03	-9.164261697073374652e-03
2.546939999999999884e+02	-1.858240554610159599e-03	-3.155618218236444332e-03
2.551560000000000059e+02	5.105361482777971346e-03	4.441171321802049252e-03
2.556179999999999950e+02	-1.215899501796898971e-02	-1.280104258508801482e-02
2.560799999999999841e+02	-1.087933685267051219e-02	-1.162469655515189701e-02
2.565409999999999968e+02	5.992413480315183713e-03	5.741495823952334418e-03
2.570029999999999859e+02	1.693963545327427378e-02	1.547991429237004571e-02
2.574649999999999750e+02	-1.316560302280084943e-02	-1.327040213553096031e-02
2.579259999999999877e+02	1.354936047706568891e-02	1.336780482860603497e-02
2.583879999999999768e+02	2.054539854833364876e-03	1.772628368678932269e-03
2.588489999999999895e+02	-2.343823797479145741e-03	-1.946789489312254545e-03
2.593109999999999786e+02	6.509000642728877311e-04	-5.889136659088808163e-04
2.597719999999999914e+02	1.508139615988324765e-02	1.437884223506268565e-02
2.602330000000000041e+02	3.971808618311264451e-03	3.425697577015355752e-03
2.606949999999999932e+02	8.939919819849602434e-03	8.317058548919864860e-03
2.611560000000000059e+02	3.291510797070300049e-04	-1.027265513149686884e-03
2.616170000000000186e+02	-2.851267688665931263e-02	-2.869127056196530551e-02
2.620779999999999745e+02	-9.416656871660452829e-03	-9.072754572875017104e-03
2.625389999999999873e+02	-2.401393406409793770e-03	-3.232365294822411340e-03
2.630000000000000000e+02	2.039787374535820264e-03	6.641844854897860232e-04
2.634610000000000127e+02	4.486939703226145403e-03	3.260402826946422715e-03
2.639220000000000255e+02	2.134238184210332425e-03	2.324638131899400655e-03
2.643829999999999814e+02	-5.945175778591303001e-03	-5.877293180741016351e-03
2.648439999999999941e+02	-1.740750928756856428e-02	-1.762596379384006803e-02
2.653050000000000068e+02	6.464675096002604976e-04	-5.106897017082690079e-04
2.657660000000000196e+02	-1.240990952128398495e-02	-1.259292881455727209e-02
2.662269999999999754e+02	-6.287599297933387649e-03	-6.302361867984056405e-03
2.666870000000000118e+02	-1.525409174387422004e-02	-1.644224278497431399e-02
2.671480000000000246e+02	7.741430565447026541e-03	6.385022170514726217e-03
2.676080000000000041e+02	2.947503186486558156e-03	1.819863547964534114e-03
2.680690000000000168e+02	-3.807984449761265058e-03	-3.973293703850318444e-03
2.685289999999999964e+02	1.315527489925150291e-02	1.339881063997946410e-02
2.689900000000000091e+02	9.426980580942786667e-03	8.604868126389287816e-03
2.694499999999999886e+02	-3.166091508108956343e-02	-3.135686667656441273e-02
2.699110000000000014e+02	-5.608704582987290334e-04	-6.169638102243092974e-04
2.703709999999999809e+02	-1.234201746429014479e-02	-1.314198606376761058e-02
2.708310000000000173e+02	-5.208672356921173301e-03	-5.238193713365107800e-03
2.712909999999999968e+02	2.848606579338430148e-03	2.971107533328369923e-03
2.717520000000000095e+02	-9.239547020674421240e-03	-9.651333809138849459e-03
2.722119999999999891e+02	-1.022694918042028021e-02	-9.947996514371689955e-03
2.726720000000000255e+02	-3.864076540467700251e-03	-4.451517733028938217e-03
2.731320000000000050e+02	-1.416960787132477185e-04	-7.866860700892987137e-04
2.735919999999999845e+02	-9.496360876523562630e-03	-9.592293618689271689e-03
2.740520000000000209e+02	-4.532691058191833447e-03	-4.150414905808624995e-03
2.745120000000000005e+02	4.773276176738361701e-03	5.229341846820836741e-03
2.749710000000000036e+02	-4.240441358734929958e-03	-5.771017811005823943e-03
2.754309999999999832e+02	4.842641968298992163e-03	4.786556814297834861e-03
2.758910000000000196e+02	-6.452912335679862263e-03	-7.100856102285194212e-03
2.763509999999999991e+02	-3.106908043164911988e-03	-4.032344614662600538e-03
2.768100000000000023e+02	-9.251340050256547445e-03	-8.767226127687349768e-03
2.772699999999999818e+02	3.272210360548688350e-03	3.377005059011806924e-03
2.777289999999999850e+02	-1.114353703842154916e-02	-1.236562937844679771e-02
2.781890000000000214e+02	-6.414542265739519439e-03	-6.824863517561585192e-03
2.786480000000000246e+02	1.168815731869224731e-02	1.106087042979518251e-02
2.791080000000000041e+02	-7.989398860847603256e-03	-9.565727929303326563e-03
2.795670000000000073e+02	5.894998175048696276e-03	5.864010651352836480e-03
2.800269999999999868e+02	-1.462090802488127256e-02	-1.535889148721390242e-02
2.804859999999999900e+02	-1.288812219949033062e-02	-1.322464888873656381e-02
2.809449999999999932e+02	-8.811502486867109699e-03	-8.562059826290184181e-03
2.814039999999999964e+02	9.357564971226077716e-04	-7.084690425939647960e-04
2.818629999999999995e+02	-2.465303227025469196e-02	-2.594892610956104489e-02
2.823220000000000027e+02	3.096574244129438828e-03	2.295124342770319022e-03
2.827810000000000059e+02	-1.795509847769823433e-02	-1.714332234461850984e-02
2.832400000000000091e+02	-4.171077459003014014e-03	-4.075147239275575366e-03
2.836990000000000123e+02	-1.405708189952455459e-02	-1.386963509645520141e-02
2.841580000000000155e+02	2.432536879852497183e-02	2.333647840019222389e-02
2.846170000000000186e+02	-3.279589753745314282e-03	-3.923118622745997743e-03
2.850760000000000218e+02	-3.962969994567976800e-03	-5.614573035652462192e-03
2.855350000000000250e+02	-3.247172638152613861e-04	5.121546077410635452e-04
2.859929999999999950e+02	1.614557062059790438e-02	1.529541685026295991e-02
2.864519999999999982e+02	2.334090590998829512e-02	2.271656712083436683e-02
2.869110000000000014e+02	8.573870512940302141e-03	7.326685587486310783e-03
2.873690000000000282e+02	-8.489753502301260538e-03	-9.272007017717926597e-03
2.878279999999999745e+02	-1.592562850634906754e-03	-1.986645906010802830e-03
2.882860000000000014e+02	1.481425102743689701e-02	1.461499669076527126e-02
2.887450000000000045e+02	-1.353459664579586674e-03	-1.474483100345319033e-03
2.892029999999999745e+02	-3.986578125067216302e-03	-4.299483441013222246e-03
2.896610000000000014e+02	1.076273840426254791e-02	1.044835620070190541e-02
2.901200000000000045e+02	2.324655158357810062e-03	1.005131747826801389e-03
2.905779999999999745e+02	-6.063257420709600685e-03	-5.577664718697058870e-03
2.910360000000000014e+02	-2.230192997711024239e-03	-2.649358548762515992e-03
2.914940000000000282e+02	6.805672807105277167e-03	6.413067269953592192e-03
2.919519999999999982e+02	-1.716840988517068234e-02	-1.889676567832726181e-02
2.924100000000000250e+02	-9.970138477618994619e-03	-1.082177354983556751e-02
2.928679999999999950e+02	-3.524603643307039434e-03	-3.106908043164910253e-03
2.933260000000000218e+02	3.356356379227979757e-03	3.902454177722896808e-03
2.937839999999999918e+02	-2.690679871493860224e-03	-3.480313410716727625e-03
2.942420000000000186e+02	-1.720826945491707449e-02	-1.947387874733917668e-02
2.946999999999999886e+02	-6.745132396486944008e-04	-1.297368204482718433e-03
2.951569999999999823e+02	-6.151814553336112414e-03	-6.374687740869686321e-03
2.956150000000000091e+02	-8.815930627272740294e-03	-8.942866027764029627e-03
2.960729999999999791e+02	-2.960790760751308339e-03	-5.204251783830390367e-03
2.965299999999999727e+02	1.015020840993001265e-02	9.329579779696431721e-03
2.969879999999999995e+02	-1.965246422472070875e-02	-1.996831574858111760e-02
2.974460000000000264e+02	-1.006608067892826933e-02	-1.076273020633814609e-02
2.979030000000000200e+02	-5.909760745099377176e-03	-5.472882632425354367e-03
2.983600000000000136e+02	-1.120700221622890867e-02	-1.167487857296149213e-02
2.988179999999999836e+02	-6.599037816017883779e-03	-7.193852095680042594e-03
2.992749999999999773e+02	3.071485442358133297e-03	3.263357863394844918e-03
2.997320000000000277e+02	-1.715218240908720354e-02	-1.887168318265168565e-02
3.001899999999999977e+02	1.242766874801474065e-03	1.318041478039803103e-03
3.006469999999999914e+02	-2.181469579838510656e-03	-3.815369518444028472e-03
3.011039999999999850e+02	1.140913969985787998e-03	3.822729993353529828e-04
3.015609999999999786e+02	9.795964744794251333e-03	8.414470070528940610e-03
3.020179999999999723e+02	9.593774920570907055e-03	8.389386313634193681e-03
3.024750000000000227e+02	-5.300191462701392929e-03	-7.415252809865964870e-03
3.029320000000000164e+02	7.269117870384378573e-03	6.516376882877653737e-03
3.033890000000000100e+02	-1.175310190655254675e-02	-1.314050854554340252e-02
3.038460000000000036e+02	-5.546668997076766895e-03	-6.666929873011732607e-03
3.043020000000000209e+02	-1.297372555688755015e-02	-1.345932519560539414e-02
3.047590000000000146e+02	-8.308197223232033357e-03	-8.699330917645648614e-03
3.052160000000000082e+02	-1.298701376176187618e-02	-1.429176829614653595e-02
3.056730000000000018e+02	-6.752531969189836010e-03	-7.170225046893688274e-03
3.061290000000000191e+02	-5.221963714843347315e-03	-5.709031412641817245e-03
3.065860000000000127e+02	-1.301652376723353745e-02	-1.304015081601991172e-02
3.070419999999999732e+02	-2.824997818229621309e-03	-3.168894441528919553e-03
3.074990000000000236e+02	-3.375526279568455412e-03	-3.840452644729192618e-03
3.079549999999999841e+02	1.911366888505480408e-03	2.001399016917918949e-03
3.084110000000000014e+02	-1.264901775221587664e-02	-1.268443341631736096e-02
3.088679999999999950e+02	1.010592511404497656e-02	1.007492560876726596e-02
3.093240000000000123e+02	-8.268355310553613877e-03	-8.745092992974032309e-03
3.097799999999999727e+02	-8.165040022143420922e-03	-8.423330134997616958e-03
3.102359999999999900e+02	1.476701773998001337e-02	1.249256099528065281e-02
3.106929999999999836e+02	-5.459584968407463559e-03	-6.627076609361041634e-03
3.111490000000000009e+02	1.587843116363771984e-02	1.703705958707476056e-02
3.116050000000000182e+02	-5.627851150773656268e-03	-4.665528964265102177e-03
3.120609999999999786e+02	6.172475845311358421e-03	5.781353501870015524e-03
3.125169999999999959e+02	-1.089268307362534086e-03	-1.796259831732289732e-03
3.129730000000000132e+02	1.865608596834514256e-03	1.337215792647275395e-03
3.134279999999999973e+02	5.440398672218152605e-03	4.315715331363690309e-03
3.138840000000000146e+02	4.672907726852151833e-03	3.108386822608261765e-03
3.143399999999999750e+02	-1.807318453408354730e-02	-1.814550536209260517e-02
3.147959999999999923e+02	-1.043505979790316195e-02	-9.883057601997551414e-03
3.152509999999999764e+02	-1.524080227778072151e-02	-1.674333173878406883e-02
3.157069999999999936e+02	-6.160676509633517157e-03	-6.897183084351498315e-03
3.161619999999999777e+02	5.319373344623705077e-03	3.788797522962379996e-03
3.166179999999999950e+02	4.609441918435228623e-03	3.049341587282117152e-03
3.170729999999999791e+02	1.747394778950189104e-02	1.745918395823208361e-02
3.175289999999999964e+02	1.355821171300038153e-02	1.289402722751060125e-02
3.179839999999999804e+02	2.507656794563131036e-03	1.670782400568523660e-03
3.184390000000000214e+02	8.711145387953190405e-03	8.210793899547387184e-03
3.188949999999999818e+02	5.711960594097843270e-04	-2.789570803155846739e-04
3.193500000000000227e+02	1.303424200434222247e-02	1.167340357717557356e-02
3.198050000000000068e+02	5.915667664948353645e-03	4.858859985238902710e-03
3.202599999999999909e+02	2.072255569503747390e-03	1.859755909408612750e-04
3.207149999999999750e+02	1.301948826282553831e-02	1.145496420553377727e-02
3.211700000000000159e+02	1.608063423066204492e-02	1.479359351911909218e-02
3.216250000000000000e+02	-7.689760309050506452e-04	-1.703260685289585772e-03
3.220799999999999841e+02	-7.734010182628309757e-04	-1.470069463959813990e-03
3.225350000000000250e+02	-4.503173485405325381e-03	-5.103885856382477798e-03
3.229900000000000091e+02	2.386628313920832051e-03	9.224752289535631056e-04
3.234449999999999932e+02	-1.654559969361617776e-03	-2.082581170614802683e-03
3.238990000000000009e+02	-4.389522506130944315e-03	-4.196164368945601991e-03
3.243539999999999850e+02	-5.241146227375241377e-03	-6.708257501838781924e-03
3.248090000000000259e+02	5.460259090038582867e-05	-1.146822151053913117e-03
3.252629999999999768e+02	4.428771015203307655e-05	-1.239811838353055548e-03
3.257180000000000177e+02	-7.887554153956331804e-03	-8.077954101645402202e-03
3.261720000000000255e+02	-8.227028312336136934e-03	-8.300829811617256929e-03
3.266270000000000095e+02	6.553307271168034827e-04	1.874568928224949066e-04
3.270810000000000173e+02	-1.073616703939047137e-02	-1.131031876585824117e-02
3.275350000000000250e+02	-3.399145130430394901e-03	-4.157789254128687120e-03
3.279900000000000091e+02	-3.939341684562472530e-03	-3.613155100447419752e-03
3.284440000000000168e+02	1.330877788095743801e-02	1.302686450297429500e-02
3.288980000000000246e+02	4.479549589666817315e-03	4.914962796308043960e-03
3.293519999999999754e+02	-8.900095564239157145e-04	-1.099597692131012343e-03
3.298059999999999832e+02	1.003653598993022034e-03	1.490811473960106982e-04
3.302599999999999909e+02	4.284727177058254670e-03	3.378483207845591699e-03
3.307139999999999986e+02	4.526789183219416014e-03	4.066285913587748199e-03
3.311680000000000064e+02	-1.042768797202139018e-02	-1.180181334284321863e-02
3.316220000000000141e+02	1.630350741819562230e-02	1.584447851374031629e-02
3.320760000000000218e+02	3.244170305986388350e-03	2.067827429098115059e-03
3.325299999999999727e+02	-2.342354477179357276e-03	-1.737205767872153145e-03
3.329839999999999804e+02	7.807797808498861611e-04	-1.476761492724320890e-05
3.334370000000000118e+02	1.225056835617226430e-03	2.804446882929276176e-05
3.338910000000000196e+02	2.298068658856033866e-03	5.254371371292492713e-04
3.343450000000000273e+02	1.376631602438755861e-02	1.166158721503933633e-02
3.347980000000000018e+02	3.678097796478985160e-03	2.165233905830618328e-03
3.352520000000000095e+02	-4.790983062874755276e-03	-6.060311843404744131e-03
3.357049999999999841e+02	1.695885706359953442e-03	9.106765238852935649e-04
3.361589999999999918e+02	-3.505414824679445058e-03	-4.194688742550103239e-03
3.366120000000000232e+02	3.838709639875702246e-05	6.907545891427223665e-04
3.370649999999999977e+02	6.097200611463462865e-03	5.636706170365773580e-03
3.375190000000000055e+02	-8.603407634623486122e-03	-8.296402301821194369e-03
3.379719999999999800e+02	1.091918444083506308e-02	1.008674197090350839e-02
3.384250000000000114e+02	-6.700832074143492877e-04	-1.703260685289585338e-03
3.388779999999999859e+02	6.746641445189690070e-03	4.430843828862284645e-03
3.393310000000000173e+02	1.525557304575582938e-02	1.424306190473241009e-02
3.397839999999999918e+02	-9.711837644402077779e-03	-9.829926223225662896e-03
3.402370000000000232e+02	8.097135352958141977e-03	6.914889339878317782e-03
3.406899999999999977e+02	2.616888461965873481e-03	3.112804873260763446e-03
3.411429999999999723e+02	9.577524111933315501e-03	9.671988164408819311e-03
3.415960000000000036e+02	-1.211029304082185919e-02	-1.383864315849233154e-02
3.420489999999999782e+02	-8.767175678921688932e-04	-1.307695697422485209e-03
3.425009999999999764e+02	-1.945616240205922873e-02	-2.078010575507141522e-02
3.429540000000000077e+02	1.373532345581513457e-02	1.334272107171130019e-02
3.434069999999999823e+02	-1.122323536779851194e-02	-1.182542399578073722e-02
3.438589999999999804e+02	1.151291281081643915e-04	-5.903766801129679342e-06
3.443120000000000118e+02	-2.307227316956463395e-02	-2.387814868889108835e-02
3.447640000000000100e+02	-1.377073470564963657e-03	-1.782961537104835225e-03
3.452169999999999845e+02	-1.174864728054492201e-03	-2.066341712949483923e-03
3.456689999999999827e+02	-2.953397494144125758e-03	-2.817615271985139582e-03
3.461220000000000141e+02	2.803564029530268117e-05	-8.014511625782585894e-04
3.465740000000000123e+02	4.644847492783595738e-03	4.421987548051019117e-03
3.470260000000000105e+02	-4.720140383699478713e-03	-5.257389468697981801e-03
3.474780000000000086e+02	7.909699900861065502e-03	6.694972450012312559e-03
3.479309999999999832e+02	-1.179444151696143819e-02	-1.247780788437354016e-02
3.483829999999999814e+02	-1.117313406801395724e-03	-1.511389525472014344e-03
3.488349999999999795e+02	-9.117029670835628818e-03	-9.615905532845933287e-03
3.492869999999999777e+02	1.206009714960171175e-02	1.157598007398465308e-02
3.497389999999999759e+02	-6.706788812148562796e-03	-7.500858689701493838e-03
3.501909999999999741e+02	1.402155335630988261e-03	1.158625270389177127e-03
3.506419999999999959e+02	6.506046236890025529e-03	5.766590931819332889e-03
3.510939999999999941e+02	3.884742246709938125e-03	3.686961013995532915e-03
3.515459999999999923e+02	1.184314538593723987e-02	1.118191467567674659e-02
3.519979999999999905e+02	-1.438917161983115436e-02	-1.593598879098651749e-02
3.524490000000000123e+02	-9.669043217713528190e-03	-1.089556811241140268e-02
3.529010000000000105e+02	3.047871005763186109e-03	2.782199607883640950e-03
3.533530000000000086e+02	9.794497946932746724e-03	9.230686956205722341e-03
3.538039999999999736e+02	1.607332988000433147e-03	2.745371378343716738e-04
3.542559999999999718e+02	-1.234054246850420367e-02	-1.235824620159275619e-02
3.547069999999999936e+02	1.257521499171560149e-02	1.128226799093326460e-02
3.551580000000000155e+02	-1.874622656160374046e-02	-1.930561760984956729e-02
3.556100000000000136e+02	1.021367421834694800e-03	-1.962961471753505664e-04
3.560609999999999786e+02	-7.819667141839044613e-03	-8.600449445127219400e-03
3.565120000000000005e+02	1.149769620187482888e-03	1.152725287245471393e-03
3.569630000000000223e+02	-5.458113125669396444e-03	-6.424862821974001818e-03
3.574139999999999873e+02	-1.294416321082152675e-03	-2.742338776918097111e-03
3.578659999999999854e+02	6.544420721097369761e-03	5.990935331481410213e-03
3.583170000000000073e+02	-4.140080476163580762e-03	-3.929013561013135550e-03
3.587679999999999723e+02	-8.702280278607928132e-03	-8.674233287340359783e-03
3.592180000000000177e+02	-2.771855719095034105e-03	-2.959303783383537660e-03
3.596689999999999827e+02	1.219293631689412002e-02	1.144757409197444571e-02
3.601200000000000045e+02	-2.250843569323565056e-03	-2.064861672286994604e-03
3.605710000000000264e+02	4.988657722571704584e-04	-9.121496278425081372e-04
3.610219999999999914e+02	-2.670016057080334265e-03	-3.960004237756853743e-03
3.614719999999999800e+02	-4.819018072560480627e-03	-4.979904231120471127e-03
3.619230000000000018e+02	-2.578362316156768835e-02	-2.670315155199725482e-02
3.623740000000000236e+02	3.734274388867902606e-04	-2.213881019945073379e-04
3.628240000000000123e+02	-1.006018069578456381e-02	-1.032584515695884365e-02
3.632749999999999773e+02	-1.458843793808464566e-02	-1.473160018404980932e-02
3.637250000000000227e+02	7.437382160921858498e-03	7.458044083506663868e-03
3.641750000000000114e+02	2.019126082560577292e-03	1.315088333420097802e-03
3.646259999999999764e+02	-1.530571407394333647e-03	-2.089974437221986999e-03
3.650760000000000218e+02	-2.863358429026408893e-04	-1.458242381460862465e-03
3.655260000000000105e+02	-2.122288385088916263e-02	-2.209960835548659824e-02
3.659759999999999991e+02	1.961561518506495239e-03	1.526143266988700233e-03
3.664270000000000209e+02	-7.111190531930229770e-03	-7.111183595224957084e-03
3.668770000000000095e+02	-2.204058140783802036e-02	-2.226197140166122704e-02
3.673269999999999982e+02	-7.816703907466214518e-03	-8.474985256764443892e-03
3.677769999999999868e+02	-3.660379559370322694e-04	-1.520247067502419631e-03
3.682269999999999754e+02	-6.931133842420205554e-03	-7.418202170828240918e-03
3.686770000000000209e+02	3.140848080870913602e-03	2.855984711315916972e-03
3.691259999999999764e+02	4.638958860612166918e-03	2.966690743895011254e-03
3.695760000000000218e+02	-3.886212828228866566e-03	-3.921631645378221426e-03
3.700260000000000105e+02	-3.298780464201627079e-03	-3.784377580481164665e-03
3.704759999999999991e+02	-1.004394249933838329e-02	-1.110959006401027183e-02
3.709250000000000114e+02	1.000704048847869156e-02	9.094900950389320574e-03
3.713750000000000000e+02	-6.334850242458257841e-03	-7.394589626062008682e-03
3.718240000000000123e+02	-1.255751251984621279e-02	-1.453825402844630479e-02
3.722740000000000009e+02	-6.193150380087585234e-03	-7.112672464421440979e-03
3.727230000000000132e+02	-1.328220336303751956e-02	-1.402903616947610843e-02
3.731730000000000018e+02	-1.119813269261665627e-02	-1.160550521408602008e-02
3.736220000000000141e+02	-5.313345978346715841e-04	-2.215420337907215292e-03
3.740710000000000264e+02	-1.225198533587769020e-02	-1.300324817455062766e-02
3.745210000000000150e+02	-1.190660362703935271e-02	-1.282465576046382290e-02
3.749700000000000273e+02	-1.424748373904232042e-02	-1.565408361092779019e-02
3.754189999999999827e+02	2.696591836219407873e-03	2.262653625364106306e-03
3.758679999999999950e+02	1.820011236725999418e-02	1.655441750724362740e-02
3.763170000000000073e+02	2.863371671827393602e-03	1.954177711042873536e-03
3.767660000000000196e+02	7.031485265847992570e-03	6.289078707986307630e-03
3.772149999999999750e+02	1.052360621016697716e-03	1.117297010952557389e-03
3.776639999999999873e+02	-7.770954444329236654e-03	-8.446942049154285495e-03
3.781129999999999995e+02	2.120956916041288193e-03	8.678720074436062793e-04
3.785620000000000118e+02	-2.814669064070713690e-03	-3.162996980823495289e-03
3.790099999999999909e+02	4.033811412524105147e-03	3.214657147466880392e-03
3.794590000000000032e+02	1.105506503808708100e-03	8.118404552559550108e-05
3.799080000000000155e+02	-1.875945548917842126e-03	-3.346005553734095889e-03
3.803559999999999945e+02	-3.456706541436627231e-03	-6.005690964826804548e-03
3.808050000000000068e+02	6.457332278161078895e-03	5.666219328885285442e-03
3.812529999999999859e+02	-8.734764869424699665e-03	-8.967963658069318458e-03
3.817019999999999982e+02	-1.064612860488232601e-02	-1.015168466693508638e-02
3.821499999999999773e+02	5.787257268671148341e-03	4.990237399546375817e-03
3.825989999999999895e+02	-9.688235189388971422e-03	-9.949482861129892164e-03
3.830470000000000255e+02	-1.974845309113821591e-03	-2.718730646418857609e-03
3.834950000000000045e+02	-1.062398727224459112e-02	-1.261064011496066881e-02
3.839429999999999836e+02	-7.379817596867769940e-03	-8.148800564478102595e-03
3.843910000000000196e+02	-5.140779669317751231e-03	-6.869136723693490196e-03
3.848399999999999750e+02	-1.549766532117638528e-03	-3.456707802655768075e-03
3.852880000000000109e+02	-9.043236369478943604e-03	-1.013397273592212683e-02
3.857359999999999900e+02	-7.394590887281150609e-04	-1.468585639639898022e-03
3.861840000000000259e+02	-6.566570882269101399e-03	-8.799700628750992820e-03
3.866309999999999718e+02	-1.189184736308435131e-02	-1.417222048677628174e-02
3.870790000000000077e+02	-1.129110220040953566e-03	-2.982926417902904883e-03
3.875269999999999868e+02	-1.756348552001089772e-04	-1.371162767058555767e-03
3.879750000000000227e+02	4.358524892681944762e-03	1.663409944077175618e-03
3.884230000000000018e+02	7.843274641728728222e-03	3.382913240079934210e-03
3.888700000000000045e+02	2.027966598132575557e-03	-3.177758920264602514e-03
3.893179999999999836e+02	1.070516690350319100e-02	3.830127674227710565e-03
3.897649999999999864e+02	1.461198048518810801e-04	-1.147858620944356561e-02
3.902130000000000223e+02	7.940673551146385130e-04	-1.519653096347756138e-02
3.906600000000000250e+02	2.700719680347457921e-02	7.676492914292025807e-03
3.911080000000000041e+02	2.167747767823355320e-02	-1.989604095507075190e-03
3.915550000000000068e+02	3.431026795436597360e-02	6.483914994005426924e-03
3.920020000000000095e+02	3.925917331081833078e-02	6.666927350573452656e-03
3.924499999999999886e+02	3.017313810038382144e-02	-6.966552659569559547e-03
3.928969999999999914e+02	3.656701024561407470e-02	-3.672195290896997956e-03
3.933439999999999941e+02	6.127612388621257733e-02	1.515077014936830856e-02
3.937909999999999968e+02	6.130122214712733358e-02	9.850593190687040313e-03
3.942379999999999995e+02	6.485091774525354735e-02	8.141417387624043725e-03
3.946850000000000023e+02	4.703307963854809481e-02	-1.551239194648153241e-02
3.951320000000000050e+02	8.011091199470977975e-02	8.976822461318867408e-03
3.955790000000000077e+02	8.849733318214238198e-02	7.472803500509492443e-03
3.960260000000000105e+02	1.084184339309441358e-01	1.815879041391905979e-02
3.964730000000000132e+02	1.198881411576320638e-01	1.811599283418266135e-02
3.969200000000000159e+02	1.161406706328871052e-01	3.049339064843834164e-03
3.973659999999999854e+02	1.423611782132245263e-01	1.531017878970409099e-02
3.978129999999999882e+02	1.396395007282816847e-01	-2.187374607858776944e-03
3.982599999999999909e+02	1.601731087694713007e-01	5.049264977804537348e-03
3.987060000000000173e+02	1.773415281137858124e-01	8.632918901314292140e-03
3.991530000000000200e+02	2.019310920531852405e-01	2.252469469979765174e-02
3.995989999999999895e+02	2.042867309515815633e-01	1.844956322576133539e-02
4.000450000000000159e+02	1.917631824326050949e-01	9.803353597134439879e-03
4.004920000000000186e+02	1.832365363785875556e-01	4.351139193389614614e-03
4.009379999999999882e+02	1.915845837124224571e-01	1.873883960109226643e-02
4.013840000000000146e+02	1.654570620357265487e-01	-1.005136792703366063e-03
4.018310000000000173e+02	1.807952815106026456e-01	1.909158556849755231e-02
4.022769999999999868e+02	1.871448791884817719e-01	2.404492852449908319e-02
4.027230000000000132e+02	1.954560390154770344e-01	2.447738354164405092e-02
4.031689999999999827e+02	2.085832612479749382e-01	2.624854574307099175e-02
4.036150000000000091e+02	1.904717085357798545e-01	8.663875525141130586e-04
4.040609999999999786e+02	2.315315565759350214e-01	3.082108880369440265e-02
4.045070000000000050e+02	2.299552205707739994e-01	2.186936081963299083e-02
4.049529999999999745e+02	2.282563905483283029e-01	1.382979507560547563e-02
4.053980000000000246e+02	2.223658186218565036e-01	5.046323814766678732e-03
4.058439999999999941e+02	2.319315433981119501e-01	1.215160805745749313e-02
4.062900000000000205e+02	2.497523365412658292e-01	2.461319161879541376e-02
4.067350000000000136e+02	2.643333843657911797e-01	3.440915131871308263e-02
4.071809999999999832e+02	2.651333580101453702e-01	2.241841996067202650e-02
4.076270000000000095e+02	2.946157389989481623e-01	3.949975275387868773e-02
4.080720000000000027e+02	3.089237398160546433e-01	3.678546222944735489e-02
4.085179999999999723e+02	3.260331164474810084e-01	4.101409479336081548e-02
4.089630000000000223e+02	3.409728253571851497e-01	4.306421029144597012e-02
4.094080000000000155e+02	3.120424459336780809e-01	6.212334153838616237e-03
4.098539999999999850e+02	3.339856158199072111e-01	2.347077932046958207e-02
4.102989999999999782e+02	3.293053293304676332e-01	2.325381368339460644e-02
4.107440000000000282e+02	3.119465150833412581e-01	1.379879493971819873e-02
4.111890000000000214e+02	3.171891451350366542e-01	3.266456994130176317e-02
4.116340000000000146e+02	3.027187781187071214e-01	2.695848347535521189e-02
4.120790000000000077e+02	2.960784227636152344e-01	2.153136291825824208e-02
4.125240000000000009e+02	3.113118569991717988e-01	3.248892878000590040e-02
4.129689999999999941e+02	3.159567076450034429e-01	3.106313945888327516e-02
4.134139999999999873e+02	3.114269722538697827e-01	2.002587779019692968e-02
4.138589999999999804e+02	3.127878132034741521e-01	2.303832241149590676e-02
4.143039999999999736e+02	3.043585774098471197e-01	1.659427266272302248e-02
4.147490000000000236e+02	3.183064396235506521e-01	3.116351484547475251e-02
4.151929999999999836e+02	3.000841903379196651e-01	2.067087471827824124e-02
4.156379999999999768e+02	2.858854136209013630e-01	1.472274075019069928e-02
4.160819999999999936e+02	2.525109027942675777e-01	2.166704487349545467e-03
4.165269999999999868e+02	2.330311278474421210e-01	7.843279055995716620e-03
4.169719999999999800e+02	2.121403293025926062e-01	1.787097326913478917e-02
4.174159999999999968e+02	1.706804982239175927e-01	2.274460528356795665e-03
4.178600000000000136e+02	1.524316800958531448e-01	6.813055353349767133e-03
4.183050000000000068e+02	1.469278023724170379e-01	8.591584966391533837e-03
4.187490000000000236e+02	1.406402037050932807e-01	1.418396685125017419e-03
4.191929999999999836e+02	1.462577286241462660e-01	3.781424435861457847e-03
4.196370000000000005e+02	1.523077035154677128e-01	5.046320661718823805e-03
4.200819999999999936e+02	1.639884700899910119e-01	1.733224792713122103e-02
4.205260000000000105e+02	1.550131333448207527e-01	7.881642189230797166e-03
4.209700000000000273e+02	1.593022886622845746e-01	1.660017832135285420e-02
4.214139999999999873e+02	1.548079853311011833e-01	1.692045294074237191e-02
4.218580000000000041e+02	1.039934850403491928e-01	-2.955028313554974514e-02
4.223009999999999877e+02	1.340485408680049950e-01	8.773137461803330248e-03
4.227450000000000045e+02	1.126204951299856205e-01	-4.187309979963050981e-03
4.231890000000000214e+02	1.213050685224572739e-01	1.544891037282533457e-02
4.236329999999999814e+02	9.419456147544899571e-02	7.896486738525644589e-04
4.240760000000000218e+02	7.517085976602090602e-02	-6.730403879353087128e-03
4.245199999999999818e+02	7.045809877551804934e-02	-1.712118227319991276e-03
4.249639999999999986e+02	7.310451616124272189e-02	6.469156207612181131e-03
4.254069999999999823e+02	5.142997775421827289e-02	-1.126602601082965331e-02
4.258509999999999991e+02	7.786006779477668005e-02	1.670939422351633979e-02
4.262939999999999827e+02	6.995923048082255957e-02	7.677959712153525212e-03
4.267370000000000232e+02	7.059093983463911315e-02	1.053986080246199428e-02
4.271809999999999832e+02	5.369999879119716213e-02	-5.579147912407403549e-03
4.276240000000000236e+02	4.763084327917255917e-02	-1.008673440358866073e-02
4.280670000000000073e+02	5.752718151872953517e-02	2.788096437979493275e-03
4.285099999999999909e+02	3.824518969644719046e-02	-1.603340157381473105e-02
4.289540000000000077e+02	4.556448327854548813e-02	-6.923751296175720792e-03
4.293969999999999914e+02	5.742239060392385908e-02	8.835123860167343884e-03
4.298399999999999750e+02	5.388892500431942401e-02	9.853534984334477373e-03
4.302830000000000155e+02	2.960194897767931890e-02	-7.939213059380584303e-03
4.307259999999999991e+02	2.215864476227877300e-02	-8.293449157201478877e-03
4.311680000000000064e+02	4.956287272087243553e-03	-1.826801892827395121e-02
4.316109999999999900e+02	1.480687604850728159e-02	-5.331189076150384676e-03
4.320539999999999736e+02	2.018823768332372176e-02	3.943777392282953390e-03
4.324970000000000141e+02	1.617361761186548660e-02	-2.940532428292107730e-06
4.329390000000000214e+02	-3.357819393432056633e-03	-1.710642222558752396e-02
4.333820000000000050e+02	1.775880485296118041e-02	4.695050320709035808e-03
4.338249999999999886e+02	1.917572149742370613e-02	6.510470593638234028e-03
4.342669999999999959e+02	9.441747565260465505e-03	-2.324643176775964895e-03
4.347090000000000032e+02	8.485312119094640462e-03	-2.810239031836363373e-03
4.351519999999999868e+02	3.992488828573625276e-03	-4.318680457565244463e-03
4.355939999999999941e+02	4.581386729243235034e-03	-4.237500195697066138e-03
4.360369999999999777e+02	1.706211938080580024e-03	-5.469929487805646681e-03
4.364789999999999850e+02	1.746656650447655015e-02	1.092656824829869172e-02
4.369209999999999923e+02	-6.101635688574360943e-03	-1.232283684358697132e-02
4.373629999999999995e+02	9.587864217064499817e-03	4.233059443100026242e-03
4.378050000000000068e+02	1.005426999227815830e-02	5.880247586579859242e-03
4.382470000000000141e+02	-4.653722691881984758e-03	-8.430705113927254926e-03
4.386890000000000214e+02	-8.720002929983601547e-03	-1.265197278866428063e-02
4.391309999999999718e+02	-4.847073261752475951e-03	-7.497904283862642273e-03
4.395729999999999791e+02	-4.321626034870088874e-03	-7.174662646442882784e-03
4.400149999999999864e+02	-1.314936419574509741e-02	-1.554485383535373494e-02
4.404569999999999936e+02	-7.114076831935446524e-04	-2.891414248827970084e-03
4.408990000000000009e+02	5.934854591747243044e-03	4.039723377249656265e-03
4.413399999999999750e+02	2.394010860165312043e-03	3.704597902469572933e-04
4.417819999999999823e+02	-2.619840975976008794e-03	-3.407991952098105189e-03
4.422230000000000132e+02	-3.745994267739834096e-03	-5.413826046126933925e-03
4.426650000000000205e+02	-4.442653884902824160e-03	-4.808696885716429344e-03
4.431059999999999945e+02	2.664112920888775989e-03	1.112875176642632961e-03
4.435480000000000018e+02	-1.200402271596325357e-02	-1.311985040661600883e-02
4.439889999999999759e+02	9.649856921524200756e-03	8.616683857915977823e-03
4.444309999999999832e+02	3.580696364623048734e-03	1.976325980385885885e-03
4.448720000000000141e+02	-9.760544666425756063e-03	-1.080109523140190819e-02
4.453129999999999882e+02	-1.790347867006738614e-03	-3.270742301468037259e-03
4.457540000000000191e+02	-5.551106596625966609e-03	-6.782060892948610364e-03
4.461949999999999932e+02	-1.433013962730602352e-02	-1.607621113513298464e-02
4.466360000000000241e+02	-2.546037584866182087e-03	-2.612454646074103670e-03
4.470779999999999745e+02	1.162617407337609467e-02	1.077896777217472908e-02
4.475179999999999723e+02	-6.867664250345848105e-03	-7.579083284511668045e-03
4.479590000000000032e+02	-1.368661391135316506e-02	-1.539135148425739563e-02
4.483999999999999773e+02	2.146062744271001830e-03	1.520246436892850510e-03
4.488410000000000082e+02	2.845659110204862112e-03	2.476674946353401349e-03
4.492819999999999823e+02	-4.426410012970513966e-03	-4.076607100431808156e-03
4.497230000000000132e+02	-6.959175788811211398e-03	-7.469855400766348998e-03
4.501630000000000109e+02	-3.400631477188598845e-03	-4.711282211059503872e-03
4.506039999999999850e+02	-2.079636854529087839e-03	-2.553420131110662513e-03
4.510439999999999827e+02	-1.122028852927452018e-02	-1.217966009360164394e-02
4.514850000000000136e+02	-1.781342068666256703e-02	-1.884658429112722605e-02
4.519250000000000114e+02	-1.730273287678300506e-02	-1.892923639573348971e-02
4.523659999999999854e+02	6.538588843787308379e-04	-1.403641682389188084e-03
4.528059999999999832e+02	-2.472226626441505117e-03	-2.873696011719306751e-03
4.532459999999999809e+02	-1.800527734246000142e-02	-1.749902271786265076e-02
4.536870000000000118e+02	-2.039777915392255916e-03	-2.624261549066790860e-03
4.541270000000000095e+02	2.789569541936707739e-03	1.712114443662568529e-03
4.545670000000000073e+02	-1.035389088700727073e-02	-1.094427702626379027e-02
4.550070000000000050e+02	-4.333437982739355050e-03	-3.819798289459229272e-03
4.554470000000000027e+02	-5.021231229337953274e-03	-4.757034827244327989e-03
4.558870000000000005e+02	6.838143524511491184e-03	6.821905328065315001e-03
4.563269999999999982e+02	-3.230885254159925057e-03	-4.007243831309452442e-03
4.567669999999999959e+02	-1.719054680354141149e-02	-1.899860597095152925e-02
4.572069999999999936e+02	-1.340765556981844339e-02	-1.417515534371843570e-02
4.576469999999999914e+02	-1.582232204647286136e-03	-2.962256297393675141e-03
4.580860000000000127e+02	-7.564317561413140024e-03	-7.472806653557344768e-03
4.585260000000000105e+02	1.015757708276393036e-02	9.367941021102787341e-03
4.589660000000000082e+02	-1.254717556776288948e-02	-1.388734828868729357e-02
4.594049999999999727e+02	1.601126717788227058e-02	1.493971521579969333e-02
4.598450000000000273e+02	-7.300111069566385391e-03	-7.137757482535317041e-03
4.602839999999999918e+02	9.168692990526878389e-03	8.736235450943633310e-03
4.607239999999999895e+02	7.602693306839620330e-03	5.362166510093122930e-03
4.611630000000000109e+02	-1.201878024113736329e-02	-1.235086933083440544e-02
4.616019999999999754e+02	-1.567917493513737784e-02	-1.611310683989698039e-02
4.620419999999999732e+02	2.439783025246832458e-03	1.945326475108173549e-03
4.624809999999999945e+02	-1.452053831377593182e-02	-1.644076463614054309e-02
4.629200000000000159e+02	-8.330330988554908445e-03	-9.543581551789028297e-03
4.633589999999999804e+02	-1.449987386875283002e-02	-1.532198506208719106e-02
4.637980000000000018e+02	6.460292359486066206e-03	6.182811536175546532e-03
4.642370000000000232e+02	1.614409562481196672e-02	1.555223133672168842e-02
4.646759999999999877e+02	1.026385686676611030e-02	9.189347345796823954e-03
4.651150000000000091e+02	-8.666857047191584007e-03	-9.667554348517036489e-03
4.655539999999999736e+02	5.142252773274965695e-03	4.615336856702372502e-03
4.659929999999999950e+02	4.664089282615138492e-04	-4.752645784632080882e-04
4.664320000000000164e+02	-2.311354971901643639e-03	-2.950440565866993808e-03
4.668700000000000045e+02	-3.465565344686174446e-03	-4.699464587704108021e-03
4.673090000000000259e+02	-5.943713394996786789e-03	-5.750360933297590620e-03
4.677470000000000141e+02	1.254568985161426398e-02	9.822539262714187133e-03
4.681859999999999786e+02	-2.078163750571875544e-03	-2.509143141321332378e-03
4.686250000000000000e+02	-1.884808135824811437e-03	-3.371098139162822648e-03
4.690629999999999882e+02	9.623303844329689216e-04	-3.202941682861940552e-04
4.695009999999999764e+02	-2.845657848985720401e-03	-3.965910526996268247e-03
4.699399999999999977e+02	4.764424310194085438e-03	3.455231545650702587e-03
4.703779999999999859e+02	-3.539353601166303227e-03	-5.897950689058835058e-03
4.708159999999999741e+02	-8.030729642722507500e-03	-9.326621590200151121e-03
4.712540000000000191e+02	-8.219638829386375148e-03	-1.104463917005427467e-02
4.716929999999999836e+02	-6.870618656184700537e-03	-9.236589461787722555e-03
4.721309999999999718e+02	-1.658991262815103732e-03	-4.194700093522379068e-03
4.725690000000000168e+02	1.061807656873817868e-02	6.979825729814178106e-03
4.730070000000000050e+02	3.083281624988115296e-03	-3.050822258554181012e-03
4.734440000000000168e+02	2.807285887216661325e-03	-1.616177287229857411e-03
4.738820000000000050e+02	1.301652124479526357e-02	8.449890779507000446e-03
4.743199999999999932e+02	1.001736545898016841e-02	5.478770003377639308e-03
4.747579999999999814e+02	8.339281860801753049e-04	-6.309743783618971397e-03
4.751960000000000264e+02	1.119519279079793025e-02	4.252255829042464810e-03
4.756329999999999814e+02	6.258131543302925979e-04	-8.694901516020878476e-03
4.760710000000000264e+02	1.439507475602272782e-02	4.873635798090567885e-03
4.765079999999999814e+02	-5.607196164894118380e-03	-1.661788331566053933e-02
4.769460000000000264e+02	1.863109554166686097e-02	5.180635455406727360e-03
4.773829999999999814e+02	7.608589506325889873e-03	-7.388680814384314226e-03
4.778210000000000264e+02	1.776322479544238317e-02	1.629461708446753535e-03
4.782579999999999814e+02	2.166272456732643362e-02	1.675226936822998445e-03
4.786960000000000264e+02	1.672561980777107979e-02	-5.676563848283467696e-03
4.791329999999999814e+02	3.696405149048627437e-02	1.230659423287379199e-02
4.795699999999999932e+02	3.141590119152785909e-02	3.697293551811865666e-03
4.800070000000000050e+02	2.455709385260287578e-02	-4.956296100621234227e-03
4.804440000000000168e+02	2.985285023819331598e-02	-4.653716385786280975e-03
4.808809999999999718e+02	4.230556553713810813e-02	6.113443222176624843e-03
4.813179999999999836e+02	4.706850160874526817e-02	5.574724186268765688e-03
4.817549999999999955e+02	5.299154488323282175e-02	6.283174941185176547e-03
4.821920000000000073e+02	4.333282978906866090e-02	-6.888319866834952294e-03
4.826290000000000191e+02	5.495752571361103150e-02	-1.579292302828559202e-04
4.830659999999999741e+02	6.441994087694234705e-02	3.645636538216332889e-03
4.835020000000000095e+02	5.856183146995239813e-02	-9.212975655802342970e-03
4.839390000000000214e+02	8.118689272780760247e-02	6.852907986390877060e-03
4.843759999999999764e+02	8.631291171890329017e-02	6.532616340542973798e-03
4.848120000000000118e+02	7.252445688431632953e-02	-1.519506101256819577e-02
4.852490000000000236e+02	1.232976251319744948e-01	2.757248972669281220e-02
4.856850000000000023e+02	1.176063062809551835e-01	1.502827360964534634e-02
4.861220000000000141e+02	1.196062347163542317e-01	8.283115358166004416e-03
4.865579999999999927e+02	1.390417295203423553e-01	1.641715146076473328e-02
4.869940000000000282e+02	1.449293583919476769e-01	1.218409012583598731e-02
4.874300000000000068e+02	1.562691821184008789e-01	9.546534696408724707e-03
4.878670000000000186e+02	1.426755572637374014e-01	-1.708871029457455226e-02
4.883029999999999973e+02	1.935756546057909311e-01	1.883477486569626672e-02
4.887389999999999759e+02	1.929808466322245064e-01	2.438292894831203383e-03
4.891750000000000114e+02	2.076534028421675171e-01	-2.159338336953909449e-03
4.896109999999999900e+02	2.503825671156389987e-01	2.106643907553579914e-02
4.900470000000000255e+02	2.575528009910668659e-01	9.289723362997865871e-03
4.904830000000000041e+02	2.854411485477155175e-01	1.115681452293316479e-02
4.909189999999999827e+02	3.428561528217382026e-01	4.136389518346125782e-02
4.913539999999999850e+02	3.417373764007327064e-01	1.554486077205903365e-02
4.917900000000000205e+02	3.820002058329816097e-01	2.229295766413796898e-02
4.922259999999999991e+02	4.282790657045801308e-01	3.344092599601300453e-02
4.926610000000000014e+02	4.576492732323331203e-01	3.666738310976727644e-02
4.930969999999999800e+02	4.894208829950288941e-01	2.511501179689143437e-02
4.935319999999999823e+02	5.326341611910702101e-01	2.756657713135773555e-02
4.939680000000000177e+02	5.635319951795221272e-01	2.073729177948620966e-02
4.944030000000000200e+02	5.969374922686312424e-01	9.333992154862797222e-03
4.948389999999999986e+02	6.514832267795114262e-01	2.032255184640204340e-02
4.952740000000000009e+02	7.172640004081345388e-01	3.575228222913377774e-02
4.957090000000000032e+02	7.441944463513660013e-01	2.042143458013961563e-02
4.961440000000000055e+02	8.097346336002235745e-01	4.219928890618380307e-02
4.965799999999999841e+02	8.491650193013221548e-01	3.536558424244062859e-02
4.970149999999999864e+02	8.961656238081958659e-01	4.035876595807270928e-02
4.974499999999999886e+02	9.300094777894245546e-01	4.088272999124484275e-02
4.978849999999999909e+02	9.802365419324916562e-01	4.503756862319203969e-02
4.983199999999999932e+02	1.014297376054816402e+00	3.816549262828940192e-02
4.987549999999999955e+02	1.046687404444014646e+00	4.799540497810451944e-02
4.991890000000000214e+02	1.095664329886399724e+00	5.617961553119800444e-02
4.996240000000000236e+02	1.116537419022673117e+00	4.756885183593197869e-02
5.000590000000000259e+02	1.134691767422777886e+00	3.764150715439192746e-02
5.004940000000000282e+02	1.162366105640019187e+00	4.144656431452588968e-02
5.009279999999999973e+02	1.193720004667943702e+00	4.679986823771212223e-02
5.013629999999999995e+02	1.198477043278846077e+00	4.364130633399947862e-02
5.017970000000000255e+02	1.233866235021175761e+00	6.553576730637600267e-02
5.022320000000000277e+02	1.213179128412546603e+00	3.629544012580995793e-02
5.026659999999999968e+02	1.235861738469216320e+00	6.296021025689461925e-02
5.031009999999999991e+02	1.240059379095168834e+00	4.338448995571209110e-02
5.035350000000000250e+02	1.248031062871954422e+00	5.013555701886913268e-02
5.039689999999999941e+02	1.237488249555482422e+00	4.630100624911222956e-02
5.044030000000000200e+02	1.235607873974329252e+00	4.631723246397664168e-02
5.048369999999999891e+02	1.249999999999999778e+00	6.560217995331694973e-02
5.052719999999999914e+02	1.248735106296579689e+00	5.490291996966269183e-02
5.057060000000000173e+02	1.227922531085323010e+00	4.858726611314696797e-02
5.061399999999999864e+02	1.232803539970514395e+00	5.674639543178403023e-02
5.065740000000000123e+02	1.223885764636349238e+00	4.903004736201252434e-02
5.070070000000000050e+02	1.233098733986056628e+00	6.003483263780651918e-02
5.074409999999999741e+02	1.214700843539130437e+00	4.871272525663315062e-02
5.078750000000000000e+02	1.218759744384035226e+00	4.884112997742424966e-02
5.083090000000000259e+02	1.217398907848696421e+00	4.625081981703568768e-02
5.087420000000000186e+02	1.206051695900512311e+00	4.263470589648246656e-02
5.091759999999999877e+02	1.230529078811547050e+00	6.030199542732089107e-02
5.096100000000000136e+02	1.194344342826488159e+00	2.998421945457638987e-02
5.100430000000000064e+02	1.208132797661076063e+00	4.113954952258003922e-02
5.104769999999999754e+02	1.209920196167119322e+00	5.464609413223173173e-02
5.109100000000000250e+02	1.194717767112326356e+00	4.984626424768929392e-02
5.113430000000000177e+02	1.182679801205610559e+00	3.955289043874624794e-02
5.117769999999999868e+02	1.187202154050500225e+00	4.981379100784490144e-02
5.122100000000000364e+02	1.183020744684289083e+00	5.216204672938701964e-02
5.126430000000000291e+02	1.178771446414132784e+00	4.987431439200477878e-02
5.130760000000000218e+02	1.165034641025826989e+00	5.063294653412120372e-02
5.135090000000000146e+02	1.171167276850289873e+00	5.743271872747317958e-02
5.139420000000000073e+02	1.153798126281689429e+00	3.287119232019772297e-02
5.143750000000000000e+02	1.168597624828828119e+00	5.291626523511799851e-02
5.148079999999999927e+02	1.137149255442331919e+00	2.942334521262020969e-02
5.152409999999999854e+02	1.157827510184415765e+00	3.409772667403918045e-02
5.156739999999999782e+02	1.153043907145347324e+00	3.620539286276786700e-02
5.161069999999999709e+02	1.141867915785369281e+00	1.800823679317544238e-02
5.165389999999999873e+02	1.166081106077967666e+00	4.224947596886995116e-02
5.169719999999999800e+02	1.164594813552191299e+00	3.058345682976759336e-02
5.174049999999999727e+02	1.169173240830718052e+00	3.771531495976879894e-02
5.178369999999999891e+02	1.154267482679083079e+00	1.997569009690118927e-02
5.182699999999999818e+02	1.142242810022117583e+00	1.803923125357657919e-02
5.187019999999999982e+02	1.163828781837371373e+00	3.662015360596780622e-02
5.191349999999999909e+02	1.156147863935721665e+00	3.500691558994708380e-02
5.195670000000000073e+02	1.177850443658528201e+00	4.549217127907042441e-02
5.199990000000000236e+02	1.136490967156327914e+00	1.750641283142198232e-02
5.204320000000000164e+02	1.138520430190972821e+00	2.926690295970512182e-02
5.208640000000000327e+02	1.118882721599597563e+00	2.522274387473501245e-02
5.212960000000000491e+02	1.107188647271302395e+00	2.964769717959709477e-02
5.217279999999999518e+02	1.084253648346142240e+00	3.481356565068619707e-02
5.221599999999999682e+02	1.065796720231203309e+00	4.009456829475996353e-02
5.225919999999999845e+02	1.025622446670361176e+00	2.889642740421888290e-02
5.230240000000000009e+02	9.907085075249123518e-01	2.664558257367620822e-02
5.234560000000000173e+02	9.572115039422122162e-01	1.787540330136914643e-02
5.238880000000000337e+02	9.403279492286725771e-01	3.099967238924722021e-02
5.243189999999999600e+02	8.825159024485605963e-01	6.193139659724885247e-03
5.247509999999999764e+02	8.653725832569886256e-01	2.861747347695115656e-02
5.251829999999999927e+02	8.235998392950527602e-01	1.942959734328283256e-02
5.256140000000000327e+02	7.743971013939265902e-01	1.419729793757530320e-02
5.260460000000000491e+02	7.332885501154049468e-01	1.914178082910815079e-02
5.264769999999999754e+02	6.761465878039253363e-01	2.910601806236424484e-03
5.269089999999999918e+02	6.400769727490495109e-01	1.133245126996199059e-02
5.273400000000000318e+02	6.004989960309702335e-01	1.352426536919867743e-02
5.277709999999999582e+02	5.290446198966072267e-01	-1.400543245324386253e-02
5.282029999999999745e+02	5.013791329153010068e-01	4.212403826610918584e-03
5.286340000000000146e+02	4.472304396492942091e-01	-7.474287324829412965e-03
5.290650000000000546e+02	4.128153833025605124e-01	-1.490735170202049696e-03
5.294959999999999809e+02	3.859469325862267541e-01	1.073617271487660452e-02
5.299270000000000209e+02	3.434775346826145492e-01	1.775576468422068342e-03
5.303579999999999472e+02	3.089650693367103629e-01	-2.987349513431971238e-03
5.307889999999999873e+02	2.824892197432621321e-01	-3.312075605781224490e-03
5.312200000000000273e+02	2.649075323086017564e-01	7.674644597640320042e-05
5.316509999999999536e+02	2.437702486620617892e-01	-1.511390156081585199e-03
5.320819999999999936e+02	2.385217274557569489e-01	1.080553346156068462e-02
5.325130000000000337e+02	1.947165774043108366e-01	-1.654260492876478625e-02
5.329429999999999836e+02	2.035649837938661166e-01	4.824924992409464902e-03
5.333740000000000236e+02	1.815642638476031578e-01	-4.587293018482654743e-03
5.338049999999999500e+02	1.893662114911144612e-01	1.452939333336804480e-02
5.342350000000000136e+02	1.674186204011854084e-01	4.668471388522108141e-03
5.346660000000000537e+02	1.417088044143848258e-01	-1.080405152906946560e-02
5.350960000000000036e+02	1.603664606005609505e-01	1.580757524166144859e-02
5.355259999999999536e+02	1.254628672357295527e-01	-1.097083388711574473e-02
5.359569999999999936e+02	1.099194814594563890e-01	-1.804809068743568057e-02
5.363869999999999436e+02	1.226688645085106111e-01	3.143803747928900372e-03
5.368170000000000073e+02	1.121378555725928566e-01	-2.249366051099356556e-03
5.372469999999999573e+02	1.074546348568211351e-01	-1.458253732433134608e-03
5.376770000000000209e+02	1.071107249907207321e-01	4.069226446016035309e-03
5.381069999999999709e+02	9.893388184924205297e-02	1.053843184117472841e-03
5.385370000000000346e+02	6.978063239124959738e-02	-2.157416806530948819e-02
5.389669999999999845e+02	9.163819135276643491e-02	2.560803938574282915e-03
5.393970000000000482e+02	8.073376254527679652e-02	-5.003530649297262614e-03
5.398269999999999982e+02	8.330194146278073475e-02	1.447916780349805871e-03
5.402569999999999482e+02	7.392219038563739575e-02	-4.343757277754696153e-03
5.406870000000000118e+02	6.319488908620174428e-02	-1.130587738265162630e-02
5.411159999999999854e+02	7.105439372645222518e-02	-5.401990765703571472e-04
5.415460000000000491e+02	7.620846853734952742e-02	7.517090580051952360e-03
5.419750000000000227e+02	6.011011985323625600e-02	-4.162210457829038091e-03
5.424049999999999727e+02	5.846884998057774036e-02	-4.951867329606026921e-03
5.428339999999999463e+02	5.437452401242764272e-02	-3.630873337556087856e-03
5.432640000000000100e+02	5.759802356729521594e-02	3.112811179356470698e-03
5.436929999999999836e+02	4.930901011781427951e-02	-2.978495124449416758e-03
5.441219999999999573e+02	3.432649984471642518e-02	-1.278037561762664781e-02
5.445520000000000209e+02	4.492097521966065959e-02	3.630892255843213841e-04
5.449809999999999945e+02	3.426007710802237566e-02	-8.731801635051857427e-03
5.454099999999999682e+02	4.338154500901676008e-02	2.959308828260110141e-03
5.458390000000000555e+02	2.570687230132434956e-02	-1.167340042412771603e-02
5.462680000000000291e+02	3.064839321970345629e-02	-4.476589508341831739e-03
5.466970000000000027e+02	3.736108642926271040e-02	5.945187760173149469e-03
5.471259999999999764e+02	2.528916535020991896e-02	-6.630038582514739126e-03
5.475549999999999500e+02	3.532720597457589956e-02	5.914190146724138640e-03
5.479840000000000373e+02	1.688208476263074534e-02	-9.347278467908400057e-03
5.484120000000000346e+02	2.833113763404854907e-02	4.324583593756800570e-03
5.488410000000000082e+02	1.507254807699639348e-02	-7.737007469917963655e-03
5.492699999999999818e+02	2.120221877525650320e-02	4.634557836418077355e-04
5.496979999999999791e+02	3.306012483941572766e-02	1.533822578097164373e-02
5.501269999999999527e+02	2.555632561728594931e-02	7.097917461685619017e-03
5.505549999999999500e+02	1.054724271809690146e-02	-5.261811933617480987e-03
5.509840000000000373e+02	1.093393629052302925e-02	-3.471474786973442576e-03
5.514120000000000346e+02	-8.486789637318836385e-03	-2.257781725003552356e-02
5.518410000000000082e+02	2.318734365098268704e-03	-9.657237575939977073e-03
5.522690000000000055e+02	-1.815439821825895602e-03	-1.204830222819087276e-02
5.526970000000000027e+02	1.712561356665340956e-02	7.097909894370764416e-03
5.531250000000000000e+02	2.343092857925717365e-02	1.461499921320358504e-02
5.535529999999999973e+02	3.834551400366348860e-03	-4.910539700778976738e-03
5.539809999999999945e+02	1.812481632329625628e-03	-5.583581728299173361e-03
5.544089999999999918e+02	2.860419788426825025e-03	-3.365202570286116371e-03
5.548369999999999891e+02	-1.120252047400976990e-03	-6.548844447236009357e-03
5.552649999999999864e+02	-8.351001739673723570e-03	-1.389620330827941695e-02
5.556929999999999836e+02	-3.765186870024853170e-03	-8.696385340340801601e-03
5.561209999999999809e+02	9.031437664410673846e-03	5.162931091708621544e-03
5.565489999999999782e+02	-1.300327024588561866e-03	-4.576974984686444509e-03
5.569759999999999991e+02	-4.690613982378981708e-03	-7.081668544876737643e-03
5.574039999999999964e+02	1.607030421528399602e-02	1.225493469683996972e-02
5.578310000000000173e+02	1.070066876543521086e-03	-2.333503871854226627e-03
5.582590000000000146e+02	8.182755736813806038e-03	4.844123270180620590e-03
5.586860000000000355e+02	9.409280000902107283e-03	7.703068693431095078e-03
5.591140000000000327e+02	3.803561354232199137e-03	2.346787662461554281e-03
5.595410000000000537e+02	-1.710639447876642584e-03	-2.546043890961890207e-03
5.599690000000000509e+02	-8.135518665699491628e-03	-9.970144153105120824e-03
5.603959999999999582e+02	1.726583780262857734e-02	1.520834291134681368e-02
5.608229999999999791e+02	-3.948197965373738058e-03	-5.636701756098779111e-03
5.612500000000000000e+02	-2.085541251939786091e-03	-2.736443838650957569e-03
5.616770000000000209e+02	2.481096780663323825e-03	2.259693544039119428e-03
5.621040000000000418e+02	4.944540277003774392e-04	-7.601165970459324668e-04
5.625309999999999491e+02	-1.595521670740750620e-03	-3.247126603653947060e-03
5.629579999999999700e+02	6.542950770188010225e-03	5.670653775386627626e-03
5.633849999999999909e+02	1.433161210065363698e-02	1.406151130114933687e-02
5.638120000000000118e+02	-1.357443603603601320e-02	-1.527179169330532965e-02
5.642390000000000327e+02	-1.014872899987709354e-02	-1.145644361558670159e-02
5.646649999999999636e+02	-4.928239019600527855e-03	-5.376936016849076516e-03
5.650919999999999845e+02	-5.593866339788127395e-04	-1.545330824397157451e-03
5.655180000000000291e+02	2.848564328497191732e-04	-3.232422680293348441e-04
5.659450000000000500e+02	4.972513486951567196e-03	3.083280994378547260e-03
5.663709999999999809e+02	-2.646398467437532150e-03	-2.730533135144550330e-03
5.667980000000000018e+02	-1.767320086495438591e-02	-1.868865884450178830e-02
5.672240000000000464e+02	-1.445264121190550921e-02	-1.568358731030375028e-02
5.676509999999999536e+02	-8.550257337564497531e-03	-1.057380210138713153e-02
5.680769999999999982e+02	7.875756079497640491e-03	6.861759852935152455e-03
5.685030000000000427e+02	-5.807912254550683627e-03	-6.736300709448941187e-03
5.689289999999999736e+02	-6.166581537653785181e-03	-6.622655405660683725e-03
5.693550000000000182e+02	8.175370668131043059e-03	7.576133292939813552e-03
5.697809999999999491e+02	-2.088932481028277915e-02	-2.055427563926072801e-02
5.702069999999999936e+02	-1.753150667806982130e-02	-1.855583292001037818e-02
5.706330000000000382e+02	5.298709530210182154e-04	1.385937318691077497e-03
5.710589999999999691e+02	6.199333506928498161e-05	-4.575507556215362972e-04
5.714850000000000136e+02	-3.558549987108753938e-03	-4.283243983347903051e-03
5.719109999999999445e+02	-7.531846844006919936e-03	-8.376096216931154873e-03
5.723369999999999891e+02	-1.405265754277633568e-02	-1.572050004152616282e-02
5.727619999999999436e+02	1.029337822321004306e-02	8.889728973506011434e-03
5.731879999999999882e+02	6.252184895051028125e-03	4.687672188731550720e-03
5.736130000000000564e+02	-4.045620207345504253e-03	-4.342283543187921459e-03
5.740389999999999873e+02	-1.832852654719459989e-02	-1.931889131070374521e-02
5.744640000000000555e+02	2.078154291428311196e-03	1.285560040270889099e-03
5.748899999999999864e+02	-2.509063053905846328e-04	-1.406588520913189169e-03
5.753150000000000546e+02	-2.991770086522754172e-03	-3.167416292695143017e-03
5.757400000000000091e+02	-1.181361393974019250e-02	-1.266819900352860601e-02
5.761660000000000537e+02	-4.869213333171073035e-03	-5.213108695251230003e-03
5.765910000000000082e+02	2.963735707446594255e-03	3.692862888967948613e-03
5.770159999999999627e+02	9.316290944212544597e-03	8.147324307473032337e-03
5.774410000000000309e+02	1.200401830169625129e-02	1.208667229813121038e-02
5.778659999999999854e+02	-5.428596183492455547e-03	-5.773977261721242350e-03
5.782910000000000537e+02	1.352721851381837904e-02	1.244090145924684442e-02
5.787160000000000082e+02	-1.532493063939205716e-02	-1.680089378039987397e-02
5.791409999999999627e+02	-7.765048785699394523e-03	-8.041050829566560518e-03
5.795650000000000546e+02	-4.162212349657757162e-04	-4.398274736363037363e-04
5.799900000000000091e+02	-4.236012587719726122e-03	-4.244863193044859373e-03
5.804149999999999636e+02	-4.652234453295074970e-03	-5.673608181225477456e-03
5.808390000000000555e+02	1.415444801724453179e-03	-9.889282349070184540e-05
5.812640000000000100e+02	3.617590177558329106e-03	2.948973137395917259e-03
5.816889999999999645e+02	1.729681460596173975e-02	1.616476322288293646e-02
5.821130000000000564e+02	-3.188027766514286900e-04	-1.185193482213402205e-03
5.825370000000000346e+02	-4.324570350955816295e-03	-5.168819093270482327e-03
5.829619999999999891e+02	-3.223502077305869223e-03	-4.668463821207254408e-03
5.833859999999999673e+02	-4.138604849768082877e-03	-4.795407419622959438e-03
5.838099999999999454e+02	-2.110623117005813731e-03	-3.316499962529434291e-03
5.842350000000000136e+02	-1.123356601378614102e-02	-1.250289101065870344e-02
5.846589999999999918e+02	-2.581465230549527187e-03	-2.740868195399167370e-03
5.850829999999999700e+02	-6.424883001480272658e-03	-7.725201828144409068e-03
5.855069999999999482e+02	-2.442724188284695844e-03	-3.301736131259612114e-03
5.859310000000000400e+02	-6.345173951740594280e-03	-7.773902544072386171e-03
5.863550000000000182e+02	-4.855971162795411642e-04	-8.826270101794363729e-04
5.867780000000000200e+02	-3.943776131063812113e-03	-4.501687769256698148e-03
5.872019999999999982e+02	-3.173340869612100508e-04	-1.599939090783682096e-03
5.876259999999999764e+02	1.188446860049731900e-02	1.127636674657039872e-02
5.880499999999999545e+02	-1.837723293860873269e-02	-1.946059180368399713e-02
5.884729999999999563e+02	-5.524536492973023544e-03	-7.419668338080181828e-03
5.888970000000000482e+02	-2.365380681166728838e-02	-2.501611834279115695e-02
5.893210000000000264e+02	3.295841192992475608e-03	2.873706732082010207e-03
5.897440000000000282e+02	1.414564786068506913e-02	1.291468536643799146e-02
5.901670000000000300e+02	-1.390358396269517245e-02	-1.583267098013803331e-02
5.905910000000000082e+02	-8.249167122535592742e-03	-8.204888871527116559e-03
5.910140000000000100e+02	6.036698037419368015e-03	5.353326625130693135e-03
5.914370000000000118e+02	-1.396264811630844923e-03	-2.035356711691902777e-03
5.918609999999999900e+02	-1.338107852946020769e-02	-1.430503758273370292e-02
5.922839999999999918e+02	-3.083288561693396657e-03	-3.846372807379161603e-03
5.927069999999999936e+02	2.783679648546130703e-03	1.819871115279383727e-03
5.931299999999999955e+02	-6.511953787348587382e-03	-7.316349266012557237e-03
5.935529999999999973e+02	-8.779032400070463718e-03	-9.990799769594225013e-03
5.939759999999999991e+02	4.148945585508836964e-03	2.264131774197887612e-03
5.943990000000000009e+02	9.057995786481771311e-03	8.641765092372417911e-03
5.948210000000000264e+02	-1.706215091128433000e-03	-2.298080009828307093e-03
5.952440000000000282e+02	-1.508288502907973415e-02	-1.629169736215507758e-02
5.956670000000000300e+02	1.576324023579161668e-03	2.331956355967667119e-04
5.960900000000000318e+02	-1.181805090867981550e-02	-1.253389997507998142e-02
5.965119999999999436e+02	-5.136314953557017315e-04	-1.782955861618699261e-03
5.969349999999999454e+02	-6.289081861034157353e-03	-6.829282829433233788e-03
5.973569999999999709e+02	2.036881525633915451e-04	-1.601411564131323536e-03
5.977799999999999727e+02	1.440545585077601491e-03	-4.295062867922438336e-04
5.982019999999999982e+02	-1.458253732433136343e-03	-3.449338499212271491e-03
5.986240000000000236e+02	2.802856485591882947e-03	1.734267757882145553e-03
5.990470000000000255e+02	5.368086042133519975e-03	3.961494368172478048e-03
5.994690000000000509e+02	6.066268581409821857e-04	-7.526325226605660990e-05
5.998909999999999627e+02	1.378255232900502461e-02	1.189627171983256848e-02
6.003129999999999882e+02	1.309328345601093284e-02	1.167044791011758072e-02
6.007350000000000136e+02	-2.938645013846579411e-03	-5.528959588502092501e-03
6.011570000000000391e+02	2.037421705792199014e-02	1.746656145959998505e-02
6.015789999999999509e+02	5.328238453968965616e-03	1.760831555439374644e-03
6.020009999999999764e+02	3.462605263361190171e-03	5.638160356035863468e-04
6.024230000000000018e+02	1.274347991286264338e-02	9.546539110675740861e-03
6.028440000000000509e+02	1.627989865708681216e-03	-1.551235221807858956e-03
6.032659999999999627e+02	1.884807505215243401e-03	-8.368617818031927639e-04
6.036879999999999882e+02	1.645995030172026433e-02	1.268295526748359874e-02
6.041090000000000373e+02	4.352615450394679668e-03	1.312140864286527814e-03
6.045309999999999491e+02	4.024957654151123040e-03	-1.283977840857940245e-04
6.049519999999999982e+02	1.351688093112548596e-02	9.325142810756800044e-03
6.053740000000000236e+02	-5.893525701701055920e-03	-9.385654843944451001e-03
6.057949999999999591e+02	-1.651308735597828078e-02	-2.058674824849566001e-02
6.062169999999999845e+02	-1.762449068988284837e-02	-2.101477764767326409e-02
6.066380000000000337e+02	4.953344217220666951e-03	1.377082299098954764e-03
6.070589999999999691e+02	1.660607262901043005e-02	1.297077367348701583e-02
6.074800000000000182e+02	8.570924305025871479e-03	3.837511481691334436e-03
6.079009999999999536e+02	1.406594133338368198e-02	9.713312640188005026e-03
6.083220000000000027e+02	1.073030110916360289e-03	-3.526071071778119452e-03
6.087430000000000518e+02	1.824293580198879227e-03	-3.498033539654106343e-03
6.091639999999999873e+02	1.355377789710862473e-02	8.796739916816438340e-03
6.095850000000000364e+02	1.044391733993356962e-02	4.776215447947509268e-03
6.100059999999999718e+02	-9.196737459356165920e-03	-1.350360596905214247e-02
6.104270000000000209e+02	1.353017165843808413e-02	7.894936069591238989e-03
6.108469999999999800e+02	1.077601967243160298e-02	5.943717809263791667e-03
6.112680000000000291e+02	-6.128200116741168262e-03	-1.200402271596325704e-02
6.116889999999999645e+02	2.058978084992128723e-03	-4.728981529881048917e-03
6.121090000000000373e+02	1.437884349628182519e-02	7.613030258922953188e-03
6.125299999999999727e+02	1.377664793159432723e-02	6.743673796549859434e-03
6.129500000000000455e+02	-4.326046607960879614e-03	-1.220326633227217759e-02
6.133709999999999809e+02	1.929970753695271421e-02	1.068746190919551455e-02
6.137910000000000537e+02	-5.114209565664815972e-03	-1.409545512251276014e-02
6.142110000000000127e+02	1.816025531995186029e-02	9.880098151282122598e-03
6.146309999999999718e+02	1.720973688338813326e-02	7.537741782274058611e-03
6.150510000000000446e+02	-3.229413411421851871e-03	-1.373385161307706138e-02
6.154719999999999800e+02	4.816068080988632205e-03	-5.462540004855890099e-03
6.158920000000000528e+02	1.422534051457589530e-02	3.447848999406217824e-03
6.163120000000000118e+02	1.486591876139513671e-02	2.478150572748897065e-03
6.167319999999999709e+02	8.694902146630448247e-03	-4.997621207009994918e-03
6.171509999999999536e+02	2.840050910109531007e-02	1.409841835688558677e-02
6.175710000000000264e+02	-6.222663538607092759e-03	-2.217783231968722263e-02
6.179909999999999854e+02	1.055462652556052663e-02	-5.651467479197306264e-03
6.184109999999999445e+02	-8.709665977900267822e-03	-2.598435816951139357e-02
6.188300000000000409e+02	9.300045811061082718e-03	-8.212268264723746394e-03
6.192500000000000000e+02	1.575591948928507444e-02	-3.583640680708765746e-03
6.196689999999999827e+02	1.786064451497587982e-02	-1.442009860500825065e-03
6.200890000000000555e+02	1.940449971297754372e-02	-1.893661263588227893e-03
6.205080000000000382e+02	2.719907048573046507e-02	5.468439987999591280e-03
6.209279999999999973e+02	3.298189898338640264e-02	9.260201375944382418e-03
6.213469999999999800e+02	3.299813024312729659e-02	6.883892357038894072e-03
6.217659999999999627e+02	2.993402797762318920e-02	3.137905026004337433e-03
6.221860000000000355e+02	2.499250516741536102e-02	-4.281768987561978407e-03
6.226050000000000182e+02	2.397555327379488621e-02	-7.183526494568991637e-03
6.230240000000000009e+02	3.070744286929659103e-02	-3.670722817549354998e-03
6.234429999999999836e+02	3.096130168869730415e-02	-5.413830460393924057e-03
6.238619999999999663e+02	2.684926442014387571e-02	-1.258702757019442182e-02
6.242809999999999491e+02	3.174946906066825059e-02	-1.164978346509448759e-02
6.247000000000000455e+02	3.219667718872028933e-02	-1.552419380459765276e-02
6.251180000000000518e+02	5.620471820637977511e-02	4.597615466545845568e-03
6.255370000000000346e+02	5.248529278107382651e-02	-3.080339200731115838e-03
6.259560000000000173e+02	5.533833128447527422e-02	-4.416080628202036576e-03
6.263750000000000000e+02	6.524352328240527743e-02	2.971123929177214764e-03
6.267930000000000064e+02	5.444389800191272444e-02	-1.260768823156010326e-02
6.272119999999999891e+02	6.635048838615106859e-02	-3.394727710387465593e-03
6.276299999999999955e+02	8.143484904162628935e-02	7.939204861456149523e-03
6.280489999999999782e+02	7.148537437842082676e-02	-5.312002779961069385e-03
6.284669999999999845e+02	1.063978372668647060e-01	2.531870373311224942e-02
6.288849999999999909e+02	7.337461191587039966e-02	-1.134721699306051948e-02
6.293039999999999736e+02	8.187320971740104369e-02	-7.680913487382808741e-03
6.297219999999999800e+02	8.592030555114207879e-02	-7.298647424752733974e-03
6.301399999999999864e+02	1.092213531526031872e-01	9.747269704352421252e-03
6.305579999999999927e+02	1.058222136976588179e-01	1.422829239797646170e-03
6.309759999999999991e+02	1.193376164799506006e-01	7.636645326127465376e-03
6.313940000000000055e+02	1.309327828501246072e-01	1.360986935720548581e-02
6.318120000000000118e+02	1.076302703426306739e-01	-1.799200490282495957e-02
6.322300000000000182e+02	1.258746521323651502e-01	-7.306028079168495545e-03
6.326480000000000246e+02	1.419921871126677837e-01	1.718029561435970238e-03
6.330650000000000546e+02	1.554780628630294814e-01	7.357675003010894638e-03
6.334829999999999472e+02	1.553762232010147126e-01	3.822717381162118685e-04
6.339009999999999536e+02	1.649508200233206767e-01	2.615415358008659017e-03
6.343179999999999836e+02	1.696163344835657505e-01	-1.093686988624605538e-03
6.347359999999999900e+02	1.810698136035603090e-01	6.116392583138905228e-03
6.351530000000000200e+02	1.701403104983193193e-01	-9.195261202351095661e-03
6.355710000000000264e+02	1.703306953113788436e-01	-1.263425455155562337e-02
6.359880000000000564e+02	1.967032252021502781e-01	1.046015553637975014e-02
6.364049999999999727e+02	1.974677756150880759e-01	9.533258473116253823e-03
6.368229999999999791e+02	1.840099323519737151e-01	-5.348892178629356155e-03
6.372400000000000091e+02	1.954929321978029488e-01	5.133399645511555962e-03
6.376570000000000391e+02	1.991385681054095025e-01	6.761397709144661115e-03
6.380739999999999554e+02	2.072312816240577671e-01	1.523638107408038615e-02
6.384909999999999854e+02	1.907388593437122637e-01	-1.903988125918422295e-03
6.389080000000000155e+02	2.021893865803063850e-01	6.665458660883233528e-03
6.393250000000000455e+02	2.142642469305681974e-01	1.471093826146499008e-02
6.397419999999999618e+02	2.116001283341933104e-01	7.677974216173655969e-03
6.401589999999999918e+02	1.989776844692878188e-01	-9.264622579644726449e-03
6.405750000000000455e+02	2.157608701023321918e-01	-4.404283814962475264e-03
6.409919999999999618e+02	2.192574305380291799e-01	-1.338257055170457774e-02
6.414089999999999918e+02	2.370782249424021049e-01	-7.424108460067666698e-03
6.418250000000000455e+02	2.693590405824868306e-01	6.142967101058834957e-03
6.422419999999999618e+02	2.869392473458751702e-01	8.088318169940267744e-04
6.426580000000000155e+02	2.973093795823764651e-01	-7.729630599159626782e-03
6.430750000000000455e+02	3.277112845473416636e-01	-1.158624009170035850e-03
6.434909999999999854e+02	3.489356522225509072e-01	-2.670015426470761458e-03
6.439070000000000391e+02	3.726352122810127065e-01	-4.343767367507831573e-03
6.443229999999999791e+02	3.982756631068620767e-01	-4.162224961849172100e-04
6.447400000000000091e+02	4.438519665312010698e-01	1.941779233211887723e-02
6.451559999999999491e+02	4.423804182877983937e-01	-2.999160830691655066e-03
6.455720000000000027e+02	4.657626417368601612e-01	-5.300185787215256315e-03
6.459880000000000564e+02	4.942561335885493623e-01	9.559831099207476840e-03
6.464039999999999964e+02	5.043635362208188644e-01	2.860421049645966735e-03
6.468200000000000500e+02	5.136266957862588578e-01	-2.578505779834111382e-03
6.472350000000000136e+02	5.296231947186043065e-01	2.082588107320081441e-03
6.476509999999999536e+02	5.247052712103620342e-01	-1.361429560578239842e-02
6.480670000000000073e+02	5.450721044608205501e-01	3.841936469049111406e-03
6.484829999999999472e+02	5.431046480040464530e-01	-4.678817799748997107e-03
6.488980000000000246e+02	5.381941146093639494e-01	-8.538457371277072619e-03
6.493139999999999645e+02	5.697753269468094350e-01	1.979859159688744652e-02
6.497290000000000418e+02	5.468816461913315052e-01	4.786551769421264549e-03
6.501449999999999818e+02	5.387653169748689574e-01	-4.545976110018300209e-04
6.505599999999999454e+02	5.444477795450773927e-01	1.215752948132661250e-02
6.509750000000000227e+02	5.173195498466930387e-01	-1.192579812115307329e-03
6.513909999999999627e+02	5.103190609330751082e-01	-3.143822035606455394e-04
6.518060000000000400e+02	5.017245152547494813e-01	8.737700987585981464e-04
6.522210000000000036e+02	4.737476111960829961e-01	-1.394049227965059833e-02
6.526359999999999673e+02	4.711469653448306372e-01	-5.952555171787925030e-03
6.530510000000000446e+02	4.675854685191981330e-01	1.593972893635051406e-04
6.534660000000000082e+02	4.568301113999606589e-01	-4.523830363113572582e-03
6.538809999999999718e+02	4.295129611639403322e-01	-2.306490071307328374e-02
6.542960000000000491e+02	4.391805356919639691e-01	-8.547310499040493628e-03
6.547110000000000127e+02	4.458194166818791326e-01	-2.022036976339047754e-04
6.551259999999999764e+02	4.342567197678922630e-01	-1.329253148658683659e-02
6.555399999999999636e+02	4.386152352014309197e-01	-1.178705077279253166e-02
6.559550000000000409e+02	4.571503942172745472e-01	-4.455947765263291137e-03
6.563700000000000045e+02	4.743188072554931356e-01	5.049268761461962914e-03
6.567839999999999918e+02	4.916525345926768265e-01	6.094257556596882792e-03
6.571989999999999554e+02	5.028418173105781985e-01	3.064097851237084728e-03
6.576130000000000564e+02	5.119662288970490138e-01	-1.743121516255126359e-03
6.580270000000000437e+02	5.276276912705636368e-01	-2.966772092529642592e-04
6.584420000000000073e+02	5.417880890891076939e-01	-2.177053421014720457e-03
6.588559999999999945e+02	5.579705591981275470e-01	-5.812352376538161558e-03
6.592699999999999818e+02	5.967692355454096154e-01	2.189003030953266121e-02
6.596839999999999691e+02	5.867990932841331553e-01	-6.494774090813363264e-05
6.600979999999999563e+02	5.987381676285786769e-01	-1.248676317088740894e-03
6.605119999999999436e+02	5.998230040118781581e-01	-1.156270700374003799e-02
6.609260000000000446e+02	6.120897386750057123e-01	-2.014690374840096866e-03
6.613400000000000318e+02	6.229100353372265531e-01	7.601222725320697310e-04
6.617540000000000191e+02	6.347029886156005940e-01	1.429471702649921447e-02
6.621680000000000064e+02	6.326115442274694578e-01	1.050887201754698193e-02
6.625819999999999936e+02	6.128867610665685861e-01	-8.277213483193594790e-03
6.629950000000000045e+02	6.298618266879646432e-01	1.185347477070573807e-02
6.634089999999999918e+02	6.047453430483353820e-01	-8.086816688552378452e-03
6.638229999999999791e+02	6.207861240153461635e-01	8.730324116827652831e-03
6.642359999999999900e+02	5.963707199353609489e-01	-1.480538970174907591e-02
6.646499999999999773e+02	6.096071662679476422e-01	-3.055252290788525692e-03
6.650629999999999882e+02	6.128926698782463101e-01	-9.711803591485267638e-04
6.654759999999999991e+02	6.069341983274664232e-01	-9.060945147444040421e-03
6.658899999999999864e+02	6.352166245252238719e-01	1.375155534616561218e-02
6.663029999999999973e+02	6.302750922558718605e-01	1.917263087991759709e-03
6.667160000000000082e+02	6.368534700411340177e-01	-2.016166631845163655e-03
6.671290000000000191e+02	6.447867742888370168e-01	-2.184430291773062967e-03
6.675420000000000300e+02	6.758484463192490077e-01	1.024908925183887383e-02
6.679550000000000409e+02	6.702028788231957357e-01	-1.056495654093858420e-02
6.683680000000000518e+02	7.096982065897171621e-01	1.396557351410704535e-02
6.687809999999999491e+02	6.946020440761249137e-01	-2.129669543992340763e-02
6.691939999999999600e+02	7.525675831175812069e-01	1.320692623736090948e-02
6.696069999999999709e+02	7.549660328385149333e-01	-2.333499457587232158e-03
6.700190000000000055e+02	7.755468773202097710e-01	-2.345317080942624539e-03
6.704320000000000164e+02	8.049333249362370379e-01	9.767939824861657933e-03
6.708450000000000273e+02	8.162761024379195929e-01	-7.466912976509348238e-03
6.712569999999999482e+02	8.226862171938632562e-01	-1.286450208740924986e-02
6.716699999999999591e+02	8.481569375619232298e-01	-1.035682952760683465e-02
6.720819999999999936e+02	8.796067800523770241e-01	7.741429934837451565e-03
6.724940000000000282e+02	8.917657725479071207e-01	2.388112138240746068e-03
6.729070000000000391e+02	9.173899895915773595e-01	9.000436267304245258e-03
6.733189999999999600e+02	9.268597734277420619e-01	3.545268088330137766e-03
6.737309999999999945e+02	9.335030850805018376e-01	4.283253442491472170e-03
6.741430000000000291e+02	9.444326039509822746e-01	-4.574013642142314186e-03
6.745549999999999500e+02	9.862260110967219218e-01	2.797247465704112007e-02
6.749669999999999845e+02	9.833700194487001722e-01	2.093950808931150862e-02
6.753790000000000191e+02	9.619744419056490692e-01	-1.245419407838815364e-02
6.757910000000000537e+02	9.849419172237018349e-01	7.258794161102038664e-03
6.762029999999999745e+02	9.688686731066000757e-01	-8.711137190028772972e-03
6.766150000000000091e+02	9.794277170522042164e-01	2.946025668262346620e-03
6.770270000000000437e+02	9.693734508435815078e-01	-2.188856540349984250e-03
6.774379999999999882e+02	9.715992030886959618e-01	1.934991414853557377e-03
6.778500000000000227e+02	9.565576564088072997e-01	-3.255979100807791359e-03
6.782619999999999436e+02	9.589546122156678010e-01	1.264901081551058140e-02
6.786730000000000018e+02	9.423913560846811643e-01	2.258263321532719982e-04
6.790839999999999463e+02	9.123407101097529281e-01	-7.816710844171495878e-03
6.794959999999999809e+02	9.385449832773017365e-01	3.734042135362999199e-02
6.799070000000000391e+02	8.896979514249042653e-01	9.298527303214592873e-05
6.803179999999999836e+02	8.653297762181096919e-01	-2.272971659160311769e-03
6.807300000000000182e+02	8.527899787823240985e-01	9.915520752088900422e-03
6.811409999999999627e+02	8.263849870026810374e-01	3.441949016262510139e-03
6.815520000000000209e+02	8.047089773835268689e-01	8.079424052554769545e-03
6.819629999999999654e+02	7.740310571318936850e-01	-5.824153604044707798e-03
6.823740000000000236e+02	7.520893767454707168e-01	-8.618157592482758589e-03
6.827849999999999682e+02	7.418078142537877229e-01	3.393243886067548974e-03
6.831960000000000264e+02	7.159548183639536933e-01	-5.078785703638898606e-03
6.836069999999999709e+02	7.024763188537419545e-01	-8.480894068442126205e-03
6.840170000000000528e+02	6.971569310050970136e-01	-4.181407474381060307e-03
6.844279999999999973e+02	6.881004209347643119e-01	-1.417073540123721907e-02
6.848390000000000555e+02	7.049160842219197587e-01	9.676423241519724328e-03
6.852490000000000236e+02	6.916722572349176534e-01	-4.342286696235767712e-03
6.856599999999999682e+02	6.959363199669525990e-01	-3.751899926369676661e-03
6.860700000000000500e+02	7.017944148699234441e-01	4.739320373793085885e-03
6.864809999999999945e+02	7.173746913060841113e-01	5.437451833694147835e-03
6.868909999999999627e+02	7.209509525935960950e-01	3.681063553290112120e-03
6.873020000000000209e+02	7.191207577690336139e-01	-2.361620230174578871e-04
6.877119999999999891e+02	7.389252499796754581e-01	7.040352267021958953e-03
6.881219999999999573e+02	7.273507392259901394e-01	3.059674125098445999e-03
6.885320000000000391e+02	7.155813972311633187e-01	-2.686295873758174648e-04
6.889420000000000073e+02	7.072451599533687849e-01	-7.881647864716921636e-03
6.893519999999999754e+02	7.095402754676050083e-01	2.696587421952409500e-03
6.897619999999999436e+02	6.897623577748849266e-01	-4.994663648123294497e-03
6.901720000000000255e+02	6.815692808512260337e-01	3.210232790718667989e-03
6.905819999999999936e+02	6.676435624925987078e-01	9.990807967518658059e-03
6.909919999999999618e+02	6.583390816044261129e-01	1.810713781459054664e-02
6.914009999999999536e+02	6.217336943521667436e-01	3.168896333357631902e-03
6.918110000000000355e+02	6.005580305459334856e-01	2.404346551029497119e-03
6.922210000000000036e+02	5.877879843130752180e-01	1.075239703791222232e-02
6.926299999999999955e+02	5.376406273279186188e-01	-1.980006217840636282e-02
6.930399999999999636e+02	5.395726655981526454e-01	7.999755361827621137e-04
6.934489999999999554e+02	5.165284343749793061e-01	-4.312774798935398862e-03
6.938590000000000373e+02	5.018027430026074098e-01	-3.248600338220735198e-03
6.942680000000000291e+02	4.930975083181604601e-01	6.354023295846594928e-03
6.946770000000000209e+02	4.730834260799841040e-01	5.579128994120286129e-04
6.950860000000000127e+02	4.558131695960928598e-01	2.252326763033910169e-03
6.954959999999999809e+02	4.322198867991955407e-01	-9.062418251401260089e-03
6.959049999999999727e+02	4.242983869320469670e-01	2.602128414353479038e-03
6.963139999999999645e+02	4.041883687986573270e-01	-3.146759414986892347e-03
6.967229999999999563e+02	3.867262380019007573e-01	-3.740096176424839627e-03
6.971319999999999482e+02	3.600570460365063452e-01	-1.083948989511552587e-02
6.975399999999999636e+02	3.607891162728936174e-01	1.032288759807213629e-02
6.979489999999999554e+02	3.334099840527767200e-01	5.166647273908868881e-05
6.983579999999999472e+02	3.215402754998919477e-01	5.462535590588891293e-03
6.987670000000000528e+02	3.029268944116764728e-01	1.481861862932375845e-03
6.991749999999999545e+02	3.002524476917521334e-01	1.504745801400594885e-02
6.995839999999999463e+02	2.580369136524167106e-01	-1.120847721201483939e-02
6.999919999999999618e+02	2.641606919348482019e-01	4.402801251861702958e-03
7.004009999999999536e+02	2.408153723884744468e-01	-7.675010981800824139e-03
7.008089999999999691e+02	2.465450644624819221e-01	4.681755179129437096e-03
7.012179999999999609e+02	2.352760771091080283e-01	-3.335710221882433844e-04
7.016259999999999764e+02	2.242565261102154595e-01	-7.667639786528618676e-03
7.020339999999999918e+02	2.311448491300981956e-01	-2.582888516350652754e-04
7.024420000000000073e+02	2.340628309601409107e-01	-1.140915231204929926e-03
7.028500000000000227e+02	2.520533621283992387e-01	1.754478731562932742e-02
7.032580000000000382e+02	2.287124612632874809e-01	-1.052953646257007506e-02
7.036660000000000537e+02	2.341661475097701617e-01	-7.388690273527881609e-03
7.040739999999999554e+02	2.551573107208486291e-01	9.124414739518393533e-03
7.044819999999999709e+02	2.502172660594742526e-01	-2.033882346515547470e-03
7.048899999999999864e+02	2.654359270046176555e-01	7.399010829762371795e-03
7.052980000000000018e+02	2.565712868328829943e-01	-2.069307469760607848e-03
7.057050000000000409e+02	2.554539809933964456e-01	-4.368857430498275345e-03
7.061130000000000564e+02	2.640263727268933325e-01	2.345301315703353807e-03
7.065209999999999582e+02	2.453082089217961115e-01	-1.891743706005562936e-02
7.069279999999999973e+02	2.555941970314467016e-01	-6.883892987648467313e-03
7.073360000000000127e+02	2.514245989824971383e-01	-7.465427260360726208e-03
7.077430000000000518e+02	2.570244075562702069e-01	2.807296607579361312e-03
7.081499999999999773e+02	2.407253383682333436e-01	-1.004984374370123876e-02
7.085579999999999927e+02	2.418603542469043854e-01	-2.827952224068468103e-03
7.089650000000000318e+02	2.442838788961984586e-01	5.607179138435709406e-03
7.093719999999999573e+02	2.296172308673236906e-01	-3.554118063045696909e-03
7.097789999999999964e+02	2.290401241044070779e-01	-2.554896388115730169e-03
7.101860000000000355e+02	2.051162259523796327e-01	-1.857353413066061693e-02
7.105929999999999609e+02	2.119617413027725938e-01	-6.103114468017723296e-03
7.110000000000000000e+02	2.075559900593390017e-01	-9.474220174495387101e-03
7.114070000000000391e+02	2.027738702139810500e-01	-5.790200954147297317e-03
7.118139999999999645e+02	2.051265559677574457e-01	8.073492538932505649e-04
7.122210000000000036e+02	2.225960730944153698e-01	1.823701942299626316e-02
7.126280000000000427e+02	1.999031204101759385e-01	-1.895137520593293597e-03
7.130339999999999918e+02	1.988035233486544762e-01	1.046449917510290260e-03
7.134410000000000309e+02	1.955268810640430621e-01	1.923183881251298681e-03
7.138469999999999800e+02	2.056283837131685222e-01	1.643928396486844454e-02
7.142540000000000191e+02	1.750242630689870516e-01	-9.401884842466210618e-03
7.146599999999999682e+02	1.809487901677945265e-01	1.924651309722375447e-03
7.150670000000000073e+02	1.768943136796378435e-01	4.520875326665147777e-03
7.154729999999999563e+02	1.529615579855794216e-01	-1.383569001387262472e-02
7.158790000000000191e+02	1.533659723175525291e-01	-5.139310349017970139e-03
7.162849999999999682e+02	1.428703847212224043e-01	-8.972377925064395007e-03
7.166910000000000309e+02	1.619708322460173266e-01	1.842446937911346172e-02
7.170979999999999563e+02	1.264355156539586356e-01	-9.986380457722590295e-03
7.175040000000000191e+02	1.228784526442175673e-01	-6.954744495357728477e-03
7.179099999999999682e+02	1.085984950347213540e-01	-1.305638396758952366e-02
7.183150000000000546e+02	1.046266838939716726e-01	-1.109925500375565956e-02
7.187210000000000036e+02	1.018843350273004739e-01	-6.752536383456826143e-03
7.191269999999999527e+02	8.989212110615860118e-02	-1.058561783291382327e-02
7.195330000000000155e+02	9.827855868944006257e-02	3.645547622266862887e-04
7.199379999999999882e+02	8.409454580369128684e-02	-8.603386193898091353e-03
7.203440000000000509e+02	7.526088054346101452e-02	-1.287926844111734505e-02
7.207500000000000000e+02	8.602067463163799721e-02	6.199396567885629772e-05
7.211549999999999727e+02	9.055335938373401672e-02	8.224068861620721996e-03
7.215610000000000355e+02	7.362552768040454831e-02	-6.424869758679283178e-03
7.219660000000000082e+02	8.356024166538808529e-02	4.882492078901830811e-03
7.223709999999999809e+02	7.607119492355579604e-02	-1.177817242064629248e-03
7.227759999999999536e+02	8.860655917405896309e-02	1.369547145338357967e-02
7.231820000000000164e+02	7.785120899152707385e-02	2.222804775980407200e-03
7.235869999999999891e+02	5.443060664399054088e-02	-1.870195461669098974e-02
7.239919999999999618e+02	7.892865463065769360e-02	6.179852085460128125e-03
7.243970000000000482e+02	6.680804733969705755e-02	-4.932675988540146522e-03
7.248020000000000209e+02	7.080494980465616706e-02	-1.210322642997235348e-04
7.252069999999999936e+02	5.946660044337922363e-02	-1.000260604197734937e-02
7.256119999999999663e+02	6.144881316410777394e-02	-9.267580138531435544e-03
7.260159999999999627e+02	6.729363688866177307e-02	-2.426482208181098867e-03
7.264210000000000491e+02	6.942787696470067993e-02	5.180659418570415309e-04
7.268260000000000218e+02	6.270781634352669276e-02	-4.792451121955398560e-03
7.272300000000000182e+02	5.819874539741597130e-02	-7.920019826485985917e-03
7.276349999999999909e+02	9.076736620070320616e-02	2.474158372739507228e-02
7.280389999999999873e+02	6.758440213318912815e-02	1.501052573388685822e-03
7.284439999999999600e+02	7.765195465485547066e-02	1.421501176041698074e-02
7.288479999999999563e+02	6.522581765748802773e-02	1.502532614051179695e-03
7.292530000000000427e+02	5.851461016407733667e-02	-2.609507807550106705e-03
7.296570000000000391e+02	8.437349783913024315e-02	2.321249677493021982e-02
7.300610000000000355e+02	4.642793408228880481e-02	-1.291321856857648859e-02
7.304650000000000318e+02	6.213218331517730147e-02	4.690608937502411396e-03
7.308690000000000282e+02	5.409999255007938435e-02	-4.547449844585083577e-03
7.312730000000000246e+02	4.823598820482236788e-02	-9.418129345008099257e-03
7.316770000000000209e+02	5.638331125107615138e-02	8.708213684058875321e-04
7.320810000000000173e+02	4.558515655210265693e-02	-9.432891284449204314e-03
7.324850000000000136e+02	3.629838759494353334e-02	-1.702967956326856616e-02
7.328890000000000100e+02	5.625490148540861907e-02	3.487694065132494400e-03
7.332930000000000064e+02	2.556222560042964095e-02	-2.565669595900081298e-02
7.336960000000000264e+02	3.838097822470193377e-02	-1.131916810996423661e-02
7.341000000000000227e+02	4.738583128143940282e-02	-1.083350036541277667e-03
7.345030000000000427e+02	4.442210251069814153e-02	-1.196999123986949203e-03
7.349070000000000391e+02	4.602350839934336857e-02	1.021359854519844753e-03
7.353099999999999454e+02	3.212435825253998761e-02	-8.649157728370030288e-03
7.357140000000000555e+02	4.364278006856627673e-02	3.822741344325804140e-03
7.361169999999999618e+02	4.718068011467209388e-02	9.007813138062585601e-03
7.365199999999999818e+02	3.610356518233499151e-02	1.018377701859887643e-04
7.369230000000000018e+02	1.956242452899341691e-02	-1.503712295375133311e-02
7.373269999999999982e+02	2.154022109089823514e-02	-1.040259412537352171e-02
7.377300000000000182e+02	4.352914044026411772e-02	1.300471749485042350e-02
7.381330000000000382e+02	2.799166158384001901e-02	4.693545055663711626e-04
7.385359999999999445e+02	1.860600484806685870e-02	-8.829223877023629694e-03
7.389389999999999645e+02	2.545299834729389948e-02	9.106620198651667114e-04
7.393410000000000082e+02	3.028973402635348755e-02	6.888326803540236257e-03
7.397440000000000282e+02	1.853515207913844151e-02	-3.080344245607683547e-03
7.401470000000000482e+02	2.688321707004128619e-02	7.025589066361702210e-03
7.405499999999999545e+02	7.522992455024367191e-03	-1.269181911560970065e-02
7.409519999999999982e+02	1.482753103438681601e-02	-4.132700452357386360e-03
7.413550000000000182e+02	1.137821586772865684e-02	-5.608660440317341303e-03
7.417569999999999482e+02	5.338560902032161645e-03	-1.178705140340211184e-02
7.421599999999999682e+02	1.656180320653595495e-02	4.472238932913401061e-04
7.425620000000000118e+02	7.421152162400104085e-03	-8.311156673947451765e-03
7.429640000000000555e+02	2.456889634132856937e-02	9.899293906615001803e-03
7.433669999999999618e+02	1.053834986193054758e-03	-1.289993036370215909e-02
7.437690000000000055e+02	2.520356829890839714e-02	1.145200979969493264e-02
7.441710000000000491e+02	2.670314335407288076e-02	1.202763336890076695e-02
7.445729999999999791e+02	8.381998722513149883e-03	-5.086168880492952273e-03
7.449750000000000227e+02	4.476593291999268580e-03	-7.229274696486818683e-03
7.453769999999999527e+02	9.952430330263453695e-03	-2.938641860798727520e-03
7.457789999999999964e+02	1.664887903728084345e-02	4.145988657231701111e-03
7.461810000000000400e+02	2.227229574155315320e-02	1.096198391240017951e-02
7.465829999999999700e+02	1.186669739218473981e-03	-1.121437467272025888e-02
7.469840000000000373e+02	5.481732607140900500e-03	-5.530428278192310761e-03
7.473859999999999673e+02	1.275676559529870767e-02	3.923111055431145744e-03
7.477870000000000346e+02	1.491609573432817540e-02	4.336386713092067399e-03
7.481889999999999645e+02	2.328333251740020288e-02	1.362609998633679959e-02
7.485910000000000082e+02	1.492051882985721833e-02	5.909758222661082479e-03
7.489919999999999618e+02	8.055817183274666116e-03	9.195302822582759970e-04
7.493930000000000291e+02	1.175014687010411327e-02	4.427883116927726695e-03
7.497949999999999591e+02	3.617587024510474179e-03	-2.771862655800312429e-03
7.501960000000000264e+02	2.231215278886125239e-02	1.746803834721462334e-02
7.505969999999999800e+02	7.770944985185669271e-03	4.597624295079837109e-03
7.509980000000000473e+02	-1.745475140355946114e-02	-1.985909227910279823e-02
7.513990000000000009e+02	2.166702595520837455e-03	-3.704673575618060394e-04
7.517999999999999545e+02	-1.331615096805835799e-02	-1.504154983293782590e-02
7.522010000000000218e+02	1.437593701677033781e-03	9.697135612870199858e-04
7.526019999999999754e+02	-1.148448303953943789e-02	-1.213390558558812525e-02
7.530030000000000427e+02	-2.217193801202966066e-02	-2.250254327740674673e-02
7.534039999999999964e+02	6.131156414408733477e-03	4.873635798090567885e-03
7.538039999999999736e+02	-4.398325185128692237e-04	-1.201430417440435376e-03
7.542050000000000409e+02	-3.152659398130602635e-03	-2.938651319942287531e-03
7.546059999999999945e+02	-1.191097879624102192e-03	-1.948268268755607357e-03
7.550059999999999718e+02	-7.208612773902015915e-03	-8.712624167396539748e-03
7.554070000000000391e+02	7.491987904870088012e-03	6.976883936166748852e-03
7.558070000000000164e+02	-1.171915493214126247e-02	-1.230216546185858295e-02
7.562079999999999700e+02	7.241075923993366657e-03	6.734821299396020339e-03
7.566079999999999472e+02	-2.388108985192895911e-03	-3.577736913907640735e-03
7.570080000000000382e+02	-5.673611964882899553e-03	-5.782830389484659023e-03
7.574080000000000155e+02	-8.452854013879840950e-03	-9.038814535169021128e-03
7.578079999999999927e+02	-4.414600587539541619e-03	-4.424937539622873610e-03
7.582079999999999700e+02	1.214719189863371421e-02	1.055314900733632377e-02
7.586079999999999472e+02	-2.073724259193965216e-03	-3.539352339947159781e-03
7.590080000000000382e+02	-1.726139452759324275e-02	-1.752707727644505983e-02
7.594080000000000155e+02	-7.270602325313868866e-03	-7.047734813266443715e-03
7.598079999999999927e+02	4.073664045565232421e-03	4.360005563954006021e-03
7.602079999999999700e+02	-8.182745647060675823e-03	-9.308914073454193847e-03
7.606079999999999472e+02	8.718524150540245266e-03	7.909692964155789346e-03
7.610069999999999482e+02	-9.472744548099891818e-03	-9.481602720739869261e-03
7.614070000000000391e+02	-7.140719455689014533e-03	-7.744379926409307793e-03
7.618060000000000400e+02	3.281062857702527012e-03	2.807280842340094482e-03
7.622060000000000173e+02	-1.184313718801283805e-02	-1.233906305845128455e-02
7.626050000000000182e+02	-1.097378640112588004e-02	-1.183722774572555300e-02
7.630040000000000191e+02	1.026531988097018934e-02	1.124536345763525562e-02
7.634039999999999964e+02	2.091735792813978131e-02	2.095573430417584093e-02
7.638029999999999973e+02	-3.089191067275383427e-03	-3.986578755676785206e-03
7.642019999999999982e+02	1.403199120592455232e-02	1.326743890115811980e-02
7.646009999999999991e+02	2.577025739171619461e-03	5.785710383394161152e-04
7.650000000000000000e+02	1.771160940207852684e-03	7.173228009669473364e-04
7.653990000000000009e+02	7.670584102614320943e-03	6.506048759328313287e-03
7.657980000000000018e+02	-1.786212455563838952e-02	-1.894695526345172715e-02
7.661970000000000027e+02	6.081024845364784446e-04	-6.213774466098146657e-04
7.665960000000000036e+02	6.821907219894031253e-03	6.359920125942435110e-03
7.669950000000000045e+02	4.510548464334955543e-03	4.179926172499423206e-03
7.673930000000000291e+02	-1.896610624550507194e-03	-3.093627405605440129e-03
7.677920000000000300e+02	-1.541497285755762288e-02	-1.669463859017095153e-02
7.681910000000000309e+02	-1.791525341197198334e-02	-1.851302461991127454e-02
7.685890000000000555e+02	7.787177506145714911e-03	7.261742891454742339e-03
7.689880000000000564e+02	7.804900788130946822e-03	7.236657873340864543e-03
7.693859999999999673e+02	5.856638194861481933e-03	4.185835614786694373e-03
7.697839999999999918e+02	-4.439704523940542040e-03	-6.055881811170400753e-03
7.701829999999999927e+02	-1.608653421380575738e-02	-1.629169231727850553e-02
7.705810000000000173e+02	7.452149145239529530e-03	7.692733633176478472e-03
7.709790000000000418e+02	-5.796112288263274327e-03	-6.855859869791445203e-03
7.713769999999999527e+02	-1.465640062335039949e-03	-2.572610210957401635e-03
7.717749999999999773e+02	-1.557133943732422329e-03	-1.282618877233025062e-03
7.721730000000000018e+02	-9.905196412196998548e-03	-1.065646429574650285e-02
7.725710000000000264e+02	1.306236466875826526e-03	-4.014656016203755262e-04
7.729690000000000509e+02	-7.310452435916719657e-03	-8.200456316854488892e-03
7.733669999999999618e+02	-9.373848571561331847e-03	-9.810733620940636016e-03
7.737640000000000100e+02	5.551109749673816332e-03	4.423468849932651881e-03
7.741620000000000346e+02	-9.488978330279071796e-03	-9.236586939349431327e-03
7.745599999999999454e+02	-8.173888105030262946e-03	-8.066147829262286517e-03
7.749569999999999936e+02	-2.228662508282873162e-04	-8.841007447462213668e-04
7.753550000000000182e+02	-2.479556832091615610e-04	-1.065640627966600454e-03
7.757519999999999527e+02	-1.270953483028008750e-02	-1.273462615448967515e-02
7.761490000000000009e+02	-9.733985913745104440e-03	-1.026090624458469470e-02
7.765470000000000255e+02	-9.469792034089763444e-03	-1.104906857167905695e-02
7.769439999999999600e+02	-8.382002506170577183e-03	-8.284590353951942071e-03
7.773410000000000082e+02	8.398187100803238469e-04	6.110524761083306611e-04
7.777380000000000564e+02	-1.405560438130034479e-02	-1.555075003484003918e-02
7.781349999999999909e+02	-1.500613606066505089e-02	-1.629612613317029529e-02
7.785320000000000391e+02	8.241780792633686750e-03	7.003445211285698642e-03
7.789289999999999736e+02	6.745151314774063163e-04	-5.431503293613499901e-04
7.793260000000000218e+02	-1.878165420728708512e-02	-1.837575352855578409e-02
7.797229999999999563e+02	-4.638956338173882629e-03	-5.217535574437720189e-03
7.801200000000000045e+02	-2.417631602855967784e-03	-4.153365527990047525e-03
7.805170000000000528e+02	1.188004046009167800e-02	1.141511220310222237e-02
7.809130000000000109e+02	2.190335319793337496e-03	1.495157635121544979e-03
7.813099999999999454e+02	-1.715957063081782752e-02	-1.765844649282812678e-02
7.817060000000000173e+02	-9.887486373012743107e-03	-1.059299722611044096e-02
7.821029999999999518e+02	-1.125275861607116443e-02	-1.151252750836872715e-02
7.824990000000000236e+02	1.139001709523521956e-02	1.044097806872442032e-02
7.828959999999999582e+02	-5.453684985263770185e-03	-6.423402960817779436e-03
7.832920000000000300e+02	-2.130260172916282821e-02	-2.090112919083716297e-02
7.836879999999999882e+02	-6.185772248110100145e-03	-6.407170439857739867e-03
7.840839999999999463e+02	3.298778572372912561e-03	2.137193220658749858e-03
7.844800000000000182e+02	-5.266243857680536281e-03	-5.815299845671728293e-03
7.848759999999999764e+02	1.018440762816956777e-04	-3.852236215167763257e-04
7.852720000000000482e+02	5.835968074352248722e-03	4.491362168145641987e-03
7.856680000000000064e+02	9.086042777749330987e-03	8.216694513300662472e-03
7.860639999999999645e+02	6.020452273658343303e-03	5.359224085836116099e-03
7.864600000000000364e+02	3.347481180129590738e-03	2.236079107444171807e-03
7.868559999999999945e+02	-6.457337953647210305e-03	-6.844044768874338845e-03
7.872509999999999764e+02	-1.444964266339671642e-03	-2.002880949409123652e-03
7.876470000000000482e+02	-2.137639061625252329e-02	-2.171881791925201269e-02
7.880430000000000064e+02	-2.337336527642222203e-02	-2.377187962525161707e-02
7.884379999999999882e+02	-9.390089290445796655e-03	-9.390085506788378028e-03
7.888339999999999463e+02	-7.211567179740857071e-03	-7.924461209692604258e-03
7.892290000000000418e+02	3.704666638912784346e-03	3.332724916174619693e-03
7.896240000000000236e+02	6.424863452583576794e-03	5.921563864434639668e-03
7.900199999999999818e+02	-6.606419731652790096e-03	-6.938510713178546764e-03
7.904149999999999636e+02	2.746768809152444393e-03	2.151958943757280480e-03
7.908099999999999454e+02	-5.472875695720067803e-03	-5.648510550920178216e-03
7.912050000000000409e+02	-1.121737763549605091e-03	-1.881848054499829980e-03
7.916000000000000227e+02	-1.075830963324735448e-02	-1.146529485152139941e-02
7.919950000000000045e+02	-1.280989319041316021e-02	-1.270214976159732105e-02
7.923899999999999864e+02	-5.917147705610841663e-03	-6.076548778631778169e-03
7.927849999999999682e+02	-2.671564834186033804e-04	-1.256046251141807683e-03
7.931799999999999500e+02	7.186465135168571168e-03	6.765817651625874278e-03
7.935739999999999554e+02	-9.769413559428435229e-03	-9.481592000377172744e-03
7.939690000000000509e+02	-1.727321719582521065e-02	-1.712561482787255257e-02
7.943640000000000327e+02	3.089198003980664353e-03	2.711351253222235146e-03
7.947580000000000382e+02	-7.103807985685746743e-03	-7.214515279484002251e-03
7.951530000000000200e+02	3.459655271789335677e-03	3.266309116185838954e-03
7.955470000000000255e+02	-1.435522716785816132e-02	-1.421500419310213134e-02
7.959410000000000309e+02	-7.431470196196309115e-03	-7.368017630580364977e-03
7.963360000000000127e+02	-1.751968968532403165e-03	-2.966692635723726205e-03
7.967300000000000182e+02	-1.166601724727366930e-02	-1.160993083205337506e-02
7.971240000000000236e+02	-4.867726986412869959e-03	-5.326749584772479118e-03
7.975180000000000291e+02	2.869277330457233564e-03	2.001410998499762381e-03
7.979120000000000346e+02	1.195973563642078845e-02	1.157747146561943774e-02
7.983060000000000400e+02	1.130146122382784217e-02	1.128226988276196351e-02
7.987000000000000455e+02	1.909906396739678713e-03	8.737782966830190488e-04
7.990940000000000509e+02	7.050682913009575885e-03	6.638889818449436077e-03
7.994880000000000564e+02	6.652164149913204587e-03	5.102403923891276130e-03
7.998819999999999482e+02	-3.815375193930161616e-03	-4.928246586915372048e-03
8.002749999999999773e+02	-7.308971134035073015e-03	-7.502322334515138316e-03
8.006689999999999827e+02	1.340174612753119044e-03	1.917277592011885044e-03
8.010620000000000118e+02	5.638210804801526473e-04	4.014668628395157732e-04
8.014560000000000173e+02	-7.158452827427379695e-04	-1.188155455367098396e-03
8.018490000000000464e+02	2.208928338498511446e-02	2.076534318502075774e-02
8.022430000000000518e+02	-3.858169620618719011e-03	-4.658140742534485138e-03
8.026359999999999673e+02	-6.821900913798317929e-03	-7.502324856953425207e-03
8.030289999999999964e+02	-6.576892699722728525e-03	-8.080899678950259624e-03
8.034230000000000018e+02	1.689684733268139588e-02	1.684517959872318740e-02
8.038160000000000309e+02	1.614707966930066128e-03	1.408071714623534065e-03
8.042089999999999463e+02	1.143430417477767774e-02	1.116862584019285252e-02
8.046019999999999754e+02	2.497334346499933272e-03	1.326884516050084572e-03
8.049950000000000045e+02	8.411515034080514069e-03	8.269814541100272559e-03
8.053880000000000337e+02	-1.958603581254048445e-02	-1.963032730634996573e-02
8.057809999999999491e+02	3.098058068449357615e-03	2.608034072983321169e-03
8.061730000000000018e+02	6.036787583978411257e-04	8.457363502920090849e-04
8.065660000000000309e+02	-7.688303600942135961e-03	-7.220417785065978179e-03
8.069589999999999463e+02	-4.724550236427559058e-03	-5.097977675314348776e-03
8.073509999999999991e+02	-3.520184962044970584e-03	-3.424242130126119166e-03
8.077440000000000282e+02	1.490724071473605201e-02	1.275086435093585914e-02
8.081359999999999673e+02	3.592490655424320986e-03	3.410946988546518718e-03
8.085289999999999964e+02	-1.047197126790642453e-02	-1.075978525964284803e-02
8.089210000000000491e+02	-6.582845023460799638e-04	-4.014624485725216290e-04
8.093129999999999882e+02	-1.737504992113462349e-02	-1.756249987725184286e-02
8.097060000000000173e+02	4.547447322146801890e-03	4.402803774299982910e-03
8.100979999999999563e+02	-8.184221904065742612e-03	-8.781977346765760042e-03
8.104900000000000091e+02	-3.422751999710498330e-03	-4.027901970236838318e-03
8.108819999999999482e+02	-3.188078215279948821e-03	-4.069241580645733235e-03
8.112740000000000009e+02	-1.597879330742821291e-02	-1.751232164309965769e-02
8.116660000000000537e+02	-1.069040811710994000e-02	-1.135607327387178414e-02
8.120579999999999927e+02	9.223299365084685481e-03	7.198275821818682189e-03
8.124500000000000455e+02	7.524463036543301703e-03	7.148102632543071669e-03
8.128410000000000082e+02	-1.139444964990783855e-02	-1.164535847773671279e-02
8.132329999999999472e+02	-1.413976112034234268e-03	-2.358595826673383616e-03
8.136250000000000000e+02	-6.948830638803459372e-03	-6.783525798981410865e-03
8.140159999999999627e+02	1.321430373872881786e-02	1.177376761279477768e-02
8.144080000000000155e+02	8.404147622465734171e-03	8.249166491926024705e-03
8.147989999999999782e+02	8.142891122190834899e-03	6.724491914627533408e-03
8.151910000000000309e+02	7.983498247094321029e-03	6.445541771017227438e-03
8.155819999999999936e+02	-9.323665923142166953e-03	-1.069188185167671903e-02
8.159729999999999563e+02	4.235987363336897330e-04	-4.427951222761365951e-04
8.163640000000000327e+02	1.005278995161565728e-02	9.732501458815609810e-03
8.167549999999999955e+02	-6.272850601293263398e-03	-6.114924524058265413e-03
8.171470000000000482e+02	-8.466138435096731002e-03	-8.001205763840295651e-03
8.175380000000000109e+02	1.535298015309789592e-02	1.525261737869786083e-02
8.179279999999999973e+02	-1.114356478524267027e-03	-2.599177161562485436e-03
8.183189999999999600e+02	-5.711985818480667942e-03	-7.434435953007426101e-03
8.187100000000000364e+02	2.405822618851695405e-02	2.241104372052325072e-02
8.191009999999999991e+02	3.653010886536391544e-03	2.715769934484301394e-03
8.194919999999999618e+02	-1.499136592329951972e-02	-1.573673004004789988e-02
8.198819999999999482e+02	1.387416728744000080e-03	-6.641958364620587085e-05
8.202730000000000246e+02	-2.946021253995349549e-03	-5.390227374771255735e-03
8.206630000000000109e+02	9.224802738301281051e-04	8.280206356216254868e-04
8.210539999999999736e+02	5.314949618485066349e-03	4.466274627593485973e-03
8.214439999999999600e+02	-5.982083464937140889e-03	-6.547378910593650361e-03
8.218350000000000364e+02	-2.498810603504998760e-03	-2.563752038317422023e-03
8.222250000000000227e+02	-6.449972433861146659e-03	-5.946668431445207258e-03
8.226150000000000091e+02	-1.745918143579379411e-02	-1.874622277794632877e-02
8.230049999999999955e+02	5.047798810552604244e-03	4.072181482464452308e-03
8.233949999999999818e+02	-5.030076789786511876e-03	-6.016031069957994068e-03
8.237849999999999682e+02	-9.933249078950710451e-03	-9.884544579365311251e-03
8.241749999999999545e+02	-1.443049672621991852e-02	-1.431685079182210517e-02
8.245650000000000546e+02	-1.000261045624434991e-02	-9.149504802508845111e-03
8.249550000000000409e+02	-7.022637182961147077e-03	-9.102268362004095267e-03
8.253450000000000273e+02	4.026427605060485179e-03	2.892882938518192247e-03
8.257350000000000136e+02	7.198275821818672648e-03	6.736291880914949647e-03
8.261240000000000236e+02	-5.623426163415876262e-03	-5.140784083584750905e-03
8.265140000000000100e+02	-1.098413218174320097e-02	-1.135902767971063224e-02
8.269030000000000200e+02	-1.909910180397103412e-03	-9.933254754436837523e-04
8.272930000000000064e+02	1.607767477994663866e-02	1.512420887424934836e-02
8.276820000000000164e+02	7.133329972739254482e-03	6.321546902954241695e-03
8.280720000000000027e+02	-5.495022073234374742e-03	-6.078023774417706283e-03
8.284610000000000127e+02	-1.178557577700659401e-02	-1.168669241265947283e-02
8.288500000000000227e+02	-2.606564122073960765e-03	-3.288455493700140255e-03
8.292390000000000327e+02	-1.019448729154805861e-02	-9.694137064361403600e-03
8.296290000000000191e+02	1.064180136200800712e-03	1.106990958738195493e-04
8.300180000000000291e+02	-1.142692162853319211e-02	-1.173391624097279949e-02
8.304070000000000391e+02	-1.879345228174578858e-02	-1.848054759640934200e-02
8.307949999999999591e+02	1.225197146246712575e-02	1.243056639899222521e-02
8.311839999999999691e+02	-1.237301507773913047e-02	-1.329401341907805560e-02
8.315729999999999791e+02	-1.672562548325723028e-02	-1.722893831420717337e-02
8.319619999999999891e+02	-7.822699112655103577e-04	-1.068607015387291982e-03
8.323509999999999991e+02	-4.535632221229692930e-03	-4.328997860751875384e-03
8.327390000000000327e+02	8.442513278139085128e-03	8.255062691412295983e-03
8.331280000000000427e+02	-1.493380829595071166e-02	-1.565555797610416675e-02
8.335159999999999627e+02	-2.053066120266578906e-03	-2.033879824077264916e-03
8.339049999999999727e+02	6.392397149444355511e-03	6.182809644346837219e-03
8.342930000000000064e+02	-1.024319179113345087e-02	-1.086310559292961303e-02
8.346810000000000400e+02	9.829928745663943715e-03	9.221831306004029186e-03
8.350700000000000500e+02	1.610286132620141267e-03	7.822680194367969244e-04
8.354579999999999700e+02	-9.947941651339043973e-04	-2.329065641695462346e-03
8.358460000000000036e+02	-7.424046660329728081e-04	-1.415447954772306371e-03
8.362340000000000373e+02	-2.127307532784231819e-02	-2.347668939336640392e-02
8.366219999999999573e+02	-2.696586791342842765e-03	-3.102476119101851056e-03
8.370099999999999909e+02	-5.263292604889538776e-03	-6.268424352716346452e-03
8.373980000000000246e+02	4.705375921820088500e-03	3.980686339847933422e-03
8.377859999999999445e+02	-4.971054256404911116e-03	-5.852203117750569977e-03
8.381730000000000018e+02	-6.420456752903352026e-04	-4.427944916665657940e-04
8.385610000000000355e+02	-4.063336552625463477e-03	-4.174031864841854303e-03
8.389489999999999554e+02	1.557880774647030057e-02	1.457515540869643370e-02
8.393360000000000127e+02	4.019050734302139632e-03	3.484754793923347700e-03
8.397240000000000464e+02	-2.264719123952058100e-02	-2.206419710565210579e-02
8.401109999999999900e+02	-3.635309045276568281e-03	-4.364431181921356664e-03
8.404990000000000236e+02	-2.641919878266239851e-04	-1.230956188151361526e-03
8.408859999999999673e+02	-9.145072247836213974e-03	-9.657228116796420098e-03
8.412730000000000246e+02	2.926830543539039355e-03	2.379242614628496698e-03
8.416599999999999682e+02	4.593189848578499261e-03	3.208738876645619419e-03
8.420480000000000018e+02	-9.319243458222672971e-03	-9.094894644293603780e-03
8.424349999999999454e+02	-1.225198596648724783e-02	-1.329843903704540885e-02
8.428220000000000027e+02	-3.145275590666975294e-03	-3.400623279264180111e-03
8.432089999999999463e+02	2.301033785057585851e-03	3.695818556025936685e-03
8.435950000000000273e+02	-4.030865204609677087e-03	-4.318674151469529404e-03
8.439819999999999709e+02	-4.783600516630267911e-03	-4.327521603746808596e-03
8.443690000000000282e+02	-1.432275518923280255e-02	-1.499726212278580662e-02
8.447559999999999718e+02	-4.861828895097878959e-03	-5.704608317112754359e-03
8.451420000000000528e+02	-9.552440355038578981e-03	-9.576057314071814361e-03
8.455289999999999964e+02	-2.531279429082499127e-03	-4.795419401204800702e-03
8.459160000000000537e+02	2.090113675815201758e-02	2.004802605953995287e-02
8.463020000000000209e+02	-5.593906698800658016e-03	-6.829292919186365739e-03
8.466879999999999882e+02	5.461173473916123731e-04	6.907533279235814148e-04
8.470750000000000455e+02	-1.456039788352232744e-02	-1.471242019395620736e-02
8.474610000000000127e+02	-1.180776692780042018e-03	-3.160038160717653592e-03
8.478469999999999800e+02	-2.596811555879821251e-02	-2.661901310063278028e-02
8.482329999999999472e+02	-2.066055353143419690e-02	-2.143543017609253129e-02
8.486190000000000282e+02	-1.118780835272474919e-02	-1.109482307969259472e-02
8.490049999999999955e+02	-1.846727074250730655e-02	-1.908274946719254808e-02
8.493909999999999627e+02	-1.592566066743718312e-02	-1.657508573592413742e-02
8.497770000000000437e+02	-1.926137025871003765e-03	-2.937175693546791380e-03
8.501630000000000109e+02	-2.424999645080320055e-03	-2.069291073911769512e-03
8.505489999999999782e+02	1.385487567945235809e-02	1.293238846891697075e-02
8.509349999999999454e+02	1.939423338916615273e-03	1.602899802718236576e-03
8.513200000000000500e+02	4.246348278583915101e-03	3.328297406378557567e-03
8.517060000000000173e+02	-1.961555212410787553e-03	-2.482567362182258337e-03
8.520910000000000082e+02	-7.859507162688763454e-03	-8.994517996482999031e-03
8.524769999999999754e+02	-1.374122974505454994e-02	-1.515520585708877120e-02
8.528619999999999663e+02	-1.099593971534544752e-02	-1.177081383756549589e-02
8.532480000000000473e+02	-3.502459788231026324e-03	-4.934147200668645601e-03
8.536330000000000382e+02	3.368144363933543457e-03	2.494373634565376190e-03
8.540180000000000291e+02	-4.153364897380486427e-03	-5.475826948511063573e-03
8.544030000000000200e+02	-2.882553553749710954e-03	-3.797653173164074886e-03
8.547880000000000109e+02	4.354089815571031072e-03	3.847835190973674345e-03
8.551730000000000018e+02	-1.060923226950876916e-02	-1.098707397539063629e-02
8.555579999999999927e+02	-3.010976562218333798e-03	-4.209447528943359440e-03
8.559429999999999836e+02	-7.221894042071055377e-03	-7.855080283502270666e-03
8.563279999999999745e+02	-4.588777473412135495e-03	-5.917147075001284035e-03
8.567129999999999654e+02	2.089965608687994591e-03	1.219151807596955805e-03
8.570979999999999563e+02	-1.658835691434004320e-02	-1.742227753310537572e-02
8.574819999999999709e+02	6.656702016384137988e-04	7.778310504971744626e-04
8.578669999999999618e+02	-6.591661575869114942e-03	-7.220418415675553155e-03
8.582509999999999764e+02	-2.597613249827086129e-04	-4.988752314007316620e-04
8.586359999999999673e+02	-6.941459443531256511e-03	-7.766521259047041818e-03
8.590199999999999818e+02	-1.433161210065365260e-02	-1.508583312882286719e-02
8.594049999999999727e+02	3.161510003455727212e-03	3.291390981251865726e-03
8.597889999999999873e+02	-6.292041942359149001e-03	-6.362885882753563371e-03
8.601730000000000018e+02	2.879600409130006738e-03	2.776285120719807278e-03
8.605570000000000164e+02	-1.112434821979395479e-02	-1.092213254057820652e-02
8.609410000000000309e+02	-6.107533779889357146e-03	-6.910462460691831933e-03
8.613250000000000455e+02	-1.009412136410013303e-02	-1.020334357235932153e-02
8.617089999999999463e+02	1.335600738475691343e-02	1.252798990218313875e-02
8.620929999999999609e+02	1.619132323678273326e-03	1.644225539716570291e-03
8.624769999999999754e+02	9.530302806058271389e-03	8.017438284800329149e-03
8.628609999999999900e+02	-6.234476747695494141e-03	-6.200530403893773565e-03
8.632450000000000045e+02	9.977479403631803363e-04	8.737644232724638095e-04
8.636280000000000427e+02	1.840823748876299279e-02	1.756398054852389978e-02
8.640119999999999436e+02	-7.989395077190172487e-03	-8.049916569521387358e-03
8.643949999999999818e+02	-1.261802770608172648e-02	-1.203058399108219816e-02
8.647789999999999964e+02	-8.554693045284974054e-03	-8.802651881541983386e-03
8.651620000000000346e+02	2.636063407182915111e-03	2.265594157792394283e-03
8.655460000000000491e+02	-1.433751649806432743e-02	-1.495447147975468086e-02
8.659289999999999736e+02	-1.338404617810006608e-02	-1.404380252318421750e-02
8.663120000000000118e+02	1.224164964501349255e-02	1.166012293961609693e-02
8.666950000000000500e+02	-7.155470674767417869e-03	-7.165803843193328630e-03
8.670779999999999745e+02	4.361472361815513232e-03	4.054470812670634035e-03
8.674610000000000127e+02	-6.331774128972257002e-04	-8.708201071867465804e-04
8.678440000000000509e+02	2.830897801373326826e-03	2.241992333388864202e-03
8.682269999999999754e+02	-3.204319564773979497e-03	-3.145278743714825017e-03
8.686100000000000136e+02	-6.221196110136015776e-03	-6.681702532815542855e-03
8.689930000000000518e+02	5.647036816353397451e-03	6.052931819598544524e-03
8.693759999999999764e+02	2.807282734168806831e-03	1.664882417424820528e-03
8.697580000000000382e+02	-7.350265340554876107e-04	-2.227228502119045495e-03
8.701409999999999627e+02	-1.287035666666385032e-03	-1.473011888216818003e-03
8.705230000000000246e+02	1.220474258927723571e-02	1.199515445357013203e-02
8.709059999999999491e+02	5.582102948855823150e-03	4.163703741292519057e-03
8.712880000000000109e+02	-1.334418660835367219e-02	-1.419581474386495158e-02
8.716710000000000491e+02	-1.229478922170981238e-02	-1.285418342300346725e-02
8.720529999999999973e+02	9.028468123942120019e-03	7.632203942920842699e-03
8.724349999999999454e+02	-1.728346964622606797e-03	-1.594034062763410170e-03
8.728170000000000073e+02	-1.700458886966852573e-02	-1.873146651399136553e-02
8.731989999999999554e+02	3.586617157882587706e-04	-6.951820989387836247e-04
8.735810000000000173e+02	1.535010898772239151e-04	-5.962911672767950500e-04
8.739629999999999654e+02	-1.205715598656384793e-02	-1.242909833991158453e-02
8.743450000000000273e+02	-9.888885065040618327e-04	-9.785666890504314541e-04
8.747269999999999754e+02	-1.105500828322571053e-03	-1.024323719502255245e-03
8.751090000000000373e+02	8.996008126898621601e-03	7.579080131463813118e-03
8.754909999999999854e+02	2.565223881055496077e-03	1.416929256653939352e-03
8.758719999999999573e+02	-1.421500797675954303e-02	-1.420024666792803203e-02
8.762540000000000191e+02	7.090521672640138703e-03	6.852898527247318350e-03
8.766349999999999909e+02	7.289787360284038543e-03	6.491293756592486988e-03
8.770170000000000528e+02	8.590113123653460650e-04	1.199961097140646044e-03
8.773980000000000246e+02	1.977787102761254748e-03	1.349029632345242211e-03
8.777799999999999727e+02	-7.393099495646380040e-03	-7.583495029068456836e-03
8.781609999999999445e+02	7.369496410023709983e-03	7.131861913658613800e-03
8.785420000000000300e+02	-4.548927993418863149e-03	-4.839685670631436488e-03
8.789230000000000018e+02	9.989332341123150633e-03	9.720700861918616861e-03
8.793039999999999736e+02	-1.249256288710937600e-02	-1.440984804643610957e-02
8.796849999999999454e+02	5.371030988828803289e-03	4.845583761946423151e-03
8.800660000000000309e+02	5.515669491799064100e-03	5.431543652626026619e-03
8.804470000000000027e+02	-1.231691605032742172e-02	-1.372646339134644955e-02
8.808279999999999745e+02	-2.002886624895260700e-03	-1.905482039991469780e-03
8.812089999999999463e+02	-4.135653596977089709e-03	-4.882492709511409255e-03
8.815890000000000555e+02	9.229200609447532275e-03	8.793788033415865860e-03
8.819700000000000273e+02	6.140037288993245882e-04	-5.903798331608158716e-04
8.823509999999999991e+02	-8.075003479463988346e-03	-9.518505362209139439e-03
8.827309999999999945e+02	-5.542249054595558069e-03	-6.317133897178302086e-03
8.831119999999999663e+02	-9.006336250447952510e-03	-9.601151791329257806e-03
8.834919999999999618e+02	-7.829984545025691148e-03	-9.562771631635777828e-03
8.838719999999999573e+02	-1.133836260407798148e-02	-1.250437420436905332e-02
8.842530000000000427e+02	-1.177525522077211943e-02	-1.270657853261251101e-02
8.846330000000000382e+02	-4.355566703185676306e-03	-4.914955228993196298e-03
8.850130000000000337e+02	1.550943817125225756e-02	1.518324528104151097e-02
8.853930000000000291e+02	7.934777982269661939e-03	7.387210232865384918e-03
8.857730000000000246e+02	-2.254684233853109301e-02	-2.417334837991983593e-02
8.861530000000000200e+02	-6.975410201599958546e-03	-6.886859375069158407e-03
8.865330000000000155e+02	-1.719495728687905943e-03	-2.247892947142143393e-03
8.869130000000000109e+02	1.425191881615324278e-02	1.229774173571995810e-02
8.872930000000000064e+02	-2.677395450276961065e-03	-3.456705910827057894e-03
8.876720000000000255e+02	1.942365132564047997e-03	1.160108464099523324e-03
8.880520000000000209e+02	6.458817363700132021e-03	5.648508028481902601e-03
8.884310000000000400e+02	7.220417785065983383e-03	6.845526070755968140e-03
8.888110000000000355e+02	-9.875677578191346603e-03	-1.016791781850469485e-02
8.891900000000000546e+02	1.574854072669801914e-03	1.372653528083751144e-03
8.895700000000000500e+02	-1.833153644667568803e-03	-1.526154617960974111e-03
8.899489999999999554e+02	2.253794191504987152e-03	7.497922571540188838e-04
8.903279999999999745e+02	-5.906810122917945972e-03	-5.618998653619813703e-03
8.907079999999999700e+02	3.748936061387265085e-04	4.014674934490877669e-04
8.910869999999999891e+02	-9.056530249839401039e-03	-9.728085930601388515e-03
8.914660000000000082e+02	4.432313149162074410e-03	4.351141715827894565e-03
8.918450000000000273e+02	-1.140330277767125956e-02	-1.266082276337983717e-02
8.922240000000000464e+02	7.737004316870112197e-03	7.269121023432231765e-03
8.926029999999999518e+02	-1.071993451843043094e-02	-1.221065518461234879e-02
8.929809999999999945e+02	-3.962959904814844850e-03	-4.376222950284350266e-03
8.933600000000000136e+02	-1.017087033251483363e-02	-1.076863649557755452e-02
8.937390000000000327e+02	-1.266379419567708687e-03	-3.146758784377322142e-03
8.941169999999999618e+02	-4.826411339167661907e-03	-5.456645697198321196e-03
8.944959999999999809e+02	-1.825915823319569989e-02	-1.907241440693792714e-02
8.948750000000000000e+02	9.269064593460924970e-03	9.114083462921212034e-03
8.952530000000000427e+02	-9.785641666121484665e-04	-1.430209894213414247e-03
8.956309999999999718e+02	-1.972477874663404809e-02	-2.035059190096433906e-02
8.960099999999999909e+02	-7.644014629570958057e-03	-8.172410586806053145e-03
8.963880000000000337e+02	4.482498320019527062e-03	4.036756359219391063e-03
8.967659999999999627e+02	-6.754015162900172883e-03	-7.235174679630522465e-03
8.971440000000000055e+02	-2.289959524264164117e-02	-2.266786009881066946e-02
8.975220000000000482e+02	8.204876889945273560e-03	7.419668338080181828e-03
8.978999999999999773e+02	-3.266309116185837219e-03	-2.318745085460972594e-03
8.982780000000000200e+02	1.518772071716494552e-03	6.553319883359444344e-04
8.986559999999999491e+02	-7.623347662109587579e-03	-8.423317522806207658e-03
8.990339999999999918e+02	1.425781123198209760e-03	1.191092204137965795e-03
8.994120000000000346e+02	5.509780229018055100e-03	4.450044629071725488e-03
8.997889999999999873e+02	8.672770903745848775e-03	7.747341899562999214e-03
9.001670000000000300e+02	-2.000965157533259389e-02	-2.032402621157839914e-02
9.005439999999999827e+02	-2.221319690441350171e-03	-2.664118596374909134e-03
9.009220000000000255e+02	-5.248540755201567404e-03	-6.131162089894869223e-03
9.012989999999999782e+02	-3.335669232260338873e-03	-3.294352323795995616e-03
9.016770000000000209e+02	-9.328046137220417965e-04	-4.132554781546541765e-04
9.020539999999999736e+02	-3.346013751658512888e-03	-4.410179383839186312e-03
9.024310000000000400e+02	-1.911668509063156260e-02	-1.944139541774151866e-02
9.028079999999999927e+02	-9.949480969301175912e-03	-1.078339906562823282e-02
9.031849999999999454e+02	-4.458887667082006741e-03	-5.255911950473778071e-03
9.035620000000000118e+02	-2.075196101932039704e-03	-2.330541268090958063e-03
9.039389999999999645e+02	-1.411316263925871221e-02	-1.454267144848923540e-02
9.043160000000000309e+02	4.520878479713008775e-03	4.674384614466793597e-03
9.046929999999999836e+02	-1.081143722836180529e-02	-1.128080812977702574e-02
9.050700000000000500e+02	5.030089401977926380e-03	3.154138808183519580e-03
9.054470000000000027e+02	3.666297199582006523e-03	3.676633521055767007e-03
9.058229999999999791e+02	3.561505023557173105e-03	3.109856142908049795e-03
9.062000000000000455e+02	-4.271448431327493425e-03	-4.845598896576122812e-03
9.065760000000000218e+02	3.900975398279544863e-03	3.109852359250625965e-03
9.069529999999999745e+02	8.578307481879918206e-03	8.007110161250993036e-03
9.073289999999999509e+02	-7.248465406943130178e-03	-7.601226508978111383e-03
9.077060000000000173e+02	-1.982220540287280702e-02	-2.153726731566894120e-02
9.080819999999999936e+02	-2.076676142594532058e-03	-1.411023598024098522e-03
9.084579999999999700e+02	-6.021848443247928813e-04	-5.638141437748750819e-04
9.088339999999999463e+02	-1.508731316948537168e-02	-1.562898345818421533e-02
9.092100000000000364e+02	-1.425781312381080128e-02	-1.480392164266843349e-02
9.095860000000000127e+02	1.537955845467529458e-03	-1.121652631257557701e-04
9.099619999999999891e+02	-1.024909051305800817e-02	-1.008378252018809172e-02
9.103379999999999654e+02	-1.796986041713936888e-02	-1.960818282066435422e-02
9.107140000000000555e+02	-3.636787824719921527e-03	-5.471402591762858543e-03
9.110900000000000318e+02	-8.883825837314441448e-03	-9.567204816917966592e-03
9.114660000000000082e+02	6.296462515449933670e-03	5.624896114325233197e-03
9.118410000000000082e+02	5.180641761502446756e-03	5.149648562320436468e-03
9.122169999999999845e+02	4.544497330574955203e-03	3.154137546964376135e-03
9.125919999999999845e+02	1.252799431645013582e-02	1.157304143338508742e-02
9.129679999999999609e+02	-2.177041439432877024e-03	-2.791045798941772359e-03
9.133429999999999609e+02	2.419115427175885704e-03	1.304760209870759954e-03
9.137179999999999609e+02	-7.204178958010237430e-03	-7.831461432640320769e-03
9.140940000000000509e+02	-2.577476246648943703e-02	-2.637400677838591320e-02
9.144690000000000509e+02	-1.826506641426381763e-02	-1.823997130639682177e-02
9.148440000000000509e+02	-6.311225716110175667e-03	-7.184998967916624187e-03
9.152190000000000509e+02	1.230805724707786236e-02	1.153170749846231698e-02
9.155940000000000509e+02	-7.546604999790596825e-03	-8.445467053368361718e-03
9.159690000000000509e+02	-2.037420633755928495e-02	-2.036240258761446223e-02
9.163440000000000509e+02	-4.203542500923085345e-03	-5.028607469486716039e-03
9.167190000000000509e+02	4.179927433718567953e-03	3.055240309206679224e-03
9.170929999999999609e+02	-2.122432542436785644e-03	-2.364495179207518061e-03
9.174679999999999609e+02	-1.774104625683999925e-03	-3.658907086022679736e-03
9.178429999999999609e+02	-2.430910979196300534e-03	-2.318741301803548330e-03
9.182169999999999845e+02	-7.806374522697737128e-03	-8.004158908459990326e-03
9.185919999999999845e+02	-9.742842825165931933e-03	-9.612968153465493298e-03
9.189660000000000082e+02	-2.754149778872991977e-02	-2.746474125300042354e-02
9.193400000000000318e+02	8.767222344029936346e-03	7.992341285104606619e-03
9.197150000000000318e+02	6.466199279335043543e-03	6.627072825703615201e-03
9.200890000000000555e+02	-4.635995626239327282e-03	-5.111262096531243165e-03
9.204629999999999654e+02	-1.003803747131811440e-02	-1.103578919533871813e-02
9.208369999999999891e+02	-5.943709611339370764e-03	-5.745931531672813543e-03
9.212110000000000127e+02	1.645552846741034358e-02	1.573379203005790053e-02
9.215850000000000364e+02	-9.996714256758064757e-03	-1.013987587211368988e-02
9.219589999999999463e+02	-2.414680350064974616e-03	-3.264844840762615597e-03
9.223329999999999700e+02	-1.132212251580308124e-02	-1.243057964179321469e-02
9.227069999999999936e+02	-5.704610839551040383e-03	-6.944417633027532774e-03
9.230800000000000409e+02	-7.379393196626493002e-06	-8.295019375032586847e-04
9.234539999999999509e+02	5.345946601324493529e-03	5.340042834523365048e-03
9.238279999999999745e+02	-5.056654460754296532e-03	-5.393177366343105891e-03
9.242010000000000218e+02	-1.545337761102437294e-03	-1.996984749922843701e-03
9.245750000000000455e+02	-2.695101075194211195e-03	-3.993956887654272897e-03
9.249479999999999791e+02	2.326118803171464949e-03	1.127644683398587198e-03
9.253210000000000264e+02	-9.521452200733141608e-03	-1.021071981250808690e-02
9.256950000000000500e+02	-5.171782958252890867e-03	-5.866965057191680238e-03
9.260679999999999836e+02	6.494301133635270017e-04	-8.339111596217700173e-04
9.264410000000000309e+02	-2.922408078619548842e-03	-3.993949320339420031e-03
9.268139999999999645e+02	-1.487182252819628861e-02	-1.610424614481870478e-02
9.271870000000000118e+02	-7.328163105710526655e-03	-8.011531995560920716e-03
9.275599999999999454e+02	-8.330346753794187417e-03	-8.962055477001198978e-03
9.279329999999999927e+02	-7.453704228440939140e-04	4.767357905917104740e-04
9.283060000000000400e+02	-1.065639366747459177e-03	-1.719496359297478100e-03
9.286779999999999973e+02	-6.426353582999200231e-03	-6.069166232387295142e-03
9.290510000000000446e+02	1.537069839020658267e-02	1.505631555603635478e-02
9.294239999999999782e+02	7.738484988142164782e-03	6.975412093428668726e-03
9.297960000000000491e+02	-1.100774157346158001e-02	-1.233020740824959834e-02
9.301689999999999827e+02	-1.268591661002771778e-02	-1.357002618330793373e-02
9.305410000000000537e+02	-7.666155331599123178e-03	-8.864637649296420313e-03
9.309139999999999873e+02	1.918755740845666351e-03	1.614705444491782707e-03
9.312859999999999445e+02	-6.743680733255126049e-03	-6.616744702154282558e-03
9.316580000000000155e+02	-3.670730384864207430e-03	-5.230822518092902336e-03
9.320299999999999727e+02	-3.005065858711926559e-03	-3.822746389202372717e-03
9.324020000000000437e+02	2.016020141241882738e-02	1.954472394895272538e-02
9.327740000000000009e+02	8.128132966407155408e-03	7.049202241737515494e-03
9.331459999999999582e+02	-4.209448790162496380e-03	-5.747414094773584115e-03
9.335180000000000291e+02	-9.004861885271591565e-03	-9.387141190702654944e-03
9.338899999999999864e+02	-7.486101795136941746e-03	-9.080137119119490591e-03
9.342619999999999436e+02	3.416852647176363885e-03	4.184356204733767452e-03
9.346340000000000146e+02	-1.227996106826376816e-03	-1.493669396534634541e-03
9.350049999999999955e+02	-2.026351985387689347e-02	-2.112400553141857013e-02
9.353769999999999527e+02	3.416863998148635811e-03	2.789581523518551171e-03
9.357480000000000473e+02	-2.300289224337426566e-02	-2.300880609992854778e-02
9.361200000000000045e+02	-1.240548579514533581e-02	-1.302834265180808325e-02
9.364909999999999854e+02	4.501713624249092808e-04	-1.289993225553088055e-03
9.368630000000000564e+02	-3.847847172555519946e-03	-4.603536890414963202e-03
9.372340000000000373e+02	-2.600643959423990046e-03	-3.976241803593458420e-03
9.376050000000000182e+02	-1.781784189036291627e-02	-1.973068881953088036e-02
9.379759999999999991e+02	-1.674924685655745579e-02	-1.723188263029288431e-02
9.383469999999999800e+02	3.881767661364826020e-04	-5.962905366672237610e-04
9.387179999999999609e+02	-7.971682515567653574e-03	-9.567197249603132808e-03
9.390890000000000555e+02	3.112809287527758349e-03	3.213174584366101146e-03
9.394600000000000364e+02	-7.332590615506590082e-03	-6.975407679161683798e-03
9.398310000000000173e+02	5.186547420132284550e-03	4.575494313414381516e-03
9.402019999999999982e+02	-4.497264673727631792e-03	-5.523062758406245380e-03
9.405720000000000027e+02	5.219006155956650364e-03	4.317191588368753628e-03
9.409429999999999836e+02	-1.363643126293400711e-02	-1.358624609207654578e-02
9.413139999999999645e+02	-3.993966977407402245e-03	-4.120894810583839579e-03
9.416839999999999691e+02	-2.110480599242829311e-02	-2.142509385461877081e-02
9.420549999999999500e+02	1.161731463951700544e-02	1.100774031224244394e-02
9.424249999999999545e+02	-8.860213923157781585e-03	-9.353195477510520620e-03
9.427949999999999591e+02	-8.320012324149144919e-03	-1.029042760102861533e-02
9.431649999999999636e+02	-1.428732375989204446e-03	-2.737915050779460117e-03
9.435359999999999445e+02	7.982016945212694337e-03	8.004166475774839723e-03
9.439059999999999491e+02	-7.156958282744772630e-03	-7.182047084516075992e-03
9.442759999999999536e+02	5.263294496718255895e-03	4.656672052844268613e-03
9.446459999999999582e+02	-3.208739507255189624e-03	-3.517216052185995201e-03
9.450159999999999627e+02	2.391067805298740211e-03	1.611756083529499936e-03
9.453849999999999909e+02	1.350507591996150114e-02	1.250289605553527895e-02
9.457549999999999955e+02	-1.176048634462573128e-02	-1.219442455548103155e-02
9.461250000000000000e+02	-9.788593549522045870e-03	-1.094575391387843551e-02
9.464950000000000045e+02	8.953196673751646559e-03	7.908221752027285931e-03
9.468640000000000327e+02	2.881086755888203742e-03	1.805107914619136526e-03
9.472340000000000373e+02	-7.813753915894365229e-03	-9.906677083469060674e-03
9.476029999999999518e+02	-7.084629887420856691e-03	-6.849952949942458326e-03
9.479729999999999563e+02	2.119190326389856077e-02	1.998603650812808691e-02
9.483419999999999845e+02	6.169486755946125642e-04	-9.224790126109863944e-04
9.487110000000000127e+02	6.420443510102362764e-03	4.810171250892781615e-03
9.490800000000000409e+02	-1.262097202216743222e-02	-1.375303538682808718e-02
9.494489999999999554e+02	-8.917772811725734397e-03	-9.150979798294767154e-03
9.498189999999999600e+02	-5.180632932968447409e-03	-5.458119431765107166e-03
9.501879999999999882e+02	-1.965393795928748605e-02	-2.023251908738002425e-02
9.505560000000000400e+02	-1.549769054555921082e-03	-1.846432390398331999e-03
9.509249999999999545e+02	-4.485464707440222493e-03	-5.365141726047803830e-03
9.512939999999999827e+02	1.357889066204360715e-03	1.117307100705689123e-03
9.516630000000000109e+02	7.661729083022207967e-03	6.808624690505841841e-03
9.520320000000000391e+02	-1.000556044781620094e-02	-1.101069913234827002e-02
9.523999999999999773e+02	-8.178316876045471986e-03	-8.454327748446626919e-03
9.527690000000000055e+02	-1.100627414499050737e-02	-1.136197704067292563e-02
9.531369999999999436e+02	1.389324953305014036e-02	1.312132098813494248e-02
9.535059999999999718e+02	-7.638108340331546155e-03	-8.587154934157193928e-03
9.538740000000000236e+02	1.840531776645055627e-03	1.955661535362788854e-03
9.542419999999999618e+02	-1.292354290846840781e-02	-1.220327453019658288e-02
9.546100000000000136e+02	3.526083053359964185e-03	3.841938360877827224e-03
9.549790000000000418e+02	-1.198482948306865822e-03	-1.565994638810682326e-03
9.553469999999999800e+02	1.366891270070291764e-02	1.336044120064868411e-02
9.557150000000000318e+02	2.299557528052516894e-03	1.157162886794665035e-03
9.560829999999999700e+02	-6.889811889079291984e-03	-5.877291288912303568e-03
9.564510000000000218e+02	9.912578958441478974e-03	1.009412388653842078e-02
9.568179999999999836e+02	-1.110367557684644076e-02	-1.159222268469784281e-02
9.571860000000000355e+02	9.565727298693751587e-03	9.379752338362462930e-03
9.575539999999999736e+02	-1.685548123667055583e-03	-2.782191409959220915e-03
9.579210000000000491e+02	-1.070222195680790161e-02	-1.111549004715398775e-02
9.582889999999999873e+02	2.671499881400249583e-03	1.289997639820082091e-03
9.586570000000000391e+02	-2.582933920239743712e-03	-2.255272340338767157e-03
9.590240000000000009e+02	3.118707378842753251e-03	2.866312204255683747e-03
9.593909999999999627e+02	3.875893533213518958e-03	2.900273052077520335e-03
9.597590000000000146e+02	-1.670496671372027897e-02	-1.756250618334755792e-02
9.601259999999999764e+02	-1.152722764807189489e-03	-1.163055933233092878e-03
9.604930000000000518e+02	5.227869373473191181e-03	5.233777554541319335e-03
9.608600000000000136e+02	5.118645903994870940e-03	5.096501418309283722e-03
9.612269999999999754e+02	2.289220575969190541e-03	1.715077678035403612e-03
9.615940000000000509e+02	-1.204239404712272900e-02	-1.323054445761327400e-02
9.619610000000000127e+02	2.120971420061418082e-03	1.458256885480988668e-03
9.623279999999999745e+02	-1.679644987475496657e-03	-1.666353629553320474e-03
9.626950000000000500e+02	-1.252060987837695302e-02	-1.273462363205138913e-02
9.630610000000000355e+02	-1.074945524426479393e-02	-1.069926439792121334e-02
9.634279999999999973e+02	-1.582824347034197943e-02	-1.545924858612780783e-02
9.637949999999999591e+02	-7.644013998961390888e-03	-8.443988904534585616e-03
9.641609999999999445e+02	-1.560099700543544519e-03	-2.200664704561814886e-03
9.645280000000000200e+02	6.018984214577691345e-03	5.471403222372430916e-03
9.648940000000000055e+02	-6.650691676565559027e-03	-6.342213239806042402e-03
9.652599999999999909e+02	1.498399598924644513e-02	1.430357078487219658e-02
9.656269999999999527e+02	-4.236119791346753096e-04	1.387391504361171234e-04
9.659930000000000518e+02	-3.015408486281390826e-03	-3.741576847696902620e-03
9.663590000000000373e+02	-1.040555609852722224e-03	-1.534998286580825568e-03
9.667250000000000227e+02	7.173158642616697710e-04	1.963024532710576017e-04
9.670910000000000082e+02	6.092781299591811667e-03	5.325285309349254460e-03
9.674569999999999936e+02	-7.335541237688020418e-03	-8.204884457260126426e-03
9.678229999999999791e+02	-1.102102158041147299e-02	-1.239957509163894418e-02
9.681889999999999645e+02	1.358625365939140558e-02	1.375156732774744477e-02
9.685539999999999736e+02	1.343192079549039878e-04	-5.844754357501164271e-04
9.689199999999999591e+02	-2.016609761190512815e-02	-2.055280694957052970e-02
9.692859999999999445e+02	1.176342876888272640e-03	4.280256155201809490e-04
9.696509999999999536e+02	8.970905451716752049e-03	7.675010981800815466e-03
9.700170000000000528e+02	8.150269254168304375e-03	7.841797754114088193e-03
9.703819999999999482e+02	6.122294458111329600e-03	5.311988275940942097e-03
9.707469999999999573e+02	-2.126867619547696299e-03	-2.932739985826307485e-03
9.711130000000000564e+02	1.409840511408461464e-02	1.429618886923729459e-02
9.714779999999999518e+02	4.033815196181533315e-03	4.535647355859391723e-03
9.718429999999999609e+02	-1.913292644012559024e-02	-1.894991534477670492e-02
9.722079999999999700e+02	-1.822815683608928344e-02	-1.859714478359815112e-02
9.725729999999999791e+02	-7.437384052750567812e-03	-6.669891846165433569e-03
9.729379999999999882e+02	4.678801403900155302e-03	3.898020992440701105e-03
9.733029999999999973e+02	-4.519394024783521951e-03	-4.774739821552013118e-03
9.736680000000000064e+02	1.171767363025963231e-02	1.130440175625613448e-02
9.740320000000000391e+02	4.869210180123214639e-03	3.561506915385884587e-03
9.743970000000000482e+02	-9.186406182758972278e-03	-9.539164131746099423e-03
9.747619999999999436e+02	7.218947834156629051e-03	6.433729192538398430e-03
9.751259999999999764e+02	-2.460424768325385637e-03	-3.889159036143298963e-03
9.754909999999999854e+02	3.044909663219059689e-03	3.179226348735680364e-03
9.758550000000000182e+02	-4.633053201982323052e-03	-6.060308059747320300e-03
9.762200000000000273e+02	2.461918051788859231e-03	2.482572407058824312e-03
9.765839999999999463e+02	-8.266867071966700620e-03	-7.955439904854477717e-03
9.769479999999999791e+02	4.897256540781226228e-03	4.082523479424348539e-03
9.773120000000000118e+02	2.267078612721885010e-03	1.436112399795401885e-03
9.776760000000000446e+02	3.976250632127450828e-03	2.941596266637574748e-03
9.780399999999999636e+02	3.502465463717161637e-03	2.092912447211994157e-03
9.784039999999999964e+02	2.399911473918589933e-03	3.571791526874836995e-04
9.787680000000000291e+02	8.635873307153135031e-03	7.773909480777657123e-03
9.791319999999999482e+02	1.772633413555497377e-03	8.693482644486750198e-04
9.794959999999999809e+02	-1.154646754607471446e-02	-1.099297900341089651e-02
9.798600000000000136e+02	1.787406703968878480e-03	1.453824961417931206e-03
9.802229999999999563e+02	3.862606589558346352e-03	3.279591014964455126e-03
9.805869999999999891e+02	-2.340883895660424499e-03	-3.784368121337606822e-03
9.809500000000000455e+02	-5.623322112836701614e-04	-2.656732897082572371e-04
9.813139999999999645e+02	-6.286135022510157787e-03	-6.232999229471284340e-03
9.816770000000000209e+02	-2.541606291412696131e-03	-2.606555924149541164e-03
9.820399999999999636e+02	3.681052202317832388e-03	3.188076954060804942e-03
9.824039999999999964e+02	1.936458843324634143e-03	9.224733371248511902e-04
9.827670000000000528e+02	-3.511322375137996936e-03	-3.802090142103696589e-03
9.831299999999999955e+02	9.886000656864126282e-03	9.001907479432741735e-03
9.834930000000000518e+02	-8.593068160101888925e-03	-9.424033742418800111e-03
9.838559999999999945e+02	-1.267845586819646561e-03	-1.232428661499004484e-03
9.842190000000000509e+02	5.849237360939444318e-03	5.862531241299910427e-03
9.845819999999999936e+02	6.479485592380652449e-03	6.265471208096641369e-03
9.849439999999999600e+02	-1.215604250395884225e-02	-1.340028500515581811e-02
9.853070000000000164e+02	-1.573374032007308475e-03	-8.619587814989163781e-04
9.856699999999999591e+02	8.815938825197173340e-03	7.995303258258297172e-03
9.860320000000000391e+02	-4.674382092028513645e-03	-4.576976245905584051e-03
9.863949999999999818e+02	-5.911240785761865194e-03	-6.808637302697252008e-03
9.867569999999999482e+02	-1.032289516538697528e-02	-9.459458235054285513e-03
9.871200000000000045e+02	-2.229591522302465725e-02	-2.370841570866338496e-02
9.874819999999999709e+02	-5.018279345937384263e-03	-6.160684076948367421e-03
9.878440000000000509e+02	2.487008745388874943e-03	1.651611239008905860e-03
9.882060000000000173e+02	6.380597183156952283e-03	6.454399943657200545e-03
9.885679999999999836e+02	1.086457365201026239e-02	9.646899993247083985e-03
9.889310000000000400e+02	-3.034587215155856287e-03	-2.858938486545190526e-03
9.892930000000000064e+02	-2.091446279960057150e-03	-3.495082286863114476e-03
9.896539999999999964e+02	5.018384657735693467e-04	8.014492707495465655e-04
9.900159999999999627e+02	9.282351537116106249e-03	8.650633354765532509e-03
9.903780000000000427e+02	-3.999880833961662135e-04	-1.586661606272060611e-03
9.907400000000000091e+02	-7.638110232160264142e-03	-7.232222165620388020e-03
9.911009999999999991e+02	-4.872158910475933059e-03	-4.520878479713009643e-03
9.914629999999999654e+02	-4.662573297207112805e-03	-4.596146146246059272e-03
9.918250000000000455e+02	-2.901751831520872713e-03	-3.047867852715332049e-03
9.921860000000000355e+02	1.070517257898932068e-02	1.076568145912913145e-02
9.925470000000000255e+02	-7.639586489165331798e-03	-7.837368352489307646e-03
9.929089999999999918e+02	-1.498546467893667293e-02	-1.560536271549356653e-02
9.932699999999999818e+02	8.939912252534749568e-03	8.064665266161511609e-03
9.936309999999999718e+02	-3.523128647521111753e-03	-3.562976235685668715e-03
9.939919999999999618e+02	8.002680129016647922e-03	7.620409021509995905e-03
9.943529999999999518e+02	-1.301790669402215017e-03	-2.932738093997597738e-03
9.947140000000000555e+02	1.754920851932967188e-03	6.435231935145440275e-04
9.950750000000000455e+02	7.308968611596786992e-03	6.892749268459732841e-03
9.954360000000000355e+02	-1.843483660045618783e-03	-2.175576533400083896e-03
9.957970000000000255e+02	-2.096902440087887801e-02	-2.152841607973424165e-02
9.961580000000000155e+02	-1.187267178725774641e-02	-1.295896992354216015e-02
9.965180000000000291e+02	-8.941392293197238453e-03	-9.180503677176989411e-03
9.968790000000000191e+02	-1.878606784367259017e-02	-1.918605908011661310e-02
9.972390000000000327e+02	-8.770184317183623429e-03	-9.218878791993888669e-03
9.976000000000000227e+02	6.863302323945145176e-04	1.247188709111399793e-03
9.979600000000000364e+02	-3.785850053828810225e-03	-4.482498320019527062e-03
9.983200000000000500e+02	1.989603464897502817e-03	1.340180288239255224e-03
9.986810000000000400e+02	-7.821132678481420089e-03	-9.181977411743764972e-03
9.990410000000000537e+02	-1.868718700176372899e-02	-1.973069260318830939e-02
9.994009999999999536e+02	1.309032085224766384e-02	1.350950216853841722e-02
9.997609999999999673e+02	1.283055132934054869e-02	1.157450886185616874e-02
1.000120999999999981e+03	8.929589173861971841e-04	5.815336421026830530e-04
1.000480999999999995e+03	-7.158389766470308257e-04	-6.641857467089266496e-04
1.000841000000000008e+03	-5.134878424954910509e-03	-5.784294664907883680e-03
1.001201000000000022e+03	-3.560021199237253450e-03	-3.964439945477336337e-03
1.001559999999999945e+03	-8.584208095633193494e-03	-8.331821118970544893e-03
1.001919999999999959e+03	-1.170448569230704821e-03	-1.318043369868516319e-03
1.002279999999999973e+03	-2.417633494684681000e-03	-3.056718458040460964e-03
1.002639000000000010e+03	-1.865766564531978755e-02	-1.899861416887595536e-02
1.002999000000000024e+03	8.463187812915311942e-03	7.832942734521957870e-03
1.003357999999999947e+03	2.395493423266089120e-03	2.109163886459152881e-03
1.003716999999999985e+03	-8.525167905183610520e-03	-8.542879205587007238e-03
1.004076999999999998e+03	-1.752706592547277967e-02	-1.746508520259492520e-02
1.004436000000000035e+03	-1.061366356296224514e-02	-1.156713577475523141e-02
1.004794999999999959e+03	7.849179669748995378e-03	6.596084671398185634e-03
1.005153999999999996e+03	-5.062546245973579412e-03	-5.859574943632345212e-03
1.005513000000000034e+03	9.800403605562588855e-03	9.336937732167647705e-03
1.005871999999999957e+03	-1.671824924310846491e-02	-1.732191601992445068e-02
1.006230999999999995e+03	-7.497922571540198595e-04	2.391069697127450771e-04
1.006590000000000032e+03	2.110656539313062667e-04	-7.527384650684485704e-04
1.006947999999999979e+03	-4.976944780405057056e-03	-4.544496069355812191e-03
1.007307000000000016e+03	7.204179588619809803e-03	7.040354158850670001e-03
1.007666000000000054e+03	-1.180791196800168248e-04	-4.354100535933737781e-04
1.008024000000000001e+03	1.893670722731787253e-03	1.735745906715924474e-03
1.008383000000000038e+03	-2.817619055642563413e-03	-3.784371904995028051e-03
1.008740999999999985e+03	-1.828721720604513509e-03	-1.529104609532826653e-03
1.009099000000000046e+03	-1.373090855821049519e-02	-1.384307634377452030e-02
1.009456999999999994e+03	-2.815992272132962493e-02	-2.824701242548506921e-02
1.009816000000000031e+03	1.158632837704025873e-03	1.825764792327382426e-03
1.010173999999999978e+03	-5.425641147044042885e-03	-6.734818776957724774e-03
1.010532000000000039e+03	-5.787256638061577703e-03	-4.554830499000857291e-03
1.010889999999999986e+03	-5.700180176707128100e-03	-6.355502705899505368e-03
1.011248000000000047e+03	-1.399805558248553086e-02	-1.359511120142180458e-02
1.011605999999999995e+03	7.208604575977584604e-03	6.398299024416776414e-03
1.011962999999999965e+03	1.475669403069767953e-02	1.509026316105723312e-02
1.012321000000000026e+03	8.442518953625224778e-04	-6.302431865646411805e-04
1.012678999999999974e+03	-1.504005087398821569e-03	-2.129806260147273662e-03
1.013035999999999945e+03	1.033183783970944170e-03	7.881661107517904177e-04
1.013394000000000005e+03	-7.524467450810299642e-03	-8.882356517014654285e-03
1.013750999999999976e+03	1.409545953677974507e-02	1.372646717500386818e-02
1.014109000000000037e+03	-1.008231635293616382e-02	-1.007051827847746557e-02
1.014466000000000008e+03	4.501631645004903299e-04	-7.055203122412542901e-04
1.014822999999999979e+03	5.357740892125771419e-04	-3.807973729398563445e-04
1.015181000000000040e+03	7.701581716063339578e-03	6.621178518046050634e-03
1.015538000000000011e+03	-1.507549743795866953e-02	-1.523932980443310457e-02
1.015894999999999982e+03	4.280262461297523464e-05	-7.807936542604419425e-04
1.016251999999999953e+03	5.267713808589897552e-03	4.520867759350306186e-03
1.016609000000000037e+03	-6.706783767271999423e-03	-7.626312157701563288e-03
1.016965000000000032e+03	7.365060071693665424e-03	6.247751709768829820e-03
1.017322000000000003e+03	-3.100999862096786002e-03	-3.858177187933567974e-03
1.017678999999999974e+03	-1.890707488358948267e-03	-1.170437218258431594e-03
1.018035999999999945e+03	1.079814713165876128e-02	1.057675587661641853e-02
1.018392000000000053e+03	1.719490683811342570e-03	9.047626673310318326e-04
1.018749000000000024e+03	-1.054281016342426512e-02	-1.221065140095493363e-02
1.019105000000000018e+03	-1.123800109089703909e-02	-1.200697459936381911e-02
1.019461999999999989e+03	-1.231250619759934571e-02	-1.187856357247703970e-02
1.019817999999999984e+03	8.426276342912052825e-03	8.228497002026352591e-03
1.020173999999999978e+03	7.822963968674792070e-05	2.066444502309517118e-05
1.020529999999999973e+03	1.809527226490776882e-03	7.202702701005179748e-04
1.020885999999999967e+03	-1.947977999170202520e-02	-2.001850659492472595e-02
1.021241999999999962e+03	7.611552740698751193e-03	7.137763158021458859e-03
1.021597999999999956e+03	-1.979267837094273938e-02	-1.965689614878375971e-02
1.021953999999999951e+03	-6.054408076603613915e-03	-6.509005056995872431e-03
1.022309999999999945e+03	7.009352131134680315e-03	7.031495986210696027e-03
1.022666000000000054e+03	1.049853758790193943e-02	8.848402605898107731e-03
1.023022000000000048e+03	-3.089188544837104342e-03	-3.977721844255952509e-03
1.023376999999999953e+03	-2.313721586559618418e-02	-2.292171891821140339e-02
1.023732999999999947e+03	-2.795486551538820929e-03	-2.824995295791335286e-03
1.024087999999999965e+03	4.383603604700111837e-03	3.424230779153852010e-03
1.024443999999999960e+03	3.558557554423602033e-03	2.696581746466272887e-03
1.024798999999999978e+03	5.918620809568065667e-03	4.907587817378412064e-03
1.025154999999999973e+03	3.562985064219660689e-03	2.306935029420433946e-03
[truncated: 29 more rows]
