# Supplementary material for: Light-wave-controlled Haldane model in monolayer hexagonal boron nitride
Source: Nature. 2024 Apr 15;628(8009):752–7. doi: 10.1038/s41586-024-07244-z (PMC11041748; doi:10.1038/s41586-024-07244-z)
Supplement: Supplementary file 1 — This zipped file contains source data files for Supplementary Figs. 1–4 and Extended Data Figs 2–5, 7, 8, 11 and 10. [file 41586_2024_7244_MOESM1_ESM.zip › Data source/Fig 3/3a.csv]

trefoil rotation (deg)	diode current 1	diode current 1_error	diode current 2	diode current 2_error	trefoil rotation_FS (deg)	diode current_FS	diode current_FS_error
0.00E+00	2.61E+02	4.09E+01	2.69E+02	4.09E+01	2.17E+00	1.64E+02	4.15E+01
6.00E+00	2.76E+02	5.01E+01	2.75E+02	5.01E+01	5.17E+00	2.14E+02	5.16E+01
1.20E+01	2.52E+02	4.04E+01	2.84E+02	4.04E+01	8.17E+00	2.08E+02	5.04E+01
1.80E+01	2.70E+02	3.87E+01	2.35E+02	3.87E+01	1.12E+01	1.35E+02	4.85E+01
2.40E+01	2.67E+02	5.47E+01	2.64E+02	5.47E+01	1.42E+01	1.02E+02	5.50E+01
3.00E+01	3.00E+02	5.46E+01	3.37E+02	5.46E+01	1.72E+01	1.42E+02	6.99E+01
3.60E+01	3.42E+02	4.74E+01	3.43E+02	4.74E+01	2.02E+01	1.43E+02	7.85E+01
4.20E+01	3.48E+02	6.41E+01	3.54E+02	6.41E+01	2.32E+01	1.92E+02	6.05E+01
4.80E+01	3.84E+02	4.88E+01	3.94E+02	4.88E+01	2.62E+01	1.53E+02	7.26E+01
5.40E+01	3.70E+02	5.54E+01	3.51E+02	5.54E+01	2.92E+01	1.48E+02	7.14E+01
6.00E+01	3.16E+02	5.92E+01	3.60E+02	5.92E+01	3.22E+01	1.29E+02	6.24E+01
6.60E+01	3.06E+02	6.08E+01	3.65E+02	6.08E+01	3.52E+01	1.26E+02	4.97E+01
7.20E+01	2.77E+02	5.23E+01	3.09E+02	5.23E+01	3.82E+01	1.37E+02	3.33E+01
7.80E+01	2.50E+02	5.18E+01	2.68E+02	5.18E+01	4.12E+01	1.17E+02	3.79E+01
8.40E+01	2.34E+02	4.09E+01	2.42E+02	4.09E+01	4.42E+01	9.57E+01	4.66E+01
9.00E+01	2.26E+02	4.50E+01	2.65E+02	4.50E+01	4.72E+01	9.38E+01	6.30E+01
9.60E+01	3.17E+02	4.98E+01	2.92E+02	4.98E+01	5.02E+01	1.33E+02	7.26E+01
1.02E+02	3.49E+02	4.36E+01	2.82E+02	4.36E+01	5.32E+01	1.72E+02	7.08E+01
1.08E+02	3.37E+02	5.25E+01	2.75E+02	5.25E+01	5.62E+01	1.78E+02	5.12E+01
1.14E+02	3.44E+02	4.97E+01	2.77E+02	4.97E+01	5.92E+01	1.75E+02	4.73E+01
1.20E+02	3.10E+02	5.07E+01	2.45E+02	5.07E+01	6.22E+01	1.76E+02	5.08E+01
1.26E+02	2.91E+02	4.23E+01	2.19E+02	4.23E+01	6.52E+01	1.80E+02	5.42E+01
1.32E+02	2.53E+02	4.18E+01	2.37E+02	4.18E+01	6.82E+01	1.56E+02	3.96E+01
1.38E+02	2.38E+02	4.47E+01	2.79E+02	4.47E+01	7.12E+01	1.95E+02	3.01E+01
1.44E+02	3.12E+02	5.31E+01	2.93E+02	5.31E+01	7.42E+01	1.69E+02	3.41E+01
1.50E+02	3.00E+02	5.24E+01	3.11E+02	5.24E+01	7.72E+01	1.30E+02	3.42E+01
1.56E+02	3.51E+02	4.69E+01	3.05E+02	4.69E+01	8.02E+01	1.37E+02	3.58E+01
1.62E+02	3.41E+02	6.09E+01	3.35E+02	6.09E+01	8.32E+01	1.90E+02	5.36E+01
1.68E+02	3.59E+02	5.62E+01	3.29E+02	5.62E+01	8.62E+01	1.81E+02	5.40E+01
1.74E+02	3.56E+02	5.99E+01	3.37E+02	5.99E+01	8.92E+01	1.34E+02	3.27E+01
1.80E+02	3.38E+02	6.14E+01	3.07E+02	6.14E+01	9.22E+01	1.27E+02	3.69E+01
1.86E+02	3.13E+02	5.48E+01	3.08E+02	5.48E+01	9.52E+01	1.32E+02	3.13E+01
1.92E+02	3.16E+02	5.27E+01	2.98E+02	5.27E+01	9.82E+01	1.46E+02	7.38E+01
1.98E+02	2.69E+02	7.14E+01	2.89E+02	7.14E+01	1.01E+02	1.45E+02	6.20E+01
2.04E+02	2.45E+02	5.32E+01	2.67E+02	5.32E+01	1.04E+02	1.52E+02	5.42E+01
2.10E+02	2.52E+02	6.06E+01	2.90E+02	6.06E+01	1.07E+02	1.54E+02	4.26E+01
2.16E+02	2.75E+02	4.29E+01	2.53E+02	4.29E+01	1.10E+02	1.53E+02	5.66E+01
2.22E+02	3.26E+02	3.97E+01	2.41E+02	3.97E+01	1.13E+02	1.71E+02	5.42E+01
2.28E+02	3.21E+02	5.03E+01	2.58E+02	5.03E+01	1.16E+02	1.49E+02	8.20E+01
2.34E+02	3.09E+02	4.52E+01	2.51E+02	4.52E+01	1.19E+02	1.30E+02	6.44E+01
2.40E+02	3.27E+02	5.00E+01	2.35E+02	5.00E+01	1.22E+02	1.27E+02	5.98E+01
2.46E+02	2.94E+02	4.45E+01	2.68E+02	4.45E+01	1.25E+02	1.95E+02	4.90E+01
2.52E+02	2.74E+02	4.25E+01	2.50E+02	4.25E+01	1.28E+02	1.77E+02	6.66E+01
2.58E+02	3.01E+02	3.98E+01	2.20E+02	3.98E+01	1.31E+02	1.32E+02	7.22E+01
2.64E+02	2.71E+02	6.25E+01	2.60E+02	6.25E+01	1.34E+02	8.87E+01	7.09E+01
2.70E+02	3.31E+02	6.63E+01	3.07E+02	6.63E+01	1.37E+02	1.52E+02	8.58E+01
2.76E+02	3.50E+02	6.29E+01	3.18E+02	6.29E+01	1.40E+02	1.94E+02	7.69E+01
2.82E+02	3.68E+02	6.20E+01	3.18E+02	6.20E+01	1.43E+02	1.86E+02	5.60E+01
2.88E+02	3.61E+02	5.76E+01	3.66E+02	5.76E+01	1.46E+02	1.55E+02	3.39E+01
2.94E+02	3.74E+02	6.68E+01	3.47E+02	6.68E+01	1.49E+02	1.38E+02	4.54E+01
3.00E+02	3.93E+02	6.36E+01	3.38E+02	6.36E+01	1.52E+02	1.54E+02	4.69E+01
3.06E+02	3.54E+02	5.80E+01	3.42E+02	5.80E+01	1.55E+02	1.47E+02	3.81E+01
3.12E+02	3.28E+02	5.65E+01	3.32E+02	5.65E+01	1.58E+02	1.25E+02	6.13E+01
3.18E+02	2.85E+02	6.06E+01	2.97E+02	6.06E+01	1.61E+02	1.37E+02	5.62E+01
3.24E+02	2.62E+02	5.15E+01	3.06E+02	5.15E+01	1.64E+02	1.61E+02	5.99E+01
3.30E+02	3.02E+02	5.92E+01	3.23E+02	5.92E+01	1.67E+02	1.30E+02	6.04E+01
3.36E+02	2.80E+02	5.19E+01	3.01E+02	5.19E+01	1.70E+02	1.09E+02	3.99E+01
3.42E+02	2.86E+02	4.59E+01	3.02E+02	4.59E+01	1.73E+02	1.36E+02	3.44E+01
3.48E+02	3.28E+02	5.00E+01	2.89E+02	5.00E+01	1.76E+02	1.46E+02	3.63E+01
					1.79E+02	1.61E+02	5.56E+01
					1.82E+02	1.75E+02	6.47E+01
					1.85E+02	1.86E+02	6.53E+01
					1.88E+02	2.01E+02	6.31E+01
					1.91E+02	1.27E+02	2.86E+01
					1.94E+02	1.24E+02	4.74E+01
					1.97E+02	1.60E+02	4.89E+01
					2.00E+02	1.67E+02	3.16E+01
					2.03E+02	1.43E+02	3.63E+01
					2.06E+02	1.26E+02	5.19E+01
					2.09E+02	9.88E+01	6.07E+01
					2.12E+02	1.22E+02	5.52E+01
					2.15E+02	1.46E+02	4.92E+01
					2.18E+02	1.34E+02	4.09E+01
					2.21E+02	1.55E+02	5.03E+01
					2.24E+02	1.49E+02	4.13E+01
					2.27E+02	1.60E+02	4.89E+01
					2.30E+02	1.50E+02	3.66E+01
					2.33E+02	1.45E+02	4.43E+01
					2.36E+02	1.19E+02	4.15E+01
					2.39E+02	1.10E+02	4.76E+01
					2.42E+02	1.24E+02	4.71E+01
					2.45E+02	1.50E+02	5.92E+01
					2.48E+02	1.80E+02	5.45E+01
					2.51E+02	1.99E+02	5.08E+01
					2.54E+02	1.65E+02	3.82E+01
					2.57E+02	1.13E+02	4.33E+01
					2.60E+02	1.59E+02	4.11E+01
					2.63E+02	1.28E+02	3.91E+01
					2.66E+02	1.23E+02	4.05E+01
					2.69E+02	1.16E+02	4.88E+01
					2.72E+02	1.15E+02	5.30E+01
					2.75E+02	1.26E+02	4.35E+01
					2.78E+02	1.10E+02	4.11E+01
					2.81E+02	1.10E+02	4.79E+01
					2.84E+02	1.46E+02	4.62E+01
					2.87E+02	1.64E+02	3.67E+01
					2.90E+02	1.66E+02	3.13E+01
					2.93E+02	1.74E+02	3.34E+01
					2.96E+02	1.79E+02	3.19E+01
					2.99E+02	1.65E+02	4.50E+01
					3.02E+02	1.77E+02	4.74E+01
					3.05E+02	1.66E+02	4.13E+01
					3.08E+02	1.93E+02	4.58E+01
					3.11E+02	2.23E+02	3.62E+01
					3.14E+02	1.65E+02	5.39E+01
					3.17E+02	1.28E+02	4.18E+01
					3.20E+02	1.45E+02	2.34E+01
					3.23E+02	1.43E+02	4.08E+01
					3.26E+02	1.43E+02	5.39E+01
					3.29E+02	1.38E+02	3.43E+01
					3.32E+02	1.59E+02	3.73E+01
					3.35E+02	1.60E+02	3.90E+01
					3.38E+02	1.15E+02	5.08E+01
					3.41E+02	1.07E+02	5.20E+01
					3.44E+02	1.10E+02	3.90E+01
					3.47E+02	1.13E+02	2.69E+01
					3.50E+02	1.41E+02	3.85E+01
					3.53E+02	1.60E+02	4.16E+01
					3.56E+02	1.71E+02	5.24E+01
					3.59E+02	1.51E+02	4.46E+01
