# Supplementary material for: Light-wave-controlled Haldane model in monolayer hexagonal boron nitride
Source: Nature. 2024 Apr 15;628(8009):752–7. doi: 10.1038/s41586-024-07244-z (PMC11041748; doi:10.1038/s41586-024-07244-z)
Supplement: Supplementary file 1 — This zipped file contains source data files for Supplementary Figs. 1–4 and Extended Data Figs 2–5, 7, 8, 11 and 10. [file 41586_2024_7244_MOESM1_ESM.zip › Data source/Fig 3/3b.csv]

rot perriod_1Di	FFT_1Di	rot period_2Di	FFT_2Di	rot period_FS	FFT_FS	rot period_120	phase diff_120	rot period_60	phase diff_60
4.73E-01	7.72E-01	4.73E-01	9.00E-01	1.397648417403563048e-01	2.851948470731480167e-01	9.051245721597731553e-01	-1.13E-01	1.891305076154749854e+00	-1.70E-01
4.73E-01	7.71E-01	4.73E-01	8.99E-01	1.400443714238370219e-01	2.966201880513201217e-01	9.052596653794984238e-01	-1.13E-01	1.891440169374475122e+00	-1.70E-01
4.73E-01	7.70E-01	4.73E-01	8.98E-01	1.403239011073177389e-01	3.082022686559235392e-01	9.053947585992238034e-01	-1.13E-01	1.891575262594200391e+00	-1.70E-01
4.73E-01	7.69E-01	4.73E-01	8.97E-01	1.406034307907984282e-01	3.199134068951337007e-01	9.055298518189491830e-01	-1.13E-01	1.891710355813925881e+00	-1.70E-01
4.73E-01	7.69E-01	4.73E-01	8.96E-01	1.408829604742791453e-01	3.317296849183336005e-01	9.056649450386744515e-01	-1.14E-01	1.891845449033651150e+00	-1.69E-01
4.74E-01	7.68E-01	4.74E-01	8.95E-01	1.411624901577598623e-01	3.436303914032656226e-01	9.058000382583998311e-01	-1.14E-01	1.891980542253376418e+00	-1.69E-01
4.74E-01	7.67E-01	4.74E-01	8.95E-01	1.414420198412405794e-01	3.555975458933613997e-01	9.059351314781250997e-01	-1.14E-01	1.892115635473101909e+00	-1.69E-01
4.74E-01	7.66E-01	4.74E-01	8.94E-01	1.417215495247212964e-01	3.676154952486374028e-01	9.060702246978504792e-01	-1.14E-01	1.892250728692827177e+00	-1.69E-01
4.74E-01	7.65E-01	4.74E-01	8.93E-01	1.420010792082020135e-01	3.796705723868670779e-01	9.062053179175758588e-01	-1.14E-01	1.892385821912552446e+00	-1.68E-01
4.74E-01	7.65E-01	4.74E-01	8.92E-01	1.422806088916827028e-01	3.917508081714266566e-01	9.063404111373011274e-01	-1.14E-01	1.892520915132277937e+00	-1.68E-01
4.74E-01	7.64E-01	4.74E-01	8.91E-01	1.425601385751634198e-01	4.038456882773595602e-01	9.064755043570265070e-01	-1.14E-01	1.892656008352003205e+00	-1.68E-01
4.74E-01	7.63E-01	4.74E-01	8.90E-01	1.428396682586441369e-01	4.159459479246226388e-01	9.066105975767518865e-01	-1.14E-01	1.892791101571728474e+00	-1.68E-01
4.74E-01	7.62E-01	4.74E-01	8.89E-01	1.431191979421248539e-01	4.280433983918687235e-01	9.067456907964771551e-01	-1.14E-01	1.892926194791453964e+00	-1.68E-01
4.75E-01	7.61E-01	4.75E-01	8.88E-01	1.433987276256055710e-01	4.401307801592037050e-01	9.068807840162025347e-01	-1.14E-01	1.893061288011179233e+00	-1.67E-01
4.75E-01	7.61E-01	4.75E-01	8.88E-01	1.436782573090862880e-01	4.522016383521580418e-01	9.070158772359279142e-01	-1.14E-01	1.893196381230904501e+00	-1.67E-01
4.75E-01	7.60E-01	4.75E-01	8.87E-01	1.439577869925670051e-01	4.642502168685473940e-01	9.071509704556531828e-01	-1.14E-01	1.893331474450629992e+00	-1.67E-01
4.75E-01	7.59E-01	4.75E-01	8.86E-01	1.442373166760476944e-01	4.762713681718312997e-01	9.072860636753785624e-01	-1.14E-01	1.893466567670355261e+00	-1.67E-01
4.75E-01	7.58E-01	4.75E-01	8.85E-01	1.445168463595284114e-01	4.882604762401724918e-01	9.074211568951038309e-01	-1.14E-01	1.893601660890080529e+00	-1.67E-01
4.75E-01	7.57E-01	4.75E-01	8.84E-01	1.447963760430091285e-01	5.002133905822825355e-01	9.075562501148292105e-01	-1.14E-01	1.893736754109805798e+00	-1.66E-01
4.75E-01	7.57E-01	4.75E-01	8.83E-01	1.450759057264898455e-01	5.121263695816091754e-01	9.076913433345545901e-01	-1.14E-01	1.893871847329531288e+00	-1.66E-01
4.76E-01	7.56E-01	4.76E-01	8.82E-01	1.453554354099705626e-01	5.239960317209002572e-01	9.078264365542798586e-01	-1.14E-01	1.894006940549256557e+00	-1.66E-01
4.76E-01	7.55E-01	4.76E-01	8.81E-01	1.456349650934512796e-01	5.358193134795011803e-01	9.079615297740052382e-01	-1.14E-01	1.894142033768981825e+00	-1.66E-01
4.76E-01	7.54E-01	4.76E-01	8.81E-01	1.459144947769319689e-01	5.475934328945472052e-01	9.080966229937306178e-01	-1.14E-01	1.894277126988707316e+00	-1.65E-01
4.76E-01	7.53E-01	4.76E-01	8.80E-01	1.461940244604126860e-01	5.593158579417355503e-01	9.082317162134558863e-01	-1.14E-01	1.894412220208432585e+00	-1.65E-01
4.76E-01	7.53E-01	4.76E-01	8.79E-01	1.464735541438934030e-01	5.709842790275406754e-01	9.083668094331812659e-01	-1.14E-01	1.894547313428157853e+00	-1.65E-01
4.76E-01	7.52E-01	4.76E-01	8.78E-01	1.467530838273741201e-01	5.825965849976963984e-01	9.085019026529066455e-01	-1.14E-01	1.894682406647883344e+00	-1.65E-01
4.76E-01	7.51E-01	4.76E-01	8.77E-01	1.470326135108548371e-01	5.941508421605201651e-01	9.086369958726319140e-01	-1.14E-01	1.894817499867608612e+00	-1.65E-01
4.76E-01	7.50E-01	4.76E-01	8.76E-01	1.473121431943355542e-01	6.056452759016781595e-01	9.087720890923572936e-01	-1.14E-01	1.894952593087333881e+00	-1.64E-01
4.77E-01	7.49E-01	4.77E-01	8.75E-01	1.475916728778162434e-01	6.170782545319805079e-01	9.089071823120825622e-01	-1.14E-01	1.895087686307059371e+00	-1.64E-01
4.77E-01	7.49E-01	4.77E-01	8.74E-01	1.478712025612969605e-01	6.284482750641074977e-01	9.090422755318079417e-01	-1.14E-01	1.895222779526784640e+00	-1.64E-01
4.77E-01	7.48E-01	4.77E-01	8.73E-01	1.481507322447776775e-01	6.397539506595960601e-01	9.091773687515333213e-01	-1.14E-01	1.895357872746509909e+00	-1.64E-01
4.77E-01	7.47E-01	4.77E-01	8.73E-01	1.484302619282583946e-01	6.509939995255507039e-01	9.093124619712585899e-01	-1.14E-01	1.895492965966235399e+00	-1.63E-01
4.77E-01	7.46E-01	4.77E-01	8.72E-01	1.487097916117391116e-01	6.621672350725821277e-01	9.094475551909839695e-01	-1.14E-01	1.895628059185960668e+00	-1.63E-01
4.77E-01	7.45E-01	4.77E-01	8.71E-01	1.489893212952198287e-01	6.732725571725020064e-01	9.095826484107093490e-01	-1.14E-01	1.895763152405685936e+00	-1.63E-01
4.77E-01	7.45E-01	4.77E-01	8.70E-01	1.492688509787005180e-01	6.843089443770886682e-01	9.097177416304346176e-01	-1.15E-01	1.895898245625411427e+00	-1.63E-01
4.78E-01	7.44E-01	4.78E-01	8.69E-01	1.495483806621812350e-01	6.952754469786005531e-01	9.098528348501599972e-01	-1.15E-01	1.896033338845136695e+00	-1.63E-01
4.78E-01	7.43E-01	4.78E-01	8.68E-01	1.498279103456619521e-01	7.061711808090528342e-01	9.099879280698853767e-01	-1.15E-01	1.896168432064861964e+00	-1.62E-01
4.78E-01	7.42E-01	4.78E-01	8.67E-01	1.501074400291426691e-01	7.169953216892589465e-01	9.101230212896106453e-01	-1.15E-01	1.896303525284587455e+00	-1.62E-01
4.78E-01	7.41E-01	4.78E-01	8.66E-01	1.503869697126233862e-01	7.277471004504952878e-01	9.102581145093360249e-01	-1.15E-01	1.896438618504312723e+00	-1.62E-01
4.78E-01	7.41E-01	4.78E-01	8.66E-01	1.506664993961041032e-01	7.384257984618187720e-01	9.103932077290612934e-01	-1.15E-01	1.896573711724037992e+00	-1.62E-01
4.78E-01	7.40E-01	4.78E-01	8.65E-01	1.509460290795848203e-01	7.490307436047509704e-01	9.105283009487866730e-01	-1.15E-01	1.896708804943763260e+00	-1.61E-01
4.78E-01	7.39E-01	4.78E-01	8.64E-01	1.512255587630655096e-01	7.595613066445080497e-01	9.106633941685120526e-01	-1.15E-01	1.896843898163488751e+00	-1.61E-01
4.79E-01	7.38E-01	4.79E-01	8.63E-01	1.515050884465462266e-01	7.700168979533872360e-01	9.107984873882373211e-01	-1.15E-01	1.896978991383214019e+00	-1.61E-01
4.79E-01	7.37E-01	4.79E-01	8.62E-01	1.517846181300269437e-01	7.803969645474174710e-01	9.109335806079627007e-01	-1.15E-01	1.897114084602939288e+00	-1.61E-01
4.79E-01	7.37E-01	4.79E-01	8.61E-01	1.520641478135076607e-01	7.907009874021960760e-01	9.110686738276880803e-01	-1.15E-01	1.897249177822664779e+00	-1.60E-01
4.79E-01	7.36E-01	4.79E-01	8.60E-01	1.523436774969883778e-01	8.009284790179429514e-01	9.112037670474133488e-01	-1.15E-01	1.897384271042390047e+00	-1.60E-01
4.79E-01	7.35E-01	4.79E-01	8.59E-01	1.526232071804690948e-01	8.110789812073860849e-01	9.113388602671387284e-01	-1.15E-01	1.897519364262115316e+00	-1.60E-01
4.79E-01	7.34E-01	4.79E-01	8.59E-01	1.529027368639497841e-01	8.211520630832311873e-01	9.114739534868641080e-01	-1.15E-01	1.897654457481840806e+00	-1.60E-01
4.79E-01	7.33E-01	4.79E-01	8.58E-01	1.531822665474305012e-01	8.311473192246315866e-01	9.116090467065893765e-01	-1.15E-01	1.897789550701566075e+00	-1.60E-01
4.79E-01	7.32E-01	4.79E-01	8.57E-01	1.534617962309112182e-01	8.410643680044979087e-01	9.117441399263147561e-01	-1.15E-01	1.897924643921291343e+00	-1.59E-01
4.80E-01	7.32E-01	4.80E-01	8.56E-01	1.537413259143919353e-01	8.509028500614903567e-01	9.118792331460400247e-01	-1.15E-01	1.898059737141016834e+00	-1.59E-01
4.80E-01	7.31E-01	4.80E-01	8.55E-01	1.540208555978726523e-01	8.606624269023913643e-01	9.120143263657654042e-01	-1.15E-01	1.898194830360742102e+00	-1.59E-01
4.80E-01	7.30E-01	4.80E-01	8.54E-01	1.543003852813533694e-01	8.703427796221078205e-01	9.121494195854907838e-01	-1.15E-01	1.898329923580467371e+00	-1.59E-01
4.80E-01	7.29E-01	4.80E-01	8.53E-01	1.545799149648340587e-01	8.799436077299704895e-01	9.122845128052160524e-01	-1.15E-01	1.898465016800192862e+00	-1.58E-01
4.80E-01	7.28E-01	4.80E-01	8.52E-01	1.548594446483147757e-01	8.894646280721907328e-01	9.124196060249414320e-01	-1.15E-01	1.898600110019918130e+00	-1.58E-01
4.80E-01	7.28E-01	4.80E-01	8.52E-01	1.551389743317954928e-01	8.989055738414505337e-01	9.125546992446668115e-01	-1.15E-01	1.898735203239643399e+00	-1.58E-01
4.80E-01	7.27E-01	4.80E-01	8.51E-01	1.554185040152762098e-01	9.082661936655128665e-01	9.126897924643920801e-01	-1.15E-01	1.898870296459368889e+00	-1.58E-01
4.81E-01	7.26E-01	4.81E-01	8.50E-01	1.556980336987569269e-01	9.175462507676190871e-01	9.128248856841174597e-01	-1.15E-01	1.899005389679094158e+00	-1.57E-01
4.81E-01	7.25E-01	4.81E-01	8.49E-01	1.559775633822376439e-01	9.267455221921562236e-01	9.129599789038428392e-01	-1.15E-01	1.899140482898819426e+00	-1.57E-01
4.81E-01	7.24E-01	4.81E-01	8.48E-01	1.562570930657183332e-01	9.358637980897530628e-01	9.130950721235681078e-01	-1.15E-01	1.899275576118544917e+00	-1.57E-01
4.81E-01	7.24E-01	4.81E-01	8.47E-01	1.565366227491990503e-01	9.449008810565464600e-01	9.132301653432934874e-01	-1.15E-01	1.899410669338270186e+00	-1.57E-01
4.81E-01	7.23E-01	4.81E-01	8.46E-01	1.568161524326797673e-01	9.538565855228740009e-01	9.133652585630188669e-01	-1.15E-01	1.899545762557995454e+00	-1.56E-01
4.81E-01	7.22E-01	4.81E-01	8.46E-01	1.570956821161604844e-01	9.627307371871287600e-01	9.135003517827441355e-01	-1.15E-01	1.899680855777720723e+00	-1.56E-01
4.81E-01	7.21E-01	4.81E-01	8.45E-01	1.573752117996412014e-01	9.715231724909104694e-01	9.136354450024695151e-01	-1.16E-01	1.899815948997446213e+00	-1.56E-01
4.81E-01	7.20E-01	4.81E-01	8.44E-01	1.576547414831219185e-01	9.802337381319806697e-01	9.137705382221947836e-01	-1.16E-01	1.899951042217171482e+00	-1.56E-01
4.82E-01	7.20E-01	4.82E-01	8.43E-01	1.579342711666026355e-01	9.888622906118760270e-01	9.139056314419201632e-01	-1.16E-01	1.900086135436896750e+00	-1.55E-01
4.82E-01	7.19E-01	4.82E-01	8.42E-01	1.582138008500833248e-01	9.974086958152960092e-01	9.140407246616455428e-01	-1.16E-01	1.900221228656622241e+00	-1.55E-01
4.82E-01	7.18E-01	4.82E-01	8.41E-01	1.584933305335640419e-01	1.005872828618689763e+00	9.141758178813708113e-01	-1.16E-01	1.900356321876347510e+00	-1.55E-01
4.82E-01	7.17E-01	4.82E-01	8.40E-01	1.587728602170447589e-01	1.014254572525661979e+00	9.143109111010961909e-01	-1.16E-01	1.900491415096072778e+00	-1.55E-01
4.82E-01	7.16E-01	4.82E-01	8.40E-01	1.590523899005254760e-01	1.022553819327067348e+00	9.144460043208215705e-01	-1.16E-01	1.900626508315798269e+00	-1.54E-01
4.82E-01	7.16E-01	4.82E-01	8.39E-01	1.593319195840061930e-01	1.030770468783826166e+00	9.145810975405468390e-01	-1.16E-01	1.900761601535523537e+00	-1.54E-01
4.82E-01	7.15E-01	4.82E-01	8.38E-01	1.596114492674869101e-01	1.038904428330698515e+00	9.147161907602722186e-01	-1.16E-01	1.900896694755248806e+00	-1.54E-01
4.83E-01	7.14E-01	4.83E-01	8.37E-01	1.598909789509675994e-01	1.046955612799375768e+00	9.148512839799975982e-01	-1.16E-01	1.901031787974974296e+00	-1.54E-01
4.83E-01	7.13E-01	4.83E-01	8.36E-01	1.601705086344483164e-01	1.054923944159411375e+00	9.149863771997228667e-01	-1.16E-01	1.901166881194699565e+00	-1.53E-01
4.83E-01	7.12E-01	4.83E-01	8.35E-01	1.604500383179290335e-01	1.062809351275651792e+00	9.151214704194482463e-01	-1.16E-01	1.901301974414424834e+00	-1.53E-01
4.83E-01	7.11E-01	4.83E-01	8.34E-01	1.607295680014097505e-01	1.070611769680896552e+00	9.152565636391735149e-01	-1.16E-01	1.901437067634150324e+00	-1.53E-01
4.83E-01	7.11E-01	4.83E-01	8.33E-01	1.610090976848904676e-01	1.078331141362684820e+00	9.153916568588988945e-01	-1.16E-01	1.901572160853875593e+00	-1.53E-01
4.83E-01	7.10E-01	4.83E-01	8.33E-01	1.612886273683711846e-01	1.085967414563147715e+00	9.155267500786242740e-01	-1.16E-01	1.901707254073600861e+00	-1.52E-01
4.83E-01	7.09E-01	4.83E-01	8.32E-01	1.615681570518518739e-01	1.093520543590969174e+00	9.156618432983495426e-01	-1.16E-01	1.901842347293326352e+00	-1.52E-01
4.83E-01	7.08E-01	4.83E-01	8.31E-01	1.618476867353325910e-01	1.100990488644601584e+00	9.157969365180749222e-01	-1.16E-01	1.901977440513051620e+00	-1.52E-01
4.84E-01	7.07E-01	4.84E-01	8.30E-01	1.621272164188133080e-01	1.108377215645906411e+00	9.159320297378003017e-01	-1.16E-01	1.902112533732776889e+00	-1.52E-01
4.84E-01	7.07E-01	4.84E-01	8.29E-01	1.624067461022940251e-01	1.115680696083489742e+00	9.160671229575255703e-01	-1.16E-01	1.902247626952502380e+00	-1.51E-01
4.84E-01	7.06E-01	4.84E-01	8.28E-01	1.626862757857747421e-01	1.122900906865044623e+00	9.162022161772509499e-01	-1.16E-01	1.902382720172227648e+00	-1.51E-01
4.84E-01	7.05E-01	4.84E-01	8.27E-01	1.629658054692554592e-01	1.130037830178087788e+00	9.163373093969763294e-01	-1.16E-01	1.902517813391952917e+00	-1.51E-01
4.84E-01	7.04E-01	4.84E-01	8.27E-01	1.632453351527361485e-01	1.137091453358491266e+00	9.164724026167015980e-01	-1.16E-01	1.902652906611678185e+00	-1.51E-01
4.84E-01	7.03E-01	4.84E-01	8.26E-01	1.635248648362168655e-01	1.144061768766284182e+00	9.166074958364269776e-01	-1.16E-01	1.902787999831403676e+00	-1.50E-01
4.84E-01	7.03E-01	4.84E-01	8.25E-01	1.638043945196975826e-01	1.150948773668229563e+00	9.167425890561522461e-01	-1.16E-01	1.902923093051128944e+00	-1.50E-01
4.85E-01	7.02E-01	4.85E-01	8.24E-01	1.640839242031782996e-01	1.157752470126721667e+00	9.168776822758776257e-01	-1.16E-01	1.903058186270854213e+00	-1.50E-01
4.85E-01	7.01E-01	4.85E-01	8.23E-01	1.643634538866590167e-01	1.164472864894583237e+00	9.170127754956030053e-01	-1.16E-01	1.903193279490579704e+00	-1.49E-01
4.85E-01	7.00E-01	4.85E-01	8.22E-01	1.646429835701397337e-01	1.171109969315360821e+00	9.171478687153282738e-01	-1.16E-01	1.903328372710304972e+00	-1.49E-01
4.85E-01	6.99E-01	4.85E-01	8.22E-01	1.649225132536204508e-01	1.177663799228775732e+00	9.172829619350536534e-01	-1.16E-01	1.903463465930030241e+00	-1.49E-01
4.85E-01	6.99E-01	4.85E-01	8.21E-01	1.652020429371011401e-01	1.184134374880973839e+00	9.174180551547790330e-01	-1.16E-01	1.903598559149755731e+00	-1.49E-01
4.85E-01	6.98E-01	4.85E-01	8.20E-01	1.654815726205818571e-01	1.190521720839281983e+00	9.175531483745043015e-01	-1.17E-01	1.903733652369481000e+00	-1.48E-01
4.85E-01	6.97E-01	4.85E-01	8.19E-01	1.657611023040625742e-01	1.196825865911170128e+00	9.176882415942296811e-01	-1.17E-01	1.903868745589206268e+00	-1.48E-01
4.86E-01	6.96E-01	4.86E-01	8.18E-01	1.660406319875432912e-01	1.203046843067159255e+00	9.178233348139550607e-01	-1.17E-01	1.904003838808931759e+00	-1.48E-01
4.86E-01	6.95E-01	4.86E-01	8.17E-01	1.663201616710240083e-01	1.209184689367418741e+00	9.179584280336803292e-01	-1.17E-01	1.904138932028657027e+00	-1.48E-01
4.86E-01	6.95E-01	4.86E-01	8.16E-01	1.665996913545047253e-01	1.215239445891828307e+00	9.180935212534057088e-01	-1.17E-01	1.904274025248382296e+00	-1.47E-01
4.86E-01	6.94E-01	4.86E-01	8.16E-01	1.668792210379854146e-01	1.221211157673284475e+00	9.182286144731309774e-01	-1.17E-01	1.904409118468107787e+00	-1.47E-01
4.86E-01	6.93E-01	4.86E-01	8.15E-01	1.671587507214661317e-01	1.227099873634049709e+00	9.183637076928563570e-01	-1.17E-01	1.904544211687833055e+00	-1.47E-01
4.86E-01	6.92E-01	4.86E-01	8.14E-01	1.674382804049468487e-01	1.232905646524968812e+00	9.184988009125817365e-01	-1.17E-01	1.904679304907558324e+00	-1.46E-01
4.86E-01	6.91E-01	4.86E-01	8.13E-01	1.677178100884275658e-01	1.238628532867359633e+00	9.186338941323070051e-01	-1.17E-01	1.904814398127283814e+00	-1.46E-01
4.86E-01	6.91E-01	4.86E-01	8.12E-01	1.679973397719082828e-01	1.244268592897432857e+00	9.187689873520323847e-01	-1.17E-01	1.904949491347009083e+00	-1.46E-01
4.87E-01	6.90E-01	4.87E-01	8.11E-01	1.682768694553889999e-01	1.249825890513078130e+00	9.189040805717577642e-01	-1.17E-01	1.905084584566734351e+00	-1.46E-01
4.87E-01	6.89E-01	4.87E-01	8.11E-01	1.685563991388696892e-01	1.255300493222880398e+00	9.190391737914830328e-01	-1.17E-01	1.905219677786459842e+00	-1.45E-01
4.87E-01	6.88E-01	4.87E-01	8.10E-01	1.688359288223504062e-01	1.260692472097233230e+00	9.191742670112084124e-01	-1.17E-01	1.905354771006185111e+00	-1.45E-01
4.87E-01	6.87E-01	4.87E-01	8.09E-01	1.691154585058311233e-01	1.266001901721423017e+00	9.193093602309337919e-01	-1.17E-01	1.905489864225910379e+00	-1.45E-01
4.87E-01	6.87E-01	4.87E-01	8.08E-01	1.693949881893118403e-01	1.271228860150573237e+00	9.194444534506590605e-01	-1.17E-01	1.905624957445635648e+00	-1.44E-01
4.87E-01	6.86E-01	4.87E-01	8.07E-01	1.696745178727925574e-01	1.276373428866334647e+00	9.195795466703844401e-01	-1.17E-01	1.905760050665361138e+00	-1.44E-01
4.87E-01	6.85E-01	4.87E-01	8.06E-01	1.699540475562732744e-01	1.281435692735224618e+00	9.197146398901097086e-01	-1.17E-01	1.905895143885086407e+00	-1.44E-01
4.88E-01	6.84E-01	4.88E-01	8.06E-01	1.702335772397539637e-01	1.286415739968519878e+00	9.198497331098350882e-01	-1.17E-01	1.906030237104811675e+00	-1.44E-01
4.88E-01	6.83E-01	4.88E-01	8.05E-01	1.705131069232346808e-01	1.291313662083614311e+00	9.199848263295604678e-01	-1.17E-01	1.906165330324537166e+00	-1.43E-01
4.88E-01	6.83E-01	4.88E-01	8.04E-01	1.707926366067153978e-01	1.296129553866748552e+00	9.201199195492857363e-01	-1.17E-01	1.906300423544262435e+00	-1.43E-01
4.88E-01	6.82E-01	4.88E-01	8.03E-01	1.710721662901961149e-01	1.300863513337057409e+00	9.202550127690111159e-01	-1.17E-01	1.906435516763987703e+00	-1.43E-01
4.88E-01	6.81E-01	4.88E-01	8.02E-01	1.713516959736768319e-01	1.305515641711830988e+00	9.203901059887364955e-01	-1.17E-01	1.906570609983713194e+00	-1.42E-01
4.88E-01	6.80E-01	4.88E-01	8.01E-01	1.716312256571575490e-01	1.310086043372944875e+00	9.205251992084617640e-01	-1.17E-01	1.906705703203438462e+00	-1.42E-01
4.88E-01	6.80E-01	4.88E-01	8.01E-01	1.719107553406382660e-01	1.314574825834381677e+00	9.206602924281871436e-01	-1.17E-01	1.906840796423163731e+00	-1.42E-01
4.88E-01	6.79E-01	4.88E-01	8.00E-01	1.721902850241189553e-01	1.318982099710791500e+00	9.207953856479125232e-01	-1.17E-01	1.906975889642889221e+00	-1.41E-01
4.89E-01	6.78E-01	4.89E-01	7.99E-01	1.724698147075996724e-01	1.323307978687022768e+00	9.209304788676377918e-01	-1.17E-01	1.907110982862614490e+00	-1.41E-01
4.89E-01	6.77E-01	4.89E-01	7.98E-01	1.727493443910803894e-01	1.327552579488582296e+00	9.210655720873631713e-01	-1.17E-01	1.907246076082339759e+00	-1.41E-01
4.89E-01	6.76E-01	4.89E-01	7.97E-01	1.730288740745611065e-01	1.331716021852966003e+00	9.212006653070884399e-01	-1.17E-01	1.907381169302065249e+00	-1.41E-01
4.89E-01	6.76E-01	4.89E-01	7.97E-01	1.733084037580418235e-01	1.335798428501814294e+00	9.213357585268138195e-01	-1.17E-01	1.907516262521790518e+00	-1.40E-01
4.89E-01	6.75E-01	4.89E-01	7.96E-01	1.735879334415225406e-01	1.339799925113853485e+00	9.214708517465391990e-01	-1.18E-01	1.907651355741515786e+00	-1.40E-01
4.89E-01	6.74E-01	4.89E-01	7.95E-01	1.738674631250032299e-01	1.343720640298563751e+00	9.216059449662644676e-01	-1.18E-01	1.907786448961241277e+00	-1.40E-01
4.89E-01	6.73E-01	4.89E-01	7.94E-01	1.741469928084839469e-01	1.347560705570560513e+00	9.217410381859898472e-01	-1.18E-01	1.907921542180966545e+00	-1.39E-01
4.90E-01	6.72E-01	4.90E-01	7.93E-01	1.744265224919646640e-01	1.351320255324625741e+00	9.218761314057152267e-01	-1.18E-01	1.908056635400691814e+00	-1.39E-01
4.90E-01	6.72E-01	4.90E-01	7.92E-01	1.747060521754453810e-01	1.354999426811365870e+00	9.220112246254404953e-01	-1.18E-01	1.908191728620417305e+00	-1.39E-01
4.90E-01	6.71E-01	4.90E-01	7.92E-01	1.749855818589260981e-01	1.358598360113469017e+00	9.221463178451658749e-01	-1.18E-01	1.908326821840142573e+00	-1.38E-01
4.90E-01	6.70E-01	4.90E-01	7.91E-01	1.752651115424068151e-01	1.362117198122518413e+00	9.222814110648912544e-01	-1.18E-01	1.908461915059867842e+00	-1.38E-01
4.90E-01	6.69E-01	4.90E-01	7.90E-01	1.755446412258875044e-01	1.365556086516333645e+00	9.224165042846165230e-01	-1.18E-01	1.908597008279593332e+00	-1.38E-01
4.90E-01	6.69E-01	4.90E-01	7.89E-01	1.758241709093682215e-01	1.368915173736821922e+00	9.225515975043419026e-01	-1.18E-01	1.908732101499318601e+00	-1.37E-01
4.90E-01	6.68E-01	4.90E-01	7.88E-01	1.761037005928489385e-01	1.372194610968300532e+00	9.226866907240671711e-01	-1.18E-01	1.908867194719043869e+00	-1.37E-01
4.91E-01	6.67E-01	4.91E-01	7.88E-01	1.763832302763296556e-01	1.375394552116275371e+00	9.228217839437925507e-01	-1.18E-01	1.909002287938769138e+00	-1.37E-01
4.91E-01	6.66E-01	4.91E-01	7.87E-01	1.766627599598103726e-01	1.378515153786642911e+00	9.229568771635179303e-01	-1.18E-01	1.909137381158494629e+00	-1.36E-01
4.91E-01	6.65E-01	4.91E-01	7.86E-01	1.769422896432910897e-01	1.381556575265299402e+00	9.230919703832431988e-01	-1.18E-01	1.909272474378219897e+00	-1.36E-01
4.91E-01	6.65E-01	4.91E-01	7.85E-01	1.772218193267717790e-01	1.384518978498137320e+00	9.232270636029685784e-01	-1.18E-01	1.909407567597945166e+00	-1.36E-01
4.91E-01	6.64E-01	4.91E-01	7.84E-01	1.775013490102524960e-01	1.387402528071403962e+00	9.233621568226939580e-01	-1.18E-01	1.909542660817670656e+00	-1.35E-01
4.91E-01	6.63E-01	4.91E-01	7.84E-01	1.777808786937332131e-01	1.390207391192403552e+00	9.234972500424192265e-01	-1.18E-01	1.909677754037395925e+00	-1.35E-01
4.91E-01	6.62E-01	4.91E-01	7.83E-01	1.780604083772139301e-01	1.392933737670532635e+00	9.236323432621446061e-01	-1.18E-01	1.909812847257121193e+00	-1.35E-01
4.91E-01	6.62E-01	4.91E-01	7.82E-01	1.783399380606946472e-01	1.395581739898618778e+00	9.237674364818699857e-01	-1.18E-01	1.909947940476846684e+00	-1.34E-01
4.92E-01	6.61E-01	4.92E-01	7.81E-01	1.786194677441753642e-01	1.398151572834565481e+00	9.239025297015952543e-01	-1.18E-01	1.910083033696571952e+00	-1.34E-01
4.92E-01	6.60E-01	4.92E-01	7.80E-01	1.788989974276560813e-01	1.400643413983264418e+00	9.240376229213206338e-01	-1.18E-01	1.910218126916297221e+00	-1.34E-01
4.92E-01	6.59E-01	4.92E-01	7.80E-01	1.791785271111367706e-01	1.403057443378779023e+00	9.241727161410459024e-01	-1.18E-01	1.910353220136022712e+00	-1.33E-01
4.92E-01	6.58E-01	4.92E-01	7.79E-01	1.794580567946174876e-01	1.405393843566783429e+00	9.243078093607712820e-01	-1.18E-01	1.910488313355747980e+00	-1.33E-01
4.92E-01	6.58E-01	4.92E-01	7.78E-01	1.797375864780982047e-01	1.407652799587232550e+00	9.244429025804966615e-01	-1.18E-01	1.910623406575473249e+00	-1.33E-01
4.92E-01	6.57E-01	4.92E-01	7.77E-01	1.800171161615789217e-01	1.409834498957265980e+00	9.245779958002219301e-01	-1.18E-01	1.910758499795198739e+00	-1.32E-01
4.92E-01	6.56E-01	4.92E-01	7.76E-01	1.802966458450596388e-01	1.411939131654322388e+00	9.247130890199473097e-01	-1.18E-01	1.910893593014924008e+00	-1.32E-01
4.93E-01	6.55E-01	4.93E-01	7.76E-01	1.805761755285403558e-01	1.413966890099462415e+00	9.248481822396726892e-01	-1.18E-01	1.911028686234649276e+00	-1.32E-01
4.93E-01	6.55E-01	4.93E-01	7.75E-01	1.808557052120210451e-01	1.415917969140882526e+00	9.249832754593979578e-01	-1.18E-01	1.911163779454374767e+00	-1.31E-01
4.93E-01	6.54E-01	4.93E-01	7.74E-01	1.811352348955017622e-01	1.417792566037613611e+00	9.251183686791233374e-01	-1.18E-01	1.911298872674100036e+00	-1.31E-01
4.93E-01	6.53E-01	4.93E-01	7.73E-01	1.814147645789824792e-01	1.419590880443397207e+00	9.252534618988487169e-01	-1.18E-01	1.911433965893825304e+00	-1.31E-01
4.93E-01	6.52E-01	4.93E-01	7.73E-01	1.816942942624631963e-01	1.421313114390725163e+00	9.253885551185739855e-01	-1.19E-01	1.911569059113550795e+00	-1.30E-01
4.93E-01	6.52E-01	4.93E-01	7.72E-01	1.819738239459439133e-01	1.422959472275037607e+00	9.255236483382993651e-01	-1.19E-01	1.911704152333276063e+00	-1.30E-01
4.93E-01	6.51E-01	4.93E-01	7.71E-01	1.822533536294246304e-01	1.424530160839075021e+00	9.256587415580246336e-01	-1.19E-01	1.911839245553001332e+00	-1.30E-01
4.93E-01	6.50E-01	4.93E-01	7.70E-01	1.825328833129053197e-01	1.426025389157367096e+00	9.257938347777500132e-01	-1.19E-01	1.911974338772726600e+00	-1.29E-01
4.94E-01	6.49E-01	4.94E-01	7.69E-01	1.828124129963860367e-01	1.427445368620858357e+00	9.259289279974753928e-01	-1.19E-01	1.912109431992452091e+00	-1.29E-01
4.94E-01	6.49E-01	4.94E-01	7.69E-01	1.830919426798667538e-01	1.428790312921671690e+00	9.260640212172006613e-01	-1.19E-01	1.912244525212177360e+00	-1.28E-01
4.94E-01	6.48E-01	4.94E-01	7.68E-01	1.833714723633474708e-01	1.430060438037978887e+00	9.261991144369260409e-01	-1.19E-01	1.912379618431902628e+00	-1.28E-01
4.94E-01	6.47E-01	4.94E-01	7.67E-01	1.836510020468281879e-01	1.431255962219002420e+00	9.263342076566514205e-01	-1.19E-01	1.912514711651628119e+00	-1.28E-01
4.94E-01	6.46E-01	4.94E-01	7.66E-01	1.839305317303089049e-01	1.432377105970119580e+00	9.264693008763766890e-01	-1.19E-01	1.912649804871353387e+00	-1.27E-01
4.94E-01	6.45E-01	4.94E-01	7.66E-01	1.842100614137895942e-01	1.433424092038076969e+00	9.266043940961020686e-01	-1.19E-01	1.912784898091078656e+00	-1.27E-01
4.94E-01	6.45E-01	4.94E-01	7.65E-01	1.844895910972703112e-01	1.434397145396302031e+00	9.267394873158274482e-01	-1.19E-01	1.912919991310804146e+00	-1.27E-01
4.95E-01	6.44E-01	4.95E-01	7.64E-01	1.847691207807510283e-01	1.435296493230316273e+00	9.268745805355527168e-01	-1.19E-01	1.913055084530529415e+00	-1.26E-01
4.95E-01	6.43E-01	4.95E-01	7.63E-01	1.850486504642317453e-01	1.436122364923232197e+00	9.270096737552780963e-01	-1.19E-01	1.913190177750254684e+00	-1.26E-01
4.95E-01	6.42E-01	4.95E-01	7.63E-01	1.853281801477124624e-01	1.436874992041343724e+00	9.271447669750033649e-01	-1.19E-01	1.913325270969980174e+00	-1.25E-01
4.95E-01	6.42E-01	4.95E-01	7.62E-01	1.856077098311931795e-01	1.437554608319799421e+00	9.272798601947287445e-01	-1.19E-01	1.913460364189705443e+00	-1.25E-01
4.95E-01	6.41E-01	4.95E-01	7.61E-01	1.858872395146738687e-01	1.438161449648353463e+00	9.274149534144541240e-01	-1.19E-01	1.913595457409430711e+00	-1.25E-01
4.95E-01	6.40E-01	4.95E-01	7.60E-01	1.861667691981545858e-01	1.438695754057190745e+00	9.275500466341793926e-01	-1.19E-01	1.913730550629156202e+00	-1.24E-01
4.95E-01	6.39E-01	4.95E-01	7.59E-01	1.864462988816353028e-01	1.439157761702831495e+00	9.276851398539047722e-01	-1.19E-01	1.913865643848881470e+00	-1.24E-01
4.96E-01	6.39E-01	4.96E-01	7.59E-01	1.867258285651160199e-01	1.439547714854098714e+00	9.278202330736301517e-01	-1.19E-01	1.914000737068606739e+00	-1.24E-01
4.96E-01	6.38E-01	4.96E-01	7.58E-01	1.870053582485967369e-01	1.439865857878157795e+00	9.279553262933554203e-01	-1.19E-01	1.914135830288332230e+00	-1.23E-01
4.96E-01	6.37E-01	4.96E-01	7.57E-01	1.872848879320774540e-01	1.440112437226614750e+00	9.280904195130807999e-01	-1.19E-01	1.914270923508057498e+00	-1.23E-01
4.96E-01	6.36E-01	4.96E-01	7.56E-01	1.875644176155581710e-01	1.440287701421681721e+00	9.282255127328061795e-01	-1.19E-01	1.914406016727782767e+00	-1.22E-01
4.96E-01	6.36E-01	4.96E-01	7.56E-01	1.878439472990388603e-01	1.440391901042398448e+00	9.283606059525314480e-01	-1.19E-01	1.914541109947508257e+00	-1.22E-01
4.96E-01	6.35E-01	4.96E-01	7.55E-01	1.881234769825195774e-01	1.440425288710911023e+00	9.284956991722568276e-01	-1.19E-01	1.914676203167233526e+00	-1.21E-01
4.96E-01	6.34E-01	4.96E-01	7.54E-01	1.884030066660002944e-01	1.440388119078807261e+00	9.286307923919820961e-01	-1.19E-01	1.914811296386958794e+00	-1.21E-01
4.96E-01	6.34E-01	4.96E-01	7.53E-01	1.886825363494810115e-01	1.440280648813502484e+00	9.287658856117074757e-01	-1.19E-01	1.914946389606684063e+00	-1.21E-01
4.97E-01	6.33E-01	4.97E-01	7.53E-01	1.889620660329617285e-01	1.440103136584680810e+00	9.289009788314328553e-01	-1.19E-01	1.915081482826409554e+00	-1.20E-01
4.97E-01	6.32E-01	4.97E-01	7.52E-01	1.892415957164424456e-01	1.439855843050784401e+00	9.290360720511581238e-01	-1.19E-01	1.915216576046134822e+00	-1.20E-01
4.97E-01	6.31E-01	4.97E-01	7.51E-01	1.895211253999231349e-01	1.439539030845546907e+00	9.291711652708835034e-01	-1.19E-01	1.915351669265860091e+00	-1.19E-01
4.97E-01	6.31E-01	4.97E-01	7.51E-01	1.898006550834038519e-01	1.439152964564581749e+00	9.293062584906088830e-01	-1.19E-01	1.915486762485585581e+00	-1.19E-01
4.97E-01	6.30E-01	4.97E-01	7.50E-01	1.900801847668845690e-01	1.438697910752013476e+00	9.294413517103341515e-01	-1.20E-01	1.915621855705310850e+00	-1.19E-01
4.97E-01	6.29E-01	4.97E-01	7.49E-01	1.903597144503652860e-01	1.438174137887150428e+00	9.295764449300595311e-01	-1.20E-01	1.915756948925036118e+00	-1.18E-01
4.97E-01	6.28E-01	4.97E-01	7.48E-01	1.906392441338460031e-01	1.437581916371204027e+00	9.297115381497849107e-01	-1.20E-01	1.915892042144761609e+00	-1.18E-01
4.98E-01	6.28E-01	4.98E-01	7.48E-01	1.909187738173267201e-01	1.436921518514057583e+00	9.298466313695101793e-01	-1.20E-01	1.916027135364486877e+00	-1.17E-01
4.98E-01	6.27E-01	4.98E-01	7.47E-01	1.911983035008074094e-01	1.436193218521064185e+00	9.299817245892355588e-01	-1.20E-01	1.916162228584212146e+00	-1.17E-01
4.98E-01	6.26E-01	4.98E-01	7.46E-01	1.914778331842881265e-01	1.435397292479898557e+00	9.301168178089608274e-01	-1.20E-01	1.916297321803937637e+00	-1.16E-01
4.98E-01	6.25E-01	4.98E-01	7.45E-01	1.917573628677688435e-01	1.434534018347446205e+00	9.302519110286862070e-01	-1.20E-01	1.916432415023662905e+00	-1.16E-01
4.98E-01	6.25E-01	4.98E-01	7.45E-01	1.920368925512495606e-01	1.433603675936732103e+00	9.303870042484115865e-01	-1.20E-01	1.916567508243388174e+00	-1.15E-01
4.98E-01	6.24E-01	4.98E-01	7.44E-01	1.923164222347302776e-01	1.432606546903892886e+00	9.305220974681368551e-01	-1.20E-01	1.916702601463113664e+00	-1.15E-01
4.98E-01	6.23E-01	4.98E-01	7.43E-01	1.925959519182109947e-01	1.431542914735189242e+00	9.306571906878622347e-01	-1.20E-01	1.916837694682838933e+00	-1.15E-01
4.98E-01	6.23E-01	4.98E-01	7.42E-01	1.928754816016916840e-01	1.430413064734058715e+00	9.307922839075876142e-01	-1.20E-01	1.916972787902564201e+00	-1.14E-01
4.99E-01	6.22E-01	4.99E-01	7.42E-01	1.931550112851724010e-01	1.429217284008209132e+00	9.309273771273128828e-01	-1.20E-01	1.917107881122289692e+00	-1.14E-01
4.99E-01	6.21E-01	4.99E-01	7.41E-01	1.934345409686531181e-01	1.427955861456752684e+00	9.310624703470382624e-01	-1.20E-01	1.917242974342014961e+00	-1.13E-01
4.99E-01	6.20E-01	4.99E-01	7.40E-01	1.937140706521338351e-01	1.426629087757385062e+00	9.311975635667636420e-01	-1.20E-01	1.917378067561740229e+00	-1.13E-01
4.99E-01	6.20E-01	4.99E-01	7.40E-01	1.939936003356145522e-01	1.425237255353599020e+00	9.313326567864889105e-01	-1.20E-01	1.917513160781465720e+00	-1.12E-01
4.99E-01	6.19E-01	4.99E-01	7.39E-01	1.942731300190952692e-01	1.423780658441949232e+00	9.314677500062142901e-01	-1.20E-01	1.917648254001190988e+00	-1.12E-01
4.99E-01	6.18E-01	4.99E-01	7.38E-01	1.945526597025759863e-01	1.422259592959350893e+00	9.316028432259395586e-01	-1.20E-01	1.917783347220916257e+00	-1.11E-01
4.99E-01	6.17E-01	4.99E-01	7.37E-01	1.948321893860566756e-01	1.420674356570425845e+00	9.317379364456649382e-01	-1.20E-01	1.917918440440641525e+00	-1.11E-01
5.00E-01	6.17E-01	5.00E-01	7.37E-01	1.951117190695373926e-01	1.419025248654895099e+00	9.318730296653903178e-01	-1.20E-01	1.918053533660367016e+00	-1.10E-01
5.00E-01	6.16E-01	5.00E-01	7.36E-01	1.953912487530181097e-01	1.417312570295013119e+00	9.320081228851155863e-01	-1.20E-01	1.918188626880092285e+00	-1.10E-01
5.00E-01	6.15E-01	5.00E-01	7.35E-01	1.956707784364988267e-01	1.415536624263045828e+00	9.321432161048409659e-01	-1.20E-01	1.918323720099817553e+00	-1.09E-01
5.00E-01	6.15E-01	5.00E-01	7.35E-01	1.959503081199795438e-01	1.413697715008800815e+00	9.322783093245663455e-01	-1.20E-01	1.918458813319543044e+00	-1.09E-01
5.00E-01	6.14E-01	5.00E-01	7.34E-01	1.962298378034602608e-01	1.411796148647200155e+00	9.324134025442916140e-01	-1.20E-01	1.918593906539268312e+00	-1.09E-01
5.00E-01	6.13E-01	5.00E-01	7.33E-01	1.965093674869409501e-01	1.409832232945908537e+00	9.325484957640169936e-01	-1.20E-01	1.918728999758993581e+00	-1.08E-01
5.00E-01	6.12E-01	5.00E-01	7.33E-01	1.967888971704216672e-01	1.407806277313006005e+00	9.326835889837423732e-01	-1.20E-01	1.918864092978719071e+00	-1.08E-01
5.01E-01	6.12E-01	5.01E-01	7.32E-01	1.970684268539023842e-01	1.405718592784713117e+00	9.328186822034676418e-01	-1.20E-01	1.918999186198444340e+00	-1.07E-01
5.01E-01	6.11E-01	5.01E-01	7.31E-01	1.973479565373831013e-01	1.403569492013173603e+00	9.329537754231930213e-01	-1.20E-01	1.919134279418169609e+00	-1.07E-01
5.01E-01	6.10E-01	5.01E-01	7.30E-01	1.976274862208638183e-01	1.401359289254288987e+00	9.330888686429184009e-01	-1.20E-01	1.919269372637895099e+00	-1.06E-01
5.01E-01	6.10E-01	5.01E-01	7.30E-01	1.979070159043445354e-01	1.399088300355607384e+00	9.332239618626436695e-01	-1.20E-01	1.919404465857620368e+00	-1.06E-01
5.01E-01	6.09E-01	5.01E-01	7.29E-01	1.981865455878252247e-01	1.396756842744278249e+00	9.333590550823690490e-01	-1.21E-01	1.919539559077345636e+00	-1.05E-01
5.01E-01	6.08E-01	5.01E-01	7.28E-01	1.984660752713059417e-01	1.394365235415058857e+00	9.334941483020943176e-01	-1.21E-01	1.919674652297071127e+00	-1.05E-01
5.01E-01	6.08E-01	5.01E-01	7.28E-01	1.987456049547866588e-01	1.391913798918385403e+00	9.336292415218196972e-01	-1.21E-01	1.919809745516796395e+00	-1.04E-01
5.01E-01	6.07E-01	5.01E-01	7.27E-01	1.990251346382673758e-01	1.389402855348514265e+00	9.337643347415450767e-01	-1.21E-01	1.919944838736521664e+00	-1.04E-01
5.02E-01	6.06E-01	5.02E-01	7.26E-01	1.993046643217480929e-01	1.386832728331723441e+00	9.338994279612703453e-01	-1.21E-01	1.920079931956247155e+00	-1.04E-01
5.02E-01	6.05E-01	5.02E-01	7.26E-01	1.995841940052288099e-01	1.384203743014580379e+00	9.340345211809957249e-01	-1.21E-01	1.920215025175972423e+00	-1.03E-01
5.02E-01	6.05E-01	5.02E-01	7.25E-01	1.998637236887094992e-01	1.381516226052291296e+00	9.341696144007211045e-01	-1.21E-01	1.920350118395697692e+00	-1.03E-01
5.02E-01	6.04E-01	5.02E-01	7.24E-01	2.001432533721902163e-01	1.378770505597114671e+00	9.343047076204463730e-01	-1.21E-01	1.920485211615423182e+00	-1.03E-01
5.02E-01	6.03E-01	5.02E-01	7.24E-01	2.004227830556709333e-01	1.375966911286855110e+00	9.344398008401717526e-01	-1.21E-01	1.920620304835148451e+00	-1.03E-01
5.02E-01	6.03E-01	5.02E-01	7.23E-01	2.007023127391516504e-01	1.373105774233435161e+00	9.345748940598971322e-01	-1.21E-01	1.920755398054873719e+00	-1.03E-01
5.02E-01	6.02E-01	5.02E-01	7.22E-01	2.009818424226323674e-01	1.370187427011552606e+00	9.347099872796224007e-01	-1.21E-01	1.920890491274598988e+00	-1.03E-01
5.03E-01	6.01E-01	5.03E-01	7.22E-01	2.012613721061130845e-01	1.367212203647417246e+00	9.348450804993477803e-01	-1.21E-01	1.921025584494324479e+00	-1.03E-01
5.03E-01	6.01E-01	5.03E-01	7.21E-01	2.015409017895938015e-01	1.364180439607578510e+00	9.349801737190730488e-01	-1.21E-01	1.921160677714049747e+00	-1.03E-01
5.03E-01	6.00E-01	5.03E-01	7.20E-01	2.018204314730744908e-01	1.361092471787846314e+00	9.351152669387984284e-01	-1.21E-01	1.921295770933775016e+00	-1.03E-01
5.03E-01	5.99E-01	5.03E-01	7.19E-01	2.020999611565552079e-01	1.357948638502303407e+00	9.352503601585238080e-01	-1.21E-01	1.921430864153500506e+00	-1.03E-01
5.03E-01	5.99E-01	5.03E-01	7.19E-01	2.023794908400359249e-01	1.354749279472419854e+00	9.353854533782490766e-01	-1.21E-01	1.921565957373225775e+00	-1.03E-01
5.03E-01	5.98E-01	5.03E-01	7.18E-01	2.026590205235166420e-01	1.351494735816264559e+00	9.355205465979744561e-01	-1.21E-01	1.921701050592951043e+00	-1.03E-01
5.03E-01	5.97E-01	5.03E-01	7.17E-01	2.029385502069973590e-01	1.348185350037828023e+00	9.356556398176998357e-01	-1.21E-01	1.921836143812676534e+00	-1.02E-01
5.03E-01	5.97E-01	5.03E-01	7.17E-01	2.032180798904780761e-01	1.344821466016449696e+00	9.357907330374251043e-01	-1.21E-01	1.921971237032401802e+00	-1.02E-01
5.04E-01	5.96E-01	5.04E-01	7.16E-01	2.034976095739587654e-01	1.341403428996366332e+00	9.359258262571504838e-01	-1.21E-01	1.922106330252127071e+00	-1.02E-01
5.04E-01	5.95E-01	5.04E-01	7.16E-01	2.037771392574394824e-01	1.337931585576370708e+00	9.360609194768758634e-01	-1.21E-01	1.922241423471852562e+00	-1.02E-01
5.04E-01	5.94E-01	5.04E-01	7.15E-01	2.040566689409201995e-01	1.334406283699599127e+00	9.361960126966011320e-01	-1.21E-01	1.922376516691577830e+00	-1.02E-01
5.04E-01	5.94E-01	5.04E-01	7.14E-01	2.043361986244009165e-01	1.330827872643443044e+00	9.363311059163265115e-01	-1.21E-01	1.922511609911303099e+00	-1.02E-01
5.04E-01	5.93E-01	5.04E-01	7.14E-01	2.046157283078816336e-01	1.327196703009595691e+00	9.364661991360517801e-01	-1.21E-01	1.922646703131028589e+00	-1.02E-01
5.04E-01	5.92E-01	5.04E-01	7.13E-01	2.048952579913623506e-01	1.323513126714233934e+00	9.366012923557771597e-01	-1.21E-01	1.922781796350753858e+00	-1.02E-01
5.04E-01	5.92E-01	5.04E-01	7.12E-01	2.051747876748430399e-01	1.319777496978342679e+00	9.367363855755025392e-01	-1.21E-01	1.922916889570479126e+00	-1.02E-01
5.05E-01	5.91E-01	5.05E-01	7.12E-01	2.054543173583237570e-01	1.315990168318191156e+00	9.368714787952278078e-01	-1.21E-01	1.923051982790204617e+00	-1.01E-01
5.05E-01	5.90E-01	5.05E-01	7.11E-01	2.057338470418044740e-01	1.312151496535955975e+00	9.370065720149531874e-01	-1.21E-01	1.923187076009929886e+00	-1.01E-01
5.05E-01	5.90E-01	5.05E-01	7.10E-01	2.060133767252851911e-01	1.308261838710511160e+00	9.371416652346785670e-01	-1.21E-01	1.923322169229655154e+00	-1.01E-01
5.05E-01	5.89E-01	5.05E-01	7.10E-01	2.062929064087659081e-01	1.304321553188379612e+00	9.372767584544038355e-01	-1.22E-01	1.923457262449380645e+00	-1.01E-01
5.05E-01	5.88E-01	5.05E-01	7.09E-01	2.065724360922466252e-01	1.300330999574857094e+00	9.374118516741292151e-01	-1.22E-01	1.923592355669105913e+00	-1.01E-01
5.05E-01	5.88E-01	5.05E-01	7.08E-01	2.068519657757273145e-01	1.296290538725316743e+00	9.375469448938545947e-01	-1.22E-01	1.923727448888831182e+00	-1.01E-01
5.05E-01	5.87E-01	5.05E-01	7.08E-01	2.071314954592080315e-01	1.292200532736694996e+00	9.376820381135798632e-01	-1.22E-01	1.923862542108556450e+00	-1.01E-01
5.06E-01	5.86E-01	5.06E-01	7.07E-01	2.074110251426887486e-01	1.288061344939177122e+00	9.378171313333052428e-01	-1.22E-01	1.923997635328281941e+00	-1.01E-01
5.06E-01	5.86E-01	5.06E-01	7.06E-01	2.076905548261694656e-01	1.283873339888078169e+00	9.379522245530305113e-01	-1.22E-01	1.924132728548007210e+00	-1.01E-01
5.06E-01	5.85E-01	5.06E-01	7.06E-01	2.079700845096501827e-01	1.279636883355925958e+00	9.380873177727558909e-01	-1.22E-01	1.924267821767732478e+00	-1.00E-01
5.06E-01	5.85E-01	5.06E-01	7.05E-01	2.082496141931308997e-01	1.275352342324778343e+00	9.382224109924812705e-01	-1.22E-01	1.924402914987457969e+00	-1.00E-01
5.06E-01	5.84E-01	5.06E-01	7.05E-01	2.085291438766116168e-01	1.271020084978742082e+00	9.383575042122065391e-01	-1.22E-01	1.924538008207183237e+00	-1.00E-01
5.06E-01	5.83E-01	5.06E-01	7.04E-01	2.088086735600923061e-01	1.266640480696740623e+00	9.384925974319319186e-01	-1.22E-01	1.924673101426908506e+00	-1.00E-01
5.06E-01	5.83E-01	5.06E-01	7.03E-01	2.090882032435730231e-01	1.262213900045517478e+00	9.386276906516572982e-01	-1.22E-01	1.924808194646633996e+00	-9.99E-02
5.06E-01	5.82E-01	5.06E-01	7.03E-01	2.093677329270537402e-01	1.257740714772892066e+00	9.387627838713825668e-01	-1.22E-01	1.924943287866359265e+00	-9.97E-02
5.07E-01	5.81E-01	5.07E-01	7.02E-01	2.096472626105344572e-01	1.253221297801276224e+00	9.388978770911079463e-01	-1.22E-01	1.925078381086084534e+00	-9.96E-02
5.07E-01	5.81E-01	5.07E-01	7.01E-01	2.099267922940151743e-01	1.248656023221465405e+00	9.390329703108333259e-01	-1.22E-01	1.925213474305810024e+00	-9.95E-02
5.07E-01	5.80E-01	5.07E-01	7.01E-01	2.102063219774958913e-01	1.244045266286703866e+00	9.391680635305585945e-01	-1.22E-01	1.925348567525535293e+00	-9.94E-02
5.07E-01	5.79E-01	5.07E-01	7.00E-01	2.104858516609765806e-01	1.239389403407052059e+00	9.393031567502839740e-01	-1.22E-01	1.925483660745260561e+00	-9.92E-02
5.07E-01	5.79E-01	5.07E-01	7.00E-01	2.107653813444572977e-01	1.234688812144055126e+00	9.394382499700092426e-01	-1.22E-01	1.925618753964986052e+00	-9.91E-02
5.07E-01	5.78E-01	5.07E-01	6.99E-01	2.110449110279380147e-01	1.229943871205722017e+00	9.395733431897346222e-01	-1.22E-01	1.925753847184711320e+00	-9.90E-02
5.07E-01	5.77E-01	5.07E-01	6.98E-01	2.113244407114187318e-01	1.225154960441847241e+00	9.397084364094600017e-01	-1.22E-01	1.925888940404436589e+00	-9.88E-02
5.08E-01	5.77E-01	5.08E-01	6.98E-01	2.116039703948994488e-01	1.220322460839658563e+00	9.398435296291852703e-01	-1.22E-01	1.926024033624162080e+00	-9.87E-02
5.08E-01	5.76E-01	5.08E-01	6.97E-01	2.118835000783801659e-01	1.215446754519832862e+00	9.399786228489106499e-01	-1.22E-01	1.926159126843887348e+00	-9.85E-02
5.08E-01	5.75E-01	5.08E-01	6.97E-01	2.121630297618608552e-01	1.210528224732877245e+00	9.401137160686360295e-01	-1.22E-01	1.926294220063612617e+00	-9.84E-02
5.08E-01	5.75E-01	5.08E-01	6.96E-01	2.124425594453415722e-01	1.205567255855890751e+00	9.402488092883612980e-01	-1.22E-01	1.926429313283338107e+00	-9.83E-02
5.08E-01	5.74E-01	5.08E-01	6.95E-01	2.127220891288222893e-01	1.200564233389734170e+00	9.403839025080866776e-01	-1.22E-01	1.926564406503063376e+00	-9.81E-02
5.08E-01	5.74E-01	5.08E-01	6.95E-01	2.130016188123030063e-01	1.195519543956611086e+00	9.405189957278120572e-01	-1.22E-01	1.926699499722788644e+00	-9.80E-02
5.08E-01	5.73E-01	5.08E-01	6.94E-01	2.132811484957837234e-01	1.190433575298079028e+00	9.406540889475373257e-01	-1.22E-01	1.926834592942514135e+00	-9.78E-02
5.08E-01	5.72E-01	5.08E-01	6.94E-01	2.135606781792644404e-01	1.185306716273519800e+00	9.407891821672627053e-01	-1.22E-01	1.926969686162239404e+00	-9.77E-02
5.09E-01	5.72E-01	5.09E-01	6.93E-01	2.138402078627451297e-01	1.180139356859067234e+00	9.409242753869879738e-01	-1.22E-01	1.927104779381964672e+00	-9.75E-02
5.09E-01	5.71E-01	5.09E-01	6.92E-01	2.141197375462258468e-01	1.174931888147033199e+00	9.410593686067133534e-01	-1.22E-01	1.927239872601689941e+00	-9.74E-02
5.09E-01	5.70E-01	5.09E-01	6.92E-01	2.143992672297065638e-01	1.169684702345834548e+00	9.411944618264387330e-01	-1.23E-01	1.927374965821415431e+00	-9.73E-02
5.09E-01	5.70E-01	5.09E-01	6.91E-01	2.146787969131872809e-01	1.164398192780449648e+00	9.413295550461640016e-01	-1.23E-01	1.927510059041140700e+00	-9.71E-02
5.09E-01	5.69E-01	5.09E-01	6.91E-01	2.149583265966679979e-01	1.159072753893428454e+00	9.414646482658893811e-01	-1.23E-01	1.927645152260865968e+00	-9.70E-02
5.09E-01	5.69E-01	5.09E-01	6.90E-01	2.152378562801487150e-01	1.153708781246470361e+00	9.415997414856147607e-01	-1.23E-01	1.927780245480591459e+00	-9.68E-02
5.09E-01	5.68E-01	5.09E-01	6.89E-01	2.155173859636294320e-01	1.148306671522605571e+00	9.417348347053400293e-01	-1.23E-01	1.927915338700316727e+00	-9.67E-02
5.10E-01	5.67E-01	5.10E-01	6.89E-01	2.157969156471101213e-01	1.142866822528991966e+00	9.418699279250654088e-01	-1.23E-01	1.928050431920041996e+00	-9.65E-02
5.10E-01	5.67E-01	5.10E-01	6.88E-01	2.160764453305908384e-01	1.137389633200363681e+00	9.420050211447907884e-01	-1.23E-01	1.928185525139767487e+00	-9.64E-02
5.10E-01	5.66E-01	5.10E-01	6.88E-01	2.163559750140715554e-01	1.131875503603151811e+00	9.421401143645160570e-01	-1.23E-01	1.928320618359492755e+00	-9.62E-02
5.10E-01	5.66E-01	5.10E-01	6.87E-01	2.166355046975522725e-01	1.126324834940314989e+00	9.422752075842414365e-01	-1.23E-01	1.928455711579218024e+00	-9.60E-02
5.10E-01	5.65E-01	5.10E-01	6.86E-01	2.169150343810329895e-01	1.120738029556895388e+00	9.424103008039667051e-01	-1.23E-01	1.928590804798943514e+00	-9.59E-02
5.10E-01	5.64E-01	5.10E-01	6.86E-01	2.171945640645137066e-01	1.115115490946343657e+00	9.425453940236920847e-01	-1.23E-01	1.928725898018668783e+00	-9.57E-02
5.10E-01	5.64E-01	5.10E-01	6.85E-01	2.174740937479943959e-01	1.109457623757643452e+00	9.426804872434174642e-01	-1.23E-01	1.928860991238394051e+00	-9.56E-02
5.11E-01	5.63E-01	5.11E-01	6.85E-01	2.177536234314751129e-01	1.103764833803263956e+00	9.428155804631427328e-01	-1.23E-01	1.928996084458119542e+00	-9.54E-02
5.11E-01	5.62E-01	5.11E-01	6.84E-01	2.180331531149558300e-01	1.098037528067983937e+00	9.429506736828681124e-01	-1.23E-01	1.929131177677844811e+00	-9.53E-02
5.11E-01	5.62E-01	5.11E-01	6.84E-01	2.183126827984365470e-01	1.092276114718617741e+00	9.430857669025934920e-01	-1.23E-01	1.929266270897570079e+00	-9.51E-02
5.11E-01	5.61E-01	5.11E-01	6.83E-01	2.185922124819172641e-01	1.086481003114691202e+00	9.432208601223187605e-01	-1.23E-01	1.929401364117295570e+00	-9.49E-02
5.11E-01	5.61E-01	5.11E-01	6.82E-01	2.188717421653979811e-01	1.080652603820101199e+00	9.433559533420441401e-01	-1.23E-01	1.929536457337020838e+00	-9.48E-02
5.11E-01	5.60E-01	5.11E-01	6.82E-01	2.191512718488786704e-01	1.074791328615807062e+00	9.434910465617695197e-01	-1.23E-01	1.929671550556746107e+00	-9.46E-02
5.11E-01	5.59E-01	5.11E-01	6.81E-01	2.194308015323593875e-01	1.068897590513597784e+00	9.436261397814947882e-01	-1.23E-01	1.929806643776471597e+00	-9.45E-02
5.11E-01	5.59E-01	5.11E-01	6.81E-01	2.197103312158401045e-01	1.062971803770984547e+00	9.437612330012201678e-01	-1.23E-01	1.929941736996196866e+00	-9.43E-02
5.12E-01	5.58E-01	5.12E-01	6.80E-01	2.199898608993208216e-01	1.057014383907266541e+00	9.438963262209454363e-01	-1.23E-01	1.930076830215922135e+00	-9.41E-02
5.12E-01	5.58E-01	5.12E-01	6.80E-01	2.202693905828015386e-01	1.051025747720825132e+00	9.440314194406708159e-01	-1.23E-01	1.930211923435647403e+00	-9.40E-02
5.12E-01	5.57E-01	5.12E-01	6.79E-01	2.205489202662822557e-01	1.045006313307703216e+00	9.441665126603961955e-01	-1.23E-01	1.930347016655372894e+00	-9.38E-02
5.12E-01	5.56E-01	5.12E-01	6.79E-01	2.208284499497629449e-01	1.038956500081524181e+00	9.443016058801214641e-01	-1.23E-01	1.930482109875098162e+00	-9.36E-02
5.12E-01	5.56E-01	5.12E-01	6.78E-01	2.211079796332436620e-01	1.032876728794815069e+00	9.444366990998468436e-01	-1.23E-01	1.930617203094823431e+00	-9.35E-02
5.12E-01	5.55E-01	5.12E-01	6.77E-01	2.213875093167243790e-01	1.026767421561799010e+00	9.445717923195722232e-01	-1.23E-01	1.930752296314548921e+00	-9.33E-02
5.12E-01	5.55E-01	5.12E-01	6.77E-01	2.216670390002050961e-01	1.020629001882724429e+00	9.447068855392974918e-01	-1.23E-01	1.930887389534274190e+00	-9.31E-02
5.13E-01	5.54E-01	5.13E-01	6.76E-01	2.219465686836858132e-01	1.014461894669800079e+00	9.448419787590228713e-01	-1.23E-01	1.931022482753999459e+00	-9.30E-02
5.13E-01	5.54E-01	5.13E-01	6.76E-01	2.222260983671665302e-01	1.008266526274816055e+00	9.449770719787482509e-01	-1.23E-01	1.931157575973724949e+00	-9.28E-02
5.13E-01	5.53E-01	5.13E-01	6.75E-01	2.225056280506472473e-01	1.002043324518526735e+00	9.451121651984735195e-01	-1.23E-01	1.931292669193450218e+00	-9.26E-02
5.13E-01	5.52E-01	5.13E-01	6.75E-01	2.227851577341279365e-01	9.957927187218811316e-01	9.452472584181988990e-01	-1.24E-01	1.931427762413175486e+00	-9.24E-02
5.13E-01	5.52E-01	5.13E-01	6.74E-01	2.230646874176086536e-01	9.895151397391869219e-01	9.453823516379241676e-01	-1.24E-01	1.931562855632900977e+00	-9.23E-02
5.13E-01	5.51E-01	5.13E-01	6.74E-01	2.233442171010893706e-01	9.832110199933045136e-01	9.455174448576495472e-01	-1.24E-01	1.931697948852626245e+00	-9.21E-02
5.13E-01	5.51E-01	5.13E-01	6.73E-01	2.236237467845700877e-01	9.768807935129654174e-01	9.456525380773749268e-01	-1.24E-01	1.931833042072351514e+00	-9.19E-02
5.13E-01	5.50E-01	5.13E-01	6.73E-01	2.239032764680508047e-01	9.705248959723208335e-01	9.457876312971001953e-01	-1.24E-01	1.931968135292077005e+00	-9.17E-02
5.14E-01	5.50E-01	5.14E-01	6.72E-01	2.241828061515315218e-01	9.641437647328267024e-01	9.459227245168255749e-01	-1.24E-01	1.932103228511802273e+00	-9.16E-02
5.14E-01	5.49E-01	5.14E-01	6.72E-01	2.244623358350122111e-01	9.577378388875864568e-01	9.460578177365509545e-01	-1.24E-01	1.932238321731527542e+00	-9.14E-02
5.14E-01	5.48E-01	5.14E-01	6.71E-01	2.247418655184929281e-01	9.513075593082620518e-01	9.461929109562762230e-01	-1.24E-01	1.932373414951253032e+00	-9.12E-02
5.14E-01	5.48E-01	5.14E-01	6.71E-01	2.250213952019736452e-01	9.448533686946964938e-01	9.463280041760016026e-01	-1.24E-01	1.932508508170978301e+00	-9.10E-02
5.14E-01	5.47E-01	5.14E-01	6.70E-01	2.253009248854543622e-01	9.383757116273674370e-01	9.464630973957269822e-01	-1.24E-01	1.932643601390703569e+00	-9.09E-02
5.14E-01	5.47E-01	5.14E-01	6.69E-01	2.255804545689350793e-01	9.318750346228278358e-01	9.465981906154522507e-01	-1.24E-01	1.932778694610429060e+00	-9.07E-02
5.14E-01	5.46E-01	5.14E-01	6.69E-01	2.258599842524157963e-01	9.253517861922775367e-01	9.467332838351776303e-01	-1.24E-01	1.932913787830154329e+00	-9.05E-02
5.15E-01	5.46E-01	5.15E-01	6.68E-01	2.261395139358964856e-01	9.188064169034285689e-01	9.468683770549028988e-01	-1.24E-01	1.933048881049879597e+00	-9.03E-02
5.15E-01	5.45E-01	5.15E-01	6.68E-01	2.264190436193772027e-01	9.122393794458341088e-01	9.470034702746282784e-01	-1.24E-01	1.933183974269604866e+00	-9.01E-02
5.15E-01	5.44E-01	5.15E-01	6.67E-01	2.266985733028579197e-01	9.056511286998583099e-01	9.471385634943536580e-01	-1.24E-01	1.933319067489330356e+00	-9.00E-02
5.15E-01	5.44E-01	5.15E-01	6.67E-01	2.269781029863386368e-01	8.990421218094785116e-01	9.472736567140789266e-01	-1.24E-01	1.933454160709055625e+00	-8.98E-02
5.15E-01	5.43E-01	5.15E-01	6.66E-01	2.272576326698193538e-01	8.924128182591162251e-01	9.474087499338043061e-01	-1.24E-01	1.933589253928780893e+00	-8.96E-02
5.15E-01	5.43E-01	5.15E-01	6.66E-01	2.275371623533000709e-01	8.857636799547191631e-01	9.475438431535296857e-01	-1.24E-01	1.933724347148506384e+00	-8.94E-02
5.15E-01	5.42E-01	5.15E-01	6.65E-01	2.278166920367807602e-01	8.790951713093071440e-01	9.476789363732549543e-01	-1.24E-01	1.933859440368231652e+00	-8.92E-02
5.16E-01	5.42E-01	5.16E-01	6.65E-01	2.280962217202614772e-01	8.724077593332285607e-01	9.478140295929803338e-01	-1.24E-01	1.933994533587956921e+00	-8.90E-02
5.16E-01	5.41E-01	5.16E-01	6.64E-01	2.283757514037421943e-01	8.657019137293825439e-01	9.479491228127057134e-01	-1.24E-01	1.934129626807682412e+00	-8.89E-02
5.16E-01	5.41E-01	5.16E-01	6.64E-01	2.286552810872229113e-01	8.589781069936629487e-01	9.480842160324309820e-01	-1.24E-01	1.934264720027407680e+00	-8.87E-02
5.16E-01	5.40E-01	5.16E-01	6.63E-01	2.289348107707036284e-01	8.522368145209273660e-01	9.482193092521563615e-01	-1.24E-01	1.934399813247132949e+00	-8.85E-02
5.16E-01	5.39E-01	5.16E-01	6.63E-01	2.292143404541843454e-01	8.454785147167742654e-01	9.483544024718816301e-01	-1.24E-01	1.934534906466858439e+00	-8.83E-02
5.16E-01	5.39E-01	5.16E-01	6.62E-01	2.294938701376650625e-01	8.387036891154650009e-01	9.484894956916070097e-01	-1.24E-01	1.934669999686583708e+00	-8.81E-02
5.16E-01	5.38E-01	5.16E-01	6.62E-01	2.297733998211457518e-01	8.319128225043210811e-01	9.486245889113323893e-01	-1.24E-01	1.934805092906308976e+00	-8.79E-02
5.16E-01	5.38E-01	5.16E-01	6.61E-01	2.300529295046264688e-01	8.251064030549635220e-01	9.487596821310576578e-01	-1.24E-01	1.934940186126034467e+00	-8.77E-02
5.17E-01	5.37E-01	5.17E-01	6.61E-01	2.303324591881071859e-01	8.182849224617768646e-01	9.488947753507830374e-01	-1.24E-01	1.935075279345759736e+00	-8.75E-02
5.17E-01	5.37E-01	5.17E-01	6.60E-01	2.306119888715879029e-01	8.114488760880075313e-01	9.490298685705084170e-01	-1.24E-01	1.935210372565485004e+00	-8.73E-02
5.17E-01	5.36E-01	5.17E-01	6.60E-01	2.308915185550686200e-01	8.045987631199349455e-01	9.491649617902336855e-01	-1.25E-01	1.935345465785210495e+00	-8.72E-02
5.17E-01	5.36E-01	5.17E-01	6.59E-01	2.311710482385493370e-01	7.977350867295720516e-01	9.493000550099590651e-01	-1.25E-01	1.935480559004935763e+00	-8.70E-02
5.17E-01	5.35E-01	5.17E-01	6.59E-01	2.314505779220300263e-01	7.908583542463878402e-01	9.494351482296844447e-01	-1.25E-01	1.935615652224661032e+00	-8.68E-02
5.17E-01	5.35E-01	5.17E-01	6.58E-01	2.317301076055107434e-01	7.839690773385865619e-01	9.495702414494097132e-01	-1.25E-01	1.935750745444386522e+00	-8.66E-02
5.17E-01	5.34E-01	5.17E-01	6.58E-01	2.320096372889914604e-01	7.770677722044843083e-01	9.497053346691350928e-01	-1.25E-01	1.935885838664111791e+00	-8.64E-02
5.18E-01	5.34E-01	5.18E-01	6.57E-01	2.322891669724721775e-01	7.701549597745976916e-01	9.498404278888603613e-01	-1.25E-01	1.936020931883837060e+00	-8.62E-02
5.18E-01	5.33E-01	5.18E-01	6.57E-01	2.325686966559528945e-01	7.632311659250572422e-01	9.499755211085857409e-01	-1.25E-01	1.936156025103562328e+00	-8.60E-02
5.18E-01	5.33E-01	5.18E-01	6.56E-01	2.328482263394336116e-01	7.562969217030405256e-01	9.501106143283111205e-01	-1.25E-01	1.936291118323287819e+00	-8.58E-02
5.18E-01	5.32E-01	5.18E-01	6.56E-01	2.331277560229143009e-01	7.493527635649301910e-01	9.502457075480363891e-01	-1.25E-01	1.936426211543013087e+00	-8.56E-02
5.18E-01	5.31E-01	5.18E-01	6.56E-01	2.334072857063950179e-01	7.423992336279775506e-01	9.503808007677617686e-01	-1.25E-01	1.936561304762738356e+00	-8.54E-02
5.18E-01	5.31E-01	5.18E-01	6.55E-01	2.336868153898757350e-01	7.354368799362752673e-01	9.505158939874871482e-01	-1.25E-01	1.936696397982463846e+00	-8.52E-02
5.18E-01	5.30E-01	5.18E-01	6.55E-01	2.339663450733564520e-01	7.284662567419368795e-01	9.506509872072124168e-01	-1.25E-01	1.936831491202189115e+00	-8.50E-02
5.18E-01	5.30E-01	5.18E-01	6.54E-01	2.342458747568371691e-01	7.214879248023943203e-01	9.507860804269377963e-01	-1.25E-01	1.936966584421914384e+00	-8.48E-02
5.19E-01	5.29E-01	5.19E-01	6.54E-01	2.345254044403178861e-01	7.145024516948235149e-01	9.509211736466631759e-01	-1.25E-01	1.937101677641639874e+00	-8.46E-02
5.19E-01	5.29E-01	5.19E-01	6.53E-01	2.348049341237985754e-01	7.075104121487644226e-01	9.510562668663884445e-01	-1.25E-01	1.937236770861365143e+00	-8.44E-02
5.19E-01	5.28E-01	5.19E-01	6.53E-01	2.350844638072792925e-01	7.005123883980671762e-01	9.511913600861138240e-01	-1.25E-01	1.937371864081090411e+00	-8.42E-02
5.19E-01	5.28E-01	5.19E-01	6.52E-01	2.353639934907600095e-01	6.935089705533886706e-01	9.513264533058390926e-01	-1.25E-01	1.937506957300815902e+00	-8.40E-02
5.19E-01	5.27E-01	5.19E-01	6.52E-01	2.356435231742407266e-01	6.865007569965355660e-01	9.514615465255644722e-01	-1.25E-01	1.937642050520541170e+00	-8.38E-02
5.19E-01	5.27E-01	5.19E-01	6.51E-01	2.359230528577214436e-01	6.794883547980478111e-01	9.515966397452898518e-01	-1.25E-01	1.937777143740266439e+00	-8.36E-02
5.19E-01	5.26E-01	5.19E-01	6.51E-01	2.362025825412021607e-01	6.724723801595134942e-01	9.517317329650151203e-01	-1.25E-01	1.937912236959991930e+00	-8.34E-02
5.20E-01	5.26E-01	5.20E-01	6.50E-01	2.364821122246828777e-01	6.654534588822026420e-01	9.518668261847404999e-01	-1.25E-01	1.938047330179717198e+00	-8.32E-02
5.20E-01	5.25E-01	5.20E-01	6.50E-01	2.367616419081635670e-01	6.584322268637282649e-01	9.520019194044658795e-01	-1.25E-01	1.938182423399442467e+00	-8.30E-02
5.20E-01	5.25E-01	5.20E-01	6.50E-01	2.370411715916442841e-01	6.514093306245583026e-01	9.521370126241911480e-01	-1.25E-01	1.938317516619167957e+00	-8.28E-02
5.20E-01	5.24E-01	5.20E-01	6.49E-01	2.373207012751250011e-01	6.443854278663343482e-01	9.522721058439165276e-01	-1.25E-01	1.938452609838893226e+00	-8.26E-02
5.20E-01	5.24E-01	5.20E-01	6.49E-01	2.376002309586057182e-01	6.373611880640752680e-01	9.524071990636419072e-01	-1.25E-01	1.938587703058618494e+00	-8.24E-02
5.20E-01	5.23E-01	5.20E-01	6.48E-01	2.378797606420864352e-01	6.303372930945266850e-01	9.525422922833671757e-01	-1.25E-01	1.938722796278343985e+00	-8.22E-02
5.20E-01	5.23E-01	5.20E-01	6.48E-01	2.381592903255671523e-01	6.233144379030345350e-01	9.526773855030925553e-01	-1.25E-01	1.938857889498069254e+00	-8.20E-02
5.21E-01	5.22E-01	5.21E-01	6.47E-01	2.384388200090478416e-01	6.162933312115153051e-01	9.528124787228178239e-01	-1.25E-01	1.938992982717794522e+00	-8.18E-02
5.21E-01	5.22E-01	5.21E-01	6.47E-01	2.387183496925285586e-01	6.092746962702830782e-01	9.529475719425432034e-01	-1.25E-01	1.939128075937519791e+00	-8.15E-02
5.21E-01	5.21E-01	5.21E-01	6.46E-01	2.389978793760092757e-01	6.022592716566675941e-01	9.530826651622685830e-01	-1.26E-01	1.939263169157245281e+00	-8.13E-02
5.21E-01	5.21E-01	5.21E-01	6.46E-01	2.392774090594899927e-01	5.952478121235764696e-01	9.532177583819938516e-01	-1.26E-01	1.939398262376970550e+00	-8.11E-02
5.21E-01	5.20E-01	5.21E-01	6.46E-01	2.395569387429707098e-01	5.882410895013908680e-01	9.533528516017192311e-01	-1.26E-01	1.939533355596695818e+00	-8.09E-02
5.21E-01	5.20E-01	5.21E-01	6.45E-01	2.398364684264514268e-01	5.812398936567971797e-01	9.534879448214446107e-01	-1.26E-01	1.939668448816421309e+00	-8.07E-02
5.21E-01	5.19E-01	5.21E-01	6.45E-01	2.401159981099321161e-01	5.742450335124346106e-01	9.536230380411698793e-01	-1.26E-01	1.939803542036146577e+00	-8.05E-02
5.21E-01	5.19E-01	5.21E-01	6.44E-01	2.403955277934128332e-01	5.672573381314935936e-01	9.537581312608952588e-01	-1.26E-01	1.939938635255871846e+00	-8.03E-02
5.22E-01	5.18E-01	5.22E-01	6.44E-01	2.406750574768935502e-01	5.602776578717015843e-01	9.538932244806206384e-01	-1.26E-01	1.940073728475597337e+00	-8.01E-02
5.22E-01	5.18E-01	5.22E-01	6.43E-01	2.409545871603742673e-01	5.533068656134280117e-01	9.540283177003459070e-01	-1.26E-01	1.940208821695322605e+00	-7.99E-02
5.22E-01	5.17E-01	5.22E-01	6.43E-01	2.412341168438549843e-01	5.463458580669766640e-01	9.541634109200712865e-01	-1.26E-01	1.940343914915047874e+00	-7.96E-02
5.22E-01	5.17E-01	5.22E-01	6.42E-01	2.415136465273357014e-01	5.393955571644653002e-01	9.542985041397966661e-01	-1.26E-01	1.940479008134773364e+00	-7.94E-02
5.22E-01	5.17E-01	5.22E-01	6.42E-01	2.417931762108163907e-01	5.324569115420678678e-01	9.544335973595219347e-01	-1.26E-01	1.940614101354498633e+00	-7.92E-02
5.22E-01	5.16E-01	5.22E-01	6.42E-01	2.420727058942971077e-01	5.255308981187714057e-01	9.545686905792473143e-01	-1.26E-01	1.940749194574223901e+00	-7.86E-02
5.22E-01	5.16E-01	5.22E-01	6.41E-01	2.423522355777778248e-01	5.186185237781955060e-01	9.547037837989725828e-01	-1.26E-01	1.940884287793949392e+00	-7.80E-02
5.23E-01	5.15E-01	5.23E-01	6.41E-01	2.426317652612585418e-01	5.117208271604481995e-01	9.548388770186979624e-01	-1.26E-01	1.941019381013674661e+00	-7.73E-02
5.23E-01	5.15E-01	5.23E-01	6.40E-01	2.429112949447392589e-01	5.048388805714201233e-01	9.549739702384233420e-01	-1.26E-01	1.941154474233399929e+00	-7.67E-02
5.23E-01	5.14E-01	5.23E-01	6.40E-01	2.431908246282199759e-01	4.979737920173791799e-01	9.551090634581486105e-01	-1.26E-01	1.941289567453125420e+00	-7.60E-02
5.23E-01	5.14E-01	5.23E-01	6.40E-01	2.434703543117006930e-01	4.911267073731561683e-01	9.552441566778739901e-01	-1.26E-01	1.941424660672850688e+00	-7.54E-02
5.23E-01	5.13E-01	5.23E-01	6.39E-01	2.437498839951813823e-01	4.842988126927197934e-01	9.553792498975993697e-01	-1.26E-01	1.941559753892575957e+00	-7.48E-02
5.23E-01	5.13E-01	5.23E-01	6.39E-01	2.440294136786620993e-01	4.774913366713736673e-01	9.555143431173246382e-01	-1.26E-01	1.941694847112301447e+00	-7.41E-02
5.23E-01	5.12E-01	5.23E-01	6.38E-01	2.443089433621428164e-01	4.707055532692759892e-01	9.556494363370500178e-01	-1.26E-01	1.941829940332026716e+00	-7.35E-02
5.23E-01	5.12E-01	5.23E-01	6.38E-01	2.445884730456235334e-01	4.639427845064476585e-01	9.557845295567753974e-01	-1.26E-01	1.941965033551751985e+00	-7.29E-02
5.24E-01	5.11E-01	5.24E-01	6.37E-01	2.448680027291042505e-01	4.572044034398319856e-01	9.559196227765006659e-01	-1.26E-01	1.942100126771477253e+00	-7.22E-02
5.24E-01	5.11E-01	5.24E-01	6.37E-01	2.451475324125849675e-01	4.504918373333665071e-01	9.560547159962260455e-01	-1.26E-01	1.942235219991202744e+00	-7.16E-02
5.24E-01	5.10E-01	5.24E-01	6.37E-01	2.454270620960656568e-01	4.438065710323608748e-01	9.561898092159513141e-01	-1.26E-01	1.942370313210928012e+00	-7.09E-02
5.24E-01	5.10E-01	5.24E-01	6.36E-01	2.457065917795463739e-01	4.371501505536954379e-01	9.563249024356766936e-01	-1.26E-01	1.942505406430653281e+00	-7.03E-02
5.24E-01	5.10E-01	5.24E-01	6.36E-01	2.459861214630270909e-01	4.305241869035398294e-01	9.564599956554020732e-01	-1.26E-01	1.942640499650378771e+00	-6.97E-02
5.24E-01	5.09E-01	5.24E-01	6.35E-01	2.462656511465078080e-01	4.239303601342788164e-01	9.565950888751273418e-01	-1.26E-01	1.942775592870104040e+00	-6.90E-02
5.24E-01	5.09E-01	5.24E-01	6.35E-01	2.465451808299885250e-01	4.173704236521584843e-01	9.567301820948527213e-01	-1.26E-01	1.942910686089829309e+00	-6.84E-02
5.25E-01	5.08E-01	5.25E-01	6.35E-01	2.468247105134692421e-01	4.108462087868421375e-01	9.568652753145781009e-01	-1.26E-01	1.943045779309554799e+00	-6.77E-02
5.25E-01	5.08E-01	5.25E-01	6.34E-01	2.471042401969499314e-01	4.043596296333430429e-01	9.570003685343033695e-01	-1.27E-01	1.943180872529280068e+00	-6.71E-02
5.25E-01	5.07E-01	5.25E-01	6.34E-01	2.473837698804306484e-01	3.979126881758672241e-01	9.571354617540287490e-01	-1.27E-01	1.943315965749005336e+00	-6.65E-02
5.25E-01	5.07E-01	5.25E-01	6.33E-01	2.476632995639113655e-01	3.915074797016772079e-01	9.572705549737541286e-01	-1.27E-01	1.943451058968730827e+00	-6.58E-02
5.25E-01	5.06E-01	5.25E-01	6.33E-01	2.479428292473920825e-01	3.851461985111753195e-01	9.574056481934793972e-01	-1.27E-01	1.943586152188456095e+00	-6.52E-02
5.25E-01	5.06E-01	5.25E-01	6.33E-01	2.482223589308727996e-01	3.788311439279058446e-01	9.575407414132047768e-01	-1.27E-01	1.943721245408181364e+00	-6.45E-02
5.25E-01	5.06E-01	5.25E-01	6.32E-01	2.485018886143535166e-01	3.725647266089046616e-01	9.576758346329300453e-01	-1.27E-01	1.943856338627906855e+00	-6.39E-02
5.26E-01	5.05E-01	5.26E-01	6.32E-01	2.487814182978342059e-01	3.663494751517251125e-01	9.578109278526554249e-01	-1.27E-01	1.943991431847632123e+00	-6.32E-02
5.26E-01	5.05E-01	5.26E-01	6.32E-01	2.490609479813149230e-01	3.601880429892739266e-01	9.579460210723808045e-01	-1.27E-01	1.944126525067357392e+00	-6.26E-02
5.26E-01	5.04E-01	5.26E-01	6.31E-01	2.493404776647956400e-01	3.540832155572497530e-01	9.580811142921060730e-01	-1.27E-01	1.944261618287082882e+00	-6.19E-02
5.26E-01	5.04E-01	5.26E-01	6.31E-01	2.496200073482763571e-01	3.480379177111148636e-01	9.582162075118314526e-01	-1.27E-01	1.944396711506808151e+00	-6.13E-02
5.26E-01	5.03E-01	5.26E-01	6.30E-01	2.498995370317570741e-01	3.420552213600941971e-01	9.583513007315568322e-01	-1.27E-01	1.944531804726533419e+00	-6.07E-02
5.26E-01	5.03E-01	5.26E-01	6.30E-01	2.501790667152377634e-01	3.361383532743172919e-01	9.584863939512821007e-01	-1.27E-01	1.944666897946258910e+00	-6.00E-02
5.26E-01	5.02E-01	5.26E-01	6.30E-01	2.504585963987184805e-01	3.302907030076362993e-01	9.586214871710074803e-01	-1.27E-01	1.944801991165984179e+00	-5.94E-02
5.26E-01	5.02E-01	5.26E-01	6.29E-01	2.507381260821991975e-01	3.245158308626968635e-01	9.587565803907328599e-01	-1.27E-01	1.944937084385709447e+00	-5.87E-02
5.27E-01	5.02E-01	5.27E-01	6.29E-01	2.510176557656799146e-01	3.188174758060735581e-01	9.588916736104581284e-01	-1.27E-01	1.945072177605434716e+00	-5.81E-02
5.27E-01	5.01E-01	5.27E-01	6.29E-01	2.512971854491606316e-01	3.131995632195964108e-01	9.590267668301835080e-01	-1.27E-01	1.945207270825160206e+00	-5.74E-02
5.27E-01	5.01E-01	5.27E-01	6.28E-01	2.515767151326413487e-01	3.076662123490411793e-01	9.591618600499087766e-01	-1.27E-01	1.945342364044885475e+00	-5.68E-02
5.27E-01	5.00E-01	5.27E-01	6.28E-01	2.518562448161220657e-01	3.022217432830449080e-01	9.592969532696341561e-01	-1.27E-01	1.945477457264610743e+00	-5.61E-02
5.27E-01	5.00E-01	5.27E-01	6.27E-01	2.521357744996027828e-01	2.968706832633628001e-01	9.594320464893595357e-01	-1.27E-01	1.945612550484336234e+00	-5.55E-02
5.27E-01	4.99E-01	5.27E-01	6.27E-01	2.524153041830834998e-01	2.916177720924020278e-01	9.595671397090848043e-01	-1.27E-01	1.945747643704061502e+00	-5.48E-02
5.27E-01	4.99E-01	5.27E-01	6.27E-01	2.526948338665642169e-01	2.864679663657647701e-01	9.597022329288101838e-01	-1.27E-01	1.945882736923786771e+00	-5.42E-02
5.28E-01	4.99E-01	5.28E-01	6.26E-01	2.529743635500449339e-01	2.814264422167323532e-01	9.598373261485355634e-01	-1.27E-01	1.946017830143512262e+00	-5.35E-02
5.28E-01	4.98E-01	5.28E-01	6.26E-01	2.532538932335255955e-01	2.764985962171873646e-01	9.599724193682608320e-01	-1.27E-01	1.946152923363237530e+00	-5.29E-02
5.28E-01	4.98E-01	5.28E-01	6.26E-01	2.535334229170063125e-01	2.716900440367148728e-01	9.601075125879862115e-01	-1.27E-01	1.946288016582962799e+00	-5.22E-02
5.28E-01	4.97E-01	5.28E-01	6.25E-01	2.538129526004870296e-01	2.670066164204137893e-01	9.602426058077115911e-01	-1.27E-01	1.946423109802688289e+00	-5.16E-02
5.28E-01	4.97E-01	5.28E-01	6.25E-01	2.540924822839677466e-01	2.624543520087505577e-01	9.603776990274368597e-01	-1.27E-01	1.946558203022413558e+00	-5.09E-02
5.28E-01	4.97E-01	5.28E-01	6.24E-01	2.543720119674484637e-01	2.580394864927543774e-01	9.605127922471622393e-01	-1.27E-01	1.946693296242138826e+00	-5.02E-02
5.28E-01	4.96E-01	5.28E-01	6.24E-01	2.546515416509291807e-01	2.537684375788813451e-01	9.606478854668875078e-01	-1.27E-01	1.946828389461864317e+00	-4.96E-02
5.28E-01	4.96E-01	5.28E-01	6.24E-01	2.549310713344098978e-01	2.496477852345183879e-01	9.607829786866128874e-01	-1.27E-01	1.946963482681589586e+00	-4.89E-02
5.29E-01	4.95E-01	5.29E-01	6.23E-01	2.552106010178906148e-01	2.456842467025571464e-01	9.609180719063382670e-01	-1.27E-01	1.947098575901314854e+00	-4.83E-02
5.29E-01	4.95E-01	5.29E-01	6.23E-01	2.554901307013713319e-01	2.418846458173415925e-01	9.610531651260635355e-01	-1.28E-01	1.947233669121040345e+00	-4.76E-02
5.29E-01	4.95E-01	5.29E-01	6.23E-01	2.557696603848520489e-01	2.382558762301845712e-01	9.611882583457889151e-01	-1.28E-01	1.947368762340765613e+00	-4.70E-02
5.29E-01	4.94E-01	5.29E-01	6.22E-01	2.560491900683327660e-01	2.348048582658299743e-01	9.613233515655142947e-01	-1.28E-01	1.947503855560490882e+00	-4.63E-02
5.29E-01	4.94E-01	5.29E-01	6.22E-01	2.563287197518134830e-01	2.315384892857444976e-01	9.614584447852395632e-01	-1.28E-01	1.947638948780216372e+00	-4.57E-02
5.29E-01	4.93E-01	5.29E-01	6.22E-01	2.566082494352941445e-01	2.284635876322194947e-01	9.615935380049649428e-01	-1.28E-01	1.947774041999941641e+00	-4.50E-02
5.29E-01	4.93E-01	5.29E-01	6.21E-01	2.568877791187748616e-01	2.255868304682890901e-01	9.617286312246903224e-01	-1.28E-01	1.947909135219666910e+00	-4.43E-02
5.30E-01	4.93E-01	5.30E-01	6.21E-01	2.571673088022555786e-01	2.229146861081199860e-01	9.618637244444155909e-01	-1.28E-01	1.948044228439392400e+00	-4.37E-02
5.30E-01	4.92E-01	5.30E-01	6.21E-01	2.574468384857362957e-01	2.204533417419283214e-01	9.619988176641409705e-01	-1.28E-01	1.948179321659117669e+00	-4.30E-02
5.30E-01	4.92E-01	5.30E-01	6.20E-01	2.577263681692170127e-01	2.182086277848426237e-01	9.621339108838662391e-01	-1.28E-01	1.948314414878842937e+00	-4.24E-02
5.30E-01	4.91E-01	5.30E-01	6.20E-01	2.580058978526977298e-01	2.161859404015708253e-01	9.622690041035916186e-01	-1.28E-01	1.948449508098568206e+00	-4.17E-02
5.30E-01	4.91E-01	5.30E-01	6.20E-01	2.582854275361784469e-01	2.143901640551903465e-01	9.624040973233169982e-01	-1.28E-01	1.948584601318293696e+00	-4.11E-02
5.30E-01	4.91E-01	5.30E-01	6.19E-01	2.585649572196591639e-01	2.128255961728187096e-01	9.625391905430422668e-01	-1.28E-01	1.948719694538018965e+00	-4.04E-02
5.30E-01	4.90E-01	5.30E-01	6.19E-01	2.588444869031398810e-01	2.114958761867507253e-01	9.626742837627676463e-01	-1.28E-01	1.948854787757744234e+00	-3.97E-02
5.31E-01	4.90E-01	5.31E-01	6.19E-01	2.591240165866205980e-01	2.104039212725215546e-01	9.628093769824930259e-01	-1.28E-01	1.948989880977469724e+00	-3.91E-02
5.31E-01	4.89E-01	5.31E-01	6.18E-01	2.594035462701013151e-01	2.095518710464730205e-01	9.629444702022182945e-01	-1.28E-01	1.949124974197194993e+00	-3.84E-02
5.31E-01	4.89E-01	5.31E-01	6.18E-01	2.596830759535820321e-01	2.089410432944492080e-01	9.630795634219436741e-01	-1.28E-01	1.949260067416920261e+00	-3.77E-02
5.31E-01	4.89E-01	5.31E-01	6.18E-01	2.599626056370627492e-01	2.085719024811970301e-01	9.632146566416690536e-01	-1.28E-01	1.949395160636645752e+00	-3.71E-02
5.31E-01	4.88E-01	5.31E-01	6.17E-01	2.602421353205434107e-01	2.084440423499545059e-01	9.633497498613943222e-01	-1.28E-01	1.949530253856371020e+00	-3.64E-02
5.31E-01	4.88E-01	5.31E-01	6.17E-01	2.605216650040241277e-01	2.085561833887782379e-01	9.634848430811197018e-01	-1.28E-01	1.949665347076096289e+00	-3.58E-02
5.31E-01	4.87E-01	5.31E-01	6.17E-01	2.608011946875048448e-01	2.089061853496857468e-01	9.636199363008449703e-01	-1.28E-01	1.949800440295821780e+00	-3.51E-02
5.31E-01	4.87E-01	5.31E-01	6.16E-01	2.610807243709855618e-01	2.094910744001991232e-01	9.637550295205703499e-01	-1.28E-01	1.949935533515547048e+00	-3.44E-02
5.32E-01	4.87E-01	5.32E-01	6.16E-01	2.613602540544662789e-01	2.103070839081929988e-01	9.638901227402957295e-01	-1.28E-01	1.950070626735272317e+00	-3.38E-02
5.32E-01	4.86E-01	5.32E-01	6.16E-01	2.616397837379469959e-01	2.113497073505867518e-01	9.640252159600209980e-01	-1.28E-01	1.950205719954997807e+00	-3.31E-02
5.32E-01	4.86E-01	5.32E-01	6.15E-01	2.619193134214277130e-01	2.126137614278413579e-01	9.641603091797463776e-01	-1.28E-01	1.950340813174723076e+00	-3.24E-02
5.32E-01	4.86E-01	5.32E-01	6.15E-01	2.621988431049084300e-01	2.140934571819699539e-01	9.642954023994717572e-01	-1.28E-01	1.950475906394448344e+00	-3.18E-02
5.32E-01	4.85E-01	5.32E-01	6.15E-01	2.624783727883891471e-01	2.157824767662844256e-01	9.644304956191970257e-01	-1.28E-01	1.950610999614173835e+00	-3.11E-02
5.32E-01	4.85E-01	5.32E-01	6.14E-01	2.627579024718698641e-01	2.176740534981214115e-01	9.645655888389224053e-01	-1.28E-01	1.950746092833899104e+00	-3.04E-02
5.32E-01	4.84E-01	5.32E-01	6.14E-01	2.630374321553505812e-01	2.197610529287140901e-01	9.647006820586477849e-01	-1.28E-01	1.950881186053624372e+00	-2.98E-02
5.33E-01	4.84E-01	5.33E-01	6.14E-01	2.633169618388312982e-01	2.220360528659875154e-01	9.648357752783730534e-01	-1.28E-01	1.951016279273349863e+00	-2.91E-02
5.33E-01	4.84E-01	5.33E-01	6.13E-01	2.635964915223119598e-01	2.244914205605929858e-01	9.649708684980984330e-01	-1.29E-01	1.951151372493075131e+00	-2.84E-02
5.33E-01	4.83E-01	5.33E-01	6.13E-01	2.638760212057926768e-01	2.271193855854596599e-01	9.651059617178237016e-01	-1.29E-01	1.951286465712800400e+00	-2.78E-02
5.33E-01	4.83E-01	5.33E-01	6.13E-01	2.641555508892733939e-01	2.299121072782349950e-01	9.652410549375490811e-01	-1.29E-01	1.951421558932525668e+00	-2.71E-02
5.33E-01	4.83E-01	5.33E-01	6.12E-01	2.644350805727541109e-01	2.328617359513379115e-01	9.653761481572744607e-01	-1.29E-01	1.951556652152251159e+00	-2.64E-02
5.33E-01	4.82E-01	5.33E-01	6.12E-01	2.647146102562348280e-01	2.359604673878608894e-01	9.655112413769997293e-01	-1.29E-01	1.951691745371976427e+00	-2.58E-02
5.33E-01	4.82E-01	5.33E-01	6.12E-01	2.649941399397155450e-01	2.392005904202260391e-01	9.656463345967251088e-01	-1.29E-01	1.951826838591701696e+00	-2.51E-02
5.33E-01	4.81E-01	5.33E-01	6.11E-01	2.652736696231962621e-01	2.425745276245601378e-01	9.657814278164504884e-01	-1.29E-01	1.951961931811427187e+00	-2.44E-02
5.34E-01	4.81E-01	5.34E-01	6.11E-01	2.655531993066769791e-01	2.460748693539737131e-01	9.659165210361757570e-01	-1.29E-01	1.952097025031152455e+00	-2.38E-02
5.34E-01	4.81E-01	5.34E-01	6.11E-01	2.658327289901576962e-01	2.496944014785627552e-01	9.660516142559011366e-01	-1.29E-01	1.952232118250877724e+00	-2.31E-02
5.34E-01	4.80E-01	5.34E-01	6.11E-01	2.661122586736384132e-01	2.534261273022446193e-01	9.661867074756265161e-01	-1.29E-01	1.952367211470603214e+00	-2.24E-02
5.34E-01	4.80E-01	5.34E-01	6.10E-01	2.663917883571191303e-01	2.572632841911159929e-01	9.663218006953517847e-01	-1.29E-01	1.952502304690328483e+00	-2.18E-02
5.34E-01	4.80E-01	5.34E-01	6.10E-01	2.666713180405998473e-01	2.611993554808768603e-01	9.664568939150771643e-01	-1.29E-01	1.952637397910053751e+00	-2.11E-02
5.34E-01	4.79E-01	5.34E-01	6.10E-01	2.669508477240805644e-01	2.652280782377720025e-01	9.665919871348024328e-01	-1.29E-01	1.952772491129779242e+00	-2.04E-02
5.34E-01	4.79E-01	5.34E-01	6.09E-01	2.672303774075612259e-01	2.693434474346722007e-01	9.667270803545278124e-01	-1.29E-01	1.952907584349504511e+00	-1.97E-02
5.35E-01	4.79E-01	5.35E-01	6.09E-01	2.675099070910419430e-01	2.735397170763155250e-01	9.668621735742531920e-01	-1.29E-01	1.953042677569229779e+00	-1.91E-02
5.35E-01	4.78E-01	5.35E-01	6.09E-01	2.677894367745226600e-01	2.778113987702976462e-01	9.669972667939784605e-01	-1.29E-01	1.953177770788955270e+00	-1.84E-02
5.35E-01	4.78E-01	5.35E-01	6.08E-01	2.680689664580033771e-01	2.821532581968693720e-01	9.671323600137038401e-01	-1.29E-01	1.953312864008680538e+00	-1.77E-02
5.35E-01	4.78E-01	5.35E-01	6.08E-01	2.683484961414840941e-01	2.865603098840966423e-01	9.672674532334292197e-01	-1.29E-01	1.953447957228405807e+00	-1.70E-02
5.35E-01	4.77E-01	5.35E-01	6.08E-01	2.686280258249648112e-01	2.910278106478573212e-01	9.674025464531544882e-01	-1.29E-01	1.953583050448131297e+00	-1.64E-02
5.35E-01	4.77E-01	5.35E-01	6.07E-01	2.689075555084455282e-01	2.955512520102777652e-01	9.675376396728798678e-01	-1.29E-01	1.953718143667856566e+00	-1.57E-02
5.35E-01	4.77E-01	5.35E-01	6.07E-01	2.691870851919262453e-01	3.001263518667540153e-01	9.676727328926052474e-01	-1.29E-01	1.953853236887581835e+00	-1.50E-02
5.36E-01	4.76E-01	5.36E-01	6.07E-01	2.694666148754069623e-01	3.047490456313687868e-01	9.678078261123305159e-01	-1.29E-01	1.953988330107307325e+00	-1.43E-02
5.36E-01	4.76E-01	5.36E-01	6.07E-01	2.697461445588876794e-01	3.094154770539713772e-01	9.679429193320558955e-01	-1.29E-01	1.954123423327032594e+00	-1.37E-02
5.36E-01	4.76E-01	5.36E-01	6.06E-01	2.700256742423683964e-01	3.141219888693230766e-01	9.680780125517811641e-01	-1.29E-01	1.954258516546757862e+00	-1.30E-02
5.36E-01	4.75E-01	5.36E-01	6.06E-01	2.703052039258491135e-01	3.188651134097458262e-01	9.682131057715065436e-01	-1.29E-01	1.954393609766483131e+00	-1.23E-02
5.36E-01	4.75E-01	5.36E-01	6.06E-01	2.705847336093297750e-01	3.236415632874467541e-01	9.683481989912319232e-01	-1.29E-01	1.954528702986208621e+00	-1.16E-02
5.36E-01	4.75E-01	5.36E-01	6.05E-01	2.708642632928104921e-01	3.284482222307817945e-01	9.684832922109571918e-01	-1.29E-01	1.954663796205933890e+00	-1.10E-02
5.36E-01	4.74E-01	5.36E-01	6.05E-01	2.711437929762912091e-01	3.332821361400815641e-01	9.686183854306825713e-01	-1.29E-01	1.954798889425659159e+00	-1.03E-02
5.36E-01	4.74E-01	5.36E-01	6.05E-01	2.714233226597719262e-01	3.381405044128247828e-01	9.687534786504079509e-01	-1.29E-01	1.954933982645384649e+00	-9.61E-03
5.37E-01	4.73E-01	5.37E-01	6.05E-01	2.717028523432526432e-01	3.430206715746469404e-01	9.688885718701332195e-01	-1.30E-01	1.955069075865109918e+00	-8.93E-03
5.37E-01	4.73E-01	5.37E-01	6.04E-01	2.719823820267333603e-01	3.479201192416486732e-01	9.690236650898585991e-01	-1.30E-01	1.955204169084835186e+00	-8.26E-03
5.37E-01	4.73E-01	5.37E-01	6.04E-01	2.722619117102140773e-01	3.528364584303940177e-01	9.691587583095839786e-01	-1.30E-01	1.955339262304560677e+00	-7.58E-03
5.37E-01	4.73E-01	5.37E-01	6.04E-01	2.725414413936947944e-01	3.577674222245254554e-01	9.692938515293092472e-01	-1.30E-01	1.955474355524285945e+00	-6.90E-03
5.37E-01	4.72E-01	5.37E-01	6.03E-01	2.728209710771755114e-01	3.627108588010179435e-01	9.694289447490346268e-01	-1.30E-01	1.955609448744011214e+00	-6.22E-03
5.37E-01	4.72E-01	5.37E-01	6.03E-01	2.731005007606562285e-01	3.676647248143116165e-01	9.695640379687598953e-01	-1.30E-01	1.955744541963736705e+00	-5.54E-03
5.37E-01	4.72E-01	5.37E-01	6.03E-01	2.733800304441369455e-01	3.726270791328393228e-01	9.696991311884852749e-01	-1.30E-01	1.955879635183461973e+00	-4.86E-03
5.38E-01	4.71E-01	5.38E-01	6.03E-01	2.736595601276176626e-01	3.775960769196370359e-01	9.698342244082106545e-01	-1.30E-01	1.956014728403187242e+00	-4.18E-03
5.38E-01	4.71E-01	5.38E-01	6.02E-01	2.739390898110983796e-01	3.825699640465581863e-01	9.699693176279359230e-01	-1.30E-01	1.956149821622912732e+00	-3.50E-03
5.38E-01	4.71E-01	5.38E-01	6.02E-01	2.742186194945790412e-01	3.875470718300803585e-01	9.701044108476613026e-01	-1.30E-01	1.956284914842638001e+00	-2.82E-03
5.38E-01	4.70E-01	5.38E-01	6.02E-01	2.744981491780597582e-01	3.925258120755882874e-01	9.702395040673866822e-01	-1.30E-01	1.956420008062363269e+00	-2.14E-03
5.38E-01	4.70E-01	5.38E-01	6.01E-01	2.747776788615404753e-01	3.975046724164076895e-01	9.703745972871119507e-01	-1.30E-01	1.956555101282088760e+00	-1.46E-03
5.38E-01	4.70E-01	5.38E-01	6.01E-01	2.750572085450211923e-01	4.024822119334158232e-01	9.705096905068373303e-01	-1.30E-01	1.956690194501814029e+00	-7.75E-04
5.38E-01	4.69E-01	5.38E-01	6.01E-01	2.753367382285019094e-01	4.074570570410103176e-01	9.706447837265627099e-01	-1.30E-01	1.956825287721539297e+00	-9.31E-05
5.38E-01	4.69E-01	5.38E-01	6.01E-01	2.756162679119826264e-01	4.124278976252691020e-01	9.707798769462879784e-01	-1.30E-01	1.956960380941264788e+00	5.894562353976535475e-04
5.39E-01	4.69E-01	5.39E-01	6.00E-01	2.758957975954633435e-01	4.173934834203808508e-01	9.709149701660133580e-01	-1.30E-01	1.957095474160990056e+00	1.272322721654660935e-03
5.39E-01	4.68E-01	5.39E-01	6.00E-01	2.761753272789440605e-01	4.223526206097706903e-01	9.710500633857386266e-01	-1.30E-01	1.957230567380715325e+00	1.955524551473477278e-03
5.39E-01	4.68E-01	5.39E-01	6.00E-01	2.764548569624247776e-01	4.273041686387836768e-01	9.711851566054640061e-01	-1.30E-01	1.957365660600440593e+00	2.639060815870652218e-03
5.39E-01	4.68E-01	5.39E-01	6.00E-01	2.767343866459054946e-01	4.322470372263028660e-01	9.713202498251893857e-01	-1.30E-01	1.957500753820166084e+00	3.322930611099748910e-03
5.39E-01	4.67E-01	5.39E-01	5.99E-01	2.770139163293862117e-01	4.371801835631891620e-01	9.714553430449146543e-01	-1.30E-01	1.957635847039891352e+00	4.007133038592091724e-03
5.39E-01	4.67E-01	5.39E-01	5.99E-01	2.772934460128669287e-01	4.421026096860085630e-01	9.715904362646400338e-01	-1.30E-01	1.957770940259616621e+00	4.691667204897085469e-03
5.39E-01	4.67E-01	5.39E-01	5.99E-01	2.775729756963475903e-01	4.470133600151079412e-01	9.717255294843654134e-01	-1.30E-01	1.957906033479342112e+00	5.376532221623897025e-03
5.40E-01	4.66E-01	5.40E-01	5.99E-01	2.778525053798283073e-01	4.519115190466179710e-01	9.718606227040906820e-01	-1.30E-01	1.958041126699067380e+00	6.061727205383539430e-03
5.40E-01	4.66E-01	5.40E-01	5.98E-01	2.781320350633090244e-01	4.567962091886293430e-01	9.719957159238160616e-01	-1.30E-01	1.958176219918792649e+00	6.747251277731829838e-03
5.40E-01	4.66E-01	5.40E-01	5.98E-01	2.784115647467897414e-01	4.616665887322425887e-01	9.721308091435414411e-01	-1.30E-01	1.958311313138518139e+00	7.433103565112596407e-03
5.40E-01	4.65E-01	5.40E-01	5.98E-01	2.786910944302704585e-01	4.665218499488242854e-01	9.722659023632667097e-01	-1.30E-01	1.958446406358243408e+00	8.119283198801710913e-03
5.40E-01	4.65E-01	5.40E-01	5.97E-01	2.789706241137511755e-01	4.713612173052794674e-01	9.724009955829920893e-01	-1.30E-01	1.958581499577968676e+00	8.805789314851767552e-03
5.40E-01	4.65E-01	5.40E-01	5.97E-01	2.792501537972318926e-01	4.761839457896672734e-01	9.725360888027173578e-01	-1.30E-01	1.958716592797694167e+00	9.492621054037283027e-03
5.40E-01	4.65E-01	5.40E-01	5.97E-01	2.795296834807126096e-01	4.809893193399837896e-01	9.726711820224427374e-01	-1.30E-01	1.958851686017419436e+00	1.017977756180058618e-02
5.41E-01	4.64E-01	5.41E-01	5.97E-01	2.798092131641933267e-01	4.857766493693794763e-01	9.728062752421681170e-01	-1.31E-01	1.958986779237144704e+00	1.086725798819830613e-02
5.41E-01	4.64E-01	5.41E-01	5.96E-01	2.800887428476740437e-01	4.905452733814932298e-01	9.729413684618933855e-01	-1.31E-01	1.959121872456870195e+00	1.155506148784816479e-02
5.41E-01	4.64E-01	5.41E-01	5.96E-01	2.803682725311547608e-01	4.952945536700514850e-01	9.730764616816187651e-01	-1.31E-01	1.959256965676595463e+00	1.224318721987702023e-02
5.41E-01	4.63E-01	5.41E-01	5.96E-01	2.806478022146354778e-01	5.000238760972216534e-01	9.732115549013441447e-01	-1.31E-01	1.959392058896320732e+00	1.293163434786864623e-02
5.41E-01	4.63E-01	5.41E-01	5.96E-01	2.809273318981161949e-01	5.047326489455780107e-01	9.733466481210694132e-01	-1.31E-01	1.959527152116046222e+00	1.362040203981278175e-02
5.41E-01	4.63E-01	5.41E-01	5.95E-01	2.812068615815968564e-01	5.094203018388976378e-01	9.734817413407947928e-01	-1.31E-01	1.959662245335771491e+00	1.430948946805401904e-02
5.41E-01	4.62E-01	5.41E-01	5.95E-01	2.814863912650775735e-01	5.140862847273295344e-01	9.736168345605201724e-01	-1.31E-01	1.959797338555496760e+00	1.458001678876376730e-02
5.41E-01	4.62E-01	5.41E-01	5.95E-01	2.817659209485582905e-01	5.187300669327359337e-01	9.737519277802454409e-01	-1.31E-01	1.959932431775222250e+00	1.485086220332599433e-02
5.42E-01	4.62E-01	5.42E-01	5.95E-01	2.820454506320390076e-01	5.233511362503495690e-01	9.738870209999708205e-01	-1.31E-01	1.960067524994947519e+00	1.512202489685244081e-02
5.42E-01	4.62E-01	5.42E-01	5.94E-01	2.823249803155197246e-01	5.279489981031025847e-01	9.740221142196962001e-01	-1.31E-01	1.960202618214672787e+00	1.539350405861304033e-02
5.42E-01	4.61E-01	5.42E-01	5.94E-01	2.826045099990004417e-01	5.325231747452480180e-01	9.741572074394214686e-01	-1.31E-01	1.960337711434398056e+00	1.566529888198754314e-02
5.42E-01	4.61E-01	5.42E-01	5.94E-01	2.828840396824811587e-01	5.370732045121242582e-01	9.742923006591468482e-01	-1.31E-01	1.960472804654123546e+00	1.593740856441893880e-02
5.42E-01	4.61E-01	5.42E-01	5.94E-01	2.831635693659618758e-01	5.415986411131245015e-01	9.744273938788721168e-01	-1.31E-01	1.960607897873848815e+00	1.620983230736536621e-02
5.42E-01	4.60E-01	5.42E-01	5.93E-01	2.834430990494425928e-01	5.460990529651241765e-01	9.745624870985974963e-01	-1.31E-01	1.960742991093574084e+00	1.648256931625463259e-02
5.42E-01	4.60E-01	5.42E-01	5.93E-01	2.837226287329233099e-01	5.505740225638131591e-01	9.746975803183228759e-01	-1.31E-01	1.960878084313299574e+00	1.675561880043811153e-02
5.43E-01	4.60E-01	5.43E-01	5.93E-01	2.840021584164040269e-01	5.550231458905505733e-01	9.748326735380481445e-01	-1.31E-01	1.961013177533024843e+00	1.702897997314562623e-02
5.43E-01	4.60E-01	5.43E-01	5.93E-01	2.842816880998847440e-01	5.594460318525114051e-01	9.749677667577735241e-01	-1.31E-01	1.961148270752750111e+00	1.730265205144026694e-02
5.43E-01	4.59E-01	5.43E-01	5.92E-01	2.845612177833654055e-01	5.638423017540616922e-01	9.751028599774989036e-01	-1.31E-01	1.961283363972475602e+00	1.757663425617395775e-02
5.43E-01	4.59E-01	5.43E-01	5.92E-01	2.848407474668461226e-01	5.682115887974096280e-01	9.752379531972241722e-01	-1.31E-01	1.961418457192200870e+00	1.785092581194441461e-02
5.43E-01	4.59E-01	5.43E-01	5.92E-01	2.851202771503268396e-01	5.725535376107430130e-01	9.753730464169495518e-01	-1.31E-01	1.961553550411926139e+00	1.812552594705084397e-02
5.43E-01	4.58E-01	5.43E-01	5.92E-01	2.853998068338075567e-01	5.768678038021619603e-01	9.755081396366749313e-01	-1.31E-01	1.961688643631651630e+00	1.840043389345191044e-02
5.43E-01	4.58E-01	5.43E-01	5.91E-01	2.856793365172882737e-01	5.811540535378083572e-01	9.756432328564001999e-01	-1.31E-01	1.961823736851376898e+00	1.867564888672240686e-02
5.43E-01	4.58E-01	5.43E-01	5.91E-01	2.859588662007689908e-01	5.854119631427655568e-01	9.757783260761255795e-01	-1.31E-01	1.961958830071102167e+00	1.895117016601246748e-02
5.44E-01	4.58E-01	5.44E-01	5.91E-01	2.862383958842497078e-01	5.896412187233124325e-01	9.759134192958508480e-01	-1.31E-01	1.962093923290827657e+00	1.922699697400507071e-02
5.44E-01	4.57E-01	5.44E-01	5.91E-01	2.865179255677304249e-01	5.938415158092668067e-01	9.760485125155762276e-01	-1.31E-01	1.962229016510552926e+00	1.950312855687592536e-02
5.44E-01	4.57E-01	5.44E-01	5.90E-01	2.867974552512111419e-01	5.980125590152227666e-01	9.761836057353016072e-01	-1.31E-01	1.962364109730278194e+00	1.977956416425247221e-02
5.44E-01	4.57E-01	5.44E-01	5.90E-01	2.870769849346918590e-01	6.021540617195422218e-01	9.763186989550268757e-01	-1.31E-01	1.962499202950003685e+00	2.005630304917392984e-02
5.44E-01	4.56E-01	5.44E-01	5.90E-01	2.873565146181725760e-01	6.062657457600593158e-01	9.764537921747522553e-01	-1.31E-01	1.962634296169728954e+00	2.033334446805184700e-02
5.44E-01	4.56E-01	5.44E-01	5.90E-01	2.876360443016532931e-01	6.103473411455246911e-01	9.765888853944776349e-01	-1.31E-01	1.962769389389454222e+00	2.061068768063065854e-02
5.44E-01	4.56E-01	5.44E-01	5.89E-01	2.879155739851340101e-01	6.143985857818582419e-01	9.767239786142029034e-01	-1.31E-01	1.962904482609179713e+00	2.088833194994929240e-02
5.45E-01	4.56E-01	5.45E-01	5.89E-01	2.881951036686146717e-01	6.184192252123377198e-01	9.768590718339282830e-01	-1.32E-01	1.963039575828904981e+00	2.116627654230297459e-02
5.45E-01	4.55E-01	5.45E-01	5.89E-01	2.884746333520953887e-01	6.224090123709629108e-01	9.769941650536536626e-01	-1.32E-01	1.963174669048630250e+00	2.144452072720488822e-02
5.45E-01	4.55E-01	5.45E-01	5.89E-01	2.887541630355761058e-01	6.263677073481721536e-01	9.771292582733789311e-01	-1.32E-01	1.963309762268355518e+00	2.172306377734930724e-02
5.45E-01	4.55E-01	5.45E-01	5.89E-01	2.890336927190568228e-01	6.302950771682745978e-01	9.772643514931043107e-01	-1.32E-01	1.963444855488081009e+00	2.200190496857432759e-02
5.45E-01	4.55E-01	5.45E-01	5.88E-01	2.893132224025375399e-01	6.341908955778742252e-01	9.773994447128295793e-01	-1.32E-01	1.963579948707806277e+00	2.228104357982570172e-02
5.45E-01	4.54E-01	5.45E-01	5.88E-01	2.895927520860182569e-01	6.380549428447024329e-01	9.775345379325549589e-01	-1.32E-01	1.963715041927531546e+00	2.256047889312006935e-02
5.45E-01	4.54E-01	5.45E-01	5.88E-01	2.898722817694989740e-01	6.418870055662663221e-01	9.776696311522803384e-01	-1.32E-01	1.963850135147257037e+00	2.284021019350999937e-02
5.46E-01	4.54E-01	5.46E-01	5.88E-01	2.901518114529796910e-01	6.456868764877438105e-01	9.778047243720056070e-01	-1.32E-01	1.963985228366982305e+00	2.312023676904820940e-02
5.46E-01	4.53E-01	5.46E-01	5.87E-01	2.904313411364604081e-01	6.494543543286516174e-01	9.779398175917309866e-01	-1.32E-01	1.964120321586707574e+00	2.340055791075281583e-02
5.46E-01	4.53E-01	5.46E-01	5.87E-01	2.907108708199411251e-01	6.531892436177567651e-01	9.780749108114563661e-01	-1.32E-01	1.964255414806433064e+00	2.368117291257290646e-02
5.46E-01	4.53E-01	5.46E-01	5.87E-01	2.909904005034218422e-01	6.568913545358218142e-01	9.782100040311816347e-01	-1.32E-01	1.964390508026158333e+00	2.396208107135448101e-02
5.46E-01	4.53E-01	5.46E-01	5.87E-01	2.912699301869025592e-01	6.605605027657267536e-01	9.783450972509070143e-01	-1.32E-01	1.964525601245883601e+00	2.424328168680668638e-02
5.46E-01	4.52E-01	5.46E-01	5.86E-01	2.915494598703832207e-01	6.641965093495750816e-01	9.784801904706323938e-01	-1.32E-01	1.964660694465609092e+00	2.452477406146857941e-02
5.46E-01	4.52E-01	5.46E-01	5.86E-01	2.918289895538639378e-01	6.677992005524139296e-01	9.786152836903576624e-01	-1.32E-01	1.964795787685334361e+00	2.480655750067625037e-02
5.46E-01	4.52E-01	5.46E-01	5.86E-01	2.921085192373446549e-01	6.713684077322086274e-01	9.787503769100830420e-01	-1.32E-01	1.964930880905059629e+00	2.508863131253030038e-02
5.47E-01	4.52E-01	5.47E-01	5.86E-01	2.923880489208253719e-01	6.749039672157344238e-01	9.788854701298083105e-01	-1.32E-01	1.965065974124785120e+00	2.537099480786376288e-02
5.47E-01	4.51E-01	5.47E-01	5.86E-01	2.926675786043060890e-01	6.784057201800822723e-01	9.790205633495336901e-01	-1.32E-01	1.965201067344510388e+00	2.565364730021040679e-02
5.47E-01	4.51E-01	5.47E-01	5.85E-01	2.929471082877868060e-01	6.818735125394627117e-01	9.791556565692590697e-01	-1.32E-01	1.965336160564235657e+00	2.593658810577315066e-02
5.47E-01	4.51E-01	5.47E-01	5.85E-01	2.932266379712675231e-01	6.853071948370699218e-01	9.792907497889843382e-01	-1.32E-01	1.965471253783961147e+00	2.621981654339352111e-02
5.47E-01	4.51E-01	5.47E-01	5.85E-01	2.935061676547482401e-01	6.887066221416667799e-01	9.794258430087097178e-01	-1.32E-01	1.965606347003686416e+00	2.650333193452043823e-02
5.47E-01	4.50E-01	5.47E-01	5.85E-01	2.937856973382289572e-01	6.920716539487545838e-01	9.795609362284350974e-01	-1.32E-01	1.965741440223411685e+00	2.678713360318071834e-02
5.47E-01	4.50E-01	5.47E-01	5.84E-01	2.940652270217096742e-01	6.954021540859759432e-01	9.796960294481603659e-01	-1.32E-01	1.965876533443137175e+00	2.707122087594839369e-02
5.48E-01	4.50E-01	5.48E-01	5.84E-01	2.943447567051903913e-01	6.986979906226312709e-01	9.798311226678857455e-01	-1.32E-01	1.966011626662862444e+00	2.735559308191571823e-02
5.48E-01	4.50E-01	5.48E-01	5.84E-01	2.946242863886711083e-01	7.019590357830177707e-01	9.799662158876111251e-01	-1.32E-01	1.966146719882587712e+00	2.764024955266389250e-02
5.48E-01	4.49E-01	5.48E-01	5.84E-01	2.949038160721518254e-01	7.051851658634635811e-01	9.801013091073363936e-01	-1.32E-01	1.966281813102312981e+00	2.792518962223392368e-02
5.48E-01	4.49E-01	5.48E-01	5.84E-01	2.951833457556324869e-01	7.083762611528300335e-01	9.802364023270617732e-01	-1.32E-01	1.966416906322038471e+00	2.821041262709901923e-02
5.48E-01	4.49E-01	5.48E-01	5.83E-01	2.954628754391132039e-01	7.115322058563172680e-01	9.803714955467870418e-01	-1.32E-01	1.966551999541763740e+00	2.849591790613534986e-02
5.48E-01	4.49E-01	5.48E-01	5.83E-01	2.957424051225939210e-01	7.146528880224217728e-01	9.805065887665124214e-01	-1.32E-01	1.966687092761489009e+00	2.878170480059532091e-02
5.48E-01	4.48E-01	5.48E-01	5.83E-01	2.960219348060746380e-01	7.177381994728537773e-01	9.806416819862378009e-01	-1.32E-01	1.966822185981214499e+00	2.906777265407942817e-02
5.48E-01	4.48E-01	5.48E-01	5.83E-01	2.963014644895553551e-01	7.207880357353265710e-01	9.807767752059630695e-01	-1.33E-01	1.966957279200939768e+00	2.935412081250950850e-02
5.49E-01	4.48E-01	5.49E-01	5.82E-01	2.965809941730360721e-01	7.238022959790102462e-01	9.809118684256884491e-01	-1.33E-01	1.967092372420665036e+00	2.964074862410205624e-02
5.49E-01	4.48E-01	5.49E-01	5.82E-01	2.968605238565167892e-01	7.267808829525690406e-01	9.810469616454138286e-01	-1.33E-01	1.967227465640390527e+00	2.992765543934147732e-02
5.49E-01	4.47E-01	5.49E-01	5.82E-01	2.971400535399975062e-01	7.297237029246319562e-01	9.811820548651390972e-01	-1.33E-01	1.967362558860115795e+00	3.021484061095431120e-02
5.49E-01	4.47E-01	5.49E-01	5.82E-01	2.974195832234782233e-01	7.326306656265930695e-01	9.813171480848644768e-01	-1.33E-01	1.967497652079841064e+00	3.050230349388357784e-02
5.49E-01	4.47E-01	5.49E-01	5.82E-01	2.976991129069589403e-01	7.355016841976028674e-01	9.814522413045898563e-01	-1.33E-01	1.967632745299566555e+00	3.079004344526272557e-02
5.49E-01	4.47E-01	5.49E-01	5.81E-01	2.979786425904396574e-01	7.383366751316940979e-01	9.815873345243151249e-01	-1.33E-01	1.967767838519291823e+00	3.107805982439136236e-02
5.49E-01	4.46E-01	5.49E-01	5.81E-01	2.982581722739203745e-01	7.411355582268724929e-01	9.817224277440405045e-01	-1.33E-01	1.967902931739017092e+00	3.136635199270991492e-02
5.50E-01	4.46E-01	5.50E-01	5.81E-01	2.985377019574010360e-01	7.438982565361554888e-01	9.818575209637657730e-01	-1.33E-01	1.968038024958742582e+00	3.165491931377534263e-02
5.50E-01	4.46E-01	5.50E-01	5.81E-01	2.988172316408817530e-01	7.466246963203977405e-01	9.819926141834911526e-01	-1.33E-01	1.968173118178467851e+00	3.194376115323711157e-02
5.50E-01	4.46E-01	5.50E-01	5.80E-01	2.990967613243624701e-01	7.493148070028647911e-01	9.821277074032165322e-01	-1.33E-01	1.968308211398193119e+00	3.223287687881297436e-02
5.50E-01	4.45E-01	5.50E-01	5.80E-01	2.993762910078431871e-01	7.519685211254533153e-01	9.822628006229418007e-01	-1.33E-01	1.968443304617918610e+00	3.252226586026589483e-02
5.50E-01	4.45E-01	5.50E-01	5.80E-01	2.996558206913239042e-01	7.545857743064908751e-01	9.823978938426671803e-01	-1.33E-01	1.968578397837643879e+00	3.281192746938024762e-02
5.50E-01	4.45E-01	5.50E-01	5.80E-01	2.999353503748046212e-01	7.571665052000235985e-01	9.825329870623925599e-01	-1.33E-01	1.968713491057369147e+00	3.310186107993957211e-02
5.50E-01	4.45E-01	5.50E-01	5.80E-01	3.002148800582853383e-01	7.597106554565534742e-01	9.826680802821178284e-01	-1.33E-01	1.968848584277094638e+00	3.339206606770346586e-02
5.51E-01	4.44E-01	5.51E-01	5.79E-01	3.004944097417660553e-01	7.622181696851242361e-01	9.828031735018432080e-01	-1.33E-01	1.968983677496819906e+00	3.368254181038563694e-02
5.51E-01	4.44E-01	5.51E-01	5.79E-01	3.007739394252467724e-01	7.646889954167244152e-01	9.829382667215685876e-01	-1.33E-01	1.969118770716545175e+00	3.397328768763147044e-02
5.51E-01	4.44E-01	5.51E-01	5.79E-01	3.010534691087274894e-01	7.671230830689267366e-01	9.830733599412938561e-01	-1.33E-01	1.969253863936270665e+00	3.426430308099646244e-02
5.51E-01	4.44E-01	5.51E-01	5.79E-01	3.013329987922082065e-01	7.695203859117203393e-01	9.832084531610192357e-01	-1.33E-01	1.969388957155995934e+00	3.455558737392493834e-02
5.51E-01	4.43E-01	5.51E-01	5.79E-01	3.016125284756889235e-01	7.718808600344650994e-01	9.833435463807445043e-01	-1.33E-01	1.969524050375721202e+00	3.484713995172860485e-02
5.51E-01	4.43E-01	5.51E-01	5.78E-01	3.018920581591696406e-01	7.742044643139427418e-01	9.834786396004698839e-01	-1.33E-01	1.969659143595446471e+00	3.513896020156583727e-02
5.51E-01	4.43E-01	5.51E-01	5.78E-01	3.021715878426503021e-01	7.764911603834387943e-01	9.836137328201952634e-01	-1.33E-01	1.969794236815171962e+00	3.543104751242120293e-02
5.51E-01	4.43E-01	5.51E-01	5.78E-01	3.024511175261310192e-01	7.787409126028028705e-01	9.837488260399205320e-01	-1.33E-01	1.969929330034897230e+00	3.572340127508480401e-02
5.52E-01	4.42E-01	5.52E-01	5.78E-01	3.027306472096117362e-01	7.809536880294695171e-01	9.838839192596459116e-01	-1.33E-01	1.970064423254622499e+00	3.601602088213264746e-02
5.52E-01	4.42E-01	5.52E-01	5.78E-01	3.030101768930924533e-01	7.831294563903679062e-01	9.840190124793712911e-01	-1.33E-01	1.970199516474347989e+00	3.630890572790682752e-02
5.52E-01	4.42E-01	5.52E-01	5.77E-01	3.032897065765731703e-01	7.852681900546922833e-01	9.841541056990965597e-01	-1.33E-01	1.970334609694073258e+00	3.660205520849554167e-02
5.52E-01	4.42E-01	5.52E-01	5.77E-01	3.035692362600538874e-01	7.873698640075224020e-01	9.842891989188219393e-01	-1.33E-01	1.970469702913798526e+00	3.689546872171470260e-02
5.52E-01	4.42E-01	5.52E-01	5.77E-01	3.038487659435346044e-01	7.894344558241958021e-01	9.844242921385473188e-01	-1.33E-01	1.970604796133524017e+00	3.718914566708846764e-02
5.52E-01	4.41E-01	5.52E-01	5.77E-01	3.041282956270153215e-01	7.914619456454657920e-01	9.845593853582725874e-01	-1.33E-01	1.970739889353249286e+00	3.748308544583051072e-02
5.52E-01	4.41E-01	5.52E-01	5.76E-01	3.044078253104960385e-01	7.934523161533602043e-01	9.846944785779979670e-01	-1.34E-01	1.970874982572974554e+00	3.777728746082577999e-02
5.53E-01	4.41E-01	5.53E-01	5.76E-01	3.046873549939767556e-01	7.954055525477481403e-01	9.848295717977232355e-01	-1.34E-01	1.971010075792700045e+00	3.807175111661227629e-02
5.53E-01	4.41E-01	5.53E-01	5.76E-01	3.049668846774574726e-01	7.973216425235514215e-01	9.849646650174486151e-01	-1.34E-01	1.971145169012425313e+00	3.836647581936353940e-02
5.53E-01	4.40E-01	5.53E-01	5.76E-01	3.052464143609381897e-01	7.992005762486034115e-01	9.850997582371739947e-01	-1.34E-01	1.971280262232150582e+00	3.866146097687053751e-02
5.53E-01	4.40E-01	5.53E-01	5.76E-01	3.055259440444188512e-01	8.010423463421043611e-01	9.852348514568992632e-01	-1.34E-01	1.971415355451876072e+00	3.895670599852422977e-02
5.53E-01	4.40E-01	5.53E-01	5.75E-01	3.058054737278995683e-01	8.028469478536569559e-01	9.853699446766246428e-01	-1.34E-01	1.971550448671601341e+00	3.925221029529889910e-02
5.53E-01	4.40E-01	5.53E-01	5.75E-01	3.060850034113802853e-01	8.046143782428663016e-01	9.855050378963500224e-01	-1.34E-01	1.971685541891326610e+00	3.954797327973504778e-02
5.53E-01	4.40E-01	5.53E-01	5.75E-01	3.063645330948610024e-01	8.063446373594591599e-01	9.856401311160752909e-01	-1.34E-01	1.971820635111052100e+00	3.984399436592266086e-02
5.53E-01	4.39E-01	5.53E-01	5.75E-01	3.066440627783417194e-01	8.080377274239255447e-01	9.857752243358006705e-01	-1.34E-01	1.971955728330777369e+00	4.014027296948483731e-02
5.54E-01	4.39E-01	5.54E-01	5.75E-01	3.069235924618224365e-01	8.096936530086451533e-01	9.859103175555260501e-01	-1.34E-01	1.972090821550502637e+00	4.043680850756196238e-02
5.54E-01	4.39E-01	5.54E-01	5.74E-01	3.072031221453031535e-01	8.113124210194753161e-01	9.860454107752513186e-01	-1.34E-01	1.972225914770228128e+00	4.073360039879534572e-02
5.54E-01	4.39E-01	5.54E-01	5.74E-01	3.074826518287838706e-01	8.128940406777943606e-01	9.861805039949766982e-01	-1.34E-01	1.972361007989953396e+00	4.103064806331165743e-02
5.54E-01	4.38E-01	5.54E-01	5.74E-01	3.077621815122645876e-01	8.144385235029841796e-01	9.863155972147019668e-01	-1.34E-01	1.972496101209678665e+00	4.132795092270830084e-02
5.54E-01	4.38E-01	5.54E-01	5.74E-01	3.080417111957453047e-01	8.159458832953051521e-01	9.864506904344273464e-01	-1.34E-01	1.972631194429403934e+00	4.162550840003688413e-02
5.54E-01	4.38E-01	5.54E-01	5.74E-01	3.083212408792260217e-01	8.174161361191861763e-01	9.865857836541527259e-01	-1.34E-01	1.972766287649129424e+00	4.192331991978921757e-02
5.54E-01	4.38E-01	5.54E-01	5.73E-01	3.086007705627067388e-01	8.188493002868850734e-01	9.867208768738779945e-01	-1.34E-01	1.972901380868854693e+00	4.222138490788255455e-02
5.55E-01	4.38E-01	5.55E-01	5.73E-01	3.088803002461874558e-01	8.202453963425213601e-01	9.868559700936033741e-01	-1.34E-01	1.973036474088579961e+00	4.251970279164436761e-02
5.55E-01	4.37E-01	5.55E-01	5.73E-01	3.091598299296681174e-01	8.216044470464475280e-01	9.869910633133287536e-01	-1.34E-01	1.973171567308305452e+00	4.281827299979877599e-02
5.55E-01	4.37E-01	5.55E-01	5.73E-01	3.094393596131488344e-01	8.229264773599707095e-01	9.871261565330540222e-01	-1.34E-01	1.973306660528030720e+00	4.311709496245240414e-02
5.55E-01	4.37E-01	5.55E-01	5.73E-01	3.097188892966295515e-01	8.242115144303814311e-01	9.872612497527794018e-01	-1.34E-01	1.973441753747755989e+00	4.341616811108054558e-02
5.55E-01	4.37E-01	5.55E-01	5.72E-01	3.099984189801102685e-01	8.254595875763200974e-01	9.873963429725047813e-01	-1.34E-01	1.973576846967481480e+00	4.371549187851302143e-02
5.55E-01	4.36E-01	5.55E-01	5.72E-01	3.102779486635909856e-01	8.266707282733993800e-01	9.875314361922300499e-01	-1.34E-01	1.973711940187206748e+00	4.401506569892160020e-02
5.55E-01	4.36E-01	5.55E-01	5.72E-01	3.105574783470717026e-01	8.278449701401592309e-01	9.876665294119554295e-01	-1.34E-01	1.973847033406932017e+00	4.431488900780635593e-02
5.56E-01	4.36E-01	5.56E-01	5.72E-01	3.108370080305524197e-01	8.289823489242579280e-01	9.878016226316806980e-01	-1.34E-01	1.973982126626657507e+00	4.461496124198277569e-02
5.56E-01	4.36E-01	5.56E-01	5.72E-01	3.111165377140331367e-01	8.300829024889617713e-01	9.879367158514060776e-01	-1.34E-01	1.974117219846382776e+00	4.449640281909037626e-02
5.56E-01	4.36E-01	5.56E-01	5.71E-01	3.113960673975138538e-01	8.311466707998530490e-01	9.880718090711314572e-01	-1.34E-01	1.974252313066108044e+00	4.437809219901628355e-02
5.56E-01	4.35E-01	5.56E-01	5.71E-01	3.116755970809945708e-01	8.321736959118340993e-01	9.882069022908567257e-01	-1.34E-01	1.974387406285833535e+00	4.426002882244658987e-02
5.56E-01	4.35E-01	5.56E-01	5.71E-01	3.119551267644752879e-01	8.331640219563049010e-01	9.883419955105821053e-01	-1.34E-01	1.974522499505558804e+00	4.414221213133334709e-02
5.56E-01	4.35E-01	5.56E-01	5.71E-01	3.122346564479560049e-01	8.341176951286223273e-01	9.884770887303074849e-01	-1.34E-01	1.974657592725284072e+00	4.402464156888205582e-02
5.56E-01	4.35E-01	5.56E-01	5.71E-01	3.125141861314366665e-01	8.350347636757480263e-01	9.886121819500327534e-01	-1.35E-01	1.974792685945009563e+00	4.390731657954071582e-02
5.56E-01	4.35E-01	5.56E-01	5.70E-01	3.127937158149173835e-01	8.359152778841169029e-01	9.887472751697581330e-01	-1.35E-01	1.974927779164734831e+00	4.379023660898752335e-02
5.57E-01	4.34E-01	5.57E-01	5.70E-01	3.130732454983981006e-01	8.367592900677069956e-01	9.888823683894835126e-01	-1.35E-01	1.975062872384460100e+00	4.367340110412006732e-02
5.57E-01	4.34E-01	5.57E-01	5.70E-01	3.133527751818788176e-01	8.375668545563096368e-01	9.890174616092087811e-01	-1.35E-01	1.975197965604185590e+00	4.355680951304401194e-02
5.57E-01	4.34E-01	5.57E-01	5.70E-01	3.136323048653595347e-01	8.383380276839852430e-01	9.891525548289341607e-01	-1.35E-01	1.975333058823910859e+00	4.344046128506223042e-02
5.57E-01	4.34E-01	5.57E-01	5.70E-01	3.139118345488402517e-01	8.390728677776996269e-01	9.892876480486594293e-01	-1.35E-01	1.975468152043636128e+00	4.332435587066401500e-02
5.57E-01	4.34E-01	5.57E-01	5.70E-01	3.141913642323209688e-01	8.397714351461392779e-01	9.894227412683848089e-01	-1.35E-01	1.975603245263361396e+00	4.320849272151446735e-02
5.57E-01	4.33E-01	5.57E-01	5.69E-01	3.144708939158016858e-01	8.404337920687062757e-01	9.895578344881101884e-01	-1.35E-01	1.975738338483086887e+00	4.309287129044427761e-02
5.57E-01	4.33E-01	5.57E-01	5.69E-01	3.147504235992824029e-01	8.410600027846513171e-01	9.896929277078354570e-01	-1.35E-01	1.975873431702812155e+00	4.297749103143941318e-02
5.58E-01	4.33E-01	5.58E-01	5.69E-01	3.150299532827631199e-01	8.416501334824088021e-01	9.898280209275608366e-01	-1.35E-01	1.976008524922537424e+00	4.286235139963126550e-02
5.58E-01	4.33E-01	5.58E-01	5.69E-01	3.153094829662438370e-01	8.422042522890393901e-01	9.899631141472862161e-01	-1.35E-01	1.976143618142262914e+00	4.274745185128674130e-02
5.58E-01	4.33E-01	5.58E-01	5.69E-01	3.155890126497245540e-01	8.427224292598549660e-01	9.900982073670114847e-01	-1.35E-01	1.976278711361988183e+00	4.263279184379858977e-02
5.58E-01	4.32E-01	5.58E-01	5.68E-01	3.158685423332052711e-01	8.432047363681756114e-01	9.902333005867368643e-01	-1.35E-01	1.976413804581713451e+00	4.251837083567609060e-02
5.58E-01	4.32E-01	5.58E-01	5.68E-01	3.161480720166859326e-01	8.436512474952289065e-01	9.903683938064622438e-01	-1.35E-01	1.976548897801438942e+00	4.240418828653563094e-02
5.58E-01	4.32E-01	5.58E-01	5.68E-01	3.164276017001666497e-01	8.440620384201873438e-01	9.905034870261875124e-01	-1.35E-01	1.976683991021164211e+00	4.229024365709170563e-02
5.58E-01	4.32E-01	5.58E-01	5.68E-01	3.167071313836473667e-01	8.444371868103359713e-01	9.906385802459128920e-01	-1.35E-01	1.976819084240889479e+00	4.217653640914796609e-02
5.58E-01	4.32E-01	5.58E-01	5.68E-01	3.169866610671280838e-01	8.447767722113620481e-01	9.907736734656381605e-01	-1.35E-01	1.976954177460614970e+00	4.206306600558835929e-02
5.59E-01	4.31E-01	5.59E-01	5.67E-01	3.172661907506088008e-01	8.450808760377880313e-01	9.909087666853635401e-01	-1.35E-01	1.977089270680340238e+00	4.194983191036880110e-02
5.59E-01	4.31E-01	5.59E-01	5.67E-01	3.175457204340895179e-01	8.453495815635116983e-01	9.910438599050889197e-01	-1.35E-01	1.977224363900065507e+00	4.183683358850834311e-02
5.59E-01	4.31E-01	5.59E-01	5.67E-01	3.178252501175702349e-01	8.455829739124579580e-01	9.911789531248141882e-01	-1.35E-01	1.977359457119790997e+00	4.172407050608149121e-02
5.59E-01	4.31E-01	5.59E-01	5.67E-01	3.181047798010509520e-01	8.457811400493753240e-01	9.913140463445395678e-01	-1.35E-01	1.977494550339516266e+00	4.161154213020936549e-02
5.59E-01	4.31E-01	5.59E-01	5.67E-01	3.183843094845316690e-01	8.459441687707135449e-01	9.914491395642649474e-01	-1.35E-01	1.977629643559241535e+00	4.149924792905240051e-02
5.59E-01	4.30E-01	5.59E-01	5.66E-01	3.186638391680123861e-01	8.460721506956223603e-01	9.915842327839902159e-01	-1.35E-01	1.977764736778967025e+00	4.138718737180235863e-02
5.59E-01	4.30E-01	5.59E-01	5.66E-01	3.189433688514931031e-01	8.461651782570721592e-01	9.917193260037155955e-01	-1.35E-01	1.977899829998692294e+00	4.127535992867472497e-02
5.60E-01	4.30E-01	5.60E-01	5.66E-01	3.192228985349738202e-01	8.462233456930583486e-01	9.918544192234409751e-01	-1.35E-01	1.978034923218417562e+00	4.116376507090114406e-02
5.60E-01	4.30E-01	5.60E-01	5.66E-01	3.195024282184544817e-01	8.462467490379314006e-01	9.919895124431662436e-01	-1.35E-01	1.978170016438143053e+00	4.105240227072230047e-02
5.60E-01	4.30E-01	5.60E-01	5.66E-01	3.197819579019351988e-01	8.462354861137993955e-01	9.921246056628916232e-01	-1.35E-01	1.978305109657868321e+00	4.094127100138054975e-02
5.60E-01	4.29E-01	5.60E-01	5.66E-01	3.200614875854159158e-01	8.461896565220609068e-01	9.922596988826168918e-01	-1.35E-01	1.978440202877593590e+00	4.083037073711314607e-02
5.60E-01	4.29E-01	5.60E-01	5.65E-01	3.203410172688966329e-01	8.461093616350162661e-01	9.923947921023422714e-01	-1.35E-01	1.978575296097318859e+00	4.071970095314522003e-02
5.60E-01	4.29E-01	5.60E-01	5.65E-01	3.206205469523773499e-01	8.459947045875935157e-01	9.925298853220676509e-01	-1.35E-01	1.978710389317044349e+00	4.060926112568327001e-02
5.60E-01	4.29E-01	5.60E-01	5.65E-01	3.209000766358580670e-01	8.458457902691376429e-01	9.926649785417929195e-01	-1.36E-01	1.978845482536769618e+00	4.049905073190839672e-02
5.61E-01	4.29E-01	5.61E-01	5.65E-01	3.211796063193387840e-01	8.456627253153282675e-01	9.928000717615182991e-01	-1.36E-01	1.978980575756494886e+00	4.038906924996985698e-02
5.61E-01	4.28E-01	5.61E-01	5.65E-01	3.214591360028195011e-01	8.454456181001765991e-01	9.929351649812436786e-01	-1.36E-01	1.979115668976220377e+00	4.027931615897923506e-02
5.61E-01	4.28E-01	5.61E-01	5.64E-01	3.217386656863002181e-01	8.451945787281022193e-01	9.930702582009689472e-01	-1.36E-01	1.979250762195945645e+00	4.016979093900364950e-02
5.61E-01	4.28E-01	5.61E-01	5.64E-01	3.220181953697809352e-01	8.449097190261261048e-01	9.932053514206943268e-01	-1.36E-01	1.979385855415670914e+00	4.006049307106034768e-02
5.61E-01	4.28E-01	5.61E-01	5.64E-01	3.222977250532616522e-01	8.445911525361273764e-01	9.933404446404197063e-01	-1.36E-01	1.979520948635396405e+00	3.995142203711054413e-02
5.61E-01	4.28E-01	5.61E-01	5.64E-01	3.225772547367423693e-01	8.442389945072144020e-01	9.934755378601449749e-01	-1.36E-01	1.979656041855121673e+00	3.984257732005371672e-02
5.61E-01	4.27E-01	5.61E-01	5.64E-01	3.228567844202230863e-01	8.438533618881572940e-01	9.936106310798703545e-01	-1.36E-01	1.979791135074846942e+00	3.973395840372222210e-02
5.61E-01	4.27E-01	5.61E-01	5.63E-01	3.231363141037037479e-01	8.434343733199375359e-01	9.937457242995956230e-01	-1.36E-01	1.979926228294572432e+00	3.962556477287550172e-02
5.62E-01	4.27E-01	5.62E-01	5.63E-01	3.234158437871844649e-01	8.429821491283711055e-01	9.938808175193210026e-01	-1.36E-01	1.980061321514297701e+00	3.951739591319520378e-02
5.62E-01	4.27E-01	5.62E-01	5.63E-01	3.236953734706651820e-01	8.424968113168105344e-01	9.940159107390463822e-01	-1.36E-01	1.980196414734022969e+00	3.940945131127951417e-02
5.62E-01	4.27E-01	5.62E-01	5.63E-01	3.239749031541458990e-01	8.419784835589656513e-01	9.941510039587716507e-01	-1.36E-01	1.980331507953748460e+00	3.930173045463852821e-02
5.62E-01	4.27E-01	5.62E-01	5.63E-01	3.242544328376266161e-01	8.414272911917715092e-01	9.942860971784970303e-01	-1.36E-01	1.980466601173473729e+00	3.919423283168913669e-02
5.62E-01	4.26E-01	5.62E-01	5.63E-01	3.245339625211073331e-01	8.408433612083836550e-01	9.944211903982224099e-01	-1.36E-01	1.980601694393198997e+00	3.908695793174999517e-02
5.62E-01	4.26E-01	5.62E-01	5.62E-01	3.248134922045880502e-01	8.402268222512312423e-01	9.945562836179476784e-01	-1.36E-01	1.980736787612924488e+00	3.897990524503715942e-02
5.62E-01	4.26E-01	5.62E-01	5.62E-01	3.250930218880687672e-01	8.395778046051846077e-01	9.946913768376730580e-01	-1.36E-01	1.980871880832649756e+00	3.887307426265940169e-02
5.63E-01	4.26E-01	5.63E-01	5.62E-01	3.253725515715494843e-01	8.388964401907876844e-01	9.948264700573984376e-01	-1.36E-01	1.981006974052375025e+00	3.876646447661376282e-02
5.63E-01	4.26E-01	5.63E-01	5.62E-01	3.256520812550302013e-01	8.381828625576031033e-01	9.949615632771237062e-01	-1.36E-01	1.981142067272100515e+00	3.866007537978118774e-02
5.63E-01	4.25E-01	5.63E-01	5.62E-01	3.259316109385109184e-01	8.374372068776264610e-01	9.950966564968490857e-01	-1.36E-01	1.981277160491825784e+00	3.855390646592226495e-02
5.63E-01	4.25E-01	5.63E-01	5.61E-01	3.262111406219916354e-01	8.366596099388133867e-01	9.952317497165744653e-01	-1.36E-01	1.981412253711551053e+00	3.844795722967325746e-02
5.63E-01	4.25E-01	5.63E-01	5.61E-01	3.264906703054722970e-01	8.358502101386792171e-01	9.953668429362997339e-01	-1.36E-01	1.981547346931276321e+00	3.834222716654208524e-02
5.63E-01	4.25E-01	5.63E-01	5.61E-01	3.267701999889530140e-01	8.350091474780069190e-01	9.955019361560251134e-01	-1.36E-01	1.981682440151001812e+00	3.823671577290434914e-02
5.63E-01	4.25E-01	5.63E-01	5.61E-01	3.270497296724337311e-01	8.341365635546408308e-01	9.956370293757503820e-01	-1.36E-01	1.981817533370727080e+00	3.813142254599959785e-02
5.63E-01	4.25E-01	5.63E-01	5.61E-01	3.273292593559144481e-01	8.332326015573734423e-01	9.957721225954757616e-01	-1.36E-01	1.981952626590452349e+00	3.802634698392775431e-02
5.64E-01	4.24E-01	5.64E-01	5.61E-01	3.276087890393951652e-01	8.322974062599389766e-01	9.959072158152011411e-01	-1.36E-01	1.982087719810177839e+00	3.792148858564545200e-02
5.64E-01	4.24E-01	5.64E-01	5.60E-01	3.278883187228758822e-01	8.313311240150937920e-01	9.960423090349264097e-01	-1.36E-01	1.982222813029903108e+00	3.781684685096269039e-02
5.64E-01	4.24E-01	5.64E-01	5.60E-01	3.281678484063565993e-01	8.303339027488062518e-01	9.961774022546517893e-01	-1.36E-01	1.982357906249628376e+00	3.771242128053945569e-02
5.64E-01	4.24E-01	5.64E-01	5.60E-01	3.284473780898373163e-01	8.293058919545346352e-01	9.963124954743771688e-01	-1.36E-01	1.982492999469353867e+00	3.760821137588243185e-02
5.64E-01	4.24E-01	5.64E-01	5.60E-01	3.287269077733180334e-01	8.282472426876219540e-01	9.964475886941024374e-01	-1.36E-01	1.982628092689079136e+00	3.750421663934184330e-02
5.64E-01	4.24E-01	5.64E-01	5.60E-01	3.290064374567987504e-01	8.271581075597839172e-01	9.965826819138278170e-01	-1.37E-01	1.982763185908804404e+00	3.740043657410867251e-02
5.64E-01	4.23E-01	5.64E-01	5.60E-01	3.292859671402794675e-01	8.260386407337083625e-01	9.967177751335531966e-01	-1.37E-01	1.982898279128529895e+00	3.729687068421130847e-02
5.65E-01	4.23E-01	5.65E-01	5.59E-01	3.295654968237601845e-01	8.248889979177588261e-01	9.968528683532784651e-01	-1.37E-01	1.983033372348255163e+00	3.719351847451308340e-02
5.65E-01	4.23E-01	5.65E-01	5.59E-01	3.298450265072409016e-01	8.237093363607893570e-01	9.969879615730038447e-01	-1.37E-01	1.983168465567980432e+00	3.709037945070922659e-02
5.65E-01	4.23E-01	5.65E-01	5.59E-01	3.301245561907215631e-01	8.224998148470776815e-01	9.971230547927291132e-01	-1.37E-01	1.983303558787705922e+00	3.698745311932434554e-02
5.65E-01	4.23E-01	5.65E-01	5.59E-01	3.304040858742022801e-01	8.212605936913593974e-01	9.972581480124544928e-01	-1.37E-01	1.983438652007431191e+00	3.688473898771005288e-02
5.65E-01	4.22E-01	5.65E-01	5.59E-01	3.306836155576829972e-01	8.199918347339903990e-01	9.973932412321798724e-01	-1.37E-01	1.983573745227156460e+00	3.678223656404198960e-02
5.65E-01	4.22E-01	5.65E-01	5.58E-01	3.309631452411637142e-01	8.186937013362231008e-01	9.975283344519051409e-01	-1.37E-01	1.983708838446881950e+00	3.667994535731809030e-02
5.65E-01	4.22E-01	5.65E-01	5.58E-01	3.312426749246444313e-01	8.173663583756004547e-01	9.976634276716305205e-01	-1.37E-01	1.983843931666607219e+00	3.657786487735560643e-02
5.66E-01	4.22E-01	5.66E-01	5.58E-01	3.315222046081251484e-01	8.160099722414854151e-01	9.977985208913559001e-01	-1.37E-01	1.983979024886332487e+00	3.647599463478948950e-02
5.66E-01	4.22E-01	5.66E-01	5.58E-01	3.318017342916058654e-01	8.146247108307035356e-01	9.979336141110811687e-01	-1.37E-01	1.984114118106057978e+00	3.637433414106986534e-02
5.66E-01	4.22E-01	5.66E-01	5.58E-01	3.320812639750865825e-01	8.132107435433245657e-01	9.980687073308065482e-01	-1.37E-01	1.984249211325783246e+00	3.627288290846029245e-02
5.66E-01	4.21E-01	5.66E-01	5.58E-01	3.323607936585672995e-01	8.117682412785734991e-01	9.982038005505319278e-01	-1.37E-01	1.984384304545508515e+00	3.617164045003563866e-02
5.66E-01	4.21E-01	5.66E-01	5.57E-01	3.326403233420480166e-01	8.102973764308705196e-01	9.983388937702571964e-01	-1.37E-01	1.984519397765233784e+00	3.607060627968013133e-02
5.66E-01	4.21E-01	5.66E-01	5.57E-01	3.329198530255287336e-01	8.087983228860280427e-01	9.984739869899825759e-01	-1.37E-01	1.984654490984959274e+00	3.596977991208570591e-02
5.66E-01	4.21E-01	5.66E-01	5.57E-01	3.331993827090094507e-01	8.072712560175663299e-01	9.986090802097078445e-01	-1.37E-01	1.984789584204684543e+00	3.586916086275037524e-02
5.66E-01	4.21E-01	5.66E-01	5.57E-01	3.334789123924901122e-01	8.057163526831865319e-01	9.987441734294332241e-01	-1.37E-01	1.984924677424409811e+00	3.576874864797627285e-02
5.67E-01	4.21E-01	5.67E-01	5.57E-01	3.337584420759708292e-01	8.041337912214022721e-01	9.988792666491586036e-01	-1.37E-01	1.985059770644135302e+00	3.566854278486843166e-02
5.67E-01	4.20E-01	5.67E-01	5.57E-01	3.340379717594515463e-01	8.025237514482966850e-01	9.990143598688838722e-01	-1.37E-01	1.985194863863860570e+00	3.556854279133303542e-02
5.67E-01	4.20E-01	5.67E-01	5.56E-01	3.343175014429322633e-01	8.008864146544625306e-01	9.991494530886092518e-01	-1.37E-01	1.985329957083585839e+00	3.546874818607619051e-02
5.67E-01	4.20E-01	5.67E-01	5.56E-01	3.345970311264129804e-01	7.992219636020831963e-01	9.992845463083346313e-01	-1.37E-01	1.985465050303311330e+00	3.536915848860254508e-02
5.67E-01	4.20E-01	5.67E-01	5.56E-01	3.348765608098936974e-01	7.975305825221956635e-01	9.994196395280598999e-01	-1.37E-01	1.985600143523036598e+00	3.526977321921383884e-02
5.67E-01	4.20E-01	5.67E-01	5.56E-01	3.351560904933744145e-01	7.958124571121016899e-01	9.995547327477852795e-01	-1.37E-01	1.985735236742761867e+00	3.517059189900800104e-02
5.67E-01	4.20E-01	5.67E-01	5.56E-01	3.354356201768551315e-01	7.940677745329604020e-01	9.996898259675106591e-01	-1.37E-01	1.985870329962487357e+00	3.507161404987778341e-02
5.68E-01	4.20E-01	5.68E-01	5.55E-01	3.357151498603358486e-01	7.922967234075611875e-01	9.998249191872359276e-01	-1.37E-01	1.986005423182212626e+00	3.497283919450971945e-02
5.68E-01	4.19E-01	5.68E-01	5.55E-01	3.359946795438165656e-01	7.904994938182724473e-01	9.999600124069613072e-01	-1.37E-01	1.986140516401937894e+00	3.487426685638331941e-02
5.68E-01	4.19E-01	5.68E-01	5.55E-01	3.362742092272972827e-01	7.886762773051754216e-01	1.000095105626686687e+00	-1.37E-01	1.986275609621663385e+00	3.477589655976987687e-02
5.68E-01	4.19E-01	5.68E-01	5.55E-01	3.365537389107779997e-01	7.868272668643843115e-01	1.000230198846411955e+00	-1.37E-01	1.986410702841388654e+00	3.467772782973174012e-02
5.68E-01	4.19E-01	5.68E-01	5.55E-01	3.368332685942587168e-01	7.849526569465777870e-01	1.000365292066137224e+00	-1.37E-01	1.986545796061113922e+00	3.457976019212142399e-02
5.68E-01	4.19E-01	5.68E-01	5.55E-01	3.371127982777393783e-01	7.830526434557102400e-01	1.000500385285862714e+00	-1.38E-01	1.986680889280839413e+00	3.448199317358105476e-02
5.68E-01	4.19E-01	5.68E-01	5.54E-01	3.373923279612200954e-01	7.811274237479349791e-01	1.000635478505587983e+00	-1.38E-01	1.986815982500564681e+00	3.438442630154137786e-02
5.68E-01	4.18E-01	5.68E-01	5.54E-01	3.376718576447008124e-01	7.791771966307451391e-01	1.000770571725313252e+00	-1.38E-01	1.986951075720289950e+00	3.428705910422127912e-02
5.69E-01	4.18E-01	5.69E-01	5.54E-01	3.379513873281815295e-01	7.772021623623267539e-01	1.000905664945038742e+00	-1.38E-01	1.987086168940015440e+00	3.418989111062751413e-02
5.69E-01	4.18E-01	5.69E-01	5.54E-01	3.382309170116622465e-01	7.752025226511241041e-01	1.001040758164764011e+00	-1.38E-01	1.987221262159740709e+00	3.409292185055333435e-02
5.69E-01	4.18E-01	5.69E-01	5.54E-01	3.385104466951429636e-01	7.731784806556416534e-01	1.001175851384489279e+00	-1.38E-01	1.987356355379465978e+00	3.399615085457905611e-02
5.69E-01	4.18E-01	5.69E-01	5.54E-01	3.387899763786236806e-01	7.711302409844805750e-01	1.001310944604214770e+00	-1.38E-01	1.987491448599191246e+00	3.389957765407107526e-02
5.69E-01	4.18E-01	5.69E-01	5.53E-01	3.390695060621043977e-01	7.690580096966052048e-01	1.001446037823940038e+00	-1.38E-01	1.987626541818916737e+00	3.380320178118159657e-02
5.69E-01	4.18E-01	5.69E-01	5.53E-01	3.393490357455851147e-01	7.669619943018630703e-01	1.001581131043665307e+00	-1.38E-01	1.987761635038642005e+00	3.370702276884819659e-02
5.69E-01	4.17E-01	5.69E-01	5.53E-01	3.396285654290658318e-01	7.648424037617522764e-01	1.001716224263390798e+00	-1.38E-01	1.987896728258367274e+00	3.361104015079408730e-02
5.70E-01	4.17E-01	5.70E-01	5.53E-01	3.399080951125465488e-01	7.626994484904511262e-01	1.001851317483116066e+00	-1.38E-01	1.988031821478092764e+00	3.351525346152721407e-02
5.70E-01	4.17E-01	5.70E-01	5.53E-01	3.401876247960272659e-01	7.605333403560984307e-01	1.001986410702841335e+00	-1.38E-01	1.988166914697818033e+00	3.341966223634062344e-02
5.70E-01	4.17E-01	5.70E-01	5.53E-01	3.404671544795079274e-01	7.583442926823728003e-01	1.002121503922566603e+00	-1.38E-01	1.988302007917543301e+00	3.332426601131217164e-02
5.70E-01	4.17E-01	5.70E-01	5.52E-01	3.407466841629886445e-01	7.561325202503230702e-01	1.002256597142292094e+00	-1.38E-01	1.988437101137268792e+00	3.322906432330441362e-02
5.70E-01	4.17E-01	5.70E-01	5.52E-01	3.410262138464693615e-01	7.538982393004969307e-01	1.002391690362017362e+00	-1.38E-01	1.988572194356994061e+00	3.313405670996472097e-02
5.70E-01	4.16E-01	5.70E-01	5.52E-01	3.413057435299500786e-01	7.516416675353682075e-01	1.002526783581742631e+00	-1.38E-01	1.988707287576719329e+00	3.303924270972525418e-02
5.70E-01	4.16E-01	5.70E-01	5.52E-01	3.415852732134307956e-01	7.493630241220526900e-01	1.002661876801468122e+00	-1.38E-01	1.988842380796444820e+00	3.294462186180286550e-02
5.70E-01	4.16E-01	5.70E-01	5.52E-01	3.418648028969115127e-01	7.470625296953410377e-01	1.002796970021193390e+00	-1.38E-01	1.988977474016170088e+00	3.285019370619962631e-02
5.71E-01	4.16E-01	5.71E-01	5.52E-01	3.421443325803922297e-01	7.447404063610488789e-01	1.002932063240918659e+00	-1.38E-01	1.989112567235895357e+00	3.275595778370254257e-02
5.71E-01	4.16E-01	5.71E-01	5.51E-01	3.424238622638729468e-01	7.423968776996847652e-01	1.003067156460644149e+00	-1.38E-01	1.989247660455620847e+00	3.266191363588412389e-02
5.71E-01	4.16E-01	5.71E-01	5.51E-01	3.427033919473536638e-01	7.400321687704584095e-01	1.003202249680369418e+00	-1.38E-01	1.989382753675346116e+00	3.256806080510234180e-02
5.71E-01	4.16E-01	5.71E-01	5.51E-01	3.429829216308343809e-01	7.376465061156327607e-01	1.003337342900094686e+00	-1.38E-01	1.989517846895071385e+00	3.247439883450096293e-02
5.71E-01	4.15E-01	5.71E-01	5.51E-01	3.432624513143150979e-01	7.352401177652130304e-01	1.003472436119820177e+00	-1.38E-01	1.989652940114796875e+00	3.238092726801013177e-02
5.71E-01	4.15E-01	5.71E-01	5.51E-01	3.435419809977958150e-01	7.328132332420110862e-01	1.003607529339545446e+00	-1.38E-01	1.989788033334522144e+00	3.228764565034622502e-02
5.71E-01	4.15E-01	5.71E-01	5.51E-01	3.438215106812765320e-01	7.303660835670746643e-01	1.003742622559270714e+00	-1.38E-01	1.989923126554247412e+00	3.219455352701267731e-02
5.72E-01	4.15E-01	5.72E-01	5.50E-01	3.441010403647571936e-01	7.278989012654834001e-01	1.003877715778996205e+00	-1.38E-01	1.990058219773972903e+00	3.210165044430027953e-02
5.72E-01	4.15E-01	5.72E-01	5.50E-01	3.443805700482379106e-01	7.254119203725512000e-01	1.004012808998721473e+00	-1.38E-01	1.990193312993698171e+00	3.200893594928749808e-02
5.72E-01	4.15E-01	5.72E-01	5.50E-01	3.446600997317186277e-01	7.229053764404105298e-01	1.004147902218446742e+00	-1.38E-01	1.990328406213423440e+00	3.191640958984116871e-02
5.72E-01	4.15E-01	5.72E-01	5.50E-01	3.449396294151993447e-01	7.203795065450147028e-01	1.004282995438172232e+00	-1.38E-01	1.990463499433148931e+00	3.182407091461686433e-02
5.72E-01	4.14E-01	5.72E-01	5.50E-01	3.452191590986800618e-01	7.178345492935519490e-01	1.004418088657897501e+00	-1.39E-01	1.990598592652874199e+00	3.173191947305949168e-02
5.72E-01	4.14E-01	5.72E-01	5.50E-01	3.454986887821607788e-01	7.152707448322906947e-01	1.004553181877622769e+00	-1.39E-01	1.990733685872599468e+00	3.163995481540383264e-02
5.72E-01	4.14E-01	5.72E-01	5.49E-01	3.457782184656414959e-01	7.126883348548643804e-01	1.004688275097348260e+00	-1.39E-01	1.990868779092324736e+00	3.154817649267533525e-02
5.73E-01	4.14E-01	5.73E-01	5.49E-01	3.460577481491222129e-01	7.100875626110052519e-01	1.004823368317073529e+00	-1.39E-01	1.991003872312050227e+00	3.145658405669048835e-02
5.73E-01	4.14E-01	5.73E-01	5.49E-01	3.463372778326029300e-01	7.074686729157375620e-01	1.004958461536798797e+00	-1.39E-01	1.991138965531775495e+00	3.136517706005765432e-02
5.73E-01	4.14E-01	5.73E-01	5.49E-01	3.466168075160836470e-01	7.048319121590530534e-01	1.005093554756524288e+00	-1.39E-01	1.991274058751500764e+00	3.127395505617781846e-02
5.73E-01	4.14E-01	5.73E-01	5.49E-01	3.468963371995643641e-01	7.021775283160567316e-01	1.005228647976249556e+00	-1.39E-01	1.991409151971226255e+00	3.118291759924498446e-02
5.73E-01	4.14E-01	5.73E-01	5.49E-01	3.471758668830450811e-01	6.995057709576173455e-01	1.005363741195974825e+00	-1.39E-01	1.991544245190951523e+00	3.109206424424743737e-02
5.73E-01	4.13E-01	5.73E-01	5.48E-01	3.474553965665257427e-01	6.968168912615272381e-01	1.005498834415700093e+00	-1.39E-01	1.991679338410676792e+00	3.100139454696810085e-02
5.73E-01	4.13E-01	5.73E-01	5.48E-01	3.477349262500064597e-01	6.941111420241794505e-01	1.005633927635425584e+00	-1.39E-01	1.991814431630402282e+00	3.091090806398540461e-02
5.73E-01	4.13E-01	5.73E-01	5.48E-01	3.480144559334871768e-01	6.913887776727756229e-01	1.005769020855150853e+00	-1.39E-01	1.991949524850127551e+00	3.082060435267428705e-02
5.74E-01	4.13E-01	5.74E-01	5.48E-01	3.482939856169678938e-01	6.886500542780910061e-01	1.005904114074876121e+00	-1.39E-01	1.992084618069852819e+00	3.073048297120678160e-02
5.74E-01	4.13E-01	5.74E-01	5.48E-01	3.485735153004486109e-01	6.858952295677819277e-01	1.006039207294601612e+00	-1.39E-01	1.992219711289578310e+00	3.064054347855296734e-02
5.74E-01	4.13E-01	5.74E-01	5.48E-01	3.488530449839293279e-01	6.831245629402781239e-01	1.006174300514326880e+00	-1.39E-01	1.992354804509303579e+00	3.055078543448202025e-02
5.74E-01	4.13E-01	5.74E-01	5.47E-01	3.491325746674100450e-01	6.803383154792559395e-01	1.006309393734052149e+00	-1.39E-01	1.992489897729028847e+00	3.046120839956288975e-02
5.74E-01	4.12E-01	5.74E-01	5.47E-01	3.494121043508907620e-01	6.775367499687138251e-01	1.006444486953777639e+00	-1.39E-01	1.992624990948754338e+00	3.037181193516514180e-02
5.74E-01	4.12E-01	5.74E-01	5.47E-01	3.496916340343714791e-01	6.747201309086523491e-01	1.006579580173502908e+00	-1.39E-01	1.992760084168479606e+00	3.028259560346042989e-02
5.74E-01	4.12E-01	5.74E-01	5.47E-01	3.499711637178521961e-01	6.718887245313920342e-01	1.006714673393228177e+00	-1.39E-01	1.992895177388204875e+00	3.019355896742272755e-02
5.75E-01	4.12E-01	5.75E-01	5.47E-01	3.502506934013329132e-01	6.690427988185234653e-01	1.006849766612953667e+00	-1.39E-01	1.993030270607930365e+00	3.010470159082968833e-02
5.75E-01	4.12E-01	5.75E-01	5.47E-01	3.505302230848136302e-01	6.661826235185208667e-01	1.006984859832678936e+00	-1.39E-01	1.993165363827655634e+00	3.001602303826376647e-02
5.75E-01	4.12E-01	5.75E-01	5.47E-01	3.508097527682943473e-01	6.633084701650182602e-01	1.007119953052404204e+00	-1.39E-01	1.993300457047380903e+00	2.992752287511266096e-02
5.75E-01	4.12E-01	5.75E-01	5.46E-01	3.510892824517750088e-01	6.604206120957737403e-01	1.007255046272129695e+00	-1.39E-01	1.993435550267106393e+00	2.983920066757116824e-02
5.75E-01	4.12E-01	5.75E-01	5.46E-01	3.513688121352557259e-01	6.575193244723336328e-01	1.007390139491854963e+00	-1.39E-01	1.993570643486831662e+00	2.975105598264149095e-02
5.75E-01	4.11E-01	5.75E-01	5.46E-01	3.516483418187364429e-01	6.546048843004113049e-01	1.007525232711580232e+00	-1.39E-01	1.993705736706556930e+00	2.966308838813449741e-02
5.75E-01	4.11E-01	5.75E-01	5.46E-01	3.519278715022171600e-01	6.516775704509952805e-01	1.007660325931305723e+00	-1.39E-01	1.993840829926282199e+00	2.957529745267081095e-02
5.75E-01	4.11E-01	5.75E-01	5.46E-01	3.522074011856978770e-01	6.487376636821975406e-01	1.007795419151030991e+00	-1.39E-01	1.993975923146007689e+00	2.948768274568215261e-02
5.76E-01	4.11E-01	5.76E-01	5.46E-01	3.524869308691785941e-01	6.457854466618689893e-01	1.007930512370756260e+00	-1.39E-01	1.994111016365732958e+00	2.940024383741186506e-02
5.76E-01	4.11E-01	5.76E-01	5.45E-01	3.527664605526593111e-01	6.428212039909894093e-01	1.008065605590481750e+00	-1.39E-01	1.994246109585458226e+00	2.931298029891643217e-02
5.76E-01	4.11E-01	5.76E-01	5.45E-01	3.530459902361400282e-01	6.398452222278362411e-01	1.008200698810207019e+00	-1.39E-01	1.994381202805183717e+00	2.922589170206624579e-02
5.76E-01	4.11E-01	5.76E-01	5.45E-01	3.533255199196207452e-01	6.368577899129774789e-01	1.008335792029932287e+00	-1.40E-01	1.994516296024908986e+00	2.913897761954726065e-02
5.76E-01	4.11E-01	5.76E-01	5.45E-01	3.536050496031014623e-01	6.338591975950718105e-01	1.008470885249657556e+00	-1.40E-01	1.994651389244634254e+00	2.905223762486149053e-02
5.76E-01	4.10E-01	5.76E-01	5.45E-01	3.538845792865821793e-01	6.308497378575087522e-01	1.008605978469383047e+00	-1.40E-01	1.994786482464359745e+00	2.896567129232843762e-02
5.76E-01	4.10E-01	5.76E-01	5.45E-01	3.541641089700628964e-01	6.278297053458958832e-01	1.008741071689108315e+00	-1.40E-01	1.994921575684085013e+00	2.887927819708629995e-02
5.77E-01	4.10E-01	5.77E-01	5.44E-01	3.544436386535435579e-01	6.247993967964290407e-01	1.008876164908833584e+00	-1.40E-01	1.995056668903810282e+00	2.879305791509298787e-02
5.77E-01	4.10E-01	5.77E-01	5.44E-01	3.547231683370242750e-01	6.217591110651159436e-01	1.009011258128559074e+00	-1.40E-01	1.995191762123535772e+00	2.870701002312718922e-02
5.77E-01	4.10E-01	5.77E-01	5.44E-01	3.550026980205049920e-01	6.187091491579200797e-01	1.009146351348284343e+00	-1.40E-01	1.995326855343261041e+00	2.862113409878977097e-02
5.77E-01	4.10E-01	5.77E-01	5.44E-01	3.552822277039857091e-01	6.156498142617975455e-01	1.009281444568009611e+00	-1.40E-01	1.995461948562986310e+00	2.853542972050482004e-02
5.77E-01	4.10E-01	5.77E-01	5.44E-01	3.555617573874664261e-01	6.125814117766656963e-01	1.009416537787735102e+00	-1.40E-01	1.995597041782711800e+00	2.844989646752059051e-02
5.77E-01	4.10E-01	5.77E-01	5.44E-01	3.558412870709471432e-01	6.095042493483056045e-01	1.009551631007460371e+00	-1.40E-01	1.995732135002437069e+00	2.836453391991105438e-02
5.77E-01	4.10E-01	5.77E-01	5.44E-01	3.561208167544278602e-01	6.064186369022176448e-01	1.009686724227185639e+00	-1.40E-01	1.995867228222162337e+00	2.827934165857688004e-02
5.78E-01	4.09E-01	5.78E-01	5.43E-01	3.564003464379085773e-01	6.033248866784309827e-01	1.009821817446911130e+00	-1.40E-01	1.996002321441887828e+00	2.819431926524662915e-02
5.78E-01	4.09E-01	5.78E-01	5.43E-01	3.566798761213892943e-01	6.002233132672929461e-01	1.009956910666636398e+00	-1.40E-01	1.996137414661613096e+00	2.810946632247784613e-02
5.78E-01	4.09E-01	5.78E-01	5.43E-01	3.569594058048700114e-01	5.971142336462519351e-01	1.010092003886361667e+00	-1.40E-01	1.996272507881338365e+00	2.802478241365835218e-02
5.78E-01	4.09E-01	5.78E-01	5.43E-01	3.572389354883507284e-01	5.939979672176145531e-01	1.010227097106087157e+00	-1.40E-01	1.996407601101063856e+00	2.794026712300755680e-02
5.78E-01	4.09E-01	5.78E-01	5.43E-01	3.575184651718314455e-01	5.908748358473272511e-01	1.010362190325812426e+00	-1.40E-01	1.996542694320789124e+00	2.785592003557729734e-02
5.78E-01	4.09E-01	5.78E-01	5.43E-01	3.577979948553121625e-01	5.877451639047592824e-01	1.010497283545537694e+00	-1.40E-01	1.996677787540514393e+00	2.777174073725341766e-02
5.78E-01	4.09E-01	5.78E-01	5.42E-01	3.580775245387928241e-01	5.846092783035151674e-01	1.010632376765263185e+00	-1.40E-01	1.996812880760239661e+00	2.768772881475657643e-02
5.78E-01	4.09E-01	5.78E-01	5.42E-01	3.583570542222735411e-01	5.814675085432730040e-01	1.010767469984988454e+00	-1.40E-01	1.996947973979965152e+00	2.760388385564371133e-02
5.79E-01	4.09E-01	5.79E-01	5.42E-01	3.586365839057542582e-01	5.783201867526398532e-01	1.010902563204713722e+00	-1.40E-01	1.997083067199690420e+00	2.752020544830922552e-02
5.79E-01	4.08E-01	5.79E-01	5.42E-01	3.589161135892349752e-01	5.751676477330651682e-01	1.011037656424439213e+00	-1.40E-01	1.997218160419415689e+00	2.743669318198589668e-02
5.79E-01	4.08E-01	5.79E-01	5.42E-01	3.591956432727156923e-01	5.720102290037761827e-01	1.011172749644164481e+00	-1.40E-01	1.997353253639141180e+00	2.735334664674643132e-02
5.79E-01	4.08E-01	5.79E-01	5.42E-01	3.594751729561964093e-01	5.688482708477526906e-01	1.011307842863889750e+00	-1.40E-01	1.997488346858866448e+00	2.727016543350428701e-02
5.79E-01	4.08E-01	5.79E-01	5.42E-01	3.597547026396771264e-01	5.656821163587395507e-01	1.011442936083615018e+00	-1.40E-01	1.997623440078591717e+00	2.718714913401527877e-02
5.79E-01	4.08E-01	5.79E-01	5.41E-01	3.600342323231578434e-01	5.625121114892865926e-01	1.011578029303340509e+00	-1.40E-01	1.997758533298317207e+00	2.710429734087832152e-02
5.79E-01	4.08E-01	5.79E-01	5.41E-01	3.603137620066385605e-01	5.593386050998132575e-01	1.011713122523065778e+00	-1.40E-01	1.997893626518042476e+00	2.702160964753687333e-02
5.80E-01	4.08E-01	5.80E-01	5.41E-01	3.605932916901192775e-01	5.561619490086952000e-01	1.011848215742791046e+00	-1.40E-01	1.998028719737767744e+00	2.693908564828011165e-02
5.80E-01	4.08E-01	5.80E-01	5.41E-01	3.608728213735999946e-01	5.529824980433353243e-01	1.011983308962516537e+00	-1.40E-01	1.998163812957493235e+00	2.685672493824388385e-02
5.80E-01	4.08E-01	5.80E-01	5.41E-01	3.611523510570807116e-01	5.498006100922538941e-01	1.012118402182241805e+00	-1.40E-01	1.998298906177218504e+00	2.677452711341209504e-02
5.80E-01	4.08E-01	5.80E-01	5.41E-01	3.614318807405613732e-01	5.466166461581221103e-01	1.012253495401967074e+00	-1.40E-01	1.998433999396943772e+00	2.669249177061776279e-02
5.80E-01	4.07E-01	5.80E-01	5.41E-01	3.617114104240420902e-01	5.434309704117544770e-01	1.012388588621692564e+00	-1.41E-01	1.998569092616669263e+00	2.661061850754432856e-02
5.80E-01	4.07E-01	5.80E-01	5.40E-01	3.619909401075228073e-01	5.402439502470339772e-01	1.012523681841417833e+00	-1.41E-01	1.998704185836394531e+00	2.652890692272655629e-02
5.80E-01	4.07E-01	5.80E-01	5.40E-01	3.622704697910035243e-01	5.370559563367172107e-01	1.012658775061143102e+00	-1.41E-01	1.998839279056119800e+00	2.644735661555180223e-02
5.80E-01	4.07E-01	5.80E-01	5.40E-01	3.625499994744842414e-01	5.338673626891121682e-01	1.012793868280868592e+00	-1.41E-01	1.998974372275845290e+00	2.636596718626123270e-02
5.81E-01	4.07E-01	5.81E-01	5.40E-01	3.628295291579649584e-01	5.306785467055764594e-01	1.012928961500593861e+00	-1.41E-01	1.999109465495570559e+00	2.628473823595091005e-02
5.81E-01	4.07E-01	5.81E-01	5.40E-01	3.631090588414456755e-01	5.274898892387949179e-01	1.013064054720319129e+00	-1.41E-01	1.999244558715295828e+00	2.620366936657280571e-02
5.81E-01	4.07E-01	5.81E-01	5.40E-01	3.633885885249263925e-01	5.243017746517847355e-01	1.013199147940044620e+00	-1.41E-01	1.999379651935021318e+00	2.612276018093611513e-02
5.81E-01	4.07E-01	5.81E-01	5.40E-01	3.636681182084071096e-01	5.211145908775797198e-01	1.013334241159769888e+00	-1.41E-01	1.999514745154746587e+00	2.604201028270820145e-02
5.81E-01	4.07E-01	5.81E-01	5.39E-01	3.639476478918878266e-01	5.179287294795338337e-01	1.013469334379495157e+00	-1.41E-01	1.999649838374471855e+00	2.596141927641569883e-02
5.81E-01	4.07E-01	5.81E-01	5.39E-01	3.642271775753685437e-01	5.147445857121675239e-01	1.013604427599220648e+00	-1.41E-01	1.999784931594197124e+00	2.588098676744578913e-02
5.81E-01	4.07E-01	5.81E-01	5.39E-01	3.645067072588492607e-01	5.115625585824811195e-01	1.013739520818945916e+00	-1.41E-01	1.999920024813922614e+00	2.580071236204720467e-02
5.82E-01	4.06E-01	5.82E-01	5.39E-01	3.647862369423299223e-01	5.083830509116773477e-01	1.013874614038671185e+00	-1.41E-01	2.000055118033647883e+00	2.572059566733123429e-02
5.82E-01	4.06E-01	5.82E-01	5.39E-01	3.650657666258106393e-01	5.052064693971608511e-01	1.014009707258396675e+00	-1.41E-01	2.000190211253373374e+00	2.564063629127295157e-02
5.82E-01	4.06E-01	5.82E-01	5.39E-01	3.653452963092913564e-01	5.020332246747593041e-01	1.014144800478121944e+00	-1.41E-01	2.000325304473098420e+00	2.556083384271206488e-02
5.82E-01	4.06E-01	5.82E-01	5.39E-01	3.656248259927720734e-01	4.988637313810195817e-01	1.014279893697847212e+00	-1.41E-01	2.000460397692823911e+00	2.548118793135413160e-02
5.82E-01	4.06E-01	5.82E-01	5.38E-01	3.659043556762527905e-01	4.956984082154908822e-01	1.014414986917572481e+00	-1.41E-01	2.000595490912549401e+00	2.540169816777164066e-02
5.82E-01	4.06E-01	5.82E-01	5.38E-01	3.661838853597335075e-01	4.925376780028458135e-01	1.014550080137297972e+00	-1.41E-01	2.000730584132274448e+00	2.532236416340488336e-02
5.82E-01	4.06E-01	5.82E-01	5.38E-01	3.664634150432142246e-01	4.893819677547089908e-01	1.014685173357023240e+00	-1.41E-01	2.000865677351999938e+00	2.524318553056313294e-02
5.83E-01	4.06E-01	5.83E-01	5.38E-01	3.667429447266949416e-01	4.862317087310434882e-01	1.014820266576748509e+00	-1.41E-01	2.001000770571725429e+00	2.516416188242557792e-02
5.83E-01	4.06E-01	5.83E-01	5.38E-01	3.670224744101756587e-01	4.830873365009197840e-01	1.014955359796473999e+00	-1.41E-01	2.001135863791450475e+00	2.508529283304236288e-02
5.83E-01	4.06E-01	5.83E-01	5.38E-01	3.673020040936563757e-01	4.799492910025057735e-01	1.015090453016199268e+00	-1.41E-01	2.001270957011175966e+00	2.500657799733556341e-02
5.83E-01	4.06E-01	5.83E-01	5.38E-01	3.675815337771370928e-01	4.768180166020757893e-01	1.015225546235924536e+00	-1.41E-01	2.001406050230901457e+00	2.492801699110024430e-02
5.83E-01	4.06E-01	5.83E-01	5.37E-01	3.678610634606178098e-01	4.736939621518342913e-01	1.015360639455650027e+00	-1.41E-01	2.001541143450626503e+00	2.484960943100538236e-02
5.83E-01	4.05E-01	5.83E-01	5.37E-01	3.681405931440985269e-01	4.705775810463453945e-01	1.015495732675375296e+00	-1.41E-01	2.001676236670351994e+00	2.477135493459478241e-02
5.83E-01	4.05E-01	5.83E-01	5.37E-01	3.684201228275791884e-01	4.674693312773102183e-01	1.015630825895100564e+00	-1.41E-01	2.001811329890077484e+00	2.469325312028812849e-02
5.83E-01	4.05E-01	5.83E-01	5.37E-01	3.686996525110599054e-01	4.643696754864560239e-01	1.015765919114826055e+00	-1.41E-01	2.001946423109802531e+00	2.461530360738174023e-02
5.84E-01	4.05E-01	5.84E-01	5.37E-01	3.689791821945406225e-01	4.612790810162652466e-01	1.015901012334551323e+00	-1.41E-01	2.002081516329528021e+00	2.453750601604975587e-02
5.84E-01	4.05E-01	5.84E-01	5.37E-01	3.692587118780213395e-01	4.581980199582388891e-01	1.016036105554276592e+00	-1.41E-01	2.002216609549253512e+00	2.445985996734493725e-02
5.84E-01	4.05E-01	5.84E-01	5.37E-01	3.695382415615020566e-01	4.551269691984046184e-01	1.016171198774002082e+00	-1.41E-01	2.002351702768978559e+00	2.438236508319956836e-02
5.84E-01	4.05E-01	5.84E-01	5.36E-01	3.698177712449827736e-01	4.520664104597307276e-01	1.016306291993727351e+00	-1.41E-01	2.002486795988704049e+00	2.430502098642633307e-02
5.84E-01	4.05E-01	5.84E-01	5.36E-01	3.700973009284634907e-01	4.490168303410812523e-01	1.016441385213452619e+00	-1.41E-01	2.002621889208429540e+00	2.422782730071910973e-02
5.84E-01	4.05E-01	5.84E-01	5.36E-01	3.703768306119442077e-01	4.459787203523846721e-01	1.016576478433178110e+00	-1.41E-01	2.002756982428154586e+00	2.415078365065404659e-02
5.84E-01	4.05E-01	5.84E-01	5.36E-01	3.706563602954249248e-01	4.429525769455628370e-01	1.016711571652903379e+00	-1.41E-01	2.002892075647880077e+00	2.407388966169035985e-02
5.85E-01	4.05E-01	5.85E-01	5.36E-01	3.709358899789056419e-01	4.399389015408470827e-01	1.016846664872628647e+00	-1.41E-01	2.003027168867605567e+00	2.399714496017105528e-02
5.85E-01	4.05E-01	5.85E-01	5.36E-01	3.712154196623863589e-01	4.369382005480233477e-01	1.016981758092354138e+00	-1.41E-01	2.003162262087330614e+00	2.392054917332382333e-02
5.85E-01	4.05E-01	5.85E-01	5.36E-01	3.714949493458670760e-01	4.339509853821441610e-01	1.017116851312079406e+00	-1.41E-01	2.003297355307056105e+00	2.384410192926196895e-02
5.85E-01	4.04E-01	5.85E-01	5.36E-01	3.717744790293477375e-01	4.309777724731971293e-01	1.017251944531804675e+00	-1.41E-01	2.003432448526781595e+00	2.376780285698490772e-02
5.85E-01	4.04E-01	5.85E-01	5.35E-01	3.720540087128284545e-01	4.280190832692591929e-01	1.017387037751529943e+00	-1.41E-01	2.003567541746506642e+00	2.369165158637934199e-02
5.85E-01	4.04E-01	5.85E-01	5.35E-01	3.723335383963091716e-01	4.250754442325337390e-01	1.017522130971255434e+00	-1.41E-01	2.003702634966232132e+00	2.361564774821980212e-02
5.85E-01	4.04E-01	5.85E-01	5.35E-01	3.726130680797898886e-01	4.221473868277512698e-01	1.017657224190980703e+00	-1.41E-01	2.003837728185957623e+00	2.353979097416946872e-02
5.85E-01	4.04E-01	5.85E-01	5.35E-01	3.728925977632706057e-01	4.192354475023074012e-01	1.017792317410705971e+00	-1.41E-01	2.003972821405682669e+00	2.346408089678091516e-02
5.86E-01	4.04E-01	5.86E-01	5.35E-01	3.731721274467513227e-01	4.163401676575336219e-01	1.017927410630431462e+00	-1.40E-01	2.004107914625408160e+00	2.338851714949680485e-02
5.86E-01	4.04E-01	5.86E-01	5.35E-01	3.734516571302320398e-01	4.134620936104348998e-01	1.018062503850156730e+00	-1.40E-01	2.004243007845133207e+00	2.331309936665070318e-02
5.86E-01	4.04E-01	5.86E-01	5.35E-01	3.737311868137127568e-01	4.106017765452337209e-01	1.018197597069881999e+00	-1.40E-01	2.004378101064858697e+00	2.323782718346761866e-02
5.86E-01	4.04E-01	5.86E-01	5.35E-01	3.740107164971934739e-01	4.077597724540065194e-01	1.018332690289607489e+00	-1.40E-01	2.004513194284584188e+00	2.316270023606500222e-02
5.86E-01	4.04E-01	5.86E-01	5.34E-01	3.742902461806741909e-01	4.049366420657007359e-01	1.018467783509332758e+00	-1.40E-01	2.004648287504309234e+00	2.308771816145316000e-02
5.86E-01	4.04E-01	5.86E-01	5.34E-01	3.745697758641549080e-01	4.021329507627608435e-01	1.018602876729058027e+00	-1.40E-01	2.004783380724034725e+00	2.301288059753577725e-02
5.86E-01	4.04E-01	5.86E-01	5.34E-01	3.748493055476356250e-01	3.993492684846041141e-01	1.018737969948783517e+00	-1.40E-01	2.004918473943760215e+00	2.293818718311102511e-02
5.87E-01	4.04E-01	5.87E-01	5.34E-01	3.751288352311163421e-01	3.965861696171513739e-01	1.018873063168508786e+00	-1.40E-01	2.005053567163485262e+00	2.286363755787194224e-02
5.87E-01	4.04E-01	5.87E-01	5.34E-01	3.754083649145970036e-01	3.938442328675798576e-01	1.019008156388234054e+00	-1.40E-01	2.005188660383210753e+00	2.278923136240692052e-02
5.87E-01	4.04E-01	5.87E-01	5.34E-01	3.756878945980777207e-01	3.911240411234858105e-01	1.019143249607959545e+00	-1.40E-01	2.005323753602936243e+00	2.271496823820045793e-02
5.87E-01	4.04E-01	5.87E-01	5.34E-01	3.759674242815584377e-01	3.884261812955938087e-01	1.019278342827684813e+00	-1.40E-01	2.005458846822661290e+00	2.264084782763390105e-02
5.87E-01	4.04E-01	5.87E-01	5.33E-01	3.762469539650391548e-01	3.857512441431483752e-01	1.019413436047410082e+00	-1.40E-01	2.005593940042386780e+00	2.256686977398573990e-02
5.87E-01	4.03E-01	5.87E-01	5.33E-01	3.765264836485198718e-01	3.830998240811328004e-01	1.019548529267135573e+00	-1.40E-01	2.005729033262112271e+00	2.249303372143229493e-02
5.87E-01	4.03E-01	5.87E-01	5.33E-01	3.768060133320005889e-01	3.804725189684222131e-01	1.019683622486860841e+00	-1.40E-01	2.005864126481837317e+00	2.241933931504824784e-02
5.88E-01	4.03E-01	5.88E-01	5.33E-01	3.770855430154813059e-01	3.778699298760037628e-01	1.019818715706586110e+00	-1.40E-01	2.005999219701562808e+00	2.234578620080732159e-02
5.88E-01	4.03E-01	5.88E-01	5.33E-01	3.773650726989620230e-01	3.752926608343797876e-01	1.019953808926311600e+00	-1.40E-01	2.006134312921288299e+00	2.227237402558232895e-02
5.88E-01	4.03E-01	5.88E-01	5.33E-01	3.776446023824427400e-01	3.727413185593088651e-01	1.020088902146036869e+00	-1.40E-01	2.006269406141013345e+00	2.219910243714637646e-02
5.88E-01	4.03E-01	5.88E-01	5.33E-01	3.779241320659234571e-01	3.702165121550041182e-01	1.020223995365762137e+00	-1.40E-01	2.006404499360738836e+00	2.212597108417270128e-02
5.88E-01	4.03E-01	5.88E-01	5.33E-01	3.782036617494041741e-01	3.677188527939890816e-01	1.020359088585487406e+00	-1.40E-01	2.006539592580464326e+00	2.205297961623561842e-02
5.88E-01	4.03E-01	5.88E-01	5.33E-01	3.784831914328848912e-01	3.652489533727880100e-01	1.020494181805212897e+00	-1.40E-01	2.006674685800189373e+00	2.198012768381052764e-02
5.88E-01	4.03E-01	5.88E-01	5.32E-01	3.787627211163655527e-01	3.628074281426976189e-01	1.020629275024938165e+00	-1.40E-01	2.006809779019914863e+00	2.190741493827487452e-02
5.88E-01	4.03E-01	5.88E-01	5.32E-01	3.790422507998462698e-01	3.603948923149031813e-01	1.020764368244663434e+00	-1.40E-01	2.006944872239640354e+00	2.183484103190806713e-02
5.89E-01	4.03E-01	5.89E-01	5.32E-01	3.793217804833269868e-01	3.580119616392855031e-01	1.020899461464388924e+00	-1.40E-01	2.007079965459365400e+00	2.176240561789218042e-02
5.89E-01	4.03E-01	5.89E-01	5.32E-01	3.796013101668077039e-01	3.556592519562914445e-01	1.021034554684114193e+00	-1.40E-01	2.007215058679090891e+00	2.169010835031234818e-02
5.89E-01	4.03E-01	5.89E-01	5.32E-01	3.798808398502884209e-01	3.533373787213328621e-01	1.021169647903839461e+00	-1.40E-01	2.007350151898816382e+00	2.161794888415695046e-02
5.89E-01	4.03E-01	5.89E-01	5.32E-01	3.801603695337691380e-01	3.510469565012626081e-01	1.021304741123564952e+00	-1.40E-01	2.007485245118541428e+00	2.154592687531829351e-02
5.89E-01	4.03E-01	5.89E-01	5.32E-01	3.804398992172498550e-01	3.487885984425448949e-01	1.021439834343290221e+00	-1.40E-01	2.007620338338266919e+00	2.147404198059247454e-02
5.89E-01	4.03E-01	5.89E-01	5.32E-01	3.807194289007305721e-01	3.465629157108598424e-01	1.021574927563015489e+00	-1.40E-01	2.007755431557992409e+00	2.140229385768028722e-02
5.89E-01	4.03E-01	5.89E-01	5.31E-01	3.809989585842112891e-01	3.443705169019940504e-01	1.021710020782740980e+00	-1.40E-01	2.007890524777717456e+00	2.133068216518696839e-02
5.90E-01	4.03E-01	5.90E-01	5.31E-01	3.812784882676920062e-01	3.422120074239690668e-01	1.021845114002466248e+00	-1.40E-01	2.008025617997442946e+00	2.125920656262301339e-02
5.90E-01	4.03E-01	5.90E-01	5.31E-01	3.815580179511727232e-01	3.400879888505365933e-01	1.021980207222191517e+00	-1.40E-01	2.008160711217168437e+00	2.118786671040423161e-02
5.90E-01	4.03E-01	5.90E-01	5.31E-01	3.818375476346534403e-01	3.379990582462667481e-01	1.022115300441917007e+00	-1.40E-01	2.008295804436893484e+00	2.111666226985185052e-02
5.90E-01	4.03E-01	5.90E-01	5.31E-01	3.821170773181341573e-01	3.359458074636625935e-01	1.022250393661642276e+00	-1.40E-01	2.008430897656618974e+00	2.104559290319305345e-02
5.90E-01	4.03E-01	5.90E-01	5.31E-01	3.823966070016148189e-01	3.339288224128599825e-01	1.022385486881367544e+00	-1.40E-01	2.008565990876344465e+00	2.097465827356104554e-02
5.90E-01	4.03E-01	5.90E-01	5.31E-01	3.826761366850955359e-01	3.319486823046804425e-01	1.022520580101093035e+00	-1.40E-01	2.008701084096069511e+00	2.090385804499536940e-02
5.90E-01	4.03E-01	5.90E-01	5.31E-01	3.829556663685762530e-01	3.300059588679890576e-01	1.022655673320818304e+00	-1.40E-01	2.008836177315795002e+00	2.083319188244197109e-02
5.90E-01	4.03E-01	5.90E-01	5.31E-01	3.832351960520569700e-01	3.281012155424806731e-01	1.022790766540543572e+00	-1.40E-01	2.008971270535520492e+00	2.076265945175372052e-02
5.91E-01	4.02E-01	5.91E-01	5.30E-01	3.835147257355376871e-01	3.262350066482708200e-01	1.022925859760269063e+00	-1.40E-01	2.009106363755245539e+00	2.069226041969014079e-02
5.91E-01	4.02E-01	5.91E-01	5.30E-01	3.837942554190184041e-01	3.244078765338344050e-01	1.023060952979994331e+00	-1.40E-01	2.009241456974971030e+00	2.062199445391786970e-02
5.91E-01	4.02E-01	5.91E-01	5.30E-01	3.840737851024991212e-01	3.226203587040826215e-01	1.023196046199719600e+00	-1.40E-01	2.009376550194696520e+00	2.055186122301074642e-02
5.91E-01	4.02E-01	5.91E-01	5.30E-01	3.843533147859798382e-01	3.208729749305810341e-01	1.023331139419444868e+00	-1.40E-01	2.009511643414421567e+00	2.048186039645003009e-02
5.91E-01	4.02E-01	5.91E-01	5.30E-01	3.846328444694605553e-01	3.191662343461307838e-01	1.023466232639170359e+00	-1.40E-01	2.009646736634147057e+00	2.041199164462411536e-02
5.91E-01	4.02E-01	5.91E-01	5.30E-01	3.849123741529412723e-01	3.175006325261731654e-01	1.023601325858895628e+00	-1.40E-01	2.009781829853872548e+00	2.034225463882933030e-02
5.91E-01	4.02E-01	5.91E-01	5.30E-01	3.851919038364219894e-01	3.158766505596764529e-01	1.023736419078620896e+00	-1.40E-01	2.009916923073597594e+00	2.027264905126929459e-02
5.92E-01	4.02E-01	5.92E-01	5.30E-01	3.854714335199027064e-01	3.142947541124119781e-01	1.023871512298346387e+00	-1.40E-01	2.010052016293323085e+00	2.020317455505548504e-02
5.92E-01	4.02E-01	5.92E-01	5.30E-01	3.857509632033833680e-01	3.127553924857055523e-01	1.024006605518071655e+00	-1.40E-01	2.010187109513048576e+00	2.013383082420707945e-02
5.92E-01	4.02E-01	5.92E-01	5.30E-01	3.860304928868640850e-01	3.112589976739767450e-01	1.024141698737796924e+00	-1.40E-01	2.010322202732773622e+00	2.006461753365109194e-02
5.92E-01	4.02E-01	5.92E-01	5.29E-01	3.863100225703448021e-01	3.098059834245477928e-01	1.024276791957522414e+00	-1.40E-01	2.010457295952499113e+00	1.999553435922231739e-02
5.92E-01	4.02E-01	5.92E-01	5.29E-01	3.865895522538255191e-01	3.083967443033964750e-01	1.024411885177247683e+00	-1.40E-01	2.010592389172224159e+00	1.992658097766332459e-02
5.92E-01	4.02E-01	5.92E-01	5.29E-01	3.868690819373062362e-01	3.070316547706531951e-01	1.024546978396972952e+00	-1.40E-01	2.010727482391949650e+00	1.985775706662467471e-02
5.92E-01	4.02E-01	5.92E-01	5.29E-01	3.871486116207869532e-01	3.057110682698249704e-01	1.024682071616698442e+00	-1.40E-01	2.010862575611675140e+00	1.978906230466451199e-02
5.93E-01	4.02E-01	5.93E-01	5.29E-01	3.874281413042676703e-01	3.044353163347845448e-01	1.024817164836423711e+00	-1.40E-01	2.010997668831400187e+00	1.972049637124890717e-02
5.93E-01	4.02E-01	5.93E-01	5.29E-01	3.877076709877483873e-01	3.032047077186905137e-01	1.024952258056148979e+00	-1.40E-01	2.011132762051125678e+00	1.965205894675154177e-02
5.93E-01	4.02E-01	5.93E-01	5.29E-01	3.879872006712291044e-01	3.020195275490502596e-01	1.025087351275874470e+00	-1.40E-01	2.011267855270851168e+00	1.958374971245381915e-02
5.93E-01	4.02E-01	5.93E-01	5.29E-01	3.882667303547098214e-01	3.008800365131482080e-01	1.025222444495599738e+00	-1.40E-01	2.011402948490576215e+00	1.951556835054476038e-02
5.93E-01	4.02E-01	5.93E-01	5.29E-01	3.885462600381905385e-01	2.997864700780871750e-01	1.025357537715325007e+00	-1.40E-01	2.011538041710301705e+00	1.944751454412080999e-02
5.93E-01	4.02E-01	5.93E-01	5.28E-01	3.888257897216712555e-01	2.987390377496131899e-01	1.025492630935050498e+00	-1.40E-01	2.011673134930027196e+00	1.937958797718575613e-02
5.93E-01	4.02E-01	5.93E-01	5.28E-01	3.891053194051519726e-01	2.977379223738590985e-01	1.025627724154775766e+00	-1.40E-01	2.011808228149752242e+00	1.931178833465079306e-02
5.93E-01	4.02E-01	5.93E-01	5.28E-01	3.893848490886326341e-01	2.967832794859937562e-01	1.025762817374501035e+00	-1.40E-01	2.011943321369477733e+00	1.924411530233406664e-02
5.94E-01	4.02E-01	5.94E-01	5.28E-01	3.896643787721133512e-01	2.958752367096437741e-01	1.025897910594226525e+00	-1.40E-01	2.012078414589203224e+00	1.917656856696075759e-02
5.94E-01	4.02E-01	5.94E-01	5.28E-01	3.899439084555940682e-01	2.950138932107541079e-01	1.026033003813951794e+00	-1.40E-01	2.012213507808928270e+00	1.910914781616285599e-02
5.94E-01	4.02E-01	5.94E-01	5.28E-01	3.902234381390747853e-01	2.941993192093397269e-01	1.026168097033677062e+00	-1.40E-01	2.012348601028653761e+00	1.904185273847906756e-02
5.94E-01	4.02E-01	5.94E-01	5.28E-01	3.905029678225555023e-01	2.934315555523226426e-01	1.026303190253402553e+00	-1.40E-01	2.012483694248379251e+00	1.897468302335435578e-02
5.94E-01	4.02E-01	5.94E-01	5.28E-01	3.907824975060362194e-01	2.927106133503696306e-01	1.026438283473127822e+00	-1.40E-01	2.012618787468104298e+00	1.890763836114004934e-02
5.94E-01	4.02E-01	5.94E-01	5.28E-01	3.910620271895169364e-01	2.920364736813055861e-01	1.026573376692853090e+00	-1.40E-01	2.012753880687829788e+00	1.884071844309336691e-02
5.94E-01	4.02E-01	5.94E-01	5.28E-01	3.913415568729976535e-01	2.914090873623600420e-01	1.026708469912578359e+00	-1.40E-01	2.012888973907555279e+00	1.877392296137743444e-02
5.95E-01	4.02E-01	5.95E-01	5.28E-01	3.916210865564783705e-01	2.908283747930996976e-01	1.026843563132303849e+00	-1.40E-01	2.013024067127280325e+00	1.870725160906082721e-02
5.95E-01	4.02E-01	5.95E-01	5.27E-01	3.919006162399590876e-01	2.902942258705341616e-01	1.026978656352029118e+00	-1.40E-01	2.013159160347005816e+00	1.864070408011732002e-02
5.95E-01	4.02E-01	5.95E-01	5.27E-01	3.921801459234398046e-01	2.898064999774474515e-01	1.027113749571754386e+00	-1.40E-01	2.013294253566731307e+00	1.857428006942577967e-02
5.95E-01	4.02E-01	5.95E-01	5.27E-01	3.924596756069205217e-01	2.893650260445919109e-01	1.027248842791479877e+00	-1.40E-01	2.013429346786456353e+00	1.850797927276979365e-02
5.95E-01	4.02E-01	5.95E-01	5.27E-01	3.927392052904011832e-01	2.889696026869488232e-01	1.027383936011205146e+00	-1.40E-01	2.013564440006181844e+00	1.844180138683704576e-02
5.95E-01	4.02E-01	5.95E-01	5.27E-01	3.930187349738819003e-01	2.886199984138119734e-01	1.027519029230930414e+00	-1.40E-01	2.013699533225907334e+00	1.837574610921963170e-02
5.95E-01	4.02E-01	5.95E-01	5.27E-01	3.932982646573626173e-01	2.883159519120171432e-01	1.027654122450655905e+00	-1.40E-01	2.013834626445632381e+00	1.830981313841329935e-02
5.95E-01	4.02E-01	5.95E-01	5.27E-01	3.935777943408433344e-01	2.880571724012020995e-01	1.027789215670381173e+00	-1.40E-01	2.013969719665357871e+00	1.824400217381702202e-02
5.96E-01	4.02E-01	5.96E-01	5.27E-01	3.938573240243240514e-01	2.878433400595552527e-01	1.027924308890106442e+00	-1.40E-01	2.014104812885083362e+00	1.817831291573303309e-02
5.96E-01	4.02E-01	5.96E-01	5.27E-01	3.941368537078047685e-01	2.876741065181128154e-01	1.028059402109831932e+00	-1.40E-01	2.014239906104808409e+00	1.811274506536609055e-02
5.96E-01	4.02E-01	5.96E-01	5.27E-01	3.944163833912854855e-01	2.875490954212479577e-01	1.028194495329557201e+00	-1.40E-01	2.014374999324533899e+00	1.804729832482340410e-02
5.96E-01	4.02E-01	5.96E-01	5.27E-01	3.946959130747662026e-01	2.874679030506533395e-01	1.028329588549282470e+00	-1.40E-01	2.014510092544259390e+00	1.798197239711381637e-02
5.96E-01	4.02E-01	5.96E-01	5.27E-01	3.949754427582469196e-01	2.874300990097490294e-01	1.028464681769007960e+00	-1.40E-01	2.014645185763984436e+00	1.791676698614785151e-02
5.96E-01	4.02E-01	5.96E-01	5.26E-01	3.952549724417276367e-01	2.874352269651565539e-01	1.028599774988733229e+00	-1.40E-01	2.014780278983709927e+00	1.785168179673696578e-02
5.96E-01	4.02E-01	5.96E-01	5.26E-01	3.955345021252083537e-01	2.874828054415784484e-01	1.028734868208458497e+00	-1.40E-01	2.014915372203435417e+00	1.778671653459342264e-02
5.97E-01	4.02E-01	5.97E-01	5.26E-01	3.958140318086890708e-01	2.875723286661887590e-01	1.028869961428183988e+00	-1.40E-01	2.015050465423160464e+00	1.772187090632939069e-02
5.97E-01	4.02E-01	5.97E-01	5.26E-01	3.960935614921697878e-01	2.877032674584278360e-01	1.029005054647909256e+00	-1.40E-01	2.015185558642885955e+00	1.765714461945692634e-02
5.97E-01	4.02E-01	5.97E-01	5.26E-01	3.963730911756504494e-01	2.878750701609074092e-01	1.029140147867634525e+00	-1.40E-01	2.015320651862611445e+00	1.759253738238741177e-02
5.97E-01	4.02E-01	5.97E-01	5.26E-01	3.966526208591311664e-01	2.880871636070231889e-01	1.029275241087360016e+00	-1.40E-01	2.015455745082336492e+00	1.752804890443086100e-02
5.97E-01	4.02E-01	5.97E-01	5.26E-01	3.969321505426118835e-01	2.883389541207539430e-01	1.029410334307085284e+00	-1.40E-01	2.015590838302061982e+00	1.746367889579550359e-02
5.97E-01	4.02E-01	5.97E-01	5.26E-01	3.972116802260926005e-01	2.886298285440739297e-01	1.029545427526810553e+00	-1.40E-01	2.015725931521787473e+00	1.739942706758747584e-02
5.97E-01	4.02E-01	5.97E-01	5.26E-01	3.974912099095733176e-01	2.889591552873967961e-01	1.029680520746535821e+00	-1.40E-01	2.015861024741512519e+00	1.733529313180998122e-02
5.98E-01	4.03E-01	5.98E-01	5.26E-01	3.977707395930540346e-01	2.893262853984666094e-01	1.029815613966261312e+00	-1.40E-01	2.015996117961238010e+00	1.727127680136305785e-02
5.98E-01	4.03E-01	5.98E-01	5.26E-01	3.980502692765347517e-01	2.897305536451840191e-01	1.029950707185986580e+00	-1.40E-01	2.016131211180963501e+00	1.720737779004287080e-02
5.98E-01	4.03E-01	5.98E-01	5.26E-01	3.983297989600154687e-01	2.901712796079141121e-01	1.030085800405711849e+00	-1.40E-01	2.016266304400688547e+00	1.714359581254119511e-02
5.98E-01	4.03E-01	5.98E-01	5.26E-01	3.986093286434961858e-01	2.906477687769594698e-01	1.030220893625437339e+00	-1.40E-01	2.016401397620414038e+00	1.707993058444469761e-02
5.98E-01	4.03E-01	5.98E-01	5.25E-01	3.988888583269769028e-01	2.911593136510096658e-01	1.030355986845162608e+00	-1.40E-01	2.016536490840139084e+00	1.701638182223469756e-02
5.98E-01	4.03E-01	5.98E-01	5.25E-01	3.991683880104576199e-01	2.917051948325446453e-01	1.030491080064887877e+00	-1.40E-01	2.016671584059864575e+00	1.695294924328629924e-02
5.98E-01	4.03E-01	5.98E-01	5.25E-01	3.994479176939383369e-01	2.922846821163656572e-01	1.030626173284613367e+00	-1.40E-01	2.016806677279590065e+00	1.688963256586776054e-02
5.98E-01	4.03E-01	5.98E-01	5.25E-01	3.997274473774189985e-01	2.928970355676220327e-01	1.030761266504338636e+00	-1.40E-01	2.016941770499315112e+00	1.682643150914012870e-02
5.99E-01	4.03E-01	5.99E-01	5.25E-01	4.000069770608997155e-01	2.935415065859369177e-01	1.030896359724063904e+00	-1.40E-01	2.017076863719040603e+00	1.676334579315638673e-02
5.99E-01	4.03E-01	5.99E-01	5.25E-01	4.002865067443804326e-01	2.942173389524583293e-01	1.031031452943789395e+00	-1.40E-01	2.017211956938766093e+00	1.670037513886096087e-02
5.99E-01	4.03E-01	5.99E-01	5.25E-01	4.005660364278611496e-01	2.949237698569151522e-01	1.031166546163514663e+00	-1.40E-01	2.017347050158491140e+00	1.663751926808903700e-02
5.99E-01	4.03E-01	5.99E-01	5.25E-01	4.008455661113418667e-01	2.956600309020048778e-01	1.031301639383239932e+00	-1.40E-01	2.017482143378216630e+00	1.657477790356576622e-02
5.99E-01	4.03E-01	5.99E-01	5.25E-01	4.011250957948225837e-01	2.964253490826940785e-01	1.031436732602965423e+00	-1.40E-01	2.017617236597942121e+00	1.651215076890577907e-02
5.99E-01	4.03E-01	5.99E-01	5.25E-01	4.014046254783033008e-01	2.972189477382742862e-01	1.031571825822690691e+00	-1.40E-01	2.017752329817667167e+00	1.644963758861248473e-02
5.99E-01	4.03E-01	5.99E-01	5.25E-01	4.016841551617840178e-01	2.980400474752633588e-01	1.031706919042415960e+00	-1.40E-01	2.017887423037392658e+00	1.638723808807722448e-02
6.00E-01	4.03E-01	6.00E-01	5.25E-01	4.019636848452647349e-01	2.988878670595037645e-01	1.031842012262141450e+00	-1.40E-01	2.018022516257118149e+00	1.632495199357879290e-02
6.00E-01	4.03E-01	6.00E-01	5.25E-01	4.022432145287454519e-01	2.997616242760485772e-01	1.031977105481866719e+00	-1.40E-01	2.018157609476843195e+00	1.626277903228256702e-02
6.00E-01	4.03E-01	6.00E-01	5.25E-01	4.025227442122261690e-01	3.006605367556672848e-01	1.032112198701591987e+00	-1.40E-01	2.018292702696568686e+00	1.620071893223985413e-02
6.00E-01	4.03E-01	6.00E-01	5.24E-01	4.028022738957068860e-01	3.015838227670377680e-01	1.032247291921317478e+00	-1.40E-01	2.018427795916294176e+00	1.613877142238714577e-02
6.00E-01	4.03E-01	6.00E-01	5.24E-01	4.030818035791876031e-01	3.025307019739089109e-01	1.032382385141042747e+00	-1.40E-01	2.018562889136019223e+00	1.607693623254527471e-02
6.00E-01	4.03E-01	6.00E-01	5.24E-01	4.033613332626682646e-01	3.035003961567259712e-01	1.032517478360768015e+00	-1.40E-01	2.018697982355744713e+00	1.601521309341899513e-02
6.00E-01	4.03E-01	6.00E-01	5.24E-01	4.036408629461489816e-01	3.044921298984142877e-01	1.032652571580493284e+00	-1.40E-01	2.018833075575470204e+00	1.595360173659578565e-02
6.00E-01	4.03E-01	6.00E-01	5.24E-01	4.039203926296296987e-01	3.055051312341957592e-01	1.032787664800218774e+00	-1.40E-01	2.018968168795195250e+00	1.589210189454517974e-02
6.01E-01	4.03E-01	6.01E-01	5.24E-01	4.041999223131104158e-01	3.065386322654906071e-01	1.032922758019944043e+00	-1.40E-01	2.019103262014920741e+00	1.583071330061852980e-02
6.01E-01	4.04E-01	6.01E-01	5.24E-01	4.044794519965911328e-01	3.075918697381097577e-01	1.033057851239669311e+00	-1.40E-01	2.019238355234646232e+00	1.576943568904734180e-02
6.01E-01	4.04E-01	6.01E-01	5.24E-01	4.047589816800718499e-01	3.086640855850926735e-01	1.033192944459394802e+00	-1.40E-01	2.019373448454371278e+00	1.570826879494320247e-02
6.01E-01	4.04E-01	6.01E-01	5.24E-01	4.050385113635525669e-01	3.097545274346740207e-01	1.033328037679120071e+00	-1.40E-01	2.019508541674096769e+00	1.564721235429645391e-02
6.01E-01	4.04E-01	6.01E-01	5.24E-01	4.053180410470332840e-01	3.108624490839825838e-01	1.033463130898845339e+00	-1.40E-01	2.019643634893822259e+00	1.558626610397573567e-02
6.01E-01	4.04E-01	6.01E-01	5.24E-01	4.055975707305140010e-01	3.119871109391797459e-01	1.033598224118570830e+00	-1.40E-01	2.019778728113547306e+00	1.552542978172706187e-02
6.01E-01	4.04E-01	6.01E-01	5.24E-01	4.058771004139947181e-01	3.131277804228371764e-01	1.033733317338296098e+00	-1.40E-01	2.019913821333272796e+00	1.546470312617290351e-02
6.02E-01	4.04E-01	6.02E-01	5.24E-01	4.061566300974754351e-01	3.142837323494355739e-01	1.033868410558021367e+00	-1.40E-01	2.020048914552998287e+00	1.540408587681134887e-02
6.02E-01	4.04E-01	6.02E-01	5.24E-01	4.064361597809561522e-01	3.154542492699286549e-01	1.034003503777746857e+00	-1.40E-01	2.020184007772723334e+00	1.534357777401536629e-02
6.02E-01	4.04E-01	6.02E-01	5.24E-01	4.067156894644368137e-01	3.166386217863847441e-01	1.034138596997472126e+00	-1.40E-01	2.020319100992448824e+00	1.528317855903186216e-02
6.02E-01	4.04E-01	6.02E-01	5.24E-01	4.069952191479175307e-01	3.178361488377501320e-01	1.034273690217197395e+00	-1.40E-01	2.020454194212174315e+00	1.522288797398078930e-02
6.02E-01	4.04E-01	6.02E-01	5.24E-01	4.072747488313982478e-01	3.190461379578324874e-01	1.034408783436922885e+00	-1.40E-01	2.020589287431899361e+00	1.516270576185437848e-02
6.02E-01	4.04E-01	6.02E-01	5.24E-01	4.075542785148789648e-01	3.202679055066136593e-01	1.034543876656648154e+00	-1.40E-01	2.020724380651624852e+00	1.510263166651609062e-02
6.02E-01	4.04E-01	6.02E-01	5.24E-01	4.078338081983596819e-01	3.215007768760330675e-01	1.034678969876373422e+00	-1.40E-01	2.020859473871350342e+00	1.504266543269986052e-02
6.03E-01	4.04E-01	6.03E-01	5.23E-01	4.081133378818403989e-01	3.227440866713887080e-01	1.034814063096098913e+00	-1.40E-01	2.020994567091075389e+00	1.498280680600905246e-02
6.03E-01	4.04E-01	6.03E-01	5.23E-01	4.083928675653211160e-01	3.239971788695064081e-01	1.034949156315824181e+00	-1.40E-01	2.021129660310800880e+00	1.492305553291582015e-02
6.03E-01	4.05E-01	6.03E-01	5.23E-01	4.086723972488018330e-01	3.252594069548326305e-01	1.035084249535549450e+00	-1.40E-01	2.021264753530526370e+00	1.486341136075979528e-02
6.03E-01	4.05E-01	6.03E-01	5.23E-01	4.089519269322825501e-01	3.265301340345889702e-01	1.035219342755274941e+00	-1.40E-01	2.021399846750251417e+00	1.480387403774752371e-02
6.03E-01	4.05E-01	6.03E-01	5.23E-01	4.092314566157632671e-01	3.278087329341203837e-01	1.035354435975000209e+00	-1.40E-01	2.021534939969976907e+00	1.474444331295123901e-02
6.03E-01	4.05E-01	6.03E-01	5.23E-01	4.095109862992439842e-01	3.290945862735529248e-01	1.035489529194725478e+00	-1.40E-01	2.021670033189702398e+00	1.468511893630819291e-02
6.03E-01	4.05E-01	6.03E-01	5.23E-01	4.097905159827247012e-01	3.303870865268490609e-01	1.035624622414450746e+00	-1.40E-01	2.021805126409427444e+00	1.462590065861947564e-02
6.03E-01	4.05E-01	6.03E-01	5.23E-01	4.100700456662054183e-01	3.316856360643299362e-01	1.035759715634176237e+00	-1.39E-01	2.021940219629152935e+00	1.456678823154929081e-02
6.04E-01	4.05E-01	6.04E-01	5.23E-01	4.103495753496860798e-01	3.329896471797046953e-01	1.035894808853901505e+00	-1.39E-01	2.022075312848878426e+00	1.450778140762369953e-02
6.04E-01	4.05E-01	6.04E-01	5.23E-01	4.106291050331667969e-01	3.342985421026135051e-01	1.036029902073626774e+00	-1.39E-01	2.022210406068603472e+00	1.444887994022993512e-02
6.04E-01	4.05E-01	6.04E-01	5.23E-01	4.109086347166475139e-01	3.356117529976687663e-01	1.036164995293352264e+00	-1.39E-01	2.022345499288328963e+00	1.439008358361511079e-02
6.04E-01	4.05E-01	6.04E-01	5.23E-01	4.111881644001282310e-01	3.369287219509320974e-01	1.036300088513077533e+00	-1.39E-01	2.022480592508054009e+00	1.433139209288561422e-02
6.04E-01	4.05E-01	6.04E-01	5.23E-01	4.114676940836089480e-01	3.382489009447388062e-01	1.036435181732802802e+00	-1.39E-01	2.022615685727779500e+00	1.427280522400582903e-02
6.04E-01	4.05E-01	6.04E-01	5.23E-01	4.117472237670896651e-01	3.395717518217470365e-01	1.036570274952528292e+00	-1.39E-01	2.022750778947504990e+00	1.421432273379729869e-02
6.04E-01	4.06E-01	6.04E-01	5.23E-01	4.120267534505703821e-01	3.408967462390440351e-01	1.036705368172253561e+00	-1.39E-01	2.022885872167230037e+00	1.415594437993749830e-02
6.05E-01	4.06E-01	6.05E-01	5.23E-01	4.123062831340510992e-01	3.422233656131195567e-01	1.036840461391978829e+00	-1.39E-01	2.023020965386955528e+00	1.409766992095914419e-02
6.05E-01	4.06E-01	6.05E-01	5.23E-01	4.125858128175318162e-01	3.435511010564543111e-01	1.036975554611704320e+00	-1.39E-01	2.023156058606681018e+00	1.403949911624892584e-02
6.05E-01	4.06E-01	6.05E-01	5.23E-01	4.128653425010125333e-01	3.448794533064736267e-01	1.037110647831429588e+00	-1.39E-01	2.023291151826406065e+00	1.398143172604649799e-02
6.05E-01	4.06E-01	6.05E-01	5.23E-01	4.131448721844932503e-01	3.462079326475411278e-01	1.037245741051154857e+00	-1.39E-01	2.023426245046131555e+00	1.392346751144362370e-02
6.05E-01	4.06E-01	6.05E-01	5.23E-01	4.134244018679739674e-01	3.475360588266551698e-01	1.037380834270880348e+00	-1.39E-01	2.023561338265857046e+00	1.386560623438299819e-02
6.05E-01	4.06E-01	6.05E-01	5.23E-01	4.137039315514546289e-01	3.488633609634700927e-01	1.037515927490605616e+00	-1.39E-01	2.023696431485582092e+00	1.380784765765720283e-02
6.05E-01	4.06E-01	6.05E-01	5.23E-01	4.139834612349353460e-01	3.501893774552276573e-01	1.037651020710330885e+00	-1.39E-01	2.023831524705307583e+00	1.375019154490767122e-02
6.05E-01	4.06E-01	6.05E-01	5.23E-01	4.142629909184160630e-01	3.515136558771523867e-01	1.037786113930056375e+00	-1.39E-01	2.023966617925033074e+00	1.369263766062369693e-02
6.06E-01	4.06E-01	6.06E-01	5.23E-01	4.145425206018967801e-01	3.528357528788321207e-01	1.037921207149781644e+00	-1.39E-01	2.024101711144758120e+00	1.363518577014123483e-02
6.06E-01	4.07E-01	6.06E-01	5.23E-01	4.148220502853774971e-01	3.541552340770772189e-01	1.038056300369506912e+00	-1.39E-01	2.024236804364483611e+00	1.357783563964203716e-02
6.06E-01	4.07E-01	6.06E-01	5.23E-01	4.151015799688582142e-01	3.554716739457063346e-01	1.038191393589232403e+00	-1.39E-01	2.024371897584209101e+00	1.352058703615244273e-02
6.06E-01	4.07E-01	6.06E-01	5.23E-01	4.153811096523389312e-01	3.567846557027070098e-01	1.038326486808957672e+00	-1.39E-01	2.024506990803934148e+00	1.346343972754224065e-02
6.06E-01	4.07E-01	6.06E-01	5.23E-01	4.156606393358196483e-01	3.580937711951531210e-01	1.038461580028682940e+00	-1.39E-01	2.024642084023659638e+00	1.340639348252376309e-02
6.06E-01	4.07E-01	6.06E-01	5.23E-01	4.159401690193003653e-01	3.593986207822704726e-01	1.038596673248408209e+00	-1.39E-01	2.024777177243385129e+00	1.334944807065068309e-02
6.06E-01	4.07E-01	6.06E-01	5.22E-01	4.162196987027810824e-01	3.606988132169891559e-01	1.038731766468133699e+00	-1.39E-01	2.024912270463110175e+00	1.329260326231691651e-02
6.07E-01	4.07E-01	6.07E-01	5.22E-01	4.164992283862617994e-01	3.619939655263109679e-01	1.038866859687858968e+00	-1.39E-01	2.025047363682835666e+00	1.323585882875553781e-02
6.07E-01	4.07E-01	6.07E-01	5.22E-01	4.167787580697425165e-01	3.632837028907939803e-01	1.039001952907584236e+00	-1.39E-01	2.025182456902561157e+00	1.317921454203773227e-02
6.07E-01	4.07E-01	6.07E-01	5.22E-01	4.170582877532232335e-01	3.645676585234275402e-01	1.039137046127309727e+00	-1.39E-01	2.025317550122286203e+00	1.312267017507160946e-02
6.07E-01	4.08E-01	6.07E-01	5.22E-01	4.173378174367038951e-01	3.658454735481613262e-01	1.039272139347034996e+00	-1.39E-01	2.025452643342011694e+00	1.306622550160117802e-02
6.07E-01	4.08E-01	6.07E-01	5.22E-01	4.176173471201846121e-01	3.671167968783211055e-01	1.039407232566760264e+00	-1.39E-01	2.025587736561737184e+00	1.300988029620511396e-02
6.07E-01	4.08E-01	6.07E-01	5.22E-01	4.178968768036653292e-01	3.683812850951302953e-01	1.039542325786485755e+00	-1.39E-01	2.025722829781462231e+00	1.295363433429579450e-02
6.07E-01	4.08E-01	6.07E-01	5.22E-01	4.181764064871460462e-01	3.696386023265358922e-01	1.039677419006211023e+00	-1.39E-01	2.025857923001187721e+00	1.289748739211793623e-02
6.08E-01	4.08E-01	6.08E-01	5.22E-01	4.184559361706267633e-01	3.708884201265247316e-01	1.039812512225936292e+00	-1.39E-01	2.025993016220913212e+00	1.284143924674774687e-02
6.08E-01	4.08E-01	6.08E-01	5.22E-01	4.187354658541074803e-01	3.721304173550941674e-01	1.039947605445661782e+00	-1.39E-01	2.026128109440638259e+00	1.278548967609154617e-02
6.08E-01	4.08E-01	6.08E-01	5.22E-01	4.190149955375881974e-01	3.733642800590286637e-01	1.040082698665387051e+00	-1.39E-01	2.026263202660363749e+00	1.272963845888473028e-02
6.08E-01	4.08E-01	6.08E-01	5.22E-01	4.192945252210689144e-01	3.745897013536211850e-01	1.040217791885112320e+00	-1.39E-01	2.026398295880089240e+00	1.267388537469081589e-02
6.08E-01	4.09E-01	6.08E-01	5.22E-01	4.195740549045496315e-01	3.758063813054658420e-01	1.040352885104837810e+00	-1.39E-01	2.026533389099814286e+00	1.261823020389986165e-02
6.08E-01	4.09E-01	6.08E-01	5.22E-01	4.198535845880303485e-01	3.770140268164239306e-01	1.040487978324563079e+00	-1.39E-01	2.026668482319539777e+00	1.256267272772773787e-02
6.08E-01	4.09E-01	6.08E-01	5.22E-01	4.201331142715110656e-01	3.782123515088797183e-01	1.040623071544288347e+00	-1.39E-01	2.026803575539265267e+00	1.250721272821463462e-02
6.08E-01	4.09E-01	6.08E-01	5.22E-01	4.204126439549917826e-01	3.794010756123575856e-01	1.040758164764013838e+00	-1.39E-01	2.026938668758990314e+00	1.245184998822417531e-02
6.09E-01	4.09E-01	6.09E-01	5.22E-01	4.206921736384724442e-01	3.805799258515927264e-01	1.040893257983739106e+00	-1.39E-01	2.027073761978715805e+00	1.239658429144215382e-02
6.09E-01	4.09E-01	6.09E-01	5.22E-01	4.209717033219531612e-01	3.817486353361186358e-01	1.041028351203464375e+00	-1.39E-01	2.027208855198441295e+00	1.234141542237525771e-02
6.09E-01	4.09E-01	6.09E-01	5.22E-01	4.212512330054338783e-01	3.829069434514347225e-01	1.041163444423189866e+00	-1.39E-01	2.027343948418166342e+00	1.228634316635011069e-02
6.09E-01	4.09E-01	6.09E-01	5.22E-01	4.215307626889145953e-01	3.840545957518037290e-01	1.041298537642915134e+00	-1.39E-01	2.027479041637891832e+00	1.223136730951189695e-02
6.09E-01	4.10E-01	6.09E-01	5.22E-01	4.218102923723953124e-01	3.851913438547290292e-01	1.041433630862640403e+00	-1.39E-01	2.027614134857617323e+00	1.217648763882336373e-02
6.09E-01	4.10E-01	6.09E-01	5.22E-01	4.220898220558760294e-01	3.863169453371440021e-01	1.041568724082365671e+00	-1.39E-01	2.027749228077342369e+00	1.212170394206354106e-02
6.09E-01	4.10E-01	6.09E-01	5.22E-01	4.223693517393567465e-01	3.874311636333520048e-01	1.041703817302091162e+00	-1.39E-01	2.027884321297067860e+00	1.206701600782642686e-02
6.10E-01	4.10E-01	6.10E-01	5.22E-01	4.226488814228374635e-01	3.885337679347338757e-01	1.041838910521816430e+00	-1.39E-01	2.028019414516793351e+00	1.201242362552013172e-02
6.10E-01	4.10E-01	6.10E-01	5.22E-01	4.229284111063181806e-01	3.896245330912524452e-01	1.041974003741541699e+00	-1.39E-01	2.028154507736518397e+00	1.195792658536545122e-02
6.10E-01	4.10E-01	6.10E-01	5.22E-01	4.232079407897988976e-01	3.907032395147608805e-01	1.042109096961267189e+00	-1.39E-01	2.028289600956243888e+00	1.190352467839474356e-02
6.10E-01	4.10E-01	6.10E-01	5.22E-01	4.234874704732796147e-01	3.917696730841326302e-01	1.042244190180992458e+00	-1.39E-01	2.028424694175968934e+00	1.184921769645062677e-02
6.10E-01	4.11E-01	6.10E-01	5.22E-01	4.237670001567603317e-01	3.928236250522119666e-01	1.042379283400717727e+00	-1.39E-01	2.028559787395694425e+00	1.179500543218499689e-02
6.10E-01	4.11E-01	6.10E-01	5.22E-01	4.240465298402410488e-01	3.938648919545926219e-01	1.042514376620443217e+00	-1.39E-01	2.028694880615419915e+00	1.174088767905772691e-02
6.10E-01	4.11E-01	6.10E-01	5.22E-01	4.243260595237217103e-01	3.948932755202222977e-01	1.042649469840168486e+00	-1.39E-01	2.028829973835144962e+00	1.168686423133533277e-02
6.10E-01	4.11E-01	6.10E-01	5.22E-01	4.246055892072024274e-01	3.959085825838253858e-01	1.042784563059893754e+00	-1.39E-01	2.028965067054870453e+00	1.163293488409002444e-02
6.11E-01	4.11E-01	6.11E-01	5.22E-01	4.248851188906831444e-01	3.969106250001413483e-01	1.042919656279619245e+00	-1.39E-01	2.029100160274595943e+00	1.157909943319819328e-02
6.11E-01	4.11E-01	6.11E-01	5.22E-01	4.251646485741638615e-01	3.978992195599633241e-01	1.043054749499344513e+00	-1.39E-01	2.029235253494320990e+00	1.152535767533956895e-02
6.11E-01	4.11E-01	6.11E-01	5.22E-01	4.254441782576445785e-01	3.988741879079696906e-01	1.043189842719069782e+00	-1.39E-01	2.029370346714046480e+00	1.147170940799573276e-02
6.11E-01	4.12E-01	6.11E-01	5.22E-01	4.257237079411252956e-01	3.998353564623297052e-01	1.043324935938795273e+00	-1.39E-01	2.029505439933771971e+00	1.141815442944902129e-02
6.11E-01	4.12E-01	6.11E-01	5.22E-01	4.260032376246060126e-01	4.007825563360688514e-01	1.043460029158520541e+00	-1.39E-01	2.029640533153497017e+00	1.136469253878122886e-02
6.11E-01	4.12E-01	6.11E-01	5.22E-01	4.262827673080867297e-01	4.017156232601747368e-01	1.043595122378245810e+00	-1.39E-01	2.029775626373222508e+00	1.131132353587244004e-02
6.11E-01	4.12E-01	6.11E-01	5.22E-01	4.265622969915674467e-01	4.026343975084254456e-01	1.043730215597971300e+00	-1.39E-01	2.029910719592947999e+00	1.125804722139988126e-02
6.12E-01	4.12E-01	6.12E-01	5.22E-01	4.268418266750481638e-01	4.035387238239151464e-01	1.043865308817696569e+00	-1.39E-01	2.030045812812673045e+00	1.120486339683657989e-02
6.12E-01	4.12E-01	6.12E-01	5.22E-01	4.271213563585288808e-01	4.044284513472599651e-01	1.044000402037421837e+00	-1.39E-01	2.030180906032398536e+00	1.115177186445025573e-02
6.12E-01	4.13E-01	6.12E-01	5.22E-01	4.274008860420095979e-01	4.053034335464567595e-01	1.044135495257147328e+00	-1.39E-01	2.030315999252124026e+00	1.109877242730205986e-02
6.12E-01	4.13E-01	6.12E-01	5.22E-01	4.276804157254902594e-01	4.061635281483707560e-01	1.044270588476872597e+00	-1.39E-01	2.030451092471849073e+00	1.104586488924531179e-02
6.12E-01	4.13E-01	6.12E-01	5.22E-01	4.279599454089709765e-01	4.070085970718309021e-01	1.044405681696597865e+00	-1.39E-01	2.030586185691574563e+00	1.099304905492416370e-02
6.12E-01	4.13E-01	6.12E-01	5.22E-01	4.282394750924516935e-01	4.078385063623028439e-01	1.044540774916323134e+00	-1.39E-01	2.030721278911300054e+00	1.094032472977269840e-02
6.12E-01	4.13E-01	6.12E-01	5.22E-01	4.285190047759324106e-01	4.086531261281147187e-01	1.044675868136048624e+00	-1.39E-01	2.030856372131025100e+00	1.088769172001347214e-02
6.13E-01	4.13E-01	6.13E-01	5.22E-01	4.287985344594131276e-01	4.094523304782117790e-01	1.044810961355773893e+00	-1.39E-01	2.030991465350750591e+00	1.083514983265625869e-02
6.13E-01	4.14E-01	6.13E-01	5.22E-01	4.290780641428938447e-01	4.102359974614092630e-01	1.044946054575499161e+00	-1.39E-01	2.031126558570476082e+00	1.078269887549703453e-02
6.13E-01	4.14E-01	6.13E-01	5.23E-01	4.293575938263745617e-01	4.110040090071190311e-01	1.045081147795224652e+00	-1.39E-01	2.031261651790201128e+00	1.073033865711630654e-02
6.13E-01	4.14E-01	6.13E-01	5.23E-01	4.296371235098552788e-01	4.117562508675219335e-01	1.045216241014949921e+00	-1.39E-01	2.031396745009926619e+00	1.067806898687855867e-02
6.13E-01	4.14E-01	6.13E-01	5.23E-01	4.299166531933359958e-01	4.124926125611585448e-01	1.045351334234675189e+00	-1.39E-01	2.031531838229652109e+00	1.062588967493039924e-02
6.13E-01	4.14E-01	6.13E-01	5.23E-01	4.301961828768167129e-01	4.132129873179110069e-01	1.045486427454400680e+00	-1.39E-01	2.031666931449377156e+00	1.057380053219953570e-02
6.13E-01	4.14E-01	6.13E-01	5.23E-01	4.304757125602974299e-01	4.139172720253504467e-01	1.045621520674125948e+00	-1.39E-01	2.031802024669102646e+00	1.052180137039380320e-02
6.13E-01	4.15E-01	6.13E-01	5.23E-01	4.307552422437781470e-01	4.146053671764191595e-01	1.045756613893851217e+00	-1.39E-01	2.031937117888828137e+00	1.046989200199945763e-02
6.14E-01	4.15E-01	6.14E-01	5.23E-01	4.310347719272588640e-01	4.152771768184235213e-01	1.045891707113576707e+00	-1.39E-01	2.032072211108553184e+00	1.041807224028029610e-02
6.14E-01	4.15E-01	6.14E-01	5.23E-01	4.313143016107395256e-01	4.159326085033121512e-01	1.046026800333301976e+00	-1.39E-01	2.032207304328278674e+00	1.036634189927628825e-02
6.14E-01	4.15E-01	6.14E-01	5.23E-01	4.315938312942202426e-01	4.165715732392078485e-01	1.046161893553027245e+00	-1.39E-01	2.032342397548004165e+00	1.031470079380240358e-02
6.14E-01	4.15E-01	6.14E-01	5.23E-01	4.318733609777009597e-01	4.171939854431720440e-01	1.046296986772752735e+00	-1.39E-01	2.032477490767729211e+00	1.026314873944725661e-02
6.14E-01	4.15E-01	6.14E-01	5.23E-01	4.321528906611816767e-01	4.177997628951732323e-01	1.046432079992478004e+00	-1.39E-01	2.032612583987454702e+00	1.021168555257197241e-02
6.14E-01	4.16E-01	6.14E-01	5.23E-01	4.324324203446623938e-01	4.183888266932352384e-01	1.046567173212203272e+00	-1.39E-01	2.032747677207180192e+00	1.016031105030897053e-02
6.14E-01	4.16E-01	6.14E-01	5.23E-01	4.327119500281431108e-01	4.189611012097382847e-01	1.046702266431928763e+00	-1.39E-01	2.032882770426905239e+00	1.010902505056068650e-02
6.15E-01	4.16E-01	6.15E-01	5.23E-01	4.329914797116238279e-01	4.195165140488493760e-01	1.046837359651654031e+00	-1.39E-01	2.033017863646630730e+00	1.005782737199827082e-02
6.15E-01	4.16E-01	6.15E-01	5.23E-01	4.332710093951045449e-01	4.200549960050581899e-01	1.046972452871379300e+00	-1.39E-01	2.033152956866356220e+00	1.000671783406046830e-02
6.15E-01	4.16E-01	6.15E-01	5.23E-01	4.335505390785852620e-01	4.205764810227929917e-01	1.047107546091104791e+00	-1.39E-01	2.033288050086081267e+00	9.955696256952329196e-03
6.15E-01	4.17E-01	6.15E-01	5.23E-01	4.338300687620659790e-01	4.210809061570923162e-01	1.047242639310830059e+00	-1.39E-01	2.033423143305806757e+00	9.904762461643989643e-03
6.15E-01	4.17E-01	6.15E-01	5.23E-01	4.341095984455466961e-01	4.215682115353147075e-01	1.047377732530555328e+00	-1.39E-01	2.033558236525532248e+00	9.853916269869351582e-03
6.15E-01	4.17E-01	6.15E-01	5.23E-01	4.343891281290274131e-01	4.220383403198534888e-01	1.047512825750280818e+00	-1.39E-01	2.033693329745257294e+00	9.803157504124930879e-03
6.15E-01	4.17E-01	6.15E-01	5.23E-01	4.346686578125080747e-01	4.224912386718466251e-01	1.047647918970006087e+00	-1.39E-01	2.033828422964982785e+00	9.752485987668760986e-03
6.15E-01	4.17E-01	6.15E-01	5.23E-01	4.349481874959887917e-01	4.229268557158512021e-01	1.047783012189731355e+00	-1.39E-01	2.033963516184708276e+00	9.701901544518836892e-03
6.16E-01	4.18E-01	6.16E-01	5.23E-01	4.352277171794695088e-01	4.233451435054639278e-01	1.047918105409456624e+00	-1.39E-01	2.034098609404433322e+00	9.651403999452174906e-03
6.16E-01	4.18E-01	6.16E-01	5.23E-01	4.355072468629502258e-01	4.237460569898682805e-01	1.048053198629182114e+00	-1.39E-01	2.034233702624158813e+00	9.600993178003268749e-03
6.16E-01	4.18E-01	6.16E-01	5.23E-01	4.357867765464309429e-01	4.241295539812869886e-01	1.048188291848907383e+00	-1.39E-01	2.034368795843884303e+00	9.550668906463355770e-03
6.16E-01	4.18E-01	6.16E-01	5.23E-01	4.360663062299116599e-01	4.244955951233185254e-01	1.048323385068632652e+00	-1.39E-01	2.034503889063609350e+00	9.500431011878670076e-03
6.16E-01	4.18E-01	6.16E-01	5.23E-01	4.363458359133923770e-01	4.248441438601410214e-01	1.048458478288358142e+00	-1.39E-01	2.034638982283334840e+00	9.450279322049455477e-03
6.16E-01	4.19E-01	6.16E-01	5.23E-01	4.366253655968730940e-01	4.251751664065655523e-01	1.048593571508083411e+00	-1.39E-01	2.034774075503059887e+00	9.400213665528634951e-03
6.16E-01	4.19E-01	6.16E-01	5.23E-01	4.369048952803538111e-01	4.254886317189142675e-01	1.048728664727808679e+00	-1.39E-01	2.034909168722785378e+00	9.350233871620811446e-03
6.17E-01	4.19E-01	6.17E-01	5.23E-01	4.371844249638345281e-01	4.257845114667143105e-01	1.048863757947534170e+00	-1.39E-01	2.035044261942510868e+00	9.300339770380774279e-03
6.17E-01	4.19E-01	6.17E-01	5.24E-01	4.374639546473152452e-01	4.260627800051839387e-01	1.048998851167259438e+00	-1.39E-01	2.035179355162235915e+00	9.250531192612444428e-03
6.17E-01	4.19E-01	6.17E-01	5.24E-01	4.377434843307959622e-01	4.263234143484973537e-01	1.049133944386984707e+00	-1.39E-01	2.035314448381961405e+00	9.200807969867465935e-03
6.17E-01	4.20E-01	6.17E-01	5.24E-01	4.380230140142766793e-01	4.265663941438080919e-01	1.049269037606710198e+00	-1.39E-01	2.035449541601686896e+00	9.151169934444291706e-03
6.17E-01	4.20E-01	6.17E-01	5.24E-01	4.383025436977573408e-01	4.267917016460218149e-01	1.049404130826435466e+00	-1.39E-01	2.035584634821411942e+00	9.101616919386637874e-03
6.17E-01	4.20E-01	6.17E-01	5.24E-01	4.385820733812380579e-01	4.269993216932956304e-01	1.049539224046160735e+00	-1.39E-01	2.035719728041137433e+00	9.052148758482290308e-03
6.17E-01	4.20E-01	6.17E-01	5.24E-01	4.388616030647187749e-01	4.271892416832543393e-01	1.049674317265886225e+00	-1.39E-01	2.035854821260862924e+00	9.002765286262303171e-03
6.18E-01	4.20E-01	6.18E-01	5.24E-01	4.391411327481994920e-01	4.273614515499075117e-01	1.049809410485611494e+00	-1.39E-01	2.035989914480587970e+00	8.953466337999182664e-03
6.18E-01	4.21E-01	6.18E-01	5.24E-01	4.394206624316802090e-01	4.275159437412512919e-01	1.049944503705336762e+00	-1.39E-01	2.036125007700313461e+00	8.904251749706132424e-03
6.18E-01	4.21E-01	6.18E-01	5.24E-01	4.397001921151609261e-01	4.276527131975480511e-01	1.050079596925062253e+00	-1.39E-01	2.036260100920038951e+00	8.855121358135544310e-03
6.18E-01	4.21E-01	6.18E-01	5.24E-01	4.399797217986416431e-01	4.277717573302599607e-01	1.050214690144787522e+00	-1.39E-01	2.036395194139763998e+00	8.806075000778052983e-03
6.18E-01	4.21E-01	6.18E-01	5.24E-01	4.402592514821223602e-01	4.278730760016369872e-01	1.050349783364512790e+00	-1.39E-01	2.036530287359489488e+00	8.757112515860948632e-03
6.18E-01	4.22E-01	6.18E-01	5.24E-01	4.405387811656030772e-01	4.279566715049336056e-01	1.050484876584238281e+00	-1.39E-01	2.036665380579214979e+00	8.708233742347436246e-03
6.18E-01	4.22E-01	6.18E-01	5.24E-01	4.408183108490837943e-01	4.280225485452563428e-01	1.050619969803963549e+00	-1.39E-01	2.036800473798940025e+00	8.659438519935077835e-03
6.18E-01	4.22E-01	6.18E-01	5.24E-01	4.410978405325645113e-01	4.280707142210181670e-01	1.050755063023688818e+00	-1.39E-01	2.036935567018665516e+00	8.610726689054687411e-03
6.19E-01	4.22E-01	6.19E-01	5.24E-01	4.413773702160452284e-01	4.281011780059980620e-01	1.050890156243414086e+00	-1.39E-01	2.037070660238391007e+00	8.562098090869191269e-03
6.19E-01	4.22E-01	6.19E-01	5.24E-01	4.416568998995258899e-01	4.281139517319889620e-01	1.051025249463139577e+00	-1.39E-01	2.037205753458116053e+00	8.513552567272299199e-03
6.19E-01	4.23E-01	6.19E-01	5.24E-01	4.419364295830066069e-01	4.281090495720293876e-01	1.051160342682864846e+00	-1.39E-01	2.037340846677841544e+00	8.465089960887475784e-03
6.19E-01	4.23E-01	6.19E-01	5.24E-01	4.422159592664873240e-01	4.280864880242051806e-01	1.051295435902590114e+00	-1.39E-01	2.037475939897567034e+00	8.416710115066545692e-03
6.19E-01	4.23E-01	6.19E-01	5.25E-01	4.424954889499680410e-01	4.280462858960138450e-01	1.051430529122315605e+00	-1.39E-01	2.037611033117292081e+00	8.368412873888638956e-03
6.19E-01	4.23E-01	6.19E-01	5.25E-01	4.427750186334487581e-01	4.279884642892826663e-01	1.051565622342040873e+00	-1.39E-01	2.037746126337017571e+00	8.320198082159063410e-03
6.19E-01	4.24E-01	6.19E-01	5.25E-01	4.430545483169294751e-01	4.279130465856286758e-01	1.051700715561766142e+00	-1.39E-01	2.037881219556743062e+00	8.272065585407911703e-03
6.20E-01	4.24E-01	6.20E-01	5.25E-01	4.433340780004101922e-01	4.278200584324621802e-01	1.051835808781491632e+00	-1.39E-01	2.038016312776468109e+00	8.224015229888918116e-03
6.20E-01	4.24E-01	6.20E-01	5.25E-01	4.436136076838909093e-01	4.277095277295097087e-01	1.051970902001216901e+00	-1.39E-01	2.038151405996193599e+00	8.176046862578417729e-03
6.20E-01	4.24E-01	6.20E-01	5.25E-01	4.438931373673716263e-01	4.275814846158690896e-01	1.052105995220942170e+00	-1.38E-01	2.038286499215919090e+00	8.128160331174029765e-03
6.20E-01	4.24E-01	6.20E-01	5.25E-01	4.441726670508523434e-01	4.274359614575695132e-01	1.052241088440667660e+00	-1.38E-01	2.038421592435644136e+00	8.080355484093559512e-03
6.20E-01	4.25E-01	6.20E-01	5.25E-01	4.444521967343330604e-01	4.272729928356468476e-01	1.052376181660392929e+00	-1.38E-01	2.038556685655369627e+00	8.032632170473825647e-03
6.20E-01	4.25E-01	6.20E-01	5.25E-01	4.447317264178137775e-01	4.270926155347158915e-01	1.052511274880118197e+00	-1.38E-01	2.038691778875095117e+00	7.984990240169272460e-03
6.20E-01	4.25E-01	6.20E-01	5.25E-01	4.450112561012944945e-01	4.268948685320405612e-01	1.052646368099843688e+00	-1.38E-01	2.038826872094820164e+00	7.937429543751137184e-03
6.20E-01	4.25E-01	6.20E-01	5.25E-01	4.452907857847751560e-01	4.266797929870934092e-01	1.052781461319568956e+00	-1.38E-01	2.038961965314545655e+00	7.889949932506126404e-03
6.21E-01	4.26E-01	6.21E-01	5.25E-01	4.455703154682558731e-01	4.264474322316001431e-01	1.052916554539294225e+00	-1.38E-01	2.039097058534271145e+00	7.842551258435106337e-03
6.21E-01	4.26E-01	6.21E-01	5.25E-01	4.458498451517365901e-01	4.261978317600625399e-01	1.053051647759019716e+00	-1.38E-01	2.039232151753996192e+00	7.795233374252104504e-03
6.21E-01	4.26E-01	6.21E-01	5.25E-01	4.461293748352173072e-01	4.259310392207584228e-01	1.053186740978744984e+00	-1.38E-01	2.039367244973721682e+00	7.747996133383078937e-03
6.21E-01	4.26E-01	6.21E-01	5.26E-01	4.464089045186980242e-01	4.256471044072100418e-01	1.053321834198470253e+00	-1.38E-01	2.039502338193447173e+00	7.700839389965030007e-03
6.21E-01	4.27E-01	6.21E-01	5.26E-01	4.466884342021787413e-01	4.253460792501212451e-01	1.053456927418195743e+00	-1.38E-01	2.039637431413172219e+00	7.653762998844323810e-03
6.21E-01	4.27E-01	6.21E-01	5.26E-01	4.469679638856594583e-01	4.250280178097737283e-01	1.053592020637921012e+00	-1.38E-01	2.039772524632897710e+00	7.606766815575962716e-03
6.21E-01	4.27E-01	6.21E-01	5.26E-01	4.472474935691401754e-01	4.246929762688878562e-01	1.053727113857646280e+00	-1.38E-01	2.039907617852623201e+00	7.559850696422277389e-03
6.22E-01	4.27E-01	6.22E-01	5.26E-01	4.475270232526208924e-01	4.243410129259352348e-01	1.053862207077371549e+00	-1.38E-01	2.040042711072348247e+00	7.513014498351813959e-03
6.22E-01	4.28E-01	6.22E-01	5.26E-01	4.478065529361016095e-01	4.239721881889056410e-01	1.053997300297097039e+00	-1.38E-01	2.040177804292073738e+00	7.466258079038134467e-03
6.22E-01	4.28E-01	6.22E-01	5.26E-01	4.480860826195823265e-01	4.235865645695241488e-01	1.054132393516822308e+00	-1.38E-01	2.040312897511799228e+00	7.419581296858882707e-03
6.22E-01	4.28E-01	6.22E-01	5.26E-01	4.483656123030630436e-01	4.231842066779196720e-01	1.054267486736547577e+00	-1.38E-01	2.040447990731524275e+00	7.372984010894314925e-03
6.22E-01	4.28E-01	6.22E-01	5.26E-01	4.486451419865437051e-01	4.227651812177339874e-01	1.054402579956273067e+00	-1.38E-01	2.040583083951249765e+00	7.326466080926471482e-03
6.22E-01	4.29E-01	6.22E-01	5.26E-01	4.489246716700244222e-01	4.223295569816793993e-01	1.054537673175998336e+00	-1.38E-01	2.040718177170974812e+00	7.280027367437882750e-03
6.22E-01	4.29E-01	6.22E-01	5.26E-01	4.492042013535051392e-01	4.218774048475374405e-01	1.054672766395723604e+00	-1.38E-01	2.040853270390700303e+00	7.233667731610404251e-03
6.23E-01	4.29E-01	6.23E-01	5.26E-01	4.494837310369858563e-01	4.214087977745984981e-01	1.054807859615449095e+00	-1.38E-01	2.040988363610425793e+00	7.187387035324366638e-03
6.23E-01	4.29E-01	6.23E-01	5.27E-01	4.497632607204665733e-01	4.209238108005428636e-01	1.054942952835174363e+00	-1.38E-01	2.041123456830150840e+00	7.141185141157068220e-03
6.23E-01	4.30E-01	6.23E-01	5.27E-01	4.500427904039472904e-01	4.204225210387623757e-01	1.055078046054899632e+00	-1.38E-01	2.041258550049876330e+00	7.095061912382078471e-03
6.23E-01	4.30E-01	6.23E-01	5.27E-01	4.503223200874280074e-01	4.199050076761160488e-01	1.055213139274625123e+00	-1.38E-01	2.041393643269601821e+00	7.049017212967795612e-03
6.23E-01	4.30E-01	6.23E-01	5.27E-01	4.506018497709087245e-01	4.193713519711284587e-01	1.055348232494350391e+00	-1.38E-01	2.041528736489326867e+00	7.003050907576399697e-03
6.23E-01	4.30E-01	6.23E-01	5.27E-01	4.508813794543894415e-01	4.188216372526267772e-01	1.055483325714075660e+00	-1.38E-01	2.041663829709052358e+00	6.957162861562962708e-03
6.23E-01	4.31E-01	6.23E-01	5.27E-01	4.511609091378701586e-01	4.182559489188125701e-01	1.055618418933801150e+00	-1.38E-01	2.041798922928777849e+00	6.911352940974048627e-03
6.23E-01	4.31E-01	6.23E-01	5.27E-01	4.514404388213508756e-01	4.176743744367755196e-01	1.055753512153526419e+00	-1.38E-01	2.041934016148502895e+00	6.865621012546887711e-03
6.24E-01	4.31E-01	6.24E-01	5.27E-01	4.517199685048315927e-01	4.170770033424433532e-01	1.055888605373251687e+00	-1.38E-01	2.042069109368228386e+00	6.819966943708158716e-03
6.24E-01	4.31E-01	6.24E-01	5.27E-01	4.519994981883123097e-01	4.164639272409737525e-01	1.056023698592977178e+00	-1.38E-01	2.042204202587953876e+00	6.774390602572832702e-03
6.24E-01	4.32E-01	6.24E-01	5.27E-01	4.522790278717929713e-01	4.158352398075871870e-01	1.056158791812702447e+00	-1.38E-01	2.042339295807678923e+00	6.728891857943188580e-03
6.24E-01	4.32E-01	6.24E-01	5.27E-01	4.525585575552736883e-01	4.151910367888375641e-01	1.056293885032427715e+00	-1.38E-01	2.042474389027404413e+00	6.683470579307790489e-03
6.24E-01	4.32E-01	6.24E-01	5.28E-01	4.528380872387544054e-01	4.145314160043292451e-01	1.056428978252153206e+00	-1.38E-01	2.042609482247129904e+00	6.638126636840208442e-03
6.24E-01	4.33E-01	6.24E-01	5.28E-01	4.531176169222351224e-01	4.138564773488767057e-01	1.056564071471878474e+00	-1.38E-01	2.042744575466854950e+00	6.592859901398177846e-03
6.24E-01	4.33E-01	6.24E-01	5.28E-01	4.533971466057158395e-01	4.131663227951108963e-01	1.056699164691603743e+00	-1.38E-01	2.042879668686580441e+00	6.547670244522451125e-03
6.25E-01	4.33E-01	6.25E-01	5.28E-01	4.536766762891965565e-01	4.124610563965314669e-01	1.056834257911329011e+00	-1.38E-01	2.043014761906305932e+00	6.502557538435683147e-03
6.25E-01	4.33E-01	6.25E-01	5.28E-01	4.539562059726772736e-01	4.117407842910066895e-01	1.056969351131054502e+00	-1.38E-01	2.043149855126030978e+00	6.457521656041386934e-03
6.25E-01	4.34E-01	6.25E-01	5.28E-01	4.542357356561579906e-01	4.110056147047296271e-01	1.057104444350779771e+00	-1.38E-01	2.043284948345756469e+00	6.412562470922913635e-03
6.25E-01	4.34E-01	6.25E-01	5.28E-01	4.545152653396387077e-01	4.102556579566211115e-01	1.057239537570505039e+00	-1.38E-01	2.043420041565481959e+00	6.367679857342494094e-03
6.25E-01	4.34E-01	6.25E-01	5.28E-01	4.547947950231194247e-01	4.094910264631920205e-01	1.057374630790230530e+00	-1.38E-01	2.043555134785207006e+00	6.322873690239996791e-03
6.25E-01	4.34E-01	6.25E-01	5.28E-01	4.550743247066001418e-01	4.087118347438615795e-01	1.057509724009955798e+00	-1.38E-01	2.043690228004932496e+00	6.278143845231975474e-03
6.25E-01	4.35E-01	6.25E-01	5.28E-01	4.553538543900808588e-01	4.079181994267344624e-01	1.057644817229681067e+00	-1.38E-01	2.043825321224657987e+00	6.233490198610654349e-03
6.25E-01	4.35E-01	6.25E-01	5.29E-01	4.556333840735615204e-01	4.071102392548419657e-01	1.057779910449406557e+00	-1.38E-01	2.043960414444383034e+00	6.188912627342917604e-03
6.26E-01	4.35E-01	6.26E-01	5.29E-01	4.559129137570422374e-01	4.062880750928477003e-01	1.057915003669131826e+00	-1.38E-01	2.044095507664108524e+00	6.144411009069347500e-03
6.26E-01	4.36E-01	6.26E-01	5.29E-01	4.561924434405229545e-01	4.054518299342178556e-01	1.058050096888857095e+00	-1.38E-01	2.044230600883834015e+00	6.099985222102945887e-03
6.26E-01	4.36E-01	6.26E-01	5.29E-01	4.564719731240036715e-01	4.046016289088651963e-01	1.058185190108582585e+00	-1.38E-01	2.044365694103559061e+00	6.055635145428449849e-03
6.26E-01	4.36E-01	6.26E-01	5.29E-01	4.567515028074843886e-01	4.037375992912606848e-01	1.058320283328307854e+00	-1.38E-01	2.044500787323284552e+00	6.011360658700990768e-03
6.26E-01	4.36E-01	6.26E-01	5.29E-01	4.570310324909651056e-01	4.028598705090255527e-01	1.058455376548033122e+00	-1.38E-01	2.044635880543010042e+00	5.967161642245390023e-03
6.26E-01	4.37E-01	6.26E-01	5.29E-01	4.573105621744458227e-01	4.019685741519952726e-01	1.058590469767758613e+00	-1.38E-01	2.044770973762735089e+00	5.923037977054955092e-03
6.26E-01	4.37E-01	6.26E-01	5.29E-01	4.575900918579265397e-01	4.010638439817675316e-01	1.058725562987483881e+00	-1.38E-01	2.044906066982460580e+00	5.878989544790579232e-03
6.27E-01	4.37E-01	6.27E-01	5.29E-01	4.578696215414072568e-01	4.001458159417300431e-01	1.058860656207209150e+00	-1.38E-01	2.045041160202186070e+00	5.835016227779729267e-03
6.27E-01	4.37E-01	6.27E-01	5.30E-01	4.581491512248879738e-01	3.992146281675750807e-01	1.058995749426934641e+00	-1.38E-01	2.045176253421911117e+00	5.791117909015404755e-03
6.27E-01	4.38E-01	6.27E-01	5.30E-01	4.584286809083686909e-01	3.982704209983002341e-01	1.059130842646659909e+00	-1.38E-01	2.045311346641636607e+00	5.747294472155269757e-03
6.27E-01	4.38E-01	6.27E-01	5.30E-01	4.587082105918494079e-01	3.973133369876980514e-01	1.059265935866385178e+00	-1.38E-01	2.045446439861362098e+00	5.703545801520526135e-03
6.27E-01	4.38E-01	6.27E-01	5.30E-01	4.589877402753301250e-01	3.963435209163370665e-01	1.059401029086110668e+00	-1.38E-01	2.045581533081087144e+00	5.659871782095057466e-03
6.27E-01	4.39E-01	6.27E-01	5.30E-01	4.592672699588107865e-01	3.953611198040390962e-01	1.059536122305835937e+00	-1.38E-01	2.045716626300812635e+00	5.616272299524462802e-03
6.27E-01	4.39E-01	6.27E-01	5.30E-01	4.595467996422915036e-01	3.943662829228449240e-01	1.059671215525561205e+00	-1.38E-01	2.045851719520538126e+00	5.572747240115105173e-03
6.28E-01	4.39E-01	6.28E-01	5.30E-01	4.598263293257722206e-01	3.933591618104825827e-01	1.059806308745286474e+00	-1.38E-01	2.045986812740263172e+00	5.529296490832933710e-03
6.28E-01	4.39E-01	6.28E-01	5.30E-01	4.601058590092529377e-01	3.923399102843306285e-01	1.059941401965011964e+00	-1.38E-01	2.046121905959988663e+00	5.485919939302922460e-03
6.28E-01	4.40E-01	6.28E-01	5.30E-01	4.603853886927336547e-01	3.913086844558789634e-01	1.060076495184737233e+00	-1.38E-01	2.046256999179714153e+00	5.442617473807828329e-03
6.28E-01	4.40E-01	6.28E-01	5.31E-01	4.606649183762143718e-01	3.902656427456902000e-01	1.060211588404462502e+00	-1.38E-01	2.046392092399439200e+00	5.399388983287311573e-03
6.28E-01	4.40E-01	6.28E-01	5.31E-01	4.609444480596950888e-01	3.892109458988590176e-01	1.060346681624187992e+00	-1.38E-01	2.046527185619164690e+00	5.356234357337096193e-03
6.28E-01	4.41E-01	6.28E-01	5.31E-01	4.612239777431758059e-01	3.881447570009713965e-01	1.060481774843913261e+00	-1.38E-01	2.046662278838889737e+00	5.313153486207878792e-03
6.28E-01	4.41E-01	6.28E-01	5.31E-01	4.615035074266565229e-01	3.870672414945623974e-01	1.060616868063638529e+00	-1.38E-01	2.046797372058615228e+00	5.270146260804586986e-03
6.28E-01	4.41E-01	6.28E-01	5.31E-01	4.617830371101372400e-01	3.859785671960682119e-01	1.060751961283364020e+00	-1.38E-01	2.046932465278340718e+00	5.227212572685342902e-03
6.29E-01	4.42E-01	6.29E-01	5.31E-01	4.620625667936179570e-01	3.848789043132787024e-01	1.060887054503089288e+00	-1.38E-01	2.047067558498065765e+00	5.184352314060640919e-03
6.29E-01	4.42E-01	6.29E-01	5.31E-01	4.623420964770986741e-01	3.837684254632798275e-01	1.061022147722814557e+00	-1.38E-01	2.047202651717791255e+00	5.141565377792282551e-03
6.29E-01	4.42E-01	6.29E-01	5.31E-01	4.626216261605793356e-01	3.826473056908859527e-01	1.061157240942540048e+00	-1.38E-01	2.047337744937516746e+00	5.098851657392633983e-03
6.29E-01	4.42E-01	6.29E-01	5.32E-01	4.629011558440600527e-01	3.815157224875622699e-01	1.061292334162265316e+00	-1.38E-01	2.047472838157241792e+00	5.056211047023633810e-03
6.29E-01	4.43E-01	6.29E-01	5.32E-01	4.631806855275407697e-01	3.803738558108267775e-01	1.061427427381990585e+00	-1.38E-01	2.047607931376967283e+00	5.013643441495992462e-03
6.29E-01	4.43E-01	6.29E-01	5.32E-01	4.634602152110214868e-01	3.792218881041310996e-01	1.061562520601716075e+00	-1.38E-01	2.047743024596692774e+00	4.971148736268262390e-03
6.29E-01	4.43E-01	6.29E-01	5.32E-01	4.637397448945022038e-01	3.780600043172134272e-01	1.061697613821441344e+00	-1.38E-01	2.047878117816417820e+00	4.928726827445896116e-03
6.30E-01	4.44E-01	6.30E-01	5.32E-01	4.640192745779829209e-01	3.768883919269138127e-01	1.061832707041166612e+00	-1.38E-01	2.048013211036143311e+00	4.886377611780536728e-03
6.30E-01	4.44E-01	6.30E-01	5.32E-01	4.642988042614636379e-01	3.757072409584474304e-01	1.061967800260892103e+00	-1.38E-01	2.048148304255868801e+00	4.844100986668974443e-03
6.30E-01	4.44E-01	6.30E-01	5.32E-01	4.645783339449443550e-01	3.745167440071270892e-01	1.062102893480617372e+00	-1.38E-01	2.048283397475593848e+00	4.801896850152258429e-03
6.30E-01	4.45E-01	6.30E-01	5.32E-01	4.648578636284250720e-01	3.733170962605203425e-01	1.062237986700342640e+00	-1.38E-01	2.048418490695319338e+00	4.759765100915119146e-03
6.30E-01	4.45E-01	6.30E-01	5.33E-01	4.651373933119057891e-01	3.721084955210337553e-01	1.062373079920068131e+00	-1.38E-01	2.048553583915044829e+00	4.717705638284904086e-03
6.30E-01	4.45E-01	6.30E-01	5.33E-01	4.654169229953865061e-01	3.708911422289108972e-01	1.062508173139793399e+00	-1.38E-01	2.048688677134769875e+00	4.675718362230742511e-03
6.30E-01	4.45E-01	6.30E-01	5.33E-01	4.656964526788672232e-01	3.696652394856301260e-01	1.062643266359518668e+00	-1.38E-01	2.048823770354495366e+00	4.633803173362767425e-03
6.30E-01	4.46E-01	6.30E-01	5.33E-01	4.659759823623479402e-01	3.684309930776825115e-01	1.062778359579243936e+00	-1.38E-01	2.048958863574220857e+00	4.591959972931230864e-03
6.31E-01	4.46E-01	6.31E-01	5.33E-01	4.662555120458286018e-01	3.671886115007203522e-01	1.062913452798969427e+00	-1.38E-01	2.049093956793945903e+00	4.550188662825688582e-03
6.31E-01	4.46E-01	6.31E-01	5.33E-01	4.665350417293093188e-01	3.659383059840496388e-01	1.063048546018694696e+00	-1.38E-01	2.049229050013671394e+00	4.508489145574334778e-03
6.31E-01	4.47E-01	6.31E-01	5.33E-01	4.668145714127900359e-01	3.646802905154493679e-01	1.063183639238419964e+00	-1.38E-01	2.049364143233396884e+00	4.466861324342914427e-03
6.31E-01	4.47E-01	6.31E-01	5.33E-01	4.670941010962707529e-01	3.634147818662947227e-01	1.063318732458145455e+00	-1.38E-01	2.049499236453121931e+00	4.425305102934125670e-03
6.31E-01	4.47E-01	6.31E-01	5.34E-01	4.673736307797514700e-01	3.621419996169592537e-01	1.063453825677870723e+00	-1.38E-01	2.049634329672847421e+00	4.383820385786702141e-03
6.31E-01	4.48E-01	6.31E-01	5.34E-01	4.676531604632321870e-01	3.608621661824660820e-01	1.063588918897595992e+00	-1.38E-01	2.049769422892572912e+00	4.342407077974804082e-03
6.31E-01	4.48E-01	6.31E-01	5.34E-01	4.679326901467129041e-01	3.595755068383635900e-01	1.063724012117321482e+00	-1.38E-01	2.049904516112297959e+00	4.301065085206993120e-03
6.32E-01	4.48E-01	6.32E-01	5.34E-01	4.682122198301936211e-01	3.582822497467902378e-01	1.063859105337046751e+00	-1.38E-01	2.050039609332023449e+00	4.259794313825572207e-03
6.32E-01	4.49E-01	6.32E-01	5.34E-01	4.684917495136743382e-01	3.569826259826959780e-01	1.063994198556772020e+00	-1.38E-01	2.050174702551748940e+00	4.218594670805825807e-03
6.32E-01	4.49E-01	6.32E-01	5.34E-01	4.687712791971550552e-01	3.556768695601790209e-01	1.064129291776497510e+00	-1.38E-01	2.050309795771473986e+00	4.177466063755292183e-03
6.32E-01	4.49E-01	6.32E-01	5.34E-01	4.690508088806357723e-01	3.543652174589042025e-01	1.064264384996222779e+00	-1.38E-01	2.050444888991199477e+00	4.136408400912811902e-03
6.32E-01	4.50E-01	6.32E-01	5.35E-01	4.693303385641164893e-01	3.530479096505557690e-01	1.064399478215948047e+00	-1.38E-01	2.050579982210924967e+00	4.095421591147970115e-03
6.32E-01	4.50E-01	6.32E-01	5.35E-01	4.696098682475971509e-01	3.517251891252763940e-01	1.064534571435673538e+00	-1.38E-01	2.050715075430650014e+00	4.054505543960305533e-03
6.32E-01	4.50E-01	6.32E-01	5.35E-01	4.698893979310778679e-01	3.503973019180494641e-01	1.064669664655398806e+00	-1.38E-01	2.050850168650375505e+00	4.013660169478518516e-03
6.33E-01	4.51E-01	6.33E-01	5.35E-01	4.701689276145585850e-01	3.490644971349619596e-01	1.064804757875124075e+00	-1.38E-01	2.050985261870100995e+00	3.972885378459750302e-03
6.33E-01	4.51E-01	6.33E-01	5.35E-01	4.704484572980393020e-01	3.477270269793000246e-01	1.064939851094849566e+00	-1.38E-01	2.051120355089826042e+00	3.932181082288884778e-03
6.33E-01	4.51E-01	6.33E-01	5.35E-01	4.707279869815200191e-01	3.463851467774086146e-01	1.065074944314574834e+00	-1.38E-01	2.051255448309551532e+00	3.891547192977886684e-03
6.33E-01	4.51E-01	6.33E-01	5.35E-01	4.710075166650007361e-01	3.450391150042557142e-01	1.065210037534300103e+00	-1.38E-01	2.051390541529277023e+00	3.850983623164863992e-03
6.33E-01	4.52E-01	6.33E-01	5.36E-01	4.712870463484814532e-01	3.436891933086286821e-01	1.065345130754025593e+00	-1.38E-01	2.051525634749002069e+00	3.810490286113662854e-03
6.33E-01	4.52E-01	6.33E-01	5.36E-01	4.715665760319621702e-01	3.423356465378881719e-01	1.065480223973750862e+00	-1.38E-01	2.051660727968727560e+00	3.770067095712871432e-03
6.33E-01	4.52E-01	6.33E-01	5.36E-01	4.718461057154428873e-01	3.409787427622054112e-01	1.065615317193476130e+00	-1.38E-01	2.051795821188453051e+00	3.729713966475461245e-03
6.33E-01	4.53E-01	6.33E-01	5.36E-01	4.721256353989236043e-01	3.396187532981913559e-01	1.065750410413201621e+00	-1.38E-01	2.051930914408178097e+00	3.689430813537711209e-03
6.34E-01	4.53E-01	6.34E-01	5.36E-01	4.724051650824043214e-01	3.382559527318412251e-01	1.065885503632926889e+00	-1.38E-01	2.052066007627903588e+00	3.649217552658831198e-03
6.34E-01	4.53E-01	6.34E-01	5.36E-01	4.726846947658850384e-01	3.368906189406831730e-01	1.066020596852652158e+00	-1.38E-01	2.052201100847629078e+00	3.609074100220226525e-03
6.34E-01	4.54E-01	6.34E-01	5.36E-01	4.729642244493657555e-01	3.355230331150535483e-01	1.066155690072377427e+00	-1.38E-01	2.052336194067354125e+00	3.569000373224734662e-03
6.34E-01	4.54E-01	6.34E-01	5.37E-01	4.732437541328464170e-01	3.341534797783712318e-01	1.066290783292102917e+00	-1.38E-01	2.052471287287079615e+00	3.528996289296030663e-03
6.34E-01	4.54E-01	6.34E-01	5.37E-01	4.735232838163271341e-01	3.327822468063171280e-01	1.066425876511828186e+00	-1.38E-01	2.052606380506805106e+00	3.489061766677954094e-03
6.34E-01	4.55E-01	6.34E-01	5.37E-01	4.738028134998078511e-01	3.314096254447910783e-01	1.066560969731553454e+00	-1.38E-01	2.052741473726530153e+00	3.449196724233964326e-03
6.34E-01	4.55E-01	6.34E-01	5.37E-01	4.740823431832885682e-01	3.300359103265299576e-01	1.066696062951278945e+00	-1.38E-01	2.052876566946255643e+00	3.409401081446352972e-03
6.35E-01	4.55E-01	6.35E-01	5.37E-01	4.743618728667692852e-01	3.286613994862509491e-01	1.066831156171004213e+00	-1.38E-01	2.053011660165980690e+00	3.369674758415699186e-03
6.35E-01	4.56E-01	6.35E-01	5.37E-01	4.746414025502500023e-01	3.272863943741861625e-01	1.066966249390729482e+00	-1.38E-01	2.053146753385706180e+00	3.330017675860289395e-03
6.35E-01	4.56E-01	6.35E-01	5.37E-01	4.749209322337307193e-01	3.259111998678674293e-01	1.067101342610454973e+00	-1.38E-01	2.053281846605431671e+00	3.290429755115355757e-03
6.35E-01	4.56E-01	6.35E-01	5.38E-01	4.752004619172114364e-01	3.245361242820035130e-01	1.067236435830180241e+00	-1.38E-01	2.053416939825156717e+00	3.250910918132619495e-03
6.35E-01	4.57E-01	6.35E-01	5.38E-01	4.754799916006921534e-01	3.231614793762998539e-01	1.067371529049905510e+00	-1.38E-01	2.053552033044882208e+00	3.211461087479626497e-03
6.35E-01	4.57E-01	6.35E-01	5.38E-01	4.757595212841728705e-01	3.217875803610507623e-01	1.067506622269631000e+00	-1.38E-01	2.053687126264607699e+00	3.172080186339196542e-03
6.35E-01	4.57E-01	6.35E-01	5.38E-01	4.760390509676535875e-01	3.204147459003336973e-01	1.067641715489356269e+00	-1.38E-01	2.053822219484332745e+00	3.132768138508722038e-03
6.35E-01	4.58E-01	6.35E-01	5.38E-01	4.763185806511343046e-01	3.190432981126222756e-01	1.067776808709081537e+00	-1.38E-01	2.053957312704058236e+00	3.093524868399725233e-03
6.36E-01	4.58E-01	6.36E-01	5.38E-01	4.765981103346149661e-01	3.176735625686359366e-01	1.067911901928807028e+00	-1.38E-01	2.054092405923783726e+00	3.054350301037275350e-03
6.36E-01	4.58E-01	6.36E-01	5.39E-01	4.768776400180956831e-01	3.163058682862237569e-01	1.068046995148532297e+00	-1.38E-01	2.054227499143508773e+00	3.015244362059218367e-03
6.36E-01	4.59E-01	6.36E-01	5.39E-01	4.771571697015764002e-01	3.149405477220876270e-01	1.068182088368257565e+00	-1.38E-01	2.054362592363234263e+00	2.976206977716032171e-03
6.36E-01	4.59E-01	6.36E-01	5.39E-01	4.774366993850571173e-01	3.135779367601216339e-01	1.068317181587983056e+00	-1.38E-01	2.054497685582959754e+00	2.937238074869868987e-03
6.36E-01	4.59E-01	6.36E-01	5.39E-01	4.777162290685378343e-01	3.122183746961647022e-01	1.068452274807708324e+00	-1.38E-01	2.054632778802684800e+00	2.898337580994239659e-03
6.36E-01	4.60E-01	6.36E-01	5.39E-01	4.779957587520185514e-01	3.108622042189254642e-01	1.068587368027433593e+00	-1.38E-01	2.054767872022410291e+00	2.859505424173418645e-03
6.36E-01	4.60E-01	6.36E-01	5.39E-01	4.782752884354992684e-01	3.095097713868539269e-01	1.068722461247159083e+00	-1.38E-01	2.054902965242135782e+00	2.820741533101961320e-03
6.37E-01	4.60E-01	6.37E-01	5.39E-01	4.785548181189799855e-01	3.081614256007196850e-01	1.068857554466884352e+00	-1.38E-01	2.055038058461860828e+00	2.782045837084070380e-03
6.37E-01	4.61E-01	6.37E-01	5.40E-01	4.788343478024607025e-01	3.068175195716419945e-01	1.068992647686609621e+00	-1.38E-01	2.055173151681586319e+00	2.743418266033267102e-03
6.37E-01	4.61E-01	6.37E-01	5.40E-01	4.791138774859414196e-01	3.054784092843239596e-01	1.069127740906334889e+00	-1.38E-01	2.055308244901311809e+00	2.704858750471788101e-03
6.37E-01	4.61E-01	6.37E-01	5.40E-01	4.793934071694221366e-01	3.041444539552241033e-01	1.069262834126060380e+00	-1.38E-01	2.055443338121036856e+00	2.666367221530009397e-03
6.37E-01	4.62E-01	6.37E-01	5.40E-01	4.796729368529028537e-01	3.028160159854008660e-01	1.069397927345785648e+00	-1.38E-01	2.055578431340762346e+00	2.627943610946194448e-03
6.37E-01	4.62E-01	6.37E-01	5.40E-01	4.799524665363835707e-01	3.014934609077582484e-01	1.069533020565510917e+00	-1.38E-01	2.055713524560487837e+00	2.589587851065789422e-03
6.37E-01	4.62E-01	6.37E-01	5.40E-01	4.802319962198642322e-01	3.001771573284102157e-01	1.069668113785236407e+00	-1.38E-01	2.055848617780212884e+00	2.551299874841052827e-03
6.38E-01	4.63E-01	6.38E-01	5.41E-01	4.805115259033449493e-01	2.988674768618826416e-01	1.069803207004961676e+00	-1.38E-01	2.055983710999938374e+00	2.513079615830623136e-03
6.38E-01	4.63E-01	6.38E-01	5.41E-01	4.807910555868256663e-01	2.975647940598721286e-01	1.069938300224686945e+00	-1.38E-01	2.056118804219663865e+00	2.474927008199033496e-03
6.38E-01	4.63E-01	6.38E-01	5.41E-01	4.810705852703063834e-01	2.962694863332672179e-01	1.070073393444412435e+00	-1.38E-01	2.056253897439388911e+00	2.436841986716200420e-03
6.38E-01	4.64E-01	6.38E-01	5.41E-01	4.813501149537871004e-01	2.949819338671385571e-01	1.070208486664137704e+00	-1.38E-01	2.056388990659114402e+00	2.398824486757082913e-03
6.38E-01	4.64E-01	6.38E-01	5.41E-01	4.816296446372678175e-01	2.937025195284136414e-01	1.070343579883862972e+00	-1.38E-01	2.056524083878839892e+00	2.360874444301299963e-03
6.38E-01	4.64E-01	6.38E-01	5.41E-01	4.819091743207485345e-01	2.924316287659404212e-01	1.070478673103588463e+00	-1.38E-01	2.056659177098564939e+00	2.322991795932542042e-03
6.38E-01	4.65E-01	6.38E-01	5.42E-01	4.821887040042292516e-01	2.911696495026470100e-01	1.070613766323313731e+00	-1.38E-01	2.056794270318290430e+00	2.285176478838377243e-03
6.38E-01	4.65E-01	6.38E-01	5.42E-01	4.824682336877099686e-01	2.899169720195137190e-01	1.070748859543039000e+00	-1.38E-01	2.056929363538015920e+00	2.247428430809613343e-03
6.39E-01	4.65E-01	6.39E-01	5.42E-01	4.827477633711906857e-01	2.886739888310706492e-01	1.070883952762764491e+00	-1.38E-01	2.057064456757740967e+00	2.209747590240018073e-03
6.39E-01	4.66E-01	6.39E-01	5.42E-01	4.830272930546714027e-01	2.874410945521453375e-01	1.071019045982489759e+00	-1.38E-01	2.057199549977466457e+00	2.172133896126000364e-03
6.39E-01	4.66E-01	6.39E-01	5.42E-01	4.833068227381521198e-01	2.862186857555839015e-01	1.071154139202215028e+00	-1.38E-01	2.057334643197191948e+00	2.134587288066115522e-03
6.39E-01	4.67E-01	6.39E-01	5.42E-01	4.835863524216327813e-01	2.850071608206924956e-01	1.071289232421940518e+00	-1.38E-01	2.057469736416916994e+00	2.097107706260870931e-03
6.39E-01	4.67E-01	6.39E-01	5.43E-01	4.838658821051134984e-01	2.838069197721382886e-01	1.071424325641665787e+00	-1.38E-01	2.057604829636642485e+00	2.059695091512055154e-03
6.39E-01	4.67E-01	6.39E-01	5.43E-01	4.841454117885942154e-01	2.826183641090824206e-01	1.071559418861391055e+00	-1.38E-01	2.057739922856367976e+00	2.022349385222729692e-03
6.39E-01	4.68E-01	6.39E-01	5.43E-01	4.844249414720749325e-01	2.814418966243051323e-01	1.071694512081116546e+00	-1.38E-01	2.057875016076093022e+00	1.985070529396696423e-03
6.40E-01	4.68E-01	6.40E-01	5.43E-01	4.847044711555556495e-01	2.802779212131400466e-01	1.071829605300841814e+00	-1.38E-01	2.058010109295818513e+00	1.947858466638159114e-03
6.40E-01	4.68E-01	6.40E-01	5.43E-01	4.849840008390363666e-01	2.791268426720099893e-01	1.071964698520567083e+00	-1.38E-01	2.058145202515544003e+00	1.910713140151474058e-03
6.40E-01	4.69E-01	6.40E-01	5.43E-01	4.852635305225170836e-01	2.779890664864098637e-01	1.072099791740292352e+00	-1.38E-01	2.058280295735269050e+00	1.873634493740875765e-03
6.40E-01	4.69E-01	6.40E-01	5.44E-01	4.855430602059978007e-01	2.768649986081954117e-01	1.072234884960017842e+00	-1.38E-01	2.058415388954994540e+00	1.836622471809912531e-03
6.40E-01	4.69E-01	6.40E-01	5.44E-01	4.858225898894785177e-01	2.757550452220621784e-01	1.072369978179743111e+00	-1.38E-01	2.058550482174720031e+00	1.799677019361508885e-03
6.40E-01	4.70E-01	6.40E-01	5.44E-01	4.861021195729592348e-01	2.746596125011328549e-01	1.072505071399468379e+00	-1.38E-01	2.058685575394445078e+00	1.762798081997432381e-03
6.40E-01	4.70E-01	6.40E-01	5.44E-01	4.863816492564399518e-01	2.735791063515987664e-01	1.072640164619193870e+00	-1.38E-01	2.058820668614170568e+00	1.725985605918058108e-03
6.40E-01	4.70E-01	6.40E-01	5.44E-01	4.866611789399206689e-01	2.725139321463993514e-01	1.072775257838919138e+00	-1.38E-01	2.058955761833895615e+00	1.689239537922188929e-03
6.41E-01	4.71E-01	6.41E-01	5.44E-01	4.869407086234013859e-01	2.714644944479627786e-01	1.072910351058644407e+00	-1.38E-01	2.059090855053621105e+00	1.652559825406610741e-03
6.41E-01	4.71E-01	6.41E-01	5.45E-01	4.872202383068820475e-01	2.704311967200624389e-01	1.073045444278369898e+00	-1.38E-01	2.059225948273346596e+00	1.615946416366045640e-03
6.41E-01	4.71E-01	6.41E-01	5.45E-01	4.874997679903627645e-01	2.694144410288958902e-01	1.073180537498095166e+00	-1.38E-01	2.059361041493071642e+00	1.579399259392798250e-03
6.41E-01	4.72E-01	6.41E-01	5.45E-01	4.877792976738434816e-01	2.684146277335393016e-01	1.073315630717820435e+00	-1.38E-01	2.059496134712797133e+00	1.542918303676551464e-03
6.41E-01	4.72E-01	6.41E-01	5.45E-01	4.880588273573241986e-01	2.674321551659608609e-01	1.073450723937545925e+00	-1.38E-01	2.059631227932522624e+00	1.506503499004080643e-03
6.41E-01	4.72E-01	6.41E-01	5.45E-01	4.883383570408049157e-01	2.664674193008538805e-01	1.073585817157271194e+00	-1.38E-01	2.059766321152247670e+00	1.470154795759064104e-03
6.41E-01	4.73E-01	6.41E-01	5.45E-01	4.886178867242856327e-01	2.655208134155793154e-01	1.073720910376996462e+00	-1.38E-01	2.059901414371973161e+00	1.433872144921965802e-03
6.42E-01	4.73E-01	6.42E-01	5.46E-01	4.888974164077663498e-01	2.645927277405710765e-01	1.073856003596721953e+00	-1.38E-01	2.060036507591698651e+00	1.397655498069734579e-03
6.42E-01	4.74E-01	6.42E-01	5.46E-01	4.891769460912470668e-01	2.636835491006179755e-01	1.073991096816447222e+00	-1.38E-01	2.060171600811423698e+00	1.361504807375649769e-03
6.42E-01	4.74E-01	6.42E-01	5.46E-01	4.894564757747277839e-01	2.627936605474828768e-01	1.074126190036172490e+00	-1.38E-01	2.060306694031149188e+00	1.325420025609114986e-03
6.42E-01	4.74E-01	6.42E-01	5.46E-01	4.897360054582085009e-01	2.619234409843870792e-01	1.074261283255897981e+00	-1.38E-01	2.060441787250874679e+00	1.289401106135622125e-03
6.42E-01	4.75E-01	6.42E-01	5.46E-01	4.900155351416892180e-01	2.610732647829463460e-01	1.074396376475623249e+00	-1.38E-01	2.060576880470599725e+00	1.253448002916337850e-03
6.42E-01	4.75E-01	6.42E-01	5.46E-01	4.902950648251699350e-01	2.602435013931976848e-01	1.074531469695348518e+00	-1.38E-01	2.060711973690325216e+00	1.217560670508164525e-03
6.42E-01	4.75E-01	6.42E-01	5.47E-01	4.905745945086505966e-01	2.594345149474355239e-01	1.074666562915074008e+00	-1.38E-01	2.060847066910050707e+00	1.181739064063490850e-03
6.43E-01	4.76E-01	6.43E-01	5.47E-01	4.908541241921313136e-01	2.586466638586034650e-01	1.074801656134799277e+00	-1.38E-01	2.060982160129775753e+00	1.145983139330220479e-03
6.43E-01	4.76E-01	6.43E-01	5.47E-01	4.911336538756120307e-01	2.578803004140919897e-01	1.074936749354524546e+00	-1.38E-01	2.061117253349501244e+00	1.110292852651462159e-03
6.43E-01	4.76E-01	6.43E-01	5.47E-01	4.914131835590927477e-01	2.571357703658014859e-01	1.075071842574249814e+00	-1.38E-01	2.061252346569226734e+00	1.074668160965520838e-03
6.43E-01	4.77E-01	6.43E-01	5.47E-01	4.916927132425734648e-01	2.564134125174335477e-01	1.075206935793975305e+00	-1.38E-01	2.061387439788951781e+00	1.039109021805683644e-03
6.43E-01	4.77E-01	6.43E-01	5.48E-01	4.919722429260541818e-01	2.557135583099912624e-01	1.075342029013700573e+00	-1.38E-01	2.061522533008677271e+00	1.003615393300262820e-03
6.43E-01	4.77E-01	6.43E-01	5.48E-01	4.922517726095348989e-01	2.550365314065437539e-01	1.075477122233425842e+00	-1.38E-01	2.061657626228402762e+00	9.681872341725507270e-04
6.43E-01	4.78E-01	6.43E-01	5.48E-01	4.925313022930156159e-01	2.543826472773489389e-01	1.075612215453151332e+00	-1.38E-01	2.061792719448127809e+00	9.328245037405768787e-04
6.43E-01	4.78E-01	6.43E-01	5.48E-01	4.928108319764963330e-01	2.537522127864803578e-01	1.075747308672876601e+00	-1.38E-01	2.061927812667853299e+00	8.975271619171011064e-04
6.44E-01	4.78E-01	6.44E-01	5.48E-01	4.930903616599770500e-01	2.531455257811320858e-01	1.075882401892601870e+00	-1.38E-01	2.062062905887578790e+00	8.622951692096533522e-04
6.44E-01	4.79E-01	6.44E-01	5.48E-01	4.933698913434577671e-01	2.525628746848341821e-01	1.076017495112327360e+00	-1.38E-01	2.062197999107303836e+00	8.271284867204074668e-04
6.44E-01	4.79E-01	6.44E-01	5.49E-01	4.936494210269384841e-01	2.520045380958104153e-01	1.076152588332052629e+00	-1.38E-01	2.062333092327029327e+00	7.920270761461646212e-04
6.44E-01	4.80E-01	6.44E-01	5.49E-01	4.939289507104192012e-01	2.514707843917680097e-01	1.076287681551777897e+00	-1.38E-01	2.062468185546754817e+00	7.569908997784210699e-04
6.44E-01	4.80E-01	6.44E-01	5.49E-01	4.942084803938998627e-01	2.509618713424006109e-01	1.076422774771503388e+00	-1.38E-01	2.062603278766479864e+00	7.220199205032031345e-04
6.44E-01	4.80E-01	6.44E-01	5.49E-01	4.944880100773805798e-01	2.504780457309142006e-01	1.076557867991228656e+00	-1.38E-01	2.062738371986205355e+00	6.871141018011597953e-04
6.44E-01	4.81E-01	6.44E-01	5.49E-01	4.947675397608612968e-01	2.500195429858817486e-01	1.076692961210953925e+00	-1.38E-01	2.062873465205930845e+00	6.522734077475157450e-04
6.45E-01	4.81E-01	6.45E-01	5.49E-01	4.950470694443420139e-01	2.495865868247327812e-01	1.076828054430679416e+00	-1.38E-01	2.063008558425655892e+00	6.174978030122231770e-04
6.45E-01	4.81E-01	6.45E-01	5.50E-01	4.953265991278227309e-01	2.491793889101707737e-01	1.076963147650404684e+00	-1.38E-01	2.063143651645381382e+00	5.827872528598725555e-04
6.45E-01	4.82E-01	6.45E-01	5.50E-01	4.956061288113034480e-01	2.487981485207969023e-01	1.077098240870129953e+00	-1.38E-01	2.063278744865106873e+00	5.481417231497090958e-04
6.45E-01	4.82E-01	6.45E-01	5.50E-01	4.958856584947841650e-01	2.484430522371873229e-01	1.077233334089855443e+00	-1.38E-01	2.063413838084831919e+00	5.135611803358017908e-04
6.45E-01	4.82E-01	6.45E-01	5.50E-01	4.961651881782648821e-01	2.481142736446390051e-01	1.077368427309580712e+00	-1.38E-01	2.063548931304557410e+00	4.790455914670546872e-04
6.45E-01	4.83E-01	6.45E-01	5.50E-01	4.964447178617455991e-01	2.478119730537531595e-01	1.077503520529305980e+00	-1.38E-01	2.063684024524282901e+00	4.445949241871826533e-04
6.45E-01	4.83E-01	6.45E-01	5.51E-01	4.967242475452263162e-01	2.475362972399805239e-01	1.077638613749031471e+00	-1.38E-01	2.063819117744007947e+00	4.102091467350729606e-04
6.45E-01	4.83E-01	6.45E-01	5.51E-01	4.970037772287070332e-01	2.472873792031828610e-01	1.077773706968756739e+00	-1.38E-01	2.063954210963733438e+00	3.758882279444524877e-04
6.46E-01	4.84E-01	6.46E-01	5.51E-01	4.972833069121877503e-01	2.470653379482116718e-01	1.077908800188482008e+00	-1.38E-01	2.064089304183458928e+00	3.416321372444522646e-04
6.46E-01	4.84E-01	6.46E-01	5.51E-01	4.975628365956684118e-01	2.468702782874188650e-01	1.078043893408207277e+00	-1.38E-01	2.064224397403183975e+00	3.074408446593939392e-04
6.46E-01	4.85E-01	6.46E-01	5.51E-01	4.978423662791491289e-01	2.467022906659417369e-01	1.078178986627932767e+00	-1.38E-01	2.064359490622909465e+00	2.733143208090380591e-04
6.46E-01	4.85E-01	6.46E-01	5.51E-01	4.981218959626298459e-01	2.465614510105127166e-01	1.078314079847658036e+00	-1.38E-01	2.064494583842634956e+00	2.392525369087262924e-04
6.46E-01	4.85E-01	6.46E-01	5.52E-01	4.984014256461105630e-01	2.464478206024554308e-01	1.078449173067383304e+00	-1.38E-01	2.064629677062360003e+00	2.052554647696206293e-04
6.46E-01	4.86E-01	6.46E-01	5.52E-01	4.986809553295912800e-01	2.463614459754269737e-01	1.078584266287108795e+00	-1.38E-01	2.064764770282085493e+00	1.713230767986144508e-04
6.46E-01	4.86E-01	6.46E-01	5.52E-01	4.989604850130719971e-01	2.463023588383632112e-01	1.078719359506834063e+00	-1.38E-01	2.064899863501810540e+00	1.374553459987761840e-04
6.47E-01	4.86E-01	6.47E-01	5.52E-01	4.992400146965527141e-01	2.462705760239858876e-01	1.078854452726559332e+00	-1.38E-01	2.065034956721536030e+00	1.036522459693206251e-04
6.47E-01	4.87E-01	6.47E-01	5.52E-01	4.995195443800334312e-01	2.462660994631090672e-01	1.078989545946284823e+00	-1.38E-01	2.065170049941261521e+00	6.991375090610131625e-05
6.47E-01	4.87E-01	6.47E-01	5.53E-01	4.997990740635141482e-01	2.462889161848827446e-01	1.079124639166010091e+00	-1.38E-01	2.065305143160986567e+00	3.623983560130354670e-05
6.47E-01	4.87E-01	6.47E-01	5.53E-01	5.000786037469948653e-01	2.463389983429919439e-01	1.079259732385735360e+00	-1.38E-01	2.065440236380712058e+00	2.630475444206771248e-06
6.47E-01	4.88E-01	6.47E-01	5.53E-01	5.003581334304755268e-01	2.464163032677224863e-01	1.079394825605460850e+00	-1.38E-01	2.065575329600437549e+00	-3.09E-05
6.47E-01	4.88E-01	6.47E-01	5.53E-01	5.006376631139562994e-01	2.465207735436886483e-01	1.079529918825186119e+00	-1.38E-01	2.065710422820162595e+00	-6.44E-05
6.47E-01	4.89E-01	6.47E-01	5.53E-01	5.009171927974369609e-01	2.466523371129150100e-01	1.079665012044911387e+00	-1.38E-01	2.065845516039888086e+00	-9.78E-05
6.48E-01	4.89E-01	6.48E-01	5.53E-01	5.011967224809177335e-01	2.468109074028435601e-01	1.079800105264636878e+00	-1.38E-01	2.065980609259613576e+00	-1.31E-04
6.48E-01	4.89E-01	6.48E-01	5.54E-01	5.014762521643983950e-01	2.469963834787514134e-01	1.079935198484362147e+00	-1.38E-01	2.066115702479338623e+00	-1.64E-04
6.48E-01	4.90E-01	6.48E-01	5.54E-01	5.017557818478791676e-01	2.472086502199507541e-01	1.080070291704087415e+00	-1.38E-01	2.066250795699064113e+00	-1.98E-04
6.48E-01	4.90E-01	6.48E-01	5.54E-01	5.020353115313598291e-01	2.474475785190452526e-01	1.080205384923812906e+00	-1.38E-01	2.066385888918789604e+00	-2.31E-04
6.48E-01	4.90E-01	6.48E-01	5.54E-01	5.023148412148406017e-01	2.477130255034420414e-01	1.080340478143538174e+00	-1.38E-01	2.066520982138514650e+00	-2.64E-04
6.48E-01	4.91E-01	6.48E-01	5.54E-01	5.025943708983212632e-01	2.480048347782169982e-01	1.080475571363263443e+00	-1.38E-01	2.066656075358240141e+00	-2.97E-04
6.48E-01	4.91E-01	6.48E-01	5.55E-01	5.028739005818019248e-01	2.483228366893669714e-01	1.080610664582988933e+00	-1.38E-01	2.066791168577965632e+00	-3.30E-04
6.48E-01	4.91E-01	6.48E-01	5.55E-01	5.031534302652826973e-01	2.486668486064019801e-01	1.080745757802714202e+00	-1.38E-01	2.066926261797690678e+00	-3.63E-04
6.49E-01	4.92E-01	6.49E-01	5.55E-01	5.034329599487633589e-01	2.490366752231732983e-01	1.080880851022439471e+00	-1.38E-01	2.067061355017416169e+00	-3.96E-04
6.49E-01	4.92E-01	6.49E-01	5.55E-01	5.037124896322441314e-01	2.494321088757825156e-01	1.081015944242164739e+00	-1.38E-01	2.067196448237141659e+00	-4.28E-04
6.49E-01	4.92E-01	6.49E-01	5.55E-01	5.039920193157247930e-01	2.498529298763547402e-01	1.081151037461890230e+00	-1.38E-01	2.067331541456866706e+00	-4.61E-04
6.49E-01	4.93E-01	6.49E-01	5.55E-01	5.042715489992055655e-01	2.502989068614390744e-01	1.081286130681615498e+00	-1.38E-01	2.067466634676592196e+00	-4.94E-04
6.49E-01	4.93E-01	6.49E-01	5.56E-01	5.045510786826862271e-01	2.507697971537516390e-01	1.081421223901340767e+00	-1.38E-01	2.067601727896317687e+00	-5.26E-04
6.49E-01	4.94E-01	6.49E-01	5.56E-01	5.048306083661669996e-01	2.512653471359694302e-01	1.081556317121066257e+00	-1.38E-01	2.067736821116042734e+00	-5.59E-04
6.49E-01	4.94E-01	6.49E-01	5.56E-01	5.051101380496476612e-01	2.517852926352525111e-01	1.081691410340791526e+00	-1.38E-01	2.067871914335768224e+00	-5.91E-04
6.50E-01	4.94E-01	6.50E-01	5.56E-01	5.053896677331284337e-01	2.523293593171836990e-01	1.081826503560516795e+00	-1.38E-01	2.068007007555493715e+00	-6.24E-04
6.50E-01	4.95E-01	6.50E-01	5.56E-01	5.056691974166090953e-01	2.528972630877988625e-01	1.081961596780242285e+00	-1.38E-01	2.068142100775218761e+00	-6.56E-04
6.50E-01	4.95E-01	6.50E-01	5.57E-01	5.059487271000898678e-01	2.534887105024008491e-01	1.082096689999967554e+00	-1.38E-01	2.068277193994944252e+00	-6.88E-04
6.50E-01	4.95E-01	6.50E-01	5.57E-01	5.062282567835705294e-01	2.541033991798619662e-01	1.082231783219692822e+00	-1.38E-01	2.068412287214669742e+00	-7.20E-04
6.50E-01	4.96E-01	6.50E-01	5.57E-01	5.065077864670511909e-01	2.547410182211414242e-01	1.082366876439418313e+00	-1.38E-01	2.068547380434394789e+00	-7.53E-04
6.50E-01	4.96E-01	6.50E-01	5.57E-01	5.067873161505319635e-01	2.554012486307737917e-01	1.082501969659143581e+00	-1.38E-01	2.068682473654120280e+00	-7.85E-04
6.50E-01	4.96E-01	6.50E-01	5.57E-01	5.070668458340126250e-01	2.560837637401155442e-01	1.082637062878868850e+00	-1.38E-01	2.068817566873845770e+00	-8.17E-04
6.50E-01	4.97E-01	6.50E-01	5.58E-01	5.073463755174933976e-01	2.567882296311828627e-01	1.082772156098594341e+00	-1.38E-01	2.068952660093570817e+00	-8.49E-04
6.51E-01	4.97E-01	6.51E-01	5.58E-01	5.076259052009740591e-01	2.575143055599474762e-01	1.082907249318319609e+00	-1.38E-01	2.069087753313296307e+00	-8.80E-04
6.51E-01	4.97E-01	6.51E-01	5.58E-01	5.079054348844548317e-01	2.582616443780140214e-01	1.083042342538044878e+00	-1.38E-01	2.069222846533021798e+00	-9.12E-04
6.51E-01	4.98E-01	6.51E-01	5.58E-01	5.081849645679354932e-01	2.590298929516478554e-01	1.083177435757770368e+00	-1.38E-01	2.069357939752746844e+00	-9.44E-04
6.51E-01	4.98E-01	6.51E-01	5.58E-01	5.084644942514162658e-01	2.598186925771818756e-01	1.083312528977495637e+00	-1.38E-01	2.069493032972472335e+00	-9.76E-04
6.51E-01	4.99E-01	6.51E-01	5.58E-01	5.087440239348969273e-01	2.606276793918798629e-01	1.083447622197220905e+00	-1.38E-01	2.069628126192197826e+00	-1.01E-03
6.51E-01	4.99E-01	6.51E-01	5.59E-01	5.090235536183776999e-01	2.614564847794020319e-01	1.083582715416946396e+00	-1.38E-01	2.069763219411922872e+00	-1.04E-03
6.51E-01	4.99E-01	6.51E-01	5.59E-01	5.093030833018583614e-01	2.623047357690689307e-01	1.083717808636671665e+00	-1.38E-01	2.069898312631648363e+00	-1.07E-03
6.52E-01	5.00E-01	6.52E-01	5.59E-01	5.095826129853391340e-01	2.631720554281901658e-01	1.083852901856396933e+00	-1.38E-01	2.070033405851373853e+00	-1.10E-03
6.52E-01	5.00E-01	6.52E-01	5.59E-01	5.098621426688197955e-01	2.640580632467753874e-01	1.083987995076122202e+00	-1.38E-01	2.070168499071098900e+00	-1.13E-03
6.52E-01	5.00E-01	6.52E-01	5.59E-01	5.101416723523004570e-01	2.649623755140174675e-01	1.084123088295847692e+00	-1.38E-01	2.070303592290824390e+00	-1.16E-03
6.52E-01	5.01E-01	6.52E-01	5.60E-01	5.104212020357812296e-01	2.658846056859882623e-01	1.084258181515572961e+00	-1.38E-01	2.070438685510549881e+00	-1.20E-03
6.52E-01	5.01E-01	6.52E-01	5.60E-01	5.107007317192618912e-01	2.668243647440547428e-01	1.084393274735298229e+00	-1.38E-01	2.070573778730274928e+00	-1.23E-03
6.52E-01	5.01E-01	6.52E-01	5.60E-01	5.109802614027426637e-01	2.677812615435828936e-01	1.084528367955023720e+00	-1.38E-01	2.070708871950000418e+00	-1.26E-03
6.52E-01	5.02E-01	6.52E-01	5.60E-01	5.112597910862233253e-01	2.687549031525419130e-01	1.084663461174748988e+00	-1.38E-01	2.070843965169725909e+00	-1.29E-03
6.53E-01	5.02E-01	6.53E-01	5.60E-01	5.115393207697040978e-01	2.697448951796969641e-01	1.084798554394474257e+00	-1.38E-01	2.070979058389450955e+00	-1.32E-03
6.53E-01	5.03E-01	6.53E-01	5.60E-01	5.118188504531847594e-01	2.707508420921192482e-01	1.084933647614199748e+00	-1.38E-01	2.071114151609176446e+00	-1.35E-03
6.53E-01	5.03E-01	6.53E-01	5.61E-01	5.120983801366655319e-01	2.717723475217919127e-01	1.085068740833925016e+00	-1.38E-01	2.071249244828901492e+00	-1.38E-03
6.53E-01	5.03E-01	6.53E-01	5.61E-01	5.123779098201461935e-01	2.728090145611511974e-01	1.085203834053650285e+00	-1.38E-01	2.071384338048626983e+00	-1.41E-03
6.53E-01	5.04E-01	6.53E-01	5.61E-01	5.126574395036269660e-01	2.738604460474423075e-01	1.085338927273375775e+00	-1.38E-01	2.071519431268352474e+00	-1.44E-03
6.53E-01	5.04E-01	6.53E-01	5.61E-01	5.129369691871076276e-01	2.749262448358119615e-01	1.085474020493101044e+00	-1.38E-01	2.071654524488077520e+00	-1.47E-03
6.53E-01	5.04E-01	6.53E-01	5.61E-01	5.132164988705882891e-01	2.760060140611048096e-01	1.085609113712826312e+00	-1.38E-01	2.071789617707803011e+00	-1.50E-03
6.53E-01	5.05E-01	6.53E-01	5.62E-01	5.134960285540690617e-01	2.770993573883741568e-01	1.085744206932551803e+00	-1.38E-01	2.071924710927528501e+00	-1.54E-03
6.54E-01	5.05E-01	6.54E-01	5.62E-01	5.137755582375497232e-01	2.782058792521430735e-01	1.085879300152277072e+00	-1.38E-01	2.072059804147253548e+00	-1.57E-03
6.54E-01	5.05E-01	6.54E-01	5.62E-01	5.140550879210304958e-01	2.793251850844979955e-01	1.086014393372002340e+00	-1.38E-01	2.072194897366979038e+00	-1.60E-03
6.54E-01	5.06E-01	6.54E-01	5.62E-01	5.143346176045111573e-01	2.804568815321151765e-01	1.086149486591727831e+00	-1.38E-01	2.072329990586704529e+00	-1.63E-03
6.54E-01	5.06E-01	6.54E-01	5.62E-01	5.146141472879919299e-01	2.816005766623661533e-01	1.086284579811453099e+00	-1.38E-01	2.072465083806429575e+00	-1.66E-03
6.54E-01	5.06E-01	6.54E-01	5.62E-01	5.148936769714725914e-01	2.827558801586511072e-01	1.086419673031178368e+00	-1.38E-01	2.072600177026155066e+00	-1.69E-03
6.54E-01	5.07E-01	6.54E-01	5.63E-01	5.151732066549533640e-01	2.839224035051561845e-01	1.086554766250903858e+00	-1.38E-01	2.072735270245880557e+00	-1.72E-03
6.54E-01	5.07E-01	6.54E-01	5.63E-01	5.154527363384340255e-01	2.850997601612341725e-01	1.086689859470629127e+00	-1.38E-01	2.072870363465605603e+00	-1.75E-03
6.55E-01	5.07E-01	6.55E-01	5.63E-01	5.157322660219147981e-01	2.862875657256327422e-01	1.086824952690354396e+00	-1.38E-01	2.073005456685331094e+00	-1.78E-03
6.55E-01	5.08E-01	6.55E-01	5.63E-01	5.160117957053954596e-01	2.874854380908143936e-01	1.086960045910079886e+00	-1.38E-01	2.073140549905056584e+00	-1.81E-03
6.55E-01	5.08E-01	6.55E-01	5.63E-01	5.162913253888762322e-01	2.886929975876166843e-01	1.087095139129805155e+00	-1.39E-01	2.073275643124781631e+00	-1.84E-03
6.55E-01	5.09E-01	6.55E-01	5.64E-01	5.165708550723568937e-01	2.899098671205226907e-01	1.087230232349530423e+00	-1.39E-01	2.073410736344507121e+00	-1.87E-03
6.55E-01	5.09E-01	6.55E-01	5.64E-01	5.168503847558375552e-01	2.911356722938174268e-01	1.087365325569255692e+00	-1.39E-01	2.073545829564232612e+00	-1.90E-03
6.55E-01	5.09E-01	6.55E-01	5.64E-01	5.171299144393183278e-01	2.923700415289087196e-01	1.087500418788981182e+00	-1.39E-01	2.073680922783957659e+00	-1.93E-03
6.55E-01	5.10E-01	6.55E-01	5.64E-01	5.174094441227989893e-01	2.936126061731113013e-01	1.087635512008706451e+00	-1.39E-01	2.073816016003683149e+00	-1.96E-03
6.55E-01	5.10E-01	6.55E-01	5.64E-01	5.176889738062797619e-01	2.948630006001802806e-01	1.087770605228431720e+00	-1.39E-01	2.073951109223408640e+00	-1.99E-03
6.56E-01	5.10E-01	6.56E-01	5.64E-01	5.179685034897604234e-01	2.961208623028968590e-01	1.087905698448157210e+00	-1.39E-01	2.074086202443133686e+00	-2.01E-03
6.56E-01	5.11E-01	6.56E-01	5.65E-01	5.182480331732411960e-01	2.973858319780058879e-01	1.088040791667882479e+00	-1.39E-01	2.074221295662859177e+00	-2.04E-03
6.56E-01	5.11E-01	6.56E-01	5.65E-01	5.185275628567218575e-01	2.986575536038011403e-01	1.088175884887607747e+00	-1.39E-01	2.074356388882584667e+00	-2.07E-03
6.56E-01	5.11E-01	6.56E-01	5.65E-01	5.188070925402026301e-01	2.999356745106642741e-01	1.088310978107333238e+00	-1.39E-01	2.074491482102309714e+00	-2.10E-03
6.56E-01	5.12E-01	6.56E-01	5.65E-01	5.190866222236832916e-01	3.012198454448496987e-01	1.088446071327058506e+00	-1.39E-01	2.074626575322035205e+00	-2.13E-03
6.56E-01	5.12E-01	6.56E-01	5.65E-01	5.193661519071640642e-01	3.025097206258124394e-01	1.088581164546783775e+00	-1.39E-01	2.074761668541760695e+00	-2.16E-03
6.56E-01	5.12E-01	6.56E-01	5.65E-01	5.196456815906447257e-01	3.038049577973714888e-01	1.088716257766509266e+00	-1.39E-01	2.074896761761485742e+00	-2.19E-03
6.57E-01	5.13E-01	6.57E-01	5.66E-01	5.199252112741254983e-01	3.051052182729939166e-01	1.088851350986234534e+00	-1.39E-01	2.075031854981211232e+00	-2.22E-03
6.57E-01	5.13E-01	6.57E-01	5.66E-01	5.202047409576061598e-01	3.064101669754845658e-01	1.088986444205959803e+00	-1.39E-01	2.075166948200936723e+00	-2.25E-03
6.57E-01	5.13E-01	6.57E-01	5.66E-01	5.204842706410868214e-01	3.077194724713537277e-01	1.089121537425685293e+00	-1.39E-01	2.075302041420661769e+00	-2.28E-03
6.57E-01	5.14E-01	6.57E-01	5.66E-01	5.207638003245675939e-01	3.090328070001392979e-01	1.089256630645410562e+00	-1.39E-01	2.075437134640387260e+00	-2.31E-03
6.57E-01	5.14E-01	6.57E-01	5.66E-01	5.210433300080482555e-01	3.103498464989408734e-01	1.089391723865135830e+00	-1.39E-01	2.075572227860112751e+00	-2.34E-03
6.57E-01	5.14E-01	6.57E-01	5.67E-01	5.213228596915290280e-01	3.116702706224288577e-01	1.089526817084861321e+00	-1.39E-01	2.075707321079837797e+00	-2.36E-03
6.57E-01	5.15E-01	6.57E-01	5.67E-01	5.216023893750096896e-01	3.129937627585738236e-01	1.089661910304586590e+00	-1.39E-01	2.075842414299563288e+00	-2.39E-03
6.57E-01	5.15E-01	6.57E-01	5.67E-01	5.218819190584904621e-01	3.143200100403413799e-01	1.089797003524311858e+00	-1.39E-01	2.075977507519288778e+00	-2.42E-03
6.58E-01	5.16E-01	6.58E-01	5.67E-01	5.221614487419711237e-01	3.156487033535864128e-01	1.089932096744037349e+00	-1.39E-01	2.076112600739013825e+00	-2.45E-03
6.58E-01	5.16E-01	6.58E-01	5.67E-01	5.224409784254518962e-01	3.169795373413730744e-01	1.090067189963762617e+00	-1.39E-01	2.076247693958739315e+00	-2.48E-03
6.58E-01	5.16E-01	6.58E-01	5.67E-01	5.227205081089325578e-01	3.183122104049400103e-01	1.090202283183487886e+00	-1.39E-01	2.076382787178464806e+00	-2.51E-03
6.58E-01	5.17E-01	6.58E-01	5.68E-01	5.230000377924133304e-01	3.196464247015236015e-01	1.090337376403213154e+00	-1.39E-01	2.076517880398189853e+00	-2.53E-03
6.58E-01	5.17E-01	6.58E-01	5.68E-01	5.232795674758939919e-01	3.209818861392382816e-01	1.090472469622938645e+00	-1.39E-01	2.076652973617915343e+00	-2.56E-03
6.58E-01	5.17E-01	6.58E-01	5.68E-01	5.235590971593747645e-01	3.223183043692137151e-01	1.090607562842663913e+00	-1.39E-01	2.076788066837640834e+00	-2.59E-03
6.58E-01	5.18E-01	6.58E-01	5.68E-01	5.238386268428554260e-01	3.236553927751725235e-01	1.090742656062389182e+00	-1.39E-01	2.076923160057365880e+00	-2.62E-03
6.59E-01	5.18E-01	6.59E-01	5.68E-01	5.241181565263360875e-01	3.249928684606305795e-01	1.090877749282114673e+00	-1.39E-01	2.077058253277091371e+00	-2.65E-03
6.59E-01	5.18E-01	6.59E-01	5.68E-01	5.243976862098168601e-01	3.263304522338894564e-01	1.091012842501839941e+00	-1.39E-01	2.077193346496816417e+00	-2.68E-03
6.59E-01	5.19E-01	6.59E-01	5.69E-01	5.246772158932975216e-01	3.276678685909866773e-01	1.091147935721565210e+00	-1.39E-01	2.077328439716541908e+00	-2.70E-03
6.59E-01	5.19E-01	6.59E-01	5.69E-01	5.249567455767782942e-01	3.290048456967596957e-01	1.091283028941290700e+00	-1.39E-01	2.077463532936267399e+00	-2.73E-03
6.59E-01	5.19E-01	6.59E-01	5.69E-01	5.252362752602589557e-01	3.303411153641725440e-01	1.091418122161015969e+00	-1.39E-01	2.077598626155992445e+00	-2.76E-03
6.59E-01	5.20E-01	6.59E-01	5.69E-01	5.255158049437397283e-01	3.316764130320489778e-01	1.091553215380741237e+00	-1.39E-01	2.077733719375717936e+00	-2.79E-03
6.59E-01	5.20E-01	6.59E-01	5.69E-01	5.257953346272203898e-01	3.330104777413439021e-01	1.091688308600466728e+00	-1.39E-01	2.077868812595443426e+00	-2.81E-03
6.60E-01	5.20E-01	6.60E-01	5.70E-01	5.260748643107011624e-01	3.343430521100859143e-01	1.091823401820191997e+00	-1.39E-01	2.078003905815168473e+00	-2.84E-03
6.60E-01	5.21E-01	6.60E-01	5.70E-01	5.263543939941818239e-01	3.356738823071089839e-01	1.091958495039917265e+00	-1.39E-01	2.078138999034893963e+00	-2.87E-03
6.60E-01	5.21E-01	6.60E-01	5.70E-01	5.266339236776625965e-01	3.370027180246907283e-01	1.092093588259642756e+00	-1.39E-01	2.078274092254619454e+00	-2.90E-03
6.60E-01	5.21E-01	6.60E-01	5.70E-01	5.269134533611432580e-01	3.383293124502056992e-01	1.092228681479368024e+00	-1.39E-01	2.078409185474344500e+00	-2.92E-03
6.60E-01	5.22E-01	6.60E-01	5.70E-01	5.271929830446239196e-01	3.396534222368977618e-01	1.092363774699093293e+00	-1.39E-01	2.078544278694069991e+00	-2.95E-03
6.60E-01	5.22E-01	6.60E-01	5.70E-01	5.274725127281046921e-01	3.409748074738673806e-01	1.092498867918818783e+00	-1.39E-01	2.078679371913795482e+00	-2.98E-03
6.60E-01	5.22E-01	6.60E-01	5.71E-01	5.277520424115853537e-01	3.422932316553686238e-01	1.092633961138544052e+00	-1.39E-01	2.078814465133520528e+00	-3.01E-03
6.60E-01	5.23E-01	6.60E-01	5.71E-01	5.280315720950661262e-01	3.436084616494989863e-01	1.092769054358269321e+00	-1.39E-01	2.078949558353246019e+00	-3.03E-03
6.61E-01	5.23E-01	6.61E-01	5.71E-01	5.283111017785467878e-01	3.449202676663666312e-01	1.092904147577994811e+00	-1.39E-01	2.079084651572971509e+00	-3.06E-03
6.61E-01	5.23E-01	6.61E-01	5.71E-01	5.285906314620275603e-01	3.462284232258098227e-01	1.093039240797720080e+00	-1.39E-01	2.079219744792696556e+00	-3.09E-03
6.61E-01	5.24E-01	6.61E-01	5.71E-01	5.288701611455082219e-01	3.475327051247417143e-01	1.093174334017445348e+00	-1.39E-01	2.079354838012422046e+00	-3.11E-03
6.61E-01	5.24E-01	6.61E-01	5.71E-01	5.291496908289889944e-01	3.488328934041856622e-01	1.093309427237170617e+00	-1.39E-01	2.079489931232147537e+00	-3.14E-03
6.61E-01	5.24E-01	6.61E-01	5.72E-01	5.294292205124696560e-01	3.501287713160665671e-01	1.093444520456896107e+00	-1.39E-01	2.079625024451872584e+00	-3.17E-03
6.61E-01	5.25E-01	6.61E-01	5.72E-01	5.297087501959504285e-01	3.514201252898175309e-01	1.093579613676621376e+00	-1.39E-01	2.079760117671598074e+00	-3.20E-03
6.61E-01	5.25E-01	6.61E-01	5.72E-01	5.299882798794310901e-01	3.527067448988520648e-01	1.093714706896346645e+00	-1.40E-01	2.079895210891323565e+00	-3.22E-03
6.62E-01	5.25E-01	6.62E-01	5.72E-01	5.302678095629118626e-01	3.539884228269605249e-01	1.093849800116072135e+00	-1.40E-01	2.080030304111048611e+00	-3.25E-03
6.62E-01	5.26E-01	6.62E-01	5.72E-01	5.305473392463925242e-01	3.552649548346712982e-01	1.093984893335797404e+00	-1.40E-01	2.080165397330774102e+00	-3.28E-03
6.62E-01	5.26E-01	6.62E-01	5.72E-01	5.308268689298731857e-01	3.565361397256268106e-01	1.094119986555522672e+00	-1.40E-01	2.080300490550499593e+00	-3.30E-03
6.62E-01	5.26E-01	6.62E-01	5.73E-01	5.311063986133539583e-01	3.578017793130114921e-01	1.094255079775248163e+00	-1.40E-01	2.080435583770224639e+00	-3.33E-03
6.62E-01	5.27E-01	6.62E-01	5.73E-01	5.313859282968346198e-01	3.590616783860716699e-01	1.094390172994973431e+00	-1.40E-01	2.080570676989950130e+00	-3.35E-03
6.62E-01	5.27E-01	6.62E-01	5.73E-01	5.316654579803153924e-01	3.603156446767624144e-01	1.094525266214698700e+00	-1.40E-01	2.080705770209675620e+00	-3.38E-03
6.62E-01	5.27E-01	6.62E-01	5.73E-01	5.319449876637960539e-01	3.615634888265532032e-01	1.094660359434424191e+00	-1.40E-01	2.080840863429400667e+00	-3.41E-03
6.62E-01	5.28E-01	6.62E-01	5.73E-01	5.322245173472768265e-01	3.628050243534224895e-01	1.094795452654149459e+00	-1.40E-01	2.080975956649126157e+00	-3.43E-03
6.63E-01	5.28E-01	6.63E-01	5.73E-01	5.325040470307574880e-01	3.640400676190684304e-01	1.094930545873874728e+00	-1.40E-01	2.081111049868851648e+00	-3.46E-03
6.63E-01	5.28E-01	6.63E-01	5.74E-01	5.327835767142382606e-01	3.652684377963618667e-01	1.095065639093600218e+00	-1.40E-01	2.081246143088576694e+00	-3.49E-03
6.63E-01	5.29E-01	6.63E-01	5.74E-01	5.330631063977189221e-01	3.664899568370621474e-01	1.095200732313325487e+00	-1.40E-01	2.081381236308302185e+00	-3.51E-03
6.63E-01	5.29E-01	6.63E-01	5.74E-01	5.333426360811996947e-01	3.677044494398183372e-01	1.095335825533050755e+00	-1.40E-01	2.081516329528027676e+00	-3.54E-03
6.63E-01	5.29E-01	6.63E-01	5.74E-01	5.336221657646803562e-01	3.689117430184752910e-01	1.095470918752776246e+00	-1.40E-01	2.081651422747752722e+00	-3.56E-03
6.63E-01	5.30E-01	6.63E-01	5.74E-01	5.339016954481611288e-01	3.701116676706987518e-01	1.095606011972501515e+00	-1.40E-01	2.081786515967478213e+00	-3.59E-03
6.63E-01	5.30E-01	6.63E-01	5.74E-01	5.341812251316417903e-01	3.713040561469382328e-01	1.095741105192226783e+00	-1.40E-01	2.081921609187203703e+00	-3.62E-03
6.64E-01	5.30E-01	6.64E-01	5.74E-01	5.344607548151224519e-01	3.724887438197381773e-01	1.095876198411952274e+00	-1.40E-01	2.082056702406928750e+00	-3.64E-03
6.64E-01	5.31E-01	6.64E-01	5.75E-01	5.347402844986032244e-01	3.736655686534127163e-01	1.096011291631677542e+00	-1.40E-01	2.082191795626654240e+00	-3.67E-03
6.64E-01	5.31E-01	6.64E-01	5.75E-01	5.350198141820838860e-01	3.748343711740911299e-01	1.096146384851402811e+00	-1.40E-01	2.082326888846379731e+00	-3.69E-03
6.64E-01	5.31E-01	6.64E-01	5.75E-01	5.352993438655646585e-01	3.759949944401465571e-01	1.096281478071128079e+00	-1.40E-01	2.082461982066104778e+00	-3.72E-03
6.64E-01	5.32E-01	6.64E-01	5.75E-01	5.355788735490453201e-01	3.771472840130150050e-01	1.096416571290853570e+00	-1.40E-01	2.082597075285830268e+00	-3.74E-03
6.64E-01	5.32E-01	6.64E-01	5.75E-01	5.358584032325260926e-01	3.782910879284104855e-01	1.096551664510578838e+00	-1.40E-01	2.082732168505555759e+00	-3.77E-03
6.64E-01	5.32E-01	6.64E-01	5.75E-01	5.361379329160067542e-01	3.794262566679434401e-01	1.096686757730304107e+00	-1.40E-01	2.082867261725280805e+00	-3.79E-03
6.65E-01	5.33E-01	6.65E-01	5.76E-01	5.364174625994875267e-01	3.805526431311485047e-01	1.096821850950029598e+00	-1.40E-01	2.083002354945006296e+00	-3.82E-03
6.65E-01	5.33E-01	6.65E-01	5.76E-01	5.366969922829681883e-01	3.816701026079207248e-01	1.096956944169754866e+00	-1.40E-01	2.083137448164731342e+00	-3.84E-03
6.65E-01	5.33E-01	6.65E-01	5.76E-01	5.369765219664489608e-01	3.827784927513702140e-01	1.097092037389480135e+00	-1.40E-01	2.083272541384456833e+00	-3.87E-03
6.65E-01	5.34E-01	6.65E-01	5.76E-01	5.372560516499296224e-01	3.838776735510896487e-01	1.097227130609205625e+00	-1.40E-01	2.083407634604182324e+00	-3.89E-03
6.65E-01	5.34E-01	6.65E-01	5.76E-01	5.375355813334103949e-01	3.849675073068463682e-01	1.097362223828930894e+00	-1.40E-01	2.083542727823907370e+00	-3.92E-03
6.65E-01	5.34E-01	6.65E-01	5.76E-01	5.378151110168910565e-01	3.860478586026854231e-01	1.097497317048656162e+00	-1.40E-01	2.083677821043632861e+00	-3.94E-03
6.65E-01	5.34E-01	6.65E-01	5.77E-01	5.380946407003717180e-01	3.871185942814583392e-01	1.097632410268381653e+00	-1.40E-01	2.083812914263358351e+00	-3.97E-03
6.65E-01	5.35E-01	6.65E-01	5.77E-01	5.383741703838524906e-01	3.881795834197682704e-01	1.097767503488106922e+00	-1.40E-01	2.083948007483083398e+00	-3.99E-03
6.66E-01	5.35E-01	6.66E-01	5.77E-01	5.386537000673331521e-01	3.892306973033317630e-01	1.097902596707832190e+00	-1.40E-01	2.084083100702808888e+00	-4.02E-03
6.66E-01	5.35E-01	6.66E-01	5.77E-01	5.389332297508139247e-01	3.902718094027577966e-01	1.098037689927557681e+00	-1.41E-01	2.084218193922534379e+00	-4.04E-03
6.66E-01	5.36E-01	6.66E-01	5.77E-01	5.392127594342945862e-01	3.913027953497408840e-01	1.098172783147282949e+00	-1.41E-01	2.084353287142259425e+00	-4.07E-03
6.66E-01	5.36E-01	6.66E-01	5.77E-01	5.394922891177753588e-01	3.923235329136622318e-01	1.098307876367008218e+00	-1.41E-01	2.084488380361984916e+00	-4.09E-03
6.66E-01	5.36E-01	6.66E-01	5.77E-01	5.397718188012560203e-01	3.933339019786071256e-01	1.098442969586733708e+00	-1.41E-01	2.084623473581710407e+00	-4.12E-03
6.66E-01	5.37E-01	6.66E-01	5.78E-01	5.400513484847367929e-01	3.943337845207776637e-01	1.098578062806458977e+00	-1.41E-01	2.084758566801435453e+00	-4.14E-03
6.66E-01	5.37E-01	6.66E-01	5.78E-01	5.403308781682174544e-01	3.953230645863149428e-01	1.098713156026184246e+00	-1.41E-01	2.084893660021160944e+00	-4.16E-03
6.67E-01	5.37E-01	6.67E-01	5.78E-01	5.406104078516982270e-01	3.963016282695135950e-01	1.098848249245909736e+00	-1.41E-01	2.085028753240886434e+00	-4.19E-03
6.67E-01	5.38E-01	6.67E-01	5.78E-01	5.408899375351788885e-01	3.972693636914348403e-01	1.098983342465635005e+00	-1.41E-01	2.085163846460611481e+00	-4.21E-03
6.67E-01	5.38E-01	6.67E-01	5.78E-01	5.411694672186595501e-01	3.982261609789052303e-01	1.099118435685360273e+00	-1.41E-01	2.085298939680336971e+00	-4.24E-03
6.67E-01	5.38E-01	6.67E-01	5.78E-01	5.414489969021403226e-01	3.991719122439009726e-01	1.099253528905085542e+00	-1.41E-01	2.085434032900062462e+00	-4.26E-03
6.67E-01	5.39E-01	6.67E-01	5.78E-01	5.417285265856209842e-01	4.001065115633110070e-01	1.099388622124811032e+00	-1.41E-01	2.085569126119787509e+00	-4.28E-03
6.67E-01	5.39E-01	6.67E-01	5.79E-01	5.420080562691017567e-01	4.010298549590785577e-01	1.099523715344536301e+00	-1.41E-01	2.085704219339512999e+00	-4.31E-03
6.67E-01	5.39E-01	6.67E-01	5.79E-01	5.422875859525824183e-01	4.019418403787077265e-01	1.099658808564261570e+00	-1.41E-01	2.085839312559238490e+00	-4.33E-03
6.67E-01	5.39E-01	6.67E-01	5.79E-01	5.425671156360631908e-01	4.028423676761369587e-01	1.099793901783987060e+00	-1.41E-01	2.085974405778963536e+00	-4.36E-03
6.68E-01	5.40E-01	6.68E-01	5.79E-01	5.428466453195438524e-01	4.037313385929720555e-01	1.099928995003712329e+00	-1.41E-01	2.086109498998689027e+00	-4.38E-03
6.68E-01	5.40E-01	6.68E-01	5.79E-01	5.431261750030246249e-01	4.046086567400709044e-01	1.100064088223437597e+00	-1.41E-01	2.086244592218414518e+00	-4.40E-03
6.68E-01	5.40E-01	6.68E-01	5.79E-01	5.434057046865052865e-01	4.054742275794789297e-01	1.100199181443163088e+00	-1.41E-01	2.086379685438139564e+00	-4.43E-03
6.68E-01	5.41E-01	6.68E-01	5.79E-01	5.436852343699860590e-01	4.063279584067027717e-01	1.100334274662888356e+00	-1.41E-01	2.086514778657865055e+00	-4.45E-03
6.68E-01	5.41E-01	6.68E-01	5.80E-01	5.439647640534667206e-01	4.071697583333260262e-01	1.100469367882613625e+00	-1.41E-01	2.086649871877590545e+00	-4.47E-03
6.68E-01	5.41E-01	6.68E-01	5.80E-01	5.442442937369474931e-01	4.079995382699521667e-01	1.100604461102339116e+00	-1.41E-01	2.086784965097315592e+00	-4.50E-03
6.68E-01	5.42E-01	6.68E-01	5.80E-01	5.445238234204281547e-01	4.088172109094748152e-01	1.100739554322064384e+00	-1.41E-01	2.086920058317041082e+00	-4.52E-03
6.69E-01	5.42E-01	6.69E-01	5.80E-01	5.448033531039088162e-01	4.096226907106656490e-01	1.100874647541789653e+00	-1.41E-01	2.087055151536766573e+00	-4.54E-03
6.69E-01	5.42E-01	6.69E-01	5.80E-01	5.450828827873895888e-01	4.104158938820784419e-01	1.101009740761515143e+00	-1.41E-01	2.087190244756491619e+00	-4.57E-03
6.69E-01	5.42E-01	6.69E-01	5.80E-01	5.453624124708702503e-01	4.111967383662603059e-01	1.101144833981240412e+00	-1.41E-01	2.087325337976217110e+00	-4.59E-03
6.69E-01	5.43E-01	6.69E-01	5.80E-01	5.456419421543510229e-01	4.119651438242644681e-01	1.101279927200965680e+00	-1.41E-01	2.087460431195942601e+00	-4.61E-03
6.69E-01	5.43E-01	6.69E-01	5.81E-01	5.459214718378316844e-01	4.127210316204603102e-01	1.101415020420691171e+00	-1.42E-01	2.087595524415667647e+00	-4.64E-03
6.69E-01	5.43E-01	6.69E-01	5.81E-01	5.462010015213124570e-01	4.134643248076361743e-01	1.101550113640416440e+00	-1.42E-01	2.087730617635393138e+00	-4.66E-03
6.69E-01	5.44E-01	6.69E-01	5.81E-01	5.464805312047931185e-01	4.141949481123834986e-01	1.101685206860141708e+00	-1.42E-01	2.087865710855118628e+00	-4.68E-03
6.70E-01	5.44E-01	6.70E-01	5.81E-01	5.467600608882738911e-01	4.149128279207637271e-01	1.101820300079867199e+00	-1.42E-01	2.088000804074843675e+00	-4.70E-03
6.70E-01	5.44E-01	6.70E-01	5.81E-01	5.470395905717545526e-01	4.156178922642478346e-01	1.101955393299592467e+00	-1.42E-01	2.088135897294569165e+00	-4.73E-03
6.70E-01	5.45E-01	6.70E-01	5.81E-01	5.473191202552353252e-01	4.163100708059260247e-01	1.102090486519317736e+00	-1.42E-01	2.088270990514294656e+00	-4.75E-03
6.70E-01	5.45E-01	6.70E-01	5.81E-01	5.475986499387159867e-01	4.169892948269784405e-01	1.102225579739043004e+00	-1.42E-01	2.088406083734019703e+00	-4.77E-03
6.70E-01	5.45E-01	6.70E-01	5.82E-01	5.478781796221967593e-01	4.176554972134040034e-01	1.102360672958768495e+00	-1.42E-01	2.088541176953745193e+00	-4.79E-03
6.70E-01	5.45E-01	6.70E-01	5.82E-01	5.481577093056774208e-01	4.183086124430022701e-01	1.102495766178493763e+00	-1.42E-01	2.088676270173470684e+00	-4.82E-03
6.70E-01	5.46E-01	6.70E-01	5.82E-01	5.484372389891580823e-01	4.189485765726027044e-01	1.102630859398219032e+00	-1.42E-01	2.088811363393195730e+00	-4.84E-03
6.70E-01	5.46E-01	6.70E-01	5.82E-01	5.487167686726388549e-01	4.195753272255307587e-01	1.102765952617944523e+00	-1.42E-01	2.088946456612921221e+00	-4.86E-03
6.71E-01	5.46E-01	6.71E-01	5.82E-01	5.489962983561195164e-01	4.201888035793209242e-01	1.102901045837669791e+00	-1.42E-01	2.089081549832646267e+00	-4.88E-03
6.71E-01	5.47E-01	6.71E-01	5.82E-01	5.492758280396002890e-01	4.207889463536498287e-01	1.103036139057395060e+00	-1.42E-01	2.089216643052371758e+00	-4.90E-03
6.71E-01	5.47E-01	6.71E-01	5.82E-01	5.495553577230809505e-01	4.213756977985015917e-01	1.103171232277120550e+00	-1.42E-01	2.089351736272097249e+00	-4.93E-03
6.71E-01	5.47E-01	6.71E-01	5.83E-01	5.498348874065617231e-01	4.219490016825535594e-01	1.103306325496845819e+00	-1.42E-01	2.089486829491822295e+00	-4.95E-03
6.71E-01	5.47E-01	6.71E-01	5.83E-01	5.501144170900423847e-01	4.225088032817814199e-01	1.103441418716571087e+00	-1.42E-01	2.089621922711547786e+00	-4.97E-03
6.71E-01	5.48E-01	6.71E-01	5.83E-01	5.503939467735231572e-01	4.230550493682701529e-01	1.103576511936296578e+00	-1.42E-01	2.089757015931273276e+00	-4.99E-03
6.71E-01	5.48E-01	6.71E-01	5.83E-01	5.506734764570038188e-01	4.235876881992381993e-01	1.103711605156021847e+00	-1.42E-01	2.089892109150998323e+00	-5.01E-03
6.72E-01	5.48E-01	6.72E-01	5.83E-01	5.509530061404845913e-01	4.241066695062588043e-01	1.103846698375747115e+00	-1.42E-01	2.090027202370723813e+00	-5.04E-03
6.72E-01	5.49E-01	6.72E-01	5.83E-01	5.512325358239652529e-01	4.246119444846859214e-01	1.103981791595472606e+00	-1.42E-01	2.090162295590449304e+00	-5.06E-03
6.72E-01	5.49E-01	6.72E-01	5.83E-01	5.515120655074460254e-01	4.251034657832652441e-01	1.104116884815197874e+00	-1.42E-01	2.090297388810174350e+00	-5.08E-03
6.72E-01	5.49E-01	6.72E-01	5.83E-01	5.517915951909266870e-01	4.255811874939453010e-01	1.104251978034923143e+00	-1.43E-01	2.090432482029899841e+00	-5.10E-03
6.72E-01	5.49E-01	6.72E-01	5.84E-01	5.520711248744073485e-01	4.260450651418575263e-01	1.104387071254648633e+00	-1.43E-01	2.090567575249625332e+00	-5.12E-03
6.72E-01	5.50E-01	6.72E-01	5.84E-01	5.523506545578881211e-01	4.264950556754971700e-01	1.104522164474373902e+00	-1.43E-01	2.090702668469350378e+00	-5.14E-03
6.72E-01	5.50E-01	6.72E-01	5.84E-01	5.526301842413687826e-01	4.269311174570633027e-01	1.104657257694099171e+00	-1.43E-01	2.090837761689075869e+00	-5.16E-03
6.72E-01	5.50E-01	6.72E-01	5.84E-01	5.529097139248495552e-01	4.273532102529816745e-01	1.104792350913824661e+00	-1.43E-01	2.090972854908801359e+00	-5.18E-03
6.73E-01	5.50E-01	6.73E-01	5.84E-01	5.531892436083302167e-01	4.277612952245898881e-01	1.104927444133549930e+00	-1.43E-01	2.091107948128526406e+00	-5.21E-03
6.73E-01	5.51E-01	6.73E-01	5.84E-01	5.534687732918109893e-01	4.281553349189942681e-01	1.105062537353275198e+00	-1.43E-01	2.091243041348251896e+00	-5.23E-03
6.73E-01	5.51E-01	6.73E-01	5.84E-01	5.537483029752916508e-01	4.285352932600803300e-01	1.105197630573000467e+00	-1.43E-01	2.091378134567977387e+00	-5.25E-03
6.73E-01	5.51E-01	6.73E-01	5.84E-01	5.540278326587724234e-01	4.289011355396847303e-01	1.105332723792725957e+00	-1.43E-01	2.091513227787702434e+00	-5.27E-03
6.73E-01	5.52E-01	6.73E-01	5.84E-01	5.543073623422530849e-01	4.292528284089202617e-01	1.105467817012451226e+00	-1.43E-01	2.091648321007427924e+00	-5.29E-03
6.73E-01	5.52E-01	6.73E-01	5.85E-01	5.545868920257338575e-01	4.295903398696536701e-01	1.105602910232176495e+00	-1.43E-01	2.091783414227153415e+00	-5.31E-03
6.73E-01	5.52E-01	6.73E-01	5.85E-01	5.548664217092145190e-01	4.299136392661211392e-01	1.105738003451901985e+00	-1.43E-01	2.091918507446878461e+00	-5.33E-03
6.74E-01	5.52E-01	6.74E-01	5.85E-01	5.551459513926951805e-01	4.302226972766985402e-01	1.105873096671627254e+00	-1.43E-01	2.092053600666603952e+00	-5.35E-03
6.74E-01	5.53E-01	6.74E-01	5.85E-01	5.554254810761759531e-01	4.305174859058039649e-01	1.106008189891352522e+00	-1.43E-01	2.092188693886329443e+00	-5.37E-03
6.74E-01	5.53E-01	6.74E-01	5.85E-01	5.557050107596566146e-01	4.307979784759424779e-01	1.106143283111078013e+00	-1.43E-01	2.092323787106054489e+00	-5.39E-03
6.74E-01	5.53E-01	6.74E-01	5.85E-01	5.559845404431373872e-01	4.310641496198781564e-01	1.106278376330803281e+00	-1.43E-01	2.092458880325779980e+00	-5.41E-03
6.74E-01	5.53E-01	6.74E-01	5.85E-01	5.562640701266180487e-01	4.313159752729429086e-01	1.106413469550528550e+00	-1.43E-01	2.092593973545505470e+00	-5.43E-03
6.74E-01	5.54E-01	6.74E-01	5.85E-01	5.565435998100988213e-01	4.315534326654695829e-01	1.106548562770254041e+00	-1.43E-01	2.092729066765230517e+00	-5.45E-03
6.74E-01	5.54E-01	6.74E-01	5.86E-01	5.568231294935794828e-01	4.317765003153524184e-01	1.106683655989979309e+00	-1.43E-01	2.092864159984956007e+00	-5.47E-03
6.75E-01	5.54E-01	6.75E-01	5.86E-01	5.571026591770602554e-01	4.319851580207272335e-01	1.106818749209704578e+00	-1.44E-01	2.092999253204681498e+00	-5.49E-03
6.75E-01	5.55E-01	6.75E-01	5.86E-01	5.573821888605409169e-01	4.321793868527716853e-01	1.106953842429430068e+00	-1.44E-01	2.093134346424406544e+00	-5.51E-03
6.75E-01	5.55E-01	6.75E-01	5.86E-01	5.576617185440216895e-01	4.323591691486237121e-01	1.107088935649155337e+00	-1.44E-01	2.093269439644132035e+00	-5.53E-03
6.75E-01	5.55E-01	6.75E-01	5.86E-01	5.579412482275023510e-01	4.325244885044112753e-01	1.107224028868880605e+00	-1.44E-01	2.093404532863857526e+00	-5.55E-03
6.75E-01	5.55E-01	6.75E-01	5.86E-01	5.582207779109831236e-01	4.326753297683972321e-01	1.107359122088606096e+00	-1.44E-01	2.093539626083582572e+00	-5.57E-03
6.75E-01	5.56E-01	6.75E-01	5.86E-01	5.585003075944637851e-01	4.328116790342297904e-01	1.107494215308331365e+00	-1.44E-01	2.093674719303308063e+00	-5.59E-03
6.75E-01	5.56E-01	6.75E-01	5.86E-01	5.587798372779444467e-01	4.329335236343019866e-01	1.107629308528056633e+00	-1.44E-01	2.093809812523033553e+00	-5.61E-03
6.75E-01	5.56E-01	6.75E-01	5.86E-01	5.590593669614252192e-01	4.330408521332165805e-01	1.107764401747782124e+00	-1.44E-01	2.093944905742758600e+00	-5.63E-03
6.76E-01	5.56E-01	6.76E-01	5.87E-01	5.593388966449058808e-01	4.331336543213492596e-01	1.107899494967507392e+00	-1.44E-01	2.094079998962484090e+00	-5.65E-03
6.76E-01	5.57E-01	6.76E-01	5.87E-01	5.596184263283866533e-01	4.332119212085181470e-01	1.108034588187232661e+00	-1.44E-01	2.094215092182209581e+00	-5.67E-03
6.76E-01	5.57E-01	6.76E-01	5.87E-01	5.598979560118673149e-01	4.332756450177450702e-01	1.108169681406958151e+00	-1.44E-01	2.094350185401934628e+00	-5.69E-03
6.76E-01	5.57E-01	6.76E-01	5.87E-01	5.601774856953480874e-01	4.333248191791166382e-01	1.108304774626683420e+00	-1.44E-01	2.094485278621660118e+00	-5.71E-03
6.76E-01	5.57E-01	6.76E-01	5.87E-01	5.604570153788287490e-01	4.333594383237397429e-01	1.108439867846408688e+00	-1.44E-01	2.094620371841385609e+00	-5.73E-03
6.76E-01	5.58E-01	6.76E-01	5.87E-01	5.607365450623095215e-01	4.333794982777872118e-01	1.108574961066133957e+00	-1.44E-01	2.094755465061110655e+00	-5.75E-03
6.76E-01	5.58E-01	6.76E-01	5.87E-01	5.610160747457901831e-01	4.333849960566359405e-01	1.108710054285859448e+00	-1.44E-01	2.094890558280836146e+00	-5.77E-03
6.77E-01	5.58E-01	6.77E-01	5.87E-01	5.612956044292709556e-01	4.333759298590913467e-01	1.108845147505584716e+00	-1.44E-01	2.095025651500561636e+00	-5.78E-03
6.77E-01	5.58E-01	6.77E-01	5.87E-01	5.615751341127516172e-01	4.333522990617027504e-01	1.108980240725309985e+00	-1.44E-01	2.095160744720286683e+00	-5.80E-03
6.77E-01	5.59E-01	6.77E-01	5.87E-01	5.618546637962323897e-01	4.333141042131593568e-01	1.109115333945035475e+00	-1.45E-01	2.095295837940012174e+00	-5.82E-03
6.77E-01	5.59E-01	6.77E-01	5.88E-01	5.621341934797130513e-01	4.332613470287744462e-01	1.109250427164760744e+00	-1.45E-01	2.095430931159737220e+00	-5.84E-03
6.77E-01	5.59E-01	6.77E-01	5.88E-01	5.624137231631937128e-01	4.331940303850495555e-01	1.109385520384486012e+00	-1.45E-01	2.095566024379462711e+00	-5.86E-03
6.77E-01	5.59E-01	6.77E-01	5.88E-01	5.626932528466744854e-01	4.331121583143217602e-01	1.109520613604211503e+00	-1.45E-01	2.095701117599188201e+00	-5.88E-03
6.77E-01	5.60E-01	6.77E-01	5.88E-01	5.629727825301551469e-01	4.330157359994852295e-01	1.109655706823936772e+00	-1.45E-01	2.095836210818913248e+00	-5.90E-03
6.77E-01	5.60E-01	6.77E-01	5.88E-01	5.632523122136359195e-01	4.329047697688001017e-01	1.109790800043662040e+00	-1.45E-01	2.095971304038638738e+00	-5.91E-03
6.78E-01	5.60E-01	6.78E-01	5.88E-01	5.635318418971165810e-01	4.327792670907696371e-01	1.109925893263387531e+00	-1.45E-01	2.096106397258364229e+00	-5.93E-03
6.78E-01	5.60E-01	6.78E-01	5.88E-01	5.638113715805973536e-01	4.326392365690991393e-01	1.110060986483112799e+00	-1.45E-01	2.096241490478089275e+00	-5.95E-03
6.78E-01	5.61E-01	6.78E-01	5.88E-01	5.640909012640780151e-01	4.324846879377256537e-01	1.110196079702838068e+00	-1.45E-01	2.096376583697814766e+00	-5.97E-03
6.78E-01	5.61E-01	6.78E-01	5.88E-01	5.643704309475587877e-01	4.323156320559251586e-01	1.110331172922563558e+00	-1.45E-01	2.096511676917540257e+00	-5.99E-03
6.78E-01	5.61E-01	6.78E-01	5.88E-01	5.646499606310394492e-01	4.321320809034909227e-01	1.110466266142288827e+00	-1.45E-01	2.096646770137265303e+00	-6.01E-03
6.78E-01	5.61E-01	6.78E-01	5.89E-01	5.649294903145202218e-01	4.319340475759791409e-01	1.110601359362014096e+00	-1.45E-01	2.096781863356990794e+00	-6.02E-03
6.78E-01	5.62E-01	6.78E-01	5.89E-01	5.652090199980008833e-01	4.317215462800363390e-01	1.110736452581739586e+00	-1.45E-01	2.096916956576716284e+00	-6.04E-03
6.79E-01	5.62E-01	6.79E-01	5.89E-01	5.654885496814816559e-01	4.314945923287837881e-01	1.110871545801464855e+00	-1.45E-01	2.097052049796441331e+00	-6.06E-03
6.79E-01	5.62E-01	6.79E-01	5.89E-01	5.657680793649623174e-01	4.312532021372821323e-01	1.111006639021190123e+00	-1.45E-01	2.097187143016166821e+00	-6.08E-03
6.79E-01	5.62E-01	6.79E-01	5.89E-01	5.660476090484429790e-01	4.309973932180575229e-01	1.111141732240915614e+00	-1.46E-01	2.097322236235892312e+00	-6.09E-03
6.79E-01	5.62E-01	6.79E-01	5.89E-01	5.663271387319237515e-01	4.307271841766970866e-01	1.111276825460640882e+00	-1.46E-01	2.097457329455617359e+00	-6.11E-03
6.79E-01	5.63E-01	6.79E-01	5.89E-01	5.666066684154044131e-01	4.304425947075166126e-01	1.111411918680366151e+00	-1.46E-01	2.097592422675342849e+00	-6.13E-03
6.79E-01	5.63E-01	6.79E-01	5.89E-01	5.668861980988851856e-01	4.301436455892867494e-01	1.111547011900091420e+00	-1.46E-01	2.097727515895068340e+00	-6.15E-03
6.79E-01	5.63E-01	6.79E-01	5.89E-01	5.671657277823658472e-01	4.298303586810328647e-01	1.111682105119816910e+00	-1.46E-01	2.097862609114793386e+00	-6.16E-03
6.80E-01	5.63E-01	6.80E-01	5.89E-01	5.674452574658466197e-01	4.295027569178950788e-01	1.111817198339542179e+00	-1.46E-01	2.097997702334518877e+00	-6.18E-03
6.80E-01	5.64E-01	6.80E-01	5.89E-01	5.677247871493272813e-01	4.291608643070586315e-01	1.111952291559267447e+00	-1.46E-01	2.098132795554244368e+00	-6.20E-03
6.80E-01	5.64E-01	6.80E-01	5.89E-01	5.680043168328080538e-01	4.288047059237445335e-01	1.112087384778992938e+00	-1.46E-01	2.098267888773969414e+00	-6.22E-03
6.80E-01	5.64E-01	6.80E-01	5.90E-01	5.682838465162887154e-01	4.284343079072680527e-01	1.112222477998718206e+00	-1.46E-01	2.098402981993694905e+00	-6.23E-03
6.80E-01	5.64E-01	6.80E-01	5.90E-01	5.685633761997694879e-01	4.280496974571631474e-01	1.112357571218443475e+00	-1.46E-01	2.098538075213420395e+00	-6.25E-03
6.80E-01	5.64E-01	6.80E-01	5.90E-01	5.688429058832501495e-01	4.276509028293643544e-01	1.112492664438168966e+00	-1.46E-01	2.098673168433145442e+00	-6.27E-03
6.80E-01	5.65E-01	6.80E-01	5.90E-01	5.691224355667308110e-01	4.272379533324648926e-01	1.112627757657894234e+00	-1.46E-01	2.098808261652870932e+00	-6.28E-03
6.80E-01	5.65E-01	6.80E-01	5.90E-01	5.694019652502115836e-01	4.268108793240235621e-01	1.112762850877619503e+00	-1.46E-01	2.098943354872596423e+00	-6.30E-03
6.81E-01	5.65E-01	6.81E-01	5.90E-01	5.696814949336922451e-01	4.263697122069514678e-01	1.112897944097344993e+00	-1.46E-01	2.099078448092321469e+00	-6.32E-03
6.81E-01	5.65E-01	6.81E-01	5.90E-01	5.699610246171730177e-01	4.259144844259528662e-01	1.113033037317070262e+00	-1.46E-01	2.099213541312046960e+00	-6.33E-03
6.81E-01	5.66E-01	6.81E-01	5.90E-01	5.702405543006536792e-01	4.254452294640329035e-01	1.113168130536795530e+00	-1.47E-01	2.099348634531772451e+00	-6.35E-03
6.81E-01	5.66E-01	6.81E-01	5.90E-01	5.705200839841344518e-01	4.249619818390709125e-01	1.113303223756521021e+00	-1.47E-01	2.099483727751497497e+00	-6.37E-03
6.81E-01	5.66E-01	6.81E-01	5.90E-01	5.707996136676151133e-01	4.244647771004578796e-01	1.113438316976246290e+00	-1.47E-01	2.099618820971222988e+00	-6.38E-03
6.81E-01	5.66E-01	6.81E-01	5.90E-01	5.710791433510958859e-01	4.239536518257986941e-01	1.113573410195971558e+00	-1.47E-01	2.099753914190948478e+00	-6.40E-03
6.81E-01	5.66E-01	6.81E-01	5.90E-01	5.713586730345765474e-01	4.234286436176821766e-01	1.113708503415697049e+00	-1.47E-01	2.099889007410673525e+00	-6.41E-03
6.82E-01	5.67E-01	6.82E-01	5.90E-01	5.716382027180573200e-01	4.228897911005132793e-01	1.113843596635422317e+00	-1.47E-01	2.100024100630399015e+00	-6.43E-03
6.82E-01	5.67E-01	6.82E-01	5.91E-01	5.719177324015379815e-01	4.223371339174107342e-01	1.113978689855147586e+00	-1.47E-01	2.100159193850124506e+00	-6.45E-03
6.82E-01	5.67E-01	6.82E-01	5.91E-01	5.721972620850187541e-01	4.217707127271786427e-01	1.114113783074873076e+00	-1.47E-01	2.100294287069849553e+00	-6.46E-03
6.82E-01	5.67E-01	6.82E-01	5.91E-01	5.724767917684994156e-01	4.211905692013351854e-01	1.114248876294598345e+00	-1.47E-01	2.100429380289575043e+00	-6.48E-03
6.82E-01	5.68E-01	6.82E-01	5.91E-01	5.727563214519800772e-01	4.205967460212196585e-01	1.114383969514323613e+00	-1.47E-01	2.100564473509300534e+00	-6.49E-03
6.82E-01	5.68E-01	6.82E-01	5.91E-01	5.730358511354608497e-01	4.199892868751611275e-01	1.114519062734048882e+00	-1.47E-01	2.100699566729025580e+00	-6.51E-03
6.82E-01	5.68E-01	6.82E-01	5.91E-01	5.733153808189415113e-01	4.193682364557119180e-01	1.114654155953774373e+00	-1.47E-01	2.100834659948751071e+00	-6.52E-03
6.82E-01	5.68E-01	6.82E-01	5.91E-01	5.735949105024222838e-01	4.187336404569717563e-01	1.114789249173499641e+00	-1.47E-01	2.100969753168476561e+00	-6.54E-03
6.83E-01	5.68E-01	6.83E-01	5.91E-01	5.738744401859029454e-01	4.180855455719505454e-01	1.114924342393224910e+00	-1.47E-01	2.101104846388201608e+00	-6.56E-03
6.83E-01	5.69E-01	6.83E-01	5.91E-01	5.741539698693837179e-01	4.174239994900375006e-01	1.115059435612950400e+00	-1.48E-01	2.101239939607927099e+00	-6.57E-03
6.83E-01	5.69E-01	6.83E-01	5.91E-01	5.744334995528643795e-01	4.167490508945166927e-01	1.115194528832675669e+00	-1.48E-01	2.101375032827652145e+00	-6.59E-03
6.83E-01	5.69E-01	6.83E-01	5.91E-01	5.747130292363451520e-01	4.160607494601664680e-01	1.115329622052400937e+00	-1.48E-01	2.101510126047377636e+00	-6.60E-03
6.83E-01	5.69E-01	6.83E-01	5.91E-01	5.749925589198258136e-01	4.153591458509434675e-01	1.115464715272126428e+00	-1.48E-01	2.101645219267103126e+00	-6.62E-03
6.83E-01	5.69E-01	6.83E-01	5.91E-01	5.752720886033065861e-01	4.146442917177189935e-01	1.115599808491851697e+00	-1.48E-01	2.101780312486828173e+00	-6.63E-03
6.83E-01	5.70E-01	6.83E-01	5.91E-01	5.755516182867872477e-01	4.139162396961201251e-01	1.115734901711576965e+00	-1.48E-01	2.101915405706553663e+00	-6.65E-03
6.84E-01	5.70E-01	6.84E-01	5.91E-01	5.758311479702680202e-01	4.131750434044272335e-01	1.115869994931302456e+00	-1.48E-01	2.102050498926279154e+00	-6.66E-03
6.84E-01	5.70E-01	6.84E-01	5.92E-01	5.761106776537486818e-01	4.124207574415653110e-01	1.116005088151027724e+00	-1.48E-01	2.102185592146004200e+00	-6.67E-03
6.84E-01	5.70E-01	6.84E-01	5.92E-01	5.763902073372293433e-01	4.116534373851733486e-01	1.116140181370752993e+00	-1.48E-01	2.102320685365729691e+00	-6.69E-03
6.84E-01	5.70E-01	6.84E-01	5.92E-01	5.766697370207101159e-01	4.108731397897485982e-01	1.116275274590478483e+00	-1.48E-01	2.102455778585455182e+00	-6.70E-03
6.84E-01	5.71E-01	6.84E-01	5.92E-01	5.769492667041907774e-01	4.100799221848918097e-01	1.116410367810203752e+00	-1.48E-01	2.102590871805180228e+00	-6.72E-03
6.84E-01	5.71E-01	6.84E-01	5.92E-01	5.772287963876715500e-01	4.092738430736242994e-01	1.116545461029929021e+00	-1.48E-01	2.102725965024905719e+00	-6.73E-03
6.84E-01	5.71E-01	6.84E-01	5.92E-01	5.775083260711522115e-01	4.084549619307935586e-01	1.116680554249654511e+00	-1.48E-01	2.102861058244631209e+00	-6.75E-03
6.85E-01	5.71E-01	6.85E-01	5.92E-01	5.777878557546329841e-01	4.076233392015866097e-01	1.116815647469379780e+00	-1.49E-01	2.102996151464356256e+00	-6.76E-03
6.85E-01	5.71E-01	6.85E-01	5.92E-01	5.780673854381136456e-01	4.067790363001078657e-01	1.116950740689105048e+00	-1.49E-01	2.103131244684081746e+00	-6.78E-03
6.85E-01	5.71E-01	6.85E-01	5.92E-01	5.783469151215944182e-01	4.059221156080696224e-01	1.117085833908830539e+00	-1.49E-01	2.103266337903807237e+00	-6.79E-03
6.85E-01	5.72E-01	6.85E-01	5.92E-01	5.786264448050750797e-01	4.050526404735713681e-01	1.117220927128555807e+00	-1.49E-01	2.103401431123532284e+00	-6.80E-03
6.85E-01	5.72E-01	6.85E-01	5.92E-01	5.789059744885558523e-01	4.041706752099838429e-01	1.117356020348281076e+00	-1.49E-01	2.103536524343257774e+00	-6.82E-03
6.85E-01	5.72E-01	6.85E-01	5.92E-01	5.791855041720365138e-01	4.032762850949179190e-01	1.117491113568006345e+00	-1.49E-01	2.103671617562983265e+00	-6.83E-03
6.85E-01	5.72E-01	6.85E-01	5.92E-01	5.794650338555171754e-01	4.023695363693129412e-01	1.117626206787731835e+00	-1.49E-01	2.103806710782708311e+00	-6.84E-03
6.85E-01	5.72E-01	6.85E-01	5.92E-01	5.797445635389979479e-01	4.014504962366164387e-01	1.117761300007457104e+00	-1.49E-01	2.103941804002433802e+00	-6.86E-03
6.86E-01	5.73E-01	6.86E-01	5.92E-01	5.800240932224786095e-01	4.005192328620802988e-01	1.117896393227182372e+00	-1.49E-01	2.104076897222159293e+00	-6.87E-03
6.86E-01	5.73E-01	6.86E-01	5.92E-01	5.803036229059593820e-01	3.995758153721578609e-01	1.118031486446907863e+00	-1.49E-01	2.104211990441884339e+00	-6.88E-03
6.86E-01	5.73E-01	6.86E-01	5.92E-01	5.805831525894400436e-01	3.986203138540220792e-01	1.118166579666633131e+00	-1.49E-01	2.104347083661609830e+00	-6.90E-03
6.86E-01	5.73E-01	6.86E-01	5.92E-01	5.808626822729208161e-01	3.976527993551888240e-01	1.118301672886358400e+00	-1.49E-01	2.104482176881335320e+00	-6.91E-03
6.86E-01	5.73E-01	6.86E-01	5.92E-01	5.811422119564014777e-01	3.966733438832676373e-01	1.118436766106083891e+00	-1.49E-01	2.104617270101060367e+00	-6.92E-03
6.86E-01	5.73E-01	6.86E-01	5.93E-01	5.814217416398822502e-01	3.956820204058266732e-01	1.118571859325809159e+00	-1.50E-01	2.104752363320785857e+00	-6.94E-03
6.86E-01	5.74E-01	6.86E-01	5.93E-01	5.817012713233629118e-01	3.946789028503788210e-01	1.118706952545534428e+00	-1.50E-01	2.104887456540511348e+00	-6.95E-03
6.87E-01	5.74E-01	6.87E-01	5.93E-01	5.819808010068436843e-01	3.936640661045088807e-01	1.118842045765259918e+00	-1.50E-01	2.105022549760236394e+00	-6.96E-03
6.87E-01	5.74E-01	6.87E-01	5.93E-01	5.822603306903243459e-01	3.926375860161027131e-01	1.118977138984985187e+00	-1.50E-01	2.105157642979961885e+00	-6.98E-03
6.87E-01	5.74E-01	6.87E-01	5.93E-01	5.825398603738051184e-01	3.915995393937491964e-01	1.119112232204710455e+00	-1.50E-01	2.105292736199687376e+00	-6.99E-03
6.87E-01	5.74E-01	6.87E-01	5.93E-01	5.828193900572857800e-01	3.905500040072381607e-01	1.119247325424435946e+00	-1.50E-01	2.105427829419412422e+00	-7.00E-03
6.87E-01	5.75E-01	6.87E-01	5.93E-01	5.830989197407664415e-01	3.894890585882254119e-01	1.119382418644161215e+00	-1.50E-01	2.105562922639137913e+00	-7.01E-03
6.87E-01	5.75E-01	6.87E-01	5.93E-01	5.833784494242472141e-01	3.884167828310307047e-01	1.119517511863886483e+00	-1.50E-01	2.105698015858863403e+00	-7.03E-03
6.87E-01	5.75E-01	6.87E-01	5.93E-01	5.836579791077278756e-01	3.873332573935871492e-01	1.119652605083611974e+00	-1.50E-01	2.105833109078588450e+00	-7.04E-03
6.87E-01	5.75E-01	6.87E-01	5.93E-01	5.839375087912086482e-01	3.862385638985367797e-01	1.119787698303337242e+00	-1.50E-01	2.105968202298313940e+00	-7.05E-03
6.88E-01	5.75E-01	6.88E-01	5.93E-01	5.842170384746893097e-01	3.851327849344916565e-01	1.119922791523062511e+00	-1.50E-01	2.106103295518039431e+00	-7.06E-03
6.88E-01	5.75E-01	6.88E-01	5.93E-01	5.844965681581700823e-01	3.840160040574362998e-01	1.120057884742788001e+00	-1.50E-01	2.106238388737764478e+00	-7.07E-03
6.88E-01	5.76E-01	6.88E-01	5.93E-01	5.847760978416507438e-01	3.828883057923231914e-01	1.120192977962513270e+00	-1.50E-01	2.106373481957489968e+00	-7.09E-03
6.88E-01	5.76E-01	6.88E-01	5.93E-01	5.850556275251315164e-01	3.817497756347960070e-01	1.120328071182238538e+00	-1.51E-01	2.106508575177215459e+00	-7.10E-03
6.88E-01	5.76E-01	6.88E-01	5.93E-01	5.853351572086121779e-01	3.806005000531269000e-01	1.120463164401963807e+00	-1.51E-01	2.106643668396940505e+00	-7.11E-03
6.88E-01	5.76E-01	6.88E-01	5.93E-01	5.856146868920929505e-01	3.794405664903035547e-01	1.120598257621689298e+00	-1.51E-01	2.106778761616665996e+00	-7.12E-03
6.88E-01	5.76E-01	6.88E-01	5.93E-01	5.858942165755736120e-01	3.782700633663049206e-01	1.120733350841414566e+00	-1.51E-01	2.106913854836391486e+00	-7.13E-03
6.89E-01	5.76E-01	6.89E-01	5.93E-01	5.861737462590543846e-01	3.770890800805700716e-01	1.120868444061139835e+00	-1.51E-01	2.107048948056116533e+00	-7.15E-03
6.89E-01	5.76E-01	6.89E-01	5.93E-01	5.864532759425350461e-01	3.758977070146516941e-01	1.121003537280865325e+00	-1.51E-01	2.107184041275842024e+00	-7.16E-03
6.89E-01	5.77E-01	6.89E-01	5.93E-01	5.867328056260157076e-01	3.746960355350721361e-01	1.121138630500590594e+00	-1.51E-01	2.107319134495567070e+00	-7.17E-03
6.89E-01	5.77E-01	6.89E-01	5.93E-01	5.870123353094964802e-01	3.734841579963748548e-01	1.121273723720315862e+00	-1.51E-01	2.107454227715292561e+00	-7.18E-03
6.89E-01	5.77E-01	6.89E-01	5.93E-01	5.872918649929771417e-01	3.722621677443890276e-01	1.121408816940041353e+00	-1.51E-01	2.107589320935018051e+00	-7.19E-03
6.89E-01	5.77E-01	6.89E-01	5.93E-01	5.875713946764579143e-01	3.710301591197128213e-01	1.121543910159766622e+00	-1.51E-01	2.107724414154743098e+00	-7.20E-03
6.89E-01	5.77E-01	6.89E-01	5.93E-01	5.878509243599385758e-01	3.697882274613997766e-01	1.121679003379491890e+00	-1.51E-01	2.107859507374468588e+00	-7.21E-03
6.90E-01	5.77E-01	6.90E-01	5.93E-01	5.881304540434193484e-01	3.685364691108891644e-01	1.121814096599217381e+00	-1.51E-01	2.107994600594194079e+00	-7.22E-03
6.90E-01	5.78E-01	6.90E-01	5.93E-01	5.884099837269000099e-01	3.672749814161577753e-01	1.121949189818942649e+00	-1.52E-01	2.108129693813919125e+00	-7.23E-03
6.90E-01	5.78E-01	6.90E-01	5.93E-01	5.886895134103807825e-01	3.660038627361049679e-01	1.122084283038667918e+00	-1.52E-01	2.108264787033644616e+00	-7.24E-03
6.90E-01	5.78E-01	6.90E-01	5.93E-01	5.889690430938614440e-01	3.647232124451956770e-01	1.122219376258393408e+00	-1.52E-01	2.108399880253370107e+00	-7.25E-03
6.90E-01	5.78E-01	6.90E-01	5.93E-01	5.892485727773422166e-01	3.634331309383481146e-01	1.122354469478118677e+00	-1.52E-01	2.108534973473095153e+00	-7.27E-03
6.90E-01	5.78E-01	6.90E-01	5.93E-01	5.895281024608228782e-01	3.621337196360645549e-01	1.122489562697843946e+00	-1.52E-01	2.108670066692820644e+00	-7.28E-03
6.90E-01	5.78E-01	6.90E-01	5.93E-01	5.898076321443036507e-01	3.608250809898587708e-01	1.122624655917569436e+00	-1.52E-01	2.108805159912546134e+00	-7.29E-03
6.90E-01	5.78E-01	6.90E-01	5.93E-01	5.900871618277843123e-01	3.595073184879220007e-01	1.122759749137294705e+00	-1.52E-01	2.108940253132271181e+00	-7.30E-03
6.91E-01	5.79E-01	6.91E-01	5.93E-01	5.903666915112649738e-01	3.581805366610883445e-01	1.122894842357019973e+00	-1.52E-01	2.109075346351996672e+00	-7.31E-03
6.91E-01	5.79E-01	6.91E-01	5.94E-01	5.906462211947457464e-01	3.568448410890806000e-01	1.123029935576745464e+00	-1.52E-01	2.109210439571722162e+00	-7.32E-03
6.91E-01	5.79E-01	6.91E-01	5.94E-01	5.909257508782264079e-01	3.555003384070567485e-01	1.123165028796470732e+00	-1.52E-01	2.109345532791447209e+00	-7.33E-03
6.91E-01	5.79E-01	6.91E-01	5.94E-01	5.912052805617071805e-01	3.541471363124402139e-01	1.123300122016196001e+00	-1.52E-01	2.109480626011172699e+00	-7.34E-03
6.91E-01	5.79E-01	6.91E-01	5.94E-01	5.914848102451878420e-01	3.527853435720939568e-01	1.123435215235921270e+00	-1.52E-01	2.109615719230898190e+00	-7.35E-03
6.91E-01	5.79E-01	6.91E-01	5.94E-01	5.917643399286686146e-01	3.514150700297731800e-01	1.123570308455646760e+00	-1.53E-01	2.109750812450623236e+00	-7.35E-03
6.91E-01	5.79E-01	6.91E-01	5.94E-01	5.920438696121492761e-01	3.500364266139380787e-01	1.123705401675372029e+00	-1.53E-01	2.109885905670348727e+00	-7.36E-03
6.92E-01	5.79E-01	6.92E-01	5.94E-01	5.923233992956300487e-01	3.486495253458914978e-01	1.123840494895097297e+00	-1.53E-01	2.110020998890074218e+00	-7.37E-03
6.92E-01	5.80E-01	6.92E-01	5.94E-01	5.926029289791107102e-01	3.472544793482546521e-01	1.123975588114822788e+00	-1.53E-01	2.110156092109799264e+00	-7.38E-03
6.92E-01	5.80E-01	6.92E-01	5.94E-01	5.928824586625914828e-01	3.458514028538059448e-01	1.124110681334548056e+00	-1.53E-01	2.110291185329524755e+00	-7.39E-03
6.92E-01	5.80E-01	6.92E-01	5.94E-01	5.931619883460721443e-01	3.444404112146831620e-01	1.124245774554273325e+00	-1.53E-01	2.110426278549250245e+00	-7.40E-03
6.92E-01	5.80E-01	6.92E-01	5.94E-01	5.934415180295528058e-01	3.430216209119527626e-01	1.124380867773998816e+00	-1.53E-01	2.110561371768975292e+00	-7.41E-03
6.92E-01	5.80E-01	6.92E-01	5.94E-01	5.937210477130335784e-01	3.415951495655704662e-01	1.124515960993724084e+00	-1.53E-01	2.110696464988700782e+00	-7.42E-03
6.92E-01	5.80E-01	6.92E-01	5.94E-01	5.940005773965142399e-01	3.401611159447254784e-01	1.124651054213449353e+00	-1.53E-01	2.110831558208426273e+00	-7.43E-03
6.92E-01	5.80E-01	6.92E-01	5.94E-01	5.942801070799950125e-01	3.387196399785943890e-01	1.124786147433174843e+00	-1.53E-01	2.110966651428151319e+00	-7.44E-03
6.93E-01	5.81E-01	6.93E-01	5.94E-01	5.945596367634756740e-01	3.372708427675084053e-01	1.124921240652900112e+00	-1.53E-01	2.111101744647876810e+00	-7.44E-03
6.93E-01	5.81E-01	6.93E-01	5.94E-01	5.948391664469564466e-01	3.358148465945385297e-01	1.125056333872625380e+00	-1.54E-01	2.111236837867602301e+00	-7.45E-03
6.93E-01	5.81E-01	6.93E-01	5.94E-01	5.951186961304371081e-01	3.343517749375237158e-01	1.125191427092350871e+00	-1.54E-01	2.111371931087327347e+00	-7.46E-03
6.93E-01	5.81E-01	6.93E-01	5.94E-01	5.953982258139178807e-01	3.328817524815370077e-01	1.125326520312076140e+00	-1.54E-01	2.111507024307052838e+00	-7.47E-03
6.93E-01	5.81E-01	6.93E-01	5.94E-01	5.956777554973985422e-01	3.314049051318188055e-01	1.125461613531801408e+00	-1.54E-01	2.111642117526778328e+00	-7.48E-03
6.93E-01	5.81E-01	6.93E-01	5.94E-01	5.959572851808793148e-01	3.299213600271588831e-01	1.125596706751526899e+00	-1.54E-01	2.111777210746503375e+00	-7.49E-03
6.93E-01	5.81E-01	6.93E-01	5.94E-01	5.962368148643599763e-01	3.284312455537860553e-01	1.125731799971252167e+00	-1.54E-01	2.111912303966228865e+00	-7.49E-03
6.94E-01	5.81E-01	6.94E-01	5.94E-01	5.965163445478407489e-01	3.269346913597244719e-01	1.125866893190977436e+00	-1.54E-01	2.112047397185954356e+00	-7.50E-03
6.94E-01	5.81E-01	6.94E-01	5.94E-01	5.967958742313214104e-01	3.254318283696661651e-01	1.126001986410702926e+00	-1.54E-01	2.112182490405679403e+00	-7.51E-03
6.94E-01	5.82E-01	6.94E-01	5.94E-01	5.970754039148020720e-01	3.239227888003556877e-01	1.126137079630428195e+00	-1.54E-01	2.112317583625404893e+00	-7.52E-03
6.94E-01	5.82E-01	6.94E-01	5.94E-01	5.973549335982828445e-01	3.224077061765003305e-01	1.126272172850153463e+00	-1.54E-01	2.112452676845130384e+00	-7.52E-03
6.94E-01	5.82E-01	6.94E-01	5.94E-01	5.976344632817635061e-01	3.208867153472235167e-01	1.126407266069878732e+00	-1.54E-01	2.112587770064855430e+00	-7.53E-03
6.94E-01	5.82E-01	6.94E-01	5.94E-01	5.979139929652442786e-01	3.193599525030713648e-01	1.126542359289604223e+00	-1.54E-01	2.112722863284580921e+00	-7.54E-03
6.94E-01	5.82E-01	6.94E-01	5.94E-01	5.981935226487249402e-01	3.178275551935766385e-01	1.126677452509329491e+00	-1.55E-01	2.112857956504306411e+00	-7.55E-03
6.95E-01	5.82E-01	6.95E-01	5.94E-01	5.984730523322057127e-01	3.162896623454079514e-01	1.126812545729054760e+00	-1.55E-01	2.112993049724031458e+00	-7.55E-03
6.95E-01	5.82E-01	6.95E-01	5.94E-01	5.987525820156863743e-01	3.147464142811041143e-01	1.126947638948780250e+00	-1.55E-01	2.113128142943756949e+00	-7.56E-03
6.95E-01	5.82E-01	6.95E-01	5.94E-01	5.990321116991671468e-01	3.131979527384159412e-01	1.127082732168505519e+00	-1.55E-01	2.113263236163482439e+00	-7.57E-03
6.95E-01	5.82E-01	6.95E-01	5.94E-01	5.993116413826478084e-01	3.116444208902563462e-01	1.127217825388230787e+00	-1.55E-01	2.113398329383207486e+00	-7.57E-03
6.95E-01	5.83E-01	6.95E-01	5.94E-01	5.995911710661285809e-01	3.100859633652873759e-01	1.127352918607956278e+00	-1.55E-01	2.113533422602932976e+00	-7.58E-03
6.95E-01	5.83E-01	6.95E-01	5.94E-01	5.998707007496092425e-01	3.085227262691373484e-01	1.127488011827681547e+00	-1.55E-01	2.113668515822658023e+00	-7.59E-03
6.95E-01	5.83E-01	6.95E-01	5.94E-01	6.001502304330900150e-01	3.069548572062866243e-01	1.127623105047406815e+00	-1.55E-01	2.113803609042383513e+00	-7.59E-03
6.95E-01	5.83E-01	6.95E-01	5.94E-01	6.004297601165706766e-01	3.053825053026029690e-01	1.127758198267132306e+00	-1.55E-01	2.113938702262109004e+00	-7.60E-03
6.96E-01	5.83E-01	6.96E-01	5.94E-01	6.007092898000513381e-01	3.038058212285661419e-01	1.127893291486857574e+00	-1.55E-01	2.114073795481834050e+00	-7.61E-03
6.96E-01	5.83E-01	6.96E-01	5.94E-01	6.009888194835321107e-01	3.022249572231786030e-01	1.128028384706582843e+00	-1.55E-01	2.114208888701559541e+00	-7.61E-03
6.96E-01	5.83E-01	6.96E-01	5.94E-01	6.012683491670127722e-01	3.006400671185845974e-01	1.128163477926308333e+00	-1.56E-01	2.114343981921285032e+00	-7.62E-03
6.96E-01	5.83E-01	6.96E-01	5.94E-01	6.015478788504935448e-01	2.990513063653935655e-01	1.128298571146033602e+00	-1.56E-01	2.114479075141010078e+00	-7.62E-03
6.96E-01	5.83E-01	6.96E-01	5.94E-01	6.018274085339742063e-01	2.974588320587407408e-01	1.128433664365758871e+00	-1.56E-01	2.114614168360735569e+00	-7.63E-03
6.96E-01	5.83E-01	6.96E-01	5.94E-01	6.021069382174549789e-01	2.958628029650759994e-01	1.128568757585484361e+00	-1.56E-01	2.114749261580461059e+00	-7.63E-03
6.96E-01	5.84E-01	6.96E-01	5.93E-01	6.023864679009356404e-01	2.942633795497019422e-01	1.128703850805209630e+00	-1.56E-01	2.114884354800186106e+00	-7.64E-03
6.97E-01	5.84E-01	6.97E-01	5.93E-01	6.026659975844164130e-01	2.926607240050743686e-01	1.128838944024934898e+00	-1.56E-01	2.115019448019911597e+00	-7.65E-03
6.97E-01	5.84E-01	6.97E-01	5.93E-01	6.029455272678970745e-01	2.910550002798633074e-01	1.128974037244660389e+00	-1.56E-01	2.115154541239637087e+00	-7.65E-03
6.97E-01	5.84E-01	6.97E-01	5.93E-01	6.032250569513778471e-01	2.894463741087915931e-01	1.129109130464385657e+00	-1.56E-01	2.115289634459362134e+00	-7.66E-03
6.97E-01	5.84E-01	6.97E-01	5.93E-01	6.035045866348585086e-01	2.878350130432535403e-01	1.129244223684110926e+00	-1.56E-01	2.115424727679087624e+00	-7.66E-03
6.97E-01	5.84E-01	6.97E-01	5.93E-01	6.037841163183392812e-01	2.862210864827369750e-01	1.129379316903836417e+00	-1.56E-01	2.115559820898813115e+00	-7.67E-03
6.97E-01	5.84E-01	6.97E-01	5.93E-01	6.040636460018199427e-01	2.846047657070185366e-01	1.129514410123561685e+00	-1.56E-01	2.115694914118538161e+00	-7.67E-03
6.97E-01	5.84E-01	6.97E-01	5.93E-01	6.043431756853006043e-01	2.829862239091819331e-01	1.129649503343286954e+00	-1.57E-01	2.115830007338263652e+00	-7.68E-03
6.97E-01	5.84E-01	6.97E-01	5.93E-01	6.046227053687813768e-01	2.813656362294312263e-01	1.129784596563012222e+00	-1.57E-01	2.115965100557989143e+00	-7.68E-03
6.98E-01	5.84E-01	6.98E-01	5.93E-01	6.049022350522620384e-01	2.797431797897133032e-01	1.129919689782737713e+00	-1.57E-01	2.116100193777714189e+00	-7.68E-03
6.98E-01	5.84E-01	6.98E-01	5.93E-01	6.051817647357428109e-01	2.781190337291460368e-01	1.130054783002462981e+00	-1.57E-01	2.116235286997439680e+00	-7.69E-03
6.98E-01	5.84E-01	6.98E-01	5.93E-01	6.054612944192234725e-01	2.764933792402590740e-01	1.130189876222188250e+00	-1.57E-01	2.116370380217165170e+00	-7.69E-03
6.98E-01	5.85E-01	6.98E-01	5.93E-01	6.057408241027042450e-01	2.748663996060303760e-01	1.130324969441913741e+00	-1.57E-01	2.116505473436890217e+00	-7.70E-03
6.98E-01	5.85E-01	6.98E-01	5.93E-01	6.060203537861849066e-01	2.732382802377373854e-01	1.130460062661639009e+00	-1.57E-01	2.116640566656615707e+00	-7.70E-03
6.98E-01	5.85E-01	6.98E-01	5.93E-01	6.062998834696656791e-01	2.716092087135862920e-01	1.130595155881364278e+00	-1.57E-01	2.116775659876341198e+00	-7.70E-03
6.98E-01	5.85E-01	6.98E-01	5.93E-01	6.065794131531463407e-01	2.699793748181363306e-01	1.130730249101089768e+00	-1.57E-01	2.116910753096066244e+00	-7.71E-03
6.99E-01	5.85E-01	6.99E-01	5.93E-01	6.068589428366271132e-01	2.683489705824919080e-01	1.130865342320815037e+00	-1.57E-01	2.117045846315791735e+00	-7.71E-03
6.99E-01	5.85E-01	6.99E-01	5.93E-01	6.071384725201077748e-01	2.667181903252447417e-01	1.131000435540540305e+00	-1.57E-01	2.117180939535517226e+00	-7.72E-03
6.99E-01	5.85E-01	6.99E-01	5.93E-01	6.074180022035884363e-01	2.650872306941836065e-01	1.131135528760265796e+00	-1.57E-01	2.117316032755242272e+00	-7.72E-03
6.99E-01	5.85E-01	6.99E-01	5.93E-01	6.076975318870692089e-01	2.634562907086810402e-01	1.131270621979991065e+00	-1.57E-01	2.117451125974967763e+00	-7.72E-03
6.99E-01	5.85E-01	6.99E-01	5.93E-01	6.079770615705498704e-01	2.618255718028122958e-01	1.131405715199716333e+00	-1.56E-01	2.117586219194693253e+00	-7.73E-03
6.99E-01	5.85E-01	6.99E-01	5.93E-01	6.082565912540306430e-01	2.601952778691206669e-01	1.131540808419441824e+00	-1.56E-01	2.117721312414418300e+00	-7.73E-03
6.99E-01	5.85E-01	6.99E-01	5.93E-01	6.085361209375113045e-01	2.585656153030145843e-01	1.131675901639167092e+00	-1.56E-01	2.117856405634143790e+00	-7.73E-03
7.00E-01	5.85E-01	7.00E-01	5.93E-01	6.088156506209920771e-01	2.569367930477762241e-01	1.131810994858892361e+00	-1.55E-01	2.117991498853869281e+00	-7.73E-03
7.00E-01	5.85E-01	7.00E-01	5.93E-01	6.090951803044727386e-01	2.553090226400993035e-01	1.131946088078617851e+00	-1.55E-01	2.118126592073594328e+00	-7.74E-03
7.00E-01	5.85E-01	7.00E-01	5.93E-01	6.093747099879535112e-01	2.536825182561517900e-01	1.132081181298343120e+00	-1.55E-01	2.118261685293319818e+00	-7.74E-03
7.00E-01	5.86E-01	7.00E-01	5.93E-01	6.096542396714341727e-01	2.520574967580789805e-01	1.132216274518068388e+00	-1.55E-01	2.118396778513045309e+00	-7.74E-03
7.00E-01	5.86E-01	7.00E-01	5.93E-01	6.099337693549149453e-01	2.504341777409105907e-01	1.132351367737793879e+00	-1.55E-01	2.118531871732770355e+00	-7.74E-03
7.00E-01	5.86E-01	7.00E-01	5.93E-01	6.102132990383956068e-01	2.488127835797715182e-01	1.132486460957519148e+00	-1.55E-01	2.118666964952495846e+00	-7.75E-03
7.00E-01	5.86E-01	7.00E-01	5.93E-01	6.104928287218763794e-01	2.471935394773682737e-01	1.132621554177244416e+00	-1.55E-01	2.118802058172221336e+00	-7.75E-03
7.00E-01	5.86E-01	7.00E-01	5.93E-01	6.107723584053570409e-01	2.455766735116446386e-01	1.132756647396969685e+00	-1.55E-01	2.118937151391946383e+00	-7.75E-03
7.01E-01	5.86E-01	7.01E-01	5.93E-01	6.110518880888377025e-01	2.439624166834994390e-01	1.132891740616695175e+00	-1.55E-01	2.119072244611671874e+00	-7.75E-03
7.01E-01	5.86E-01	7.01E-01	5.93E-01	6.113314177723184750e-01	2.423510029645050134e-01	1.133026833836420444e+00	-1.55E-01	2.119207337831397364e+00	-7.75E-03
7.01E-01	5.86E-01	7.01E-01	5.92E-01	6.116109474557991366e-01	2.407426693445222365e-01	1.133161927056145712e+00	-1.55E-01	2.119342431051122411e+00	-7.75E-03
7.01E-01	5.86E-01	7.01E-01	5.92E-01	6.118904771392799091e-01	2.391376558790301865e-01	1.133297020275871203e+00	-1.55E-01	2.119477524270847901e+00	-7.76E-03
7.01E-01	5.86E-01	7.01E-01	5.92E-01	6.121700068227605707e-01	2.375362057361442292e-01	1.133432113495596472e+00	-1.55E-01	2.119612617490572948e+00	-7.76E-03
7.01E-01	5.86E-01	7.01E-01	5.92E-01	6.124495365062413432e-01	2.359385652430897595e-01	1.133567206715321740e+00	-1.55E-01	2.119747710710298438e+00	-7.76E-03
7.01E-01	5.86E-01	7.01E-01	5.92E-01	6.127290661897220048e-01	2.343449839320503880e-01	1.133702299935047231e+00	-1.56E-01	2.119882803930023929e+00	-7.76E-03
7.02E-01	5.86E-01	7.02E-01	5.92E-01	6.130085958732027773e-01	2.327557145851896214e-01	1.133837393154772499e+00	-1.56E-01	2.120017897149748975e+00	-7.76E-03
7.02E-01	5.86E-01	7.02E-01	5.92E-01	6.132881255566834389e-01	2.311710132786926886e-01	1.133972486374497768e+00	-1.56E-01	2.120152990369474466e+00	-7.76E-03
7.02E-01	5.86E-01	7.02E-01	5.92E-01	6.135676552401642114e-01	2.295911394256181237e-01	1.134107579594223258e+00	-1.56E-01	2.120288083589199957e+00	-7.76E-03
7.02E-01	5.86E-01	7.02E-01	5.92E-01	6.138471849236448730e-01	2.280163558173807781e-01	1.134242672813948527e+00	-1.56E-01	2.120423176808925003e+00	-7.76E-03
7.02E-01	5.86E-01	7.02E-01	5.92E-01	6.141267146071256455e-01	2.264469286636425771e-01	1.134377766033673796e+00	-1.56E-01	2.120558270028650494e+00	-8.18E-03
7.02E-01	5.86E-01	7.02E-01	5.92E-01	6.144062442906063071e-01	2.248831276303495663e-01	1.134512859253399286e+00	-1.56E-01	2.120693363248375984e+00	-8.60E-03
7.02E-01	5.87E-01	7.02E-01	5.92E-01	6.146857739740869686e-01	2.233252258756997788e-01	1.134647952473124555e+00	-1.56E-01	2.120828456468101031e+00	-9.02E-03
7.02E-01	5.87E-01	7.02E-01	5.92E-01	6.149653036575677412e-01	2.217735000837710857e-01	1.134783045692849823e+00	-1.56E-01	2.120963549687826522e+00	-9.44E-03
7.03E-01	5.87E-01	7.03E-01	5.92E-01	6.152448333410484027e-01	2.202282304954879810e-01	1.134918138912575314e+00	-1.56E-01	2.121098642907552012e+00	-9.86E-03
7.03E-01	5.87E-01	7.03E-01	5.92E-01	6.155243630245291753e-01	2.186897009366661482e-01	1.135053232132300582e+00	-1.56E-01	2.121233736127277059e+00	-1.03E-02
7.03E-01	5.87E-01	7.03E-01	5.92E-01	6.158038927080098368e-01	2.171581988427842003e-01	1.135188325352025851e+00	-1.57E-01	2.121368829347002549e+00	-1.07E-02
7.03E-01	5.87E-01	7.03E-01	5.92E-01	6.160834223914906094e-01	2.156340152801465015e-01	1.135323418571751342e+00	-1.57E-01	2.121503922566728040e+00	-1.11E-02
7.03E-01	5.87E-01	7.03E-01	5.92E-01	6.163629520749712709e-01	2.141174449630667276e-01	1.135458511791476610e+00	-1.57E-01	2.121639015786453086e+00	-1.15E-02
7.03E-01	5.87E-01	7.03E-01	5.92E-01	6.166424817584520435e-01	2.126087862666941608e-01	1.135593605011201879e+00	-1.57E-01	2.121774109006178577e+00	-1.19E-02
7.03E-01	5.87E-01	7.03E-01	5.92E-01	6.169220114419327050e-01	2.111083412350779620e-01	1.135728698230927147e+00	-1.57E-01	2.121909202225904068e+00	-1.24E-02
7.04E-01	5.87E-01	7.04E-01	5.91E-01	6.172015411254134776e-01	2.096164155840234689e-01	1.135863791450652638e+00	-1.57E-01	2.122044295445629114e+00	-1.28E-02
7.04E-01	5.87E-01	7.04E-01	5.91E-01	6.174810708088941391e-01	2.081333186982939065e-01	1.135998884670377906e+00	-1.57E-01	2.122179388665354605e+00	-1.32E-02
7.04E-01	5.87E-01	7.04E-01	5.91E-01	6.177606004923749117e-01	2.066593636227016806e-01	1.136133977890103175e+00	-1.57E-01	2.122314481885080095e+00	-1.36E-02
7.04E-01	5.87E-01	7.04E-01	5.91E-01	6.180401301758555732e-01	2.051948670465686408e-01	1.136269071109828666e+00	-1.57E-01	2.122449575104805142e+00	-1.40E-02
7.04E-01	5.87E-01	7.04E-01	5.91E-01	6.183196598593362348e-01	2.037401492810318737e-01	1.136404164329553934e+00	-1.57E-01	2.122584668324530632e+00	-1.45E-02
7.04E-01	5.87E-01	7.04E-01	5.91E-01	6.185991895428170073e-01	2.022955342286994751e-01	1.136539257549279203e+00	-1.57E-01	2.122719761544256123e+00	-1.49E-02
7.04E-01	5.87E-01	7.04E-01	5.91E-01	6.188787192262976689e-01	2.008613493450304432e-01	1.136674350769004693e+00	-1.58E-01	2.122854854763981169e+00	-1.53E-02
7.05E-01	5.87E-01	7.05E-01	5.91E-01	6.191582489097784414e-01	1.994379255908859949e-01	1.136809443988729962e+00	-1.58E-01	2.122989947983706660e+00	-1.57E-02
7.05E-01	5.87E-01	7.05E-01	5.91E-01	6.194377785932591030e-01	1.980255973756598065e-01	1.136944537208455230e+00	-1.58E-01	2.123125041203432151e+00	-1.61E-02
7.05E-01	5.87E-01	7.05E-01	5.91E-01	6.197173082767398755e-01	1.966247024903445273e-01	1.137079630428180721e+00	-1.58E-01	2.123260134423157197e+00	-1.65E-02
7.05E-01	5.87E-01	7.05E-01	5.91E-01	6.199968379602205371e-01	1.952355820298886102e-01	1.137214723647905990e+00	-1.58E-01	2.123395227642882688e+00	-1.70E-02
7.05E-01	5.87E-01	7.05E-01	5.91E-01	6.202763676437013096e-01	1.938585803042255640e-01	1.137349816867631258e+00	-1.58E-01	2.123530320862608178e+00	-1.74E-02
7.05E-01	5.87E-01	7.05E-01	5.91E-01	6.205558973271819712e-01	1.924940447372380237e-01	1.137484910087356749e+00	-1.58E-01	2.123665414082333225e+00	-1.78E-02
7.05E-01	5.87E-01	7.05E-01	5.91E-01	6.208354270106627437e-01	1.911423257530634467e-01	1.137620003307082017e+00	-1.58E-01	2.123800507302058715e+00	-1.82E-02
7.05E-01	5.87E-01	7.05E-01	5.91E-01	6.211149566941434053e-01	1.898037766489809874e-01	1.137755096526807286e+00	-1.58E-01	2.123935600521784206e+00	-1.86E-02
7.06E-01	5.87E-01	7.06E-01	5.91E-01	6.213944863776240668e-01	1.884787534542098075e-01	1.137890189746532776e+00	-1.58E-01	2.124070693741509253e+00	-1.90E-02
7.06E-01	5.87E-01	7.06E-01	5.90E-01	6.216740160611048394e-01	1.871676147739675944e-01	1.138025282966258045e+00	-1.58E-01	2.124205786961234743e+00	-1.94E-02
7.06E-01	5.87E-01	7.06E-01	5.90E-01	6.219535457445855009e-01	1.858707216179969757e-01	1.138160376185983313e+00	-1.59E-01	2.124340880180960234e+00	-1.99E-02
7.06E-01	5.87E-01	7.06E-01	5.90E-01	6.222330754280662735e-01	1.845884372130206785e-01	1.138295469405708804e+00	-1.59E-01	2.124475973400685280e+00	-2.03E-02
7.06E-01	5.87E-01	7.06E-01	5.90E-01	6.225126051115469350e-01	1.833211267983139159e-01	1.138430562625434073e+00	-1.59E-01	2.124611066620410771e+00	-2.07E-02
7.06E-01	5.87E-01	7.06E-01	5.90E-01	6.227921347950277076e-01	1.820691574038525995e-01	1.138565655845159341e+00	-1.59E-01	2.124746159840136261e+00	-2.11E-02
7.06E-01	5.87E-01	7.06E-01	5.90E-01	6.230716644785083691e-01	1.808328976103465713e-01	1.138700749064884610e+00	-1.59E-01	2.124881253059861308e+00	-2.15E-02
7.07E-01	5.87E-01	7.07E-01	5.90E-01	6.233511941619891417e-01	1.796127172906229752e-01	1.138835842284610100e+00	-1.59E-01	2.125016346279586799e+00	-2.19E-02
7.07E-01	5.87E-01	7.07E-01	5.90E-01	6.236307238454698032e-01	1.784089873317497854e-01	1.138970935504335369e+00	-1.59E-01	2.125151439499312289e+00	-2.23E-02
7.07E-01	5.87E-01	7.07E-01	5.90E-01	6.239102535289505758e-01	1.772220793374452152e-01	1.139106028724060637e+00	-1.59E-01	2.125286532719037336e+00	-2.28E-02
7.07E-01	5.87E-01	7.07E-01	5.90E-01	6.241897832124312373e-01	1.760523653103002184e-01	1.139241121943786128e+00	-1.59E-01	2.125421625938762826e+00	-2.32E-02
7.07E-01	5.87E-01	7.07E-01	5.90E-01	6.244693128959120099e-01	1.749002173134382443e-01	1.139376215163511397e+00	-1.59E-01	2.125556719158487873e+00	-2.36E-02
7.07E-01	5.87E-01	7.07E-01	5.90E-01	6.247488425793926714e-01	1.737660071113040494e-01	1.139511308383236665e+00	-1.60E-01	2.125691812378213363e+00	-2.40E-02
7.07E-01	5.87E-01	7.07E-01	5.90E-01	6.250283722628733329e-01	1.726501057893542745e-01	1.139646401602962156e+00	-1.60E-01	2.125826905597938854e+00	-2.44E-02
7.07E-01	5.87E-01	7.07E-01	5.90E-01	6.253079019463541055e-01	1.715528833525168106e-01	1.139781494822687424e+00	-1.60E-01	2.125961998817663900e+00	-2.48E-02
7.08E-01	5.87E-01	7.08E-01	5.89E-01	6.255874316298347670e-01	1.704747083023876453e-01	1.139916588042412693e+00	-1.60E-01	2.126097092037389391e+00	-2.52E-02
7.08E-01	5.87E-01	7.08E-01	5.89E-01	6.258669613133155396e-01	1.694159471932548955e-01	1.140051681262138183e+00	-1.60E-01	2.126232185257114882e+00	-2.57E-02
7.08E-01	5.87E-01	7.08E-01	5.89E-01	6.261464909967962011e-01	1.683769641671458706e-01	1.140186774481863452e+00	-1.60E-01	2.126367278476839928e+00	-2.61E-02
7.08E-01	5.87E-01	7.08E-01	5.89E-01	6.264260206802769737e-01	1.673581204682473011e-01	1.140321867701588721e+00	-1.60E-01	2.126502371696565419e+00	-2.65E-02
7.08E-01	5.87E-01	7.08E-01	5.89E-01	6.267055503637576352e-01	1.663597739371552864e-01	1.140456960921314211e+00	-1.60E-01	2.126637464916290909e+00	-2.69E-02
7.08E-01	5.87E-01	7.08E-01	5.89E-01	6.269850800472384078e-01	1.653822784856226746e-01	1.140592054141039480e+00	-1.60E-01	2.126772558136015956e+00	-2.73E-02
7.08E-01	5.87E-01	7.08E-01	5.89E-01	6.272646097307190693e-01	1.644259835525509472e-01	1.140727147360764748e+00	-1.60E-01	2.126907651355741447e+00	-2.77E-02
7.09E-01	5.87E-01	7.09E-01	5.89E-01	6.275441394141998419e-01	1.634912335422166185e-01	1.140862240580490239e+00	-1.60E-01	2.127042744575466937e+00	-2.81E-02
7.09E-01	5.87E-01	7.09E-01	5.89E-01	6.278236690976805034e-01	1.625783672458424589e-01	1.140997333800215507e+00	-1.61E-01	2.127177837795191984e+00	-2.85E-02
7.09E-01	5.87E-01	7.09E-01	5.89E-01	6.281031987811612760e-01	1.616877172478182745e-01	1.141132427019940776e+00	-1.61E-01	2.127312931014917474e+00	-2.90E-02
7.09E-01	5.87E-01	7.09E-01	5.89E-01	6.283827284646419375e-01	1.608196093180651320e-01	1.141267520239666267e+00	-1.61E-01	2.127448024234642965e+00	-2.94E-02
7.09E-01	5.87E-01	7.09E-01	5.89E-01	6.286622581481225991e-01	1.599743617922260719e-01	1.141402613459391535e+00	-1.61E-01	2.127583117454368011e+00	-2.98E-02
7.09E-01	5.87E-01	7.09E-01	5.88E-01	6.289417878316033717e-01	1.591522849415064889e-01	1.141537706679116804e+00	-1.61E-01	2.127718210674093502e+00	-3.02E-02
7.09E-01	5.87E-01	7.09E-01	5.88E-01	6.292213175150840332e-01	1.583536803342315002e-01	1.141672799898842072e+00	-1.61E-01	2.127853303893818993e+00	-3.06E-02
7.10E-01	5.87E-01	7.10E-01	5.88E-01	6.295008471985648058e-01	1.575788401913199022e-01	1.141807893118567563e+00	-1.61E-01	2.127988397113544039e+00	-3.10E-02
7.10E-01	5.87E-01	7.10E-01	5.88E-01	6.297803768820454673e-01	1.568280467380755994e-01	1.141942986338292831e+00	-1.61E-01	2.128123490333269530e+00	-3.14E-02
7.10E-01	5.87E-01	7.10E-01	5.88E-01	6.300599065655262399e-01	1.561015715548274563e-01	1.142078079558018100e+00	-1.61E-01	2.128258583552995020e+00	-3.18E-02
7.10E-01	5.87E-01	7.10E-01	5.88E-01	6.303394362490069014e-01	1.553996749291462753e-01	1.142213172777743591e+00	-1.61E-01	2.128393676772720067e+00	-3.22E-02
7.10E-01	5.87E-01	7.10E-01	5.88E-01	6.306189659324876740e-01	1.547226052124618112e-01	1.142348265997468859e+00	-1.61E-01	2.128528769992445557e+00	-3.26E-02
7.10E-01	5.87E-01	7.10E-01	5.88E-01	6.308984956159683355e-01	1.540705981840499450e-01	1.142483359217194128e+00	-1.62E-01	2.128663863212171048e+00	-3.31E-02
7.10E-01	5.87E-01	7.10E-01	5.88E-01	6.311780252994491081e-01	1.534438764254849596e-01	1.142618452436919618e+00	-1.62E-01	2.128798956431896094e+00	-3.35E-02
7.10E-01	5.87E-01	7.10E-01	5.88E-01	6.314575549829297696e-01	1.528426487086501362e-01	1.142753545656644887e+00	-1.62E-01	2.128934049651621585e+00	-3.39E-02
7.11E-01	5.87E-01	7.11E-01	5.88E-01	6.317370846664105422e-01	1.522671094005922099e-01	1.142888638876370155e+00	-1.62E-01	2.129069142871347076e+00	-3.43E-02
7.11E-01	5.87E-01	7.11E-01	5.88E-01	6.320166143498912037e-01	1.517174378883985875e-01	1.143023732096095646e+00	-1.62E-01	2.129204236091072122e+00	-3.47E-02
7.11E-01	5.87E-01	7.11E-01	5.87E-01	6.322961440333718652e-01	1.511937980274012938e-01	1.143158825315820915e+00	-1.62E-01	2.129339329310797613e+00	-3.51E-02
7.11E-01	5.87E-01	7.11E-01	5.87E-01	6.325756737168526378e-01	1.506963376158920176e-01	1.143293918535546183e+00	-1.62E-01	2.129474422530523103e+00	-3.55E-02
7.11E-01	5.87E-01	7.11E-01	5.87E-01	6.328552034003332993e-01	1.502251878995633227e-01	1.143429011755271674e+00	-1.62E-01	2.129609515750248150e+00	-3.59E-02
7.11E-01	5.87E-01	7.11E-01	5.87E-01	6.331347330838140719e-01	1.497804631087351068e-01	1.143564104974996942e+00	-1.62E-01	2.129744608969973640e+00	-3.63E-02
7.11E-01	5.87E-01	7.11E-01	5.87E-01	6.334142627672947334e-01	1.493622600313583848e-01	1.143699198194722211e+00	-1.62E-01	2.129879702189699131e+00	-3.67E-02
7.12E-01	5.87E-01	7.12E-01	5.87E-01	6.336937924507755060e-01	1.489706576246341285e-01	1.143834291414447701e+00	-1.63E-01	2.130014795409424178e+00	-3.71E-02
7.12E-01	5.87E-01	7.12E-01	5.87E-01	6.339733221342561675e-01	1.486057166678632080e-01	1.143969384634172970e+00	-1.63E-01	2.130149888629149668e+00	-3.76E-02
7.12E-01	5.87E-01	7.12E-01	5.87E-01	6.342528518177369401e-01	1.482674794590261025e-01	1.144104477853898238e+00	-1.63E-01	2.130284981848875159e+00	-3.80E-02
7.12E-01	5.87E-01	7.12E-01	5.87E-01	6.345323815012176016e-01	1.479559695572246203e-01	1.144239571073623729e+00	-1.63E-01	2.130420075068600205e+00	-3.84E-02
7.12E-01	5.87E-01	7.12E-01	5.87E-01	6.348119111846983742e-01	1.476711915730279656e-01	1.144374664293348998e+00	-1.63E-01	2.130555168288325696e+00	-3.88E-02
7.12E-01	5.87E-01	7.12E-01	5.86E-01	6.350914408681790357e-01	1.474131310082700264e-01	1.144509757513074266e+00	-1.63E-01	2.130690261508051186e+00	-3.92E-02
7.12E-01	5.87E-01	7.12E-01	5.86E-01	6.353709705516596973e-01	1.471817541467572432e-01	1.144644850732799535e+00	-1.63E-01	2.130825354727776233e+00	-3.96E-02
7.12E-01	5.87E-01	7.12E-01	5.86E-01	6.356505002351404698e-01	1.469770079968384935e-01	1.144779943952525025e+00	-1.63E-01	2.130960447947501724e+00	-4.00E-02
7.13E-01	5.87E-01	7.13E-01	5.86E-01	6.359300299186211314e-01	1.467988202865684044e-01	1.144915037172250294e+00	-1.63E-01	2.131095541167227214e+00	-4.04E-02
7.13E-01	5.87E-01	7.13E-01	5.86E-01	6.362095596021019039e-01	1.466470995117859499e-01	1.145050130391975562e+00	-1.63E-01	2.131230634386952261e+00	-4.08E-02
7.13E-01	5.87E-01	7.13E-01	5.86E-01	6.364890892855825655e-01	1.465217350371288418e-01	1.145185223611701053e+00	-1.63E-01	2.131365727606677751e+00	-4.12E-02
7.13E-01	5.86E-01	7.13E-01	5.86E-01	6.367686189690633380e-01	1.464225972495691308e-01	1.145320316831426322e+00	-1.64E-01	2.131500820826403242e+00	-4.16E-02
7.13E-01	5.86E-01	7.13E-01	5.86E-01	6.370481486525439996e-01	1.463495377638053818e-01	1.145455410051151590e+00	-1.64E-01	2.131635914046128288e+00	-4.20E-02
7.13E-01	5.86E-01	7.13E-01	5.86E-01	6.373276783360247721e-01	1.463023896784207689e-01	1.145590503270877081e+00	-1.64E-01	2.131771007265853779e+00	-4.24E-02
7.13E-01	5.86E-01	7.13E-01	5.86E-01	6.376072080195054337e-01	1.462809678814255832e-01	1.145725596490602349e+00	-1.64E-01	2.131906100485578825e+00	-4.28E-02
7.14E-01	5.86E-01	7.14E-01	5.85E-01	6.378867377029862062e-01	1.462850694034492915e-01	1.145860689710327618e+00	-1.64E-01	2.132041193705304316e+00	-4.32E-02
7.14E-01	5.86E-01	7.14E-01	5.85E-01	6.381662673864668678e-01	1.463144738166081982e-01	1.145995782930053108e+00	-1.64E-01	2.132176286925029807e+00	-4.36E-02
7.14E-01	5.86E-01	7.14E-01	5.85E-01	6.384457970699476403e-01	1.463689436767441621e-01	1.146130876149778377e+00	-1.64E-01	2.132311380144754853e+00	-4.40E-02
7.14E-01	5.86E-01	7.14E-01	5.85E-01	6.387253267534283019e-01	1.464482250064637336e-01	1.146265969369503646e+00	-1.64E-01	2.132446473364480344e+00	-4.45E-02
7.14E-01	5.86E-01	7.14E-01	5.85E-01	6.390048564369089634e-01	1.465520478162864737e-01	1.146401062589229136e+00	-1.64E-01	2.132581566584205834e+00	-4.49E-02
7.14E-01	5.86E-01	7.14E-01	5.85E-01	6.392843861203897360e-01	1.466801266608671606e-01	1.146536155808954405e+00	-1.64E-01	2.132716659803930881e+00	-4.53E-02
7.14E-01	5.86E-01	7.14E-01	5.85E-01	6.395639158038703975e-01	1.468321612272248666e-01	1.146671249028679673e+00	-1.64E-01	2.132851753023656372e+00	-4.52E-02
7.15E-01	5.86E-01	7.15E-01	5.85E-01	6.398434454873511701e-01	1.470078369517115457e-01	1.146806342248405164e+00	-1.65E-01	2.132986846243381862e+00	-4.52E-02
7.15E-01	5.86E-01	7.15E-01	5.85E-01	6.401229751708318316e-01	1.472068256623836058e-01	1.146941435468130432e+00	-1.65E-01	2.133121939463106909e+00	-4.52E-02
7.15E-01	5.86E-01	7.15E-01	5.85E-01	6.404025048543126042e-01	1.474287862433373009e-01	1.147076528687855701e+00	-1.65E-01	2.133257032682832399e+00	-4.52E-02
7.15E-01	5.86E-01	7.15E-01	5.84E-01	6.406820345377932657e-01	1.476733653175854866e-01	1.147211621907581192e+00	-1.65E-01	2.133392125902557890e+00	-4.52E-02
7.15E-01	5.86E-01	7.15E-01	5.84E-01	6.409615642212740383e-01	1.479401979450397919e-01	1.147346715127306460e+00	-1.65E-01	2.133527219122282936e+00	-4.52E-02
7.15E-01	5.86E-01	7.15E-01	5.84E-01	6.412410939047546998e-01	1.482289083321431666e-01	1.147481808347031729e+00	-1.65E-01	2.133662312342008427e+00	-4.51E-02
7.15E-01	5.86E-01	7.15E-01	5.84E-01	6.415206235882354724e-01	1.485391105498325426e-01	1.147616901566756997e+00	-1.65E-01	2.133797405561733918e+00	-4.51E-02
7.15E-01	5.86E-01	7.15E-01	5.84E-01	6.418001532717161339e-01	1.488704092565165671e-01	1.147751994786482488e+00	-1.65E-01	2.133932498781458964e+00	-4.51E-02
7.16E-01	5.86E-01	7.16E-01	5.84E-01	6.420796829551969065e-01	1.492224004229303624e-01	1.147887088006207756e+00	-1.65E-01	2.134067592001184455e+00	-4.51E-02
7.16E-01	5.85E-01	7.16E-01	5.84E-01	6.423592126386775680e-01	1.495946720557894127e-01	1.148022181225933025e+00	-1.65E-01	2.134202685220909945e+00	-4.51E-02
7.16E-01	5.85E-01	7.16E-01	5.84E-01	6.426387423221582296e-01	1.499868049173953555e-01	1.148157274445658516e+00	-1.66E-01	2.134337778440634992e+00	-4.51E-02
7.16E-01	5.85E-01	7.16E-01	5.84E-01	6.429182720056390021e-01	1.503983732383849525e-01	1.148292367665383784e+00	-1.66E-01	2.134472871660360482e+00	-4.50E-02
7.16E-01	5.85E-01	7.16E-01	5.83E-01	6.431978016891196637e-01	1.508289454211498848e-01	1.148427460885109053e+00	-1.66E-01	2.134607964880085973e+00	-4.50E-02
7.16E-01	5.85E-01	7.16E-01	5.83E-01	6.434773313726004362e-01	1.512780847314937893e-01	1.148562554104834543e+00	-1.66E-01	2.134743058099811019e+00	-4.50E-02
7.16E-01	5.85E-01	7.16E-01	5.83E-01	6.437568610560810978e-01	1.517453499763697644e-01	1.148697647324559812e+00	-1.66E-01	2.134878151319536510e+00	-4.50E-02
7.17E-01	5.85E-01	7.17E-01	5.83E-01	6.440363907395618703e-01	1.522302961657375220e-01	1.148832740544285080e+00	-1.66E-01	2.135013244539262001e+00	-4.50E-02
7.17E-01	5.85E-01	7.17E-01	5.83E-01	6.443159204230425319e-01	1.527324751567457062e-01	1.148967833764010571e+00	-1.66E-01	2.135148337758987047e+00	-4.49E-02
7.17E-01	5.85E-01	7.17E-01	5.83E-01	6.445954501065233044e-01	1.532514362786734918e-01	1.149102926983735840e+00	-1.66E-01	2.135283430978712538e+00	-4.49E-02
7.17E-01	5.85E-01	7.17E-01	5.83E-01	6.448749797900039660e-01	1.537867269372673040e-01	1.149238020203461108e+00	-1.66E-01	2.135418524198438028e+00	-4.49E-02
7.17E-01	5.85E-01	7.17E-01	5.83E-01	6.451545094734847385e-01	1.543378931973053980e-01	1.149373113423186599e+00	-1.66E-01	2.135553617418163075e+00	-4.49E-02
7.17E-01	5.85E-01	7.17E-01	5.83E-01	6.454340391569654001e-01	1.549044803423863526e-01	1.149508206642911867e+00	-1.66E-01	2.135688710637888565e+00	-4.49E-02
7.17E-01	5.85E-01	7.17E-01	5.82E-01	6.457135688404461726e-01	1.554860334112022624e-01	1.149643299862637136e+00	-1.67E-01	2.135823803857614056e+00	-4.48E-02
7.17E-01	5.85E-01	7.17E-01	5.82E-01	6.459930985239268342e-01	1.560820977096140094e-01	1.149778393082362626e+00	-1.67E-01	2.135958897077339103e+00	-4.48E-02
7.18E-01	5.85E-01	7.18E-01	5.82E-01	6.462726282074074957e-01	1.566922192981345108e-01	1.149913486302087895e+00	-1.67E-01	2.136093990297064593e+00	-4.48E-02
7.18E-01	5.84E-01	7.18E-01	5.82E-01	6.465521578908882683e-01	1.573159454545327296e-01	1.150048579521813163e+00	-1.67E-01	2.136229083516790084e+00	-4.48E-02
7.18E-01	5.84E-01	7.18E-01	5.82E-01	6.468316875743689298e-01	1.579528251113813397e-01	1.150183672741538654e+00	-1.67E-01	2.136364176736515130e+00	-4.48E-02
7.18E-01	5.84E-01	7.18E-01	5.82E-01	6.471112172578497024e-01	1.586024092685966724e-01	1.150318765961263923e+00	-1.67E-01	2.136499269956240621e+00	-4.47E-02
7.18E-01	5.84E-01	7.18E-01	5.82E-01	6.473907469413303639e-01	1.592642513810775817e-01	1.150453859180989191e+00	-1.67E-01	2.136634363175966111e+00	-4.47E-02
7.18E-01	5.84E-01	7.18E-01	5.82E-01	6.476702766248111365e-01	1.599379077216764589e-01	1.150588952400714682e+00	-1.67E-01	2.136769456395691158e+00	-4.47E-02
7.18E-01	5.84E-01	7.18E-01	5.82E-01	6.479498063082917980e-01	1.606229377198769570e-01	1.150724045620439950e+00	-1.67E-01	2.136904549615416649e+00	-4.47E-02
7.19E-01	5.84E-01	7.19E-01	5.81E-01	6.482293359917725706e-01	1.613189042765904857e-01	1.150859138840165219e+00	-1.67E-01	2.137039642835142139e+00	-4.47E-02
7.19E-01	5.84E-01	7.19E-01	5.81E-01	6.485088656752532321e-01	1.620253740556248101e-01	1.150994232059890487e+00	-1.67E-01	2.137174736054867186e+00	-4.46E-02
7.19E-01	5.84E-01	7.19E-01	5.81E-01	6.487883953587340047e-01	1.627419177523843075e-01	1.151129325279615978e+00	-1.68E-01	2.137309829274592676e+00	-4.46E-02
7.19E-01	5.84E-01	7.19E-01	5.81E-01	6.490679250422146662e-01	1.634681103404851399e-01	1.151264418499341247e+00	-1.68E-01	2.137444922494318167e+00	-4.46E-02
7.19E-01	5.84E-01	7.19E-01	5.81E-01	6.493474547256953278e-01	1.642035312969841454e-01	1.151399511719066515e+00	-1.68E-01	2.137580015714043213e+00	-4.46E-02
7.19E-01	5.84E-01	7.19E-01	5.81E-01	6.496269844091761003e-01	1.649477648069614111e-01	1.151534604938792006e+00	-1.68E-01	2.137715108933768704e+00	-4.45E-02
7.19E-01	5.83E-01	7.19E-01	5.81E-01	6.499065140926567619e-01	1.657003999482519474e-01	1.151669698158517274e+00	-1.68E-01	2.137850202153493751e+00	-4.45E-02
7.20E-01	5.83E-01	7.20E-01	5.81E-01	6.501860437761375344e-01	1.664610308571398134e-01	1.151804791378242543e+00	-1.68E-01	2.137985295373219241e+00	-4.45E-02
7.20E-01	5.83E-01	7.20E-01	5.80E-01	6.504655734596181960e-01	1.672292568758237674e-01	1.151939884597968033e+00	-1.68E-01	2.138120388592944732e+00	-4.45E-02
7.20E-01	5.83E-01	7.20E-01	5.80E-01	6.507451031430989685e-01	1.680046826825199735e-01	1.152074977817693302e+00	-1.68E-01	2.138255481812669778e+00	-4.44E-02
7.20E-01	5.83E-01	7.20E-01	5.80E-01	6.510246328265796301e-01	1.687869184050223015e-01	1.152210071037418571e+00	-1.68E-01	2.138390575032395269e+00	-4.44E-02
7.20E-01	5.83E-01	7.20E-01	5.80E-01	6.513041625100604026e-01	1.695755797185971581e-01	1.152345164257144061e+00	-1.68E-01	2.138525668252120759e+00	-4.44E-02
7.20E-01	5.83E-01	7.20E-01	5.80E-01	6.515836921935410642e-01	1.703702879290268368e-01	1.152480257476869330e+00	-1.68E-01	2.138660761471845806e+00	-4.44E-02
7.20E-01	5.83E-01	7.20E-01	5.80E-01	6.518632218770218367e-01	1.711706700416545657e-01	1.152615350696594598e+00	-1.69E-01	2.138795854691571297e+00	-4.43E-02
7.20E-01	5.83E-01	7.20E-01	5.80E-01	6.521427515605024983e-01	1.719763588172415480e-01	1.152750443916320089e+00	-1.69E-01	2.138930947911296787e+00	-4.43E-02
7.21E-01	5.83E-01	7.21E-01	5.80E-01	6.524222812439832708e-01	1.727869928154478485e-01	1.152885537136045357e+00	-1.69E-01	2.139066041131021834e+00	-4.43E-02
7.21E-01	5.83E-01	7.21E-01	5.80E-01	6.527018109274639324e-01	1.736022164267185808e-01	1.153020630355770626e+00	-1.69E-01	2.139201134350747324e+00	-4.42E-02
7.21E-01	5.82E-01	7.21E-01	5.79E-01	6.529813406109445939e-01	1.744216798933424795e-01	1.153155723575496117e+00	-1.69E-01	2.139336227570472815e+00	-4.42E-02
7.21E-01	5.82E-01	7.21E-01	5.79E-01	6.532608702944253665e-01	1.752450393204219581e-01	1.153290816795221385e+00	-1.69E-01	2.139471320790197861e+00	-4.42E-02
7.21E-01	5.82E-01	7.21E-01	5.79E-01	6.535403999779060280e-01	1.760719566774757161e-01	1.153425910014946654e+00	-1.69E-01	2.139606414009923352e+00	-4.42E-02
7.21E-01	5.82E-01	7.21E-01	5.79E-01	6.538199296613868006e-01	1.769020997913585136e-01	1.153561003234672144e+00	-1.69E-01	2.139741507229648843e+00	-4.41E-02
7.21E-01	5.82E-01	7.21E-01	5.79E-01	6.540994593448674621e-01	1.777351423311661072e-01	1.153696096454397413e+00	-1.69E-01	2.139876600449373889e+00	-4.41E-02
7.22E-01	5.82E-01	7.22E-01	5.79E-01	6.543789890283482347e-01	1.785707637857565921e-01	1.153831189674122681e+00	-1.69E-01	2.140011693669099380e+00	-4.41E-02
7.22E-01	5.82E-01	7.22E-01	5.79E-01	6.546585187118288962e-01	1.794086494344984961e-01	1.153966282893847950e+00	-1.69E-01	2.140146786888824870e+00	-4.40E-02
7.22E-01	5.82E-01	7.22E-01	5.79E-01	6.549380483953096688e-01	1.802484903118233561e-01	1.154101376113573441e+00	-1.70E-01	2.140281880108549917e+00	-4.40E-02
7.22E-01	5.82E-01	7.22E-01	5.78E-01	6.552175780787903303e-01	1.810899831661305082e-01	1.154236469333298709e+00	-1.70E-01	2.140416973328275407e+00	-4.40E-02
7.22E-01	5.82E-01	7.22E-01	5.78E-01	6.554971077622711029e-01	1.819328304135704455e-01	1.154371562553023978e+00	-1.70E-01	2.140552066548000898e+00	-4.40E-02
7.22E-01	5.81E-01	7.22E-01	5.78E-01	6.557766374457517644e-01	1.827767400871969650e-01	1.154506655772749468e+00	-1.70E-01	2.140687159767725944e+00	-4.39E-02
7.22E-01	5.81E-01	7.22E-01	5.78E-01	6.560561671292325370e-01	1.836214257819574480e-01	1.154641748992474737e+00	-1.70E-01	2.140822252987451435e+00	-4.39E-02
7.22E-01	5.81E-01	7.22E-01	5.78E-01	6.563356968127131985e-01	1.844666065959587320e-01	1.154776842212200005e+00	-1.70E-01	2.140957346207176926e+00	-4.39E-02
7.23E-01	5.81E-01	7.23E-01	5.78E-01	6.566152264961938601e-01	1.853120070684240173e-01	1.154911935431925496e+00	-1.70E-01	2.141092439426901972e+00	-4.38E-02
7.23E-01	5.81E-01	7.23E-01	5.78E-01	6.568947561796746326e-01	1.861573571147300821e-01	1.155047028651650765e+00	-1.70E-01	2.141227532646627463e+00	-4.38E-02
7.23E-01	5.81E-01	7.23E-01	5.78E-01	6.571742858631552942e-01	1.870023919588858496e-01	1.155182121871376033e+00	-1.70E-01	2.141362625866352953e+00	-4.38E-02
7.23E-01	5.81E-01	7.23E-01	5.77E-01	6.574538155466360667e-01	1.878468520637935624e-01	1.155317215091101524e+00	-1.70E-01	2.141497719086078000e+00	-4.37E-02
7.23E-01	5.81E-01	7.23E-01	5.77E-01	6.577333452301167283e-01	1.886904830596112248e-01	1.155452308310826792e+00	-1.71E-01	2.141632812305803490e+00	-4.37E-02
7.23E-01	5.81E-01	7.23E-01	5.77E-01	6.580128749135975008e-01	1.895330356705096919e-01	1.155587401530552061e+00	-1.71E-01	2.141767905525528981e+00	-4.37E-02
7.23E-01	5.81E-01	7.23E-01	5.77E-01	6.582924045970781624e-01	1.903742656401008759e-01	1.155722494750277551e+00	-1.71E-01	2.141902998745254028e+00	-4.36E-02
7.24E-01	5.80E-01	7.24E-01	5.77E-01	6.585719342805589349e-01	1.912139336557895364e-01	1.155857587970002820e+00	-1.71E-01	2.142038091964979518e+00	-4.36E-02
7.24E-01	5.80E-01	7.24E-01	5.77E-01	6.588514639640395965e-01	1.920518052722863522e-01	1.155992681189728088e+00	-1.71E-01	2.142173185184705009e+00	-4.36E-02
7.24E-01	5.80E-01	7.24E-01	5.77E-01	6.591309936475203690e-01	1.928876508344968543e-01	1.156127774409453579e+00	-1.71E-01	2.142308278404430055e+00	-4.35E-02
7.24E-01	5.80E-01	7.24E-01	5.76E-01	6.594105233310010306e-01	1.937212453999915818e-01	1.156262867629178848e+00	-1.71E-01	2.142443371624155546e+00	-4.35E-02
7.24E-01	5.80E-01	7.24E-01	5.76E-01	6.596900530144818031e-01	1.945523686612359027e-01	1.156397960848904116e+00	-1.71E-01	2.142578464843881036e+00	-4.35E-02
7.24E-01	5.80E-01	7.24E-01	5.76E-01	6.599695826979624647e-01	1.953808048677505571e-01	1.156533054068629607e+00	-1.71E-01	2.142713558063606083e+00	-4.34E-02
7.24E-01	5.80E-01	7.24E-01	5.76E-01	6.602491123814431262e-01	1.962063427483594913e-01	1.156668147288354875e+00	-1.71E-01	2.142848651283331574e+00	-4.34E-02
7.25E-01	5.80E-01	7.25E-01	5.76E-01	6.605286420649238988e-01	1.970287754336627062e-01	1.156803240508080144e+00	-1.71E-01	2.142983744503057064e+00	-4.34E-02
7.25E-01	5.79E-01	7.25E-01	5.76E-01	6.608081717484045603e-01	1.978479003788629342e-01	1.156938333727805412e+00	-1.72E-01	2.143118837722782111e+00	-4.33E-02
7.25E-01	5.79E-01	7.25E-01	5.76E-01	6.610877014318853329e-01	1.986635192870623012e-01	1.157073426947530903e+00	-1.72E-01	2.143253930942507601e+00	-4.33E-02
7.25E-01	5.79E-01	7.25E-01	5.76E-01	6.613672311153659944e-01	1.994754380331345833e-01	1.157208520167256172e+00	-1.72E-01	2.143389024162233092e+00	-4.32E-02
7.25E-01	5.79E-01	7.25E-01	5.75E-01	6.616467607988467670e-01	2.002834665882667065e-01	1.157343613386981440e+00	-1.72E-01	2.143524117381958138e+00	-4.32E-02
7.25E-01	5.79E-01	7.25E-01	5.75E-01	6.619262904823274285e-01	2.010874189452511174e-01	1.157478706606706931e+00	-1.72E-01	2.143659210601683629e+00	-4.32E-02
7.25E-01	5.79E-01	7.25E-01	5.75E-01	6.622058201658082011e-01	2.018871130446084627e-01	1.157613799826432199e+00	-1.72E-01	2.143794303821408676e+00	-4.31E-02
7.25E-01	5.79E-01	7.25E-01	5.75E-01	6.624853498492888626e-01	2.026823707016093545e-01	1.157748893046157468e+00	-1.72E-01	2.143929397041134166e+00	-4.31E-02
7.26E-01	5.79E-01	7.26E-01	5.75E-01	6.627648795327696352e-01	2.034730175342424896e-01	1.157883986265882958e+00	-1.72E-01	2.144064490260859657e+00	-4.30E-02
7.26E-01	5.78E-01	7.26E-01	5.75E-01	6.630444092162502967e-01	2.042588828921958199e-01	1.158019079485608227e+00	-1.72E-01	2.144199583480584703e+00	-4.30E-02
7.26E-01	5.78E-01	7.26E-01	5.75E-01	6.633239388997309582e-01	2.050397997868841360e-01	1.158154172705333496e+00	-1.72E-01	2.144334676700310194e+00	-4.30E-02
7.26E-01	5.78E-01	7.26E-01	5.75E-01	6.636034685832117308e-01	2.058156048225677770e-01	1.158289265925058986e+00	-1.72E-01	2.144469769920035684e+00	-4.29E-02
7.26E-01	5.78E-01	7.26E-01	5.74E-01	6.638829982666923923e-01	2.065861381285900300e-01	1.158424359144784255e+00	-1.72E-01	2.144604863139760731e+00	-4.29E-02
7.26E-01	5.78E-01	7.26E-01	5.74E-01	6.641625279501731649e-01	2.073512432927675508e-01	1.158559452364509523e+00	-1.73E-01	2.144739956359486222e+00	-4.28E-02
7.26E-01	5.78E-01	7.26E-01	5.74E-01	6.644420576336538264e-01	2.081107672959462696e-01	1.158694545584235014e+00	-1.73E-01	2.144875049579211712e+00	-4.28E-02
7.27E-01	5.78E-01	7.27E-01	5.74E-01	6.647215873171345990e-01	2.088645604477521456e-01	1.158829638803960282e+00	-1.73E-01	2.145010142798936759e+00	-4.28E-02
7.27E-01	5.78E-01	7.27E-01	5.74E-01	6.650011170006152605e-01	2.096124763235377164e-01	1.158964732023685551e+00	-1.73E-01	2.145145236018662249e+00	-4.27E-02
7.27E-01	5.77E-01	7.27E-01	5.74E-01	6.652806466840960331e-01	2.103543717025470883e-01	1.159099825243411042e+00	-1.73E-01	2.145280329238387740e+00	-4.27E-02
7.27E-01	5.77E-01	7.27E-01	5.74E-01	6.655601763675766946e-01	2.110901065072954552e-01	1.159234918463136310e+00	-1.73E-01	2.145415422458112786e+00	-4.26E-02
7.27E-01	5.77E-01	7.27E-01	5.74E-01	6.658397060510574672e-01	2.118195437441693363e-01	1.159370011682861579e+00	-1.73E-01	2.145550515677838277e+00	-4.26E-02
7.27E-01	5.77E-01	7.27E-01	5.73E-01	6.661192357345381287e-01	2.125425494452550801e-01	1.159505104902587069e+00	-1.73E-01	2.145685608897563768e+00	-4.25E-02
7.27E-01	5.77E-01	7.27E-01	5.73E-01	6.663987654180189013e-01	2.132589926113788725e-01	1.159640198122312338e+00	-1.73E-01	2.145820702117288814e+00	-4.25E-02
7.27E-01	5.77E-01	7.27E-01	5.73E-01	6.666782951014995628e-01	2.139687451563651033e-01	1.159775291342037606e+00	-1.73E-01	2.145955795337014305e+00	-4.24E-02
7.28E-01	5.77E-01	7.28E-01	5.73E-01	6.669578247849802244e-01	2.146716818525079284e-01	1.159910384561762875e+00	-1.73E-01	2.146090888556739795e+00	-4.24E-02
7.28E-01	5.77E-01	7.28E-01	5.73E-01	6.672373544684609969e-01	2.153676802772296894e-01	1.160045477781488366e+00	-1.74E-01	2.146225981776464842e+00	-4.24E-02
7.28E-01	5.76E-01	7.28E-01	5.73E-01	6.675168841519416585e-01	2.160566207609432576e-01	1.160180571001213634e+00	-1.74E-01	2.146361074996190332e+00	-4.23E-02
7.28E-01	5.76E-01	7.28E-01	5.73E-01	6.677964138354224310e-01	2.167383863360771157e-01	1.160315664220938903e+00	-1.74E-01	2.146496168215915823e+00	-4.23E-02
7.28E-01	5.76E-01	7.28E-01	5.72E-01	6.680759435189030926e-01	2.174128626872779413e-01	1.160450757440664393e+00	-1.74E-01	2.146631261435640869e+00	-4.22E-02
7.28E-01	5.76E-01	7.28E-01	5.72E-01	6.683554732023838652e-01	2.180799381027485606e-01	1.160585850660389662e+00	-1.74E-01	2.146766354655366360e+00	-4.22E-02
7.28E-01	5.76E-01	7.28E-01	5.72E-01	6.686350028858645267e-01	2.187395034267279326e-01	1.160720943880114930e+00	-1.74E-01	2.146901447875091851e+00	-4.21E-02
7.29E-01	5.76E-01	7.29E-01	5.72E-01	6.689145325693452993e-01	2.193914520130886003e-01	1.160856037099840421e+00	-1.74E-01	2.147036541094816897e+00	-4.21E-02
7.29E-01	5.76E-01	7.29E-01	5.72E-01	6.691940622528259608e-01	2.200356796800275738e-01	1.160991130319565690e+00	-1.74E-01	2.147171634314542388e+00	-4.20E-02
7.29E-01	5.75E-01	7.29E-01	5.72E-01	6.694735919363067334e-01	2.206720846658433155e-01	1.161126223539290958e+00	-1.74E-01	2.147306727534267878e+00	-4.20E-02
7.29E-01	5.75E-01	7.29E-01	5.72E-01	6.697531216197873949e-01	2.213005675857784016e-01	1.161261316759016449e+00	-1.74E-01	2.147441820753992925e+00	-4.19E-02
7.29E-01	5.75E-01	7.29E-01	5.72E-01	6.700326513032681675e-01	2.219210313898964948e-01	1.161396409978741717e+00	-1.74E-01	2.147576913973718415e+00	-4.19E-02
7.29E-01	5.75E-01	7.29E-01	5.71E-01	6.703121809867488290e-01	2.225333813219968482e-01	1.161531503198466986e+00	-1.75E-01	2.147712007193443906e+00	-4.14E-02
7.29E-01	5.75E-01	7.29E-01	5.71E-01	6.705917106702294905e-01	2.231375248795235133e-01	1.161666596418192476e+00	-1.75E-01	2.147847100413168953e+00	-4.09E-02
7.30E-01	5.75E-01	7.30E-01	5.71E-01	6.708712403537102631e-01	2.237333717744661443e-01	1.161801689637917745e+00	-1.75E-01	2.147982193632894443e+00	-4.04E-02
7.30E-01	5.75E-01	7.30E-01	5.71E-01	6.711507700371909246e-01	2.243208338952196734e-01	1.161936782857643014e+00	-1.75E-01	2.148117286852619934e+00	-4.00E-02
7.30E-01	5.74E-01	7.30E-01	5.71E-01	6.714302997206716972e-01	2.248998252693963917e-01	1.162071876077368504e+00	-1.75E-01	2.148252380072344980e+00	-3.95E-02
7.30E-01	5.74E-01	7.30E-01	5.71E-01	6.717098294041523587e-01	2.254702620275549629e-01	1.162206969297093773e+00	-1.75E-01	2.148387473292070471e+00	-3.90E-02
7.30E-01	5.74E-01	7.30E-01	5.71E-01	6.719893590876331313e-01	2.260320623678363505e-01	1.162342062516819041e+00	-1.75E-01	2.148522566511795961e+00	-3.86E-02
7.30E-01	5.74E-01	7.30E-01	5.70E-01	6.722688887711137928e-01	2.265851465214887006e-01	1.162477155736544532e+00	-1.75E-01	2.148657659731521008e+00	-3.81E-02
7.30E-01	5.74E-01	7.30E-01	5.70E-01	6.725484184545945654e-01	2.271294367192458197e-01	1.162612248956269800e+00	-1.75E-01	2.148792752951246499e+00	-3.76E-02
7.30E-01	5.74E-01	7.30E-01	5.70E-01	6.728279481380752269e-01	2.276648571585575820e-01	1.162747342175995069e+00	-1.75E-01	2.148927846170971989e+00	-3.71E-02
7.31E-01	5.74E-01	7.31E-01	5.70E-01	6.731074778215559995e-01	2.281913339716426514e-01	1.162882435395720337e+00	-1.75E-01	2.149062939390697036e+00	-3.67E-02
7.31E-01	5.73E-01	7.31E-01	5.70E-01	6.733870075050366610e-01	2.287087951943404251e-01	1.163017528615445828e+00	-1.76E-01	2.149198032610422526e+00	-3.62E-02
7.31E-01	5.73E-01	7.31E-01	5.70E-01	6.736665371885174336e-01	2.292171707357569532e-01	1.163152621835171097e+00	-1.76E-01	2.149333125830148017e+00	-3.57E-02
7.31E-01	5.73E-01	7.31E-01	5.70E-01	6.739460668719980951e-01	2.297163923486650883e-01	1.163287715054896365e+00	-1.76E-01	2.149468219049873063e+00	-3.52E-02
7.31E-01	5.73E-01	7.31E-01	5.70E-01	6.742255965554787567e-01	2.302063936006620570e-01	1.163422808274621856e+00	-1.76E-01	2.149603312269598554e+00	-3.48E-02
7.31E-01	5.73E-01	7.31E-01	5.69E-01	6.745051262389595292e-01	2.306871098460452907e-01	1.163557901494347124e+00	-1.76E-01	2.149738405489323601e+00	-3.43E-02
7.31E-01	5.73E-01	7.31E-01	5.69E-01	6.747846559224401908e-01	2.311584781984053760e-01	1.163692994714072393e+00	-1.76E-01	2.149873498709049091e+00	-3.38E-02
7.32E-01	5.72E-01	7.32E-01	5.69E-01	6.750641856059209633e-01	2.316204375039025709e-01	1.163828087933797883e+00	-1.76E-01	2.150008591928774582e+00	-3.33E-02
7.32E-01	5.72E-01	7.32E-01	5.69E-01	6.753437152894016249e-01	2.320729283152245526e-01	1.163963181153523152e+00	-1.76E-01	2.150143685148499628e+00	-3.28E-02
7.32E-01	5.72E-01	7.32E-01	5.69E-01	6.756232449728823974e-01	2.325158928661943125e-01	1.164098274373248421e+00	-1.76E-01	2.150278778368225119e+00	-3.24E-02
7.32E-01	5.72E-01	7.32E-01	5.69E-01	6.759027746563630590e-01	2.329492750470168738e-01	1.164233367592973911e+00	-1.76E-01	2.150413871587950609e+00	-3.19E-02
7.32E-01	5.72E-01	7.32E-01	5.69E-01	6.761823043398438315e-01	2.333730203801527570e-01	1.164368460812699180e+00	-1.76E-01	2.150548964807675656e+00	-3.14E-02
7.32E-01	5.72E-01	7.32E-01	5.69E-01	6.764618340233244931e-01	2.337870759967900225e-01	1.164503554032424448e+00	-1.76E-01	2.150684058027401147e+00	-3.09E-02
7.32E-01	5.71E-01	7.32E-01	5.68E-01	6.767413637068052656e-01	2.341913906139091173e-01	1.164638647252149939e+00	-1.77E-01	2.150819151247126637e+00	-3.04E-02
7.32E-01	5.71E-01	7.32E-01	5.68E-01	6.770208933902859272e-01	2.345859145119214839e-01	1.164773740471875207e+00	-1.77E-01	2.150954244466851684e+00	-2.99E-02
7.33E-01	5.71E-01	7.33E-01	5.68E-01	6.773004230737665887e-01	2.349705995128642533e-01	1.164908833691600476e+00	-1.77E-01	2.151089337686577174e+00	-2.95E-02
7.33E-01	5.71E-01	7.33E-01	5.68E-01	6.775799527572473613e-01	2.353453989591373363e-01	1.165043926911325967e+00	-1.77E-01	2.151224430906302665e+00	-2.90E-02
7.33E-01	5.71E-01	7.33E-01	5.68E-01	6.778594824407280228e-01	2.357102676927702034e-01	1.165179020131051235e+00	-1.77E-01	2.151359524126027711e+00	-2.85E-02
7.33E-01	5.71E-01	7.33E-01	5.68E-01	6.781390121242087954e-01	2.360651620352010038e-01	1.165314113350776504e+00	-1.77E-01	2.151494617345753202e+00	-2.80E-02
7.33E-01	5.71E-01	7.33E-01	5.68E-01	6.784185418076894569e-01	2.364100397675529264e-01	1.165449206570501994e+00	-1.77E-01	2.151629710565478693e+00	-2.75E-02
7.33E-01	5.70E-01	7.33E-01	5.67E-01	6.786980714911702295e-01	2.367448601113996132e-01	1.165584299790227263e+00	-1.77E-01	2.151764803785203739e+00	-2.70E-02
7.33E-01	5.70E-01	7.33E-01	5.67E-01	6.789776011746508910e-01	2.370695837100016690e-01	1.165719393009952531e+00	-1.77E-01	2.151899897004929230e+00	-2.65E-02
7.34E-01	5.70E-01	7.34E-01	5.67E-01	6.792571308581316636e-01	2.373841726099997773e-01	1.165854486229677800e+00	-1.77E-01	2.152034990224654720e+00	-2.61E-02
7.34E-01	5.70E-01	7.34E-01	5.67E-01	6.795366605416123251e-01	2.376885902435567077e-01	1.165989579449403291e+00	-1.77E-01	2.152170083444379767e+00	-2.56E-02
7.34E-01	5.70E-01	7.34E-01	5.67E-01	6.798161902250930977e-01	2.379828014109328371e-01	1.166124672669128559e+00	-1.78E-01	2.152305176664105257e+00	-2.51E-02
7.34E-01	5.70E-01	7.34E-01	5.67E-01	6.800957199085737592e-01	2.382667722634820295e-01	1.166259765888853828e+00	-1.78E-01	2.152440269883830748e+00	-2.46E-02
7.34E-01	5.69E-01	7.34E-01	5.67E-01	6.803752495920545318e-01	2.385404702870579929e-01	1.166394859108579318e+00	-1.78E-01	2.152575363103555794e+00	-2.41E-02
7.34E-01	5.69E-01	7.34E-01	5.67E-01	6.806547792755351933e-01	2.388038642858205385e-01	1.166529952328304587e+00	-1.78E-01	2.152710456323281285e+00	-2.36E-02
7.34E-01	5.69E-01	7.34E-01	5.66E-01	6.809343089590158549e-01	2.390569243664268095e-01	1.166665045548029855e+00	-1.78E-01	2.152845549543006776e+00	-2.31E-02
7.35E-01	5.69E-01	7.35E-01	5.66E-01	6.812138386424966274e-01	2.392996219226012633e-01	1.166800138767755346e+00	-1.78E-01	2.152980642762731822e+00	-2.26E-02
7.35E-01	5.69E-01	7.35E-01	5.66E-01	6.814933683259772890e-01	2.395319296200691672e-01	1.166935231987480615e+00	-1.78E-01	2.153115735982457313e+00	-2.21E-02
7.35E-01	5.69E-01	7.35E-01	5.66E-01	6.817728980094580615e-01	2.397538213818487529e-01	1.167070325207205883e+00	-1.78E-01	2.153250829202182803e+00	-2.16E-02
7.35E-01	5.68E-01	7.35E-01	5.66E-01	6.820524276929387231e-01	2.399652723738853188e-01	1.167205418426931374e+00	-1.78E-01	2.153385922421907850e+00	-2.11E-02
7.35E-01	5.68E-01	7.35E-01	5.66E-01	6.823319573764194956e-01	2.401662589910242285e-01	1.167340511646656642e+00	-1.78E-01	2.153521015641633340e+00	-2.06E-02
7.35E-01	5.68E-01	7.35E-01	5.66E-01	6.826114870599001572e-01	2.403567588433110636e-01	1.167475604866381911e+00	-1.78E-01	2.153656108861358831e+00	-2.02E-02
7.35E-01	5.68E-01	7.35E-01	5.66E-01	6.828910167433809297e-01	2.405367507426053597e-01	1.167610698086107401e+00	-1.78E-01	2.153791202081083878e+00	-1.97E-02
7.35E-01	5.68E-01	7.35E-01	5.65E-01	6.831705464268615913e-01	2.407062146895065646e-01	1.167745791305832670e+00	-1.79E-01	2.153926295300809368e+00	-1.92E-02
7.36E-01	5.67E-01	7.36E-01	5.65E-01	6.834500761103423638e-01	2.408651318605790903e-01	1.167880884525557939e+00	-1.79E-01	2.154061388520534859e+00	-1.91E-02
7.36E-01	5.67E-01	7.36E-01	5.65E-01	6.837296057938230254e-01	2.410134845958678551e-01	1.168015977745283429e+00	-1.79E-01	2.154196481740259905e+00	-1.90E-02
7.36E-01	5.67E-01	7.36E-01	5.65E-01	6.840091354773037979e-01	2.411512563866984871e-01	1.168151070965008698e+00	-1.79E-01	2.154331574959985396e+00	-1.89E-02
7.36E-01	5.67E-01	7.36E-01	5.65E-01	6.842886651607844595e-01	2.412784318637532510e-01	1.168286164184733966e+00	-1.79E-01	2.154466668179710886e+00	-1.88E-02
7.36E-01	5.67E-01	7.36E-01	5.65E-01	6.845681948442651210e-01	2.413949967854133738e-01	1.168421257404459457e+00	-1.79E-01	2.154601761399435933e+00	-1.88E-02
7.36E-01	5.67E-01	7.36E-01	5.65E-01	6.848477245277458936e-01	2.415009380263647698e-01	1.168556350624184725e+00	-1.79E-01	2.154736854619161424e+00	-1.87E-02
7.36E-01	5.66E-01	7.36E-01	5.65E-01	6.851272542112265551e-01	2.415962435664549268e-01	1.168691443843909994e+00	-1.79E-01	2.154871947838886914e+00	-1.86E-02
7.37E-01	5.66E-01	7.37E-01	5.64E-01	6.854067838947073277e-01	2.416809024797968997e-01	1.168826537063635485e+00	-1.79E-01	2.155007041058611961e+00	-1.85E-02
7.37E-01	5.66E-01	7.37E-01	5.64E-01	6.856863135781879892e-01	2.417549049241145831e-01	1.168961630283360753e+00	-1.79E-01	2.155142134278337451e+00	-1.84E-02
7.37E-01	5.66E-01	7.37E-01	5.64E-01	6.859658432616687618e-01	2.418182421303195218e-01	1.169096723503086022e+00	-1.79E-01	2.155277227498062942e+00	-1.83E-02
7.37E-01	5.66E-01	7.37E-01	5.64E-01	6.862453729451494233e-01	2.418709063923145663e-01	1.169231816722811290e+00	-1.80E-01	2.155412320717787988e+00	-1.83E-02
7.37E-01	5.66E-01	7.37E-01	5.64E-01	6.865249026286301959e-01	2.419128910570220170e-01	1.169366909942536781e+00	-1.80E-01	2.155547413937513479e+00	-1.82E-02
7.37E-01	5.65E-01	7.37E-01	5.64E-01	6.868044323121108574e-01	2.419441905146215710e-01	1.169502003162262049e+00	-1.80E-01	2.155682507157238970e+00	-1.81E-02
7.37E-01	5.65E-01	7.37E-01	5.64E-01	6.870839619955916300e-01	2.419648001890020717e-01	1.169637096381987318e+00	-1.80E-01	2.155817600376964016e+00	-1.80E-02
7.37E-01	5.65E-01	7.37E-01	5.63E-01	6.873634916790722915e-01	2.419747165284155954e-01	1.169772189601712808e+00	-1.80E-01	2.155952693596689507e+00	-1.79E-02
7.38E-01	5.65E-01	7.38E-01	5.63E-01	6.876430213625530641e-01	2.419739369963287146e-01	1.169907282821438077e+00	-1.80E-01	2.156087786816414553e+00	-1.78E-02
7.38E-01	5.65E-01	7.38E-01	5.63E-01	6.879225510460337256e-01	2.419624600624707134e-01	1.170042376041163346e+00	-1.80E-01	2.156222880036140044e+00	-1.77E-02
7.38E-01	5.64E-01	7.38E-01	5.63E-01	6.882020807295143872e-01	2.419402851940662680e-01	1.170177469260888836e+00	-1.80E-01	2.156357973255865534e+00	-1.76E-02
7.38E-01	5.64E-01	7.38E-01	5.63E-01	6.884816104129951597e-01	2.419074128472552543e-01	1.170312562480614105e+00	-1.80E-01	2.156493066475590581e+00	-1.75E-02
7.38E-01	5.64E-01	7.38E-01	5.63E-01	6.887611400964758213e-01	2.418638444586898584e-01	1.170447655700339373e+00	-1.80E-01	2.156628159695316072e+00	-1.74E-02
7.38E-01	5.64E-01	7.38E-01	5.63E-01	6.890406697799565938e-01	2.418095824373064084e-01	1.170582748920064864e+00	-1.80E-01	2.156763252915041562e+00	-1.73E-02
7.38E-01	5.64E-01	7.38E-01	5.63E-01	6.893201994634372554e-01	2.417446301562694300e-01	1.170717842139790132e+00	-1.80E-01	2.156898346134766609e+00	-1.73E-02
7.39E-01	5.64E-01	7.39E-01	5.62E-01	6.895997291469180279e-01	2.416689919450784596e-01	1.170852935359515401e+00	-1.81E-01	2.157033439354492099e+00	-1.72E-02
7.39E-01	5.63E-01	7.39E-01	5.62E-01	6.898792588303986895e-01	2.415826730818419754e-01	1.170988028579240892e+00	-1.81E-01	2.157168532574217590e+00	-1.71E-02
7.39E-01	5.63E-01	7.39E-01	5.62E-01	6.901587885138794620e-01	2.414856797857061754e-01	1.171123121798966160e+00	-1.81E-01	2.157303625793942636e+00	-1.70E-02
7.39E-01	5.63E-01	7.39E-01	5.62E-01	6.904383181973601236e-01	2.413780192094391597e-01	1.171258215018691429e+00	-1.81E-01	2.157438719013668127e+00	-1.69E-02
7.39E-01	5.63E-01	7.39E-01	5.62E-01	6.907178478808408961e-01	2.412596994321684896e-01	1.171393308238416919e+00	-1.81E-01	2.157573812233393618e+00	-1.68E-02
7.39E-01	5.63E-01	7.39E-01	5.62E-01	6.909973775643215577e-01	2.411307294522646028e-01	1.171528401458142188e+00	-1.81E-01	2.157708905453118664e+00	-1.67E-02
7.39E-01	5.62E-01	7.39E-01	5.62E-01	6.912769072478022192e-01	2.409911191803706110e-01	1.171663494677867456e+00	-1.81E-01	2.157843998672844155e+00	-1.66E-02
7.40E-01	5.62E-01	7.40E-01	5.62E-01	6.915564369312829918e-01	2.408408794325724855e-01	1.171798587897592947e+00	-1.81E-01	2.157979091892569645e+00	-1.65E-02
7.40E-01	5.62E-01	7.40E-01	5.62E-01	6.918359666147636533e-01	2.406800219237087424e-01	1.171933681117318216e+00	-1.81E-01	2.158114185112294692e+00	-1.64E-02
7.40E-01	5.62E-01	7.40E-01	5.61E-01	6.921154962982444259e-01	2.405085592608171008e-01	1.172068774337043484e+00	-1.81E-01	2.158249278332020182e+00	-1.63E-02
7.40E-01	5.62E-01	7.40E-01	5.61E-01	6.923950259817250874e-01	2.403265049367110939e-01	1.172203867556768753e+00	-1.81E-01	2.158384371551745673e+00	-1.62E-02
7.40E-01	5.62E-01	7.40E-01	5.61E-01	6.926745556652058600e-01	2.401338733236926815e-01	1.172338960776494243e+00	-1.81E-01	2.158519464771470719e+00	-1.61E-02
7.40E-01	5.61E-01	7.40E-01	5.61E-01	6.929540853486865215e-01	2.399306796673872921e-01	1.172474053996219512e+00	-1.82E-01	2.158654557991196210e+00	-1.59E-02
7.40E-01	5.61E-01	7.40E-01	5.61E-01	6.932336150321672941e-01	2.397169400807106499e-01	1.172609147215944780e+00	-1.82E-01	2.158789651210921701e+00	-1.58E-02
7.40E-01	5.61E-01	7.40E-01	5.61E-01	6.935131447156479556e-01	2.394926715379538384e-01	1.172744240435670271e+00	-1.82E-01	2.158924744430646747e+00	-1.57E-02
7.41E-01	5.61E-01	7.41E-01	5.61E-01	6.937926743991287282e-01	2.392578918689944323e-01	1.172879333655395540e+00	-1.82E-01	2.159059837650372238e+00	-1.56E-02
7.41E-01	5.61E-01	7.41E-01	5.61E-01	6.940722040826093897e-01	2.390126197536266983e-01	1.173014426875120808e+00	-1.82E-01	2.159194930870097728e+00	-1.55E-02
7.41E-01	5.60E-01	7.41E-01	5.60E-01	6.943517337660901623e-01	2.387568747160073723e-01	1.173149520094846299e+00	-1.82E-01	2.159330024089822775e+00	-1.54E-02
7.41E-01	5.60E-01	7.41E-01	5.60E-01	6.946312634495708238e-01	2.384906771192218666e-01	1.173284613314571567e+00	-1.82E-01	2.159465117309548265e+00	-1.53E-02
7.41E-01	5.60E-01	7.41E-01	5.60E-01	6.949107931330514853e-01	2.382140481599608062e-01	1.173419706534296836e+00	-1.82E-01	2.159600210529273756e+00	-1.52E-02
7.41E-01	5.60E-01	7.41E-01	5.60E-01	6.951903228165322579e-01	2.379270098633140540e-01	1.173554799754022326e+00	-1.82E-01	2.159735303748998803e+00	-1.51E-02
7.41E-01	5.60E-01	7.41E-01	5.60E-01	6.954698525000129194e-01	2.376295850776753427e-01	1.173689892973747595e+00	-1.82E-01	2.159870396968724293e+00	-1.50E-02
7.42E-01	5.59E-01	7.42E-01	5.60E-01	6.957493821834936920e-01	2.373217974697547639e-01	1.173824986193472864e+00	-1.82E-01	2.160005490188449784e+00	-1.48E-02
7.42E-01	5.59E-01	7.42E-01	5.60E-01	6.960289118669743536e-01	2.370036715197062771e-01	1.173960079413198354e+00	-1.82E-01	2.160140583408174830e+00	-1.47E-02
7.42E-01	5.59E-01	7.42E-01	5.60E-01	6.963084415504551261e-01	2.366752325163602455e-01	1.174095172632923623e+00	-1.83E-01	2.160275676627900321e+00	-1.46E-02
7.42E-01	5.59E-01	7.42E-01	5.59E-01	6.965879712339357877e-01	2.363365065525641351e-01	1.174230265852648891e+00	-1.83E-01	2.160410769847625811e+00	-1.45E-02
7.42E-01	5.59E-01	7.42E-01	5.59E-01	6.968675009174165602e-01	2.359875205206329041e-01	1.174365359072374382e+00	-1.83E-01	2.160545863067350858e+00	-1.44E-02
7.42E-01	5.58E-01	7.42E-01	5.59E-01	6.971470306008972218e-01	2.356283021079016438e-01	1.174500452292099650e+00	-1.83E-01	2.160680956287076349e+00	-1.43E-02
7.42E-01	5.58E-01	7.42E-01	5.59E-01	6.974265602843779943e-01	2.352588797923881592e-01	1.174635545511824919e+00	-1.83E-01	2.160816049506801839e+00	-1.41E-02
7.42E-01	5.58E-01	7.42E-01	5.59E-01	6.977060899678586559e-01	2.348792828385573572e-01	1.174770638731550410e+00	-1.83E-01	2.160951142726526886e+00	-1.40E-02
7.43E-01	5.58E-01	7.43E-01	5.59E-01	6.979856196513394284e-01	2.344895412931949363e-01	1.174905731951275678e+00	-1.83E-01	2.161086235946252376e+00	-1.39E-02
7.43E-01	5.58E-01	7.43E-01	5.59E-01	6.982651493348200900e-01	2.340896859813813569e-01	1.175040825171000947e+00	-1.83E-01	2.161221329165977867e+00	-1.38E-02
[truncated: 22,501 more rows]
