# Supplementary material for: Light-wave-controlled Haldane model in monolayer hexagonal boron nitride
Source: Nature. 2024 Apr 15;628(8009):752–7. doi: 10.1038/s41586-024-07244-z (PMC11041748; doi:10.1038/s41586-024-07244-z)
Supplement: Supplementary file 1 — This zipped file contains source data files for Supplementary Figs. 1–4 and Extended Data Figs 2–5, 7, 8, 11 and 10. [file 41586_2024_7244_MOESM1_ESM.zip › Data source/Fig 3/3c.csv]

Pump rot (deg)	3w_co_rot	3w_count_rot
-8.250000000000000000e+01	4.520386138566307443e-01	5.164201644467636410e-01
-8.178678678678679148e+01	4.595430079807909518e-01	5.315515411340769880e-01
-8.107357357357356875e+01	4.676230573343607144e-01	5.475281881727313005e-01
-8.036036036036036023e+01	4.762282254832568840e-01	5.642678033047657804e-01
-7.964714714714715171e+01	4.853079759933967563e-01	5.816880842722190748e-01
-7.893393393393392898e+01	4.948117724306973497e-01	5.997067288171306076e-01
-7.822072072072072046e+01	5.046890783610756825e-01	6.182414346815391371e-01
-7.750750750750751195e+01	5.148893573504487176e-01	6.372098996074837540e-01
-7.679429429429428922e+01	5.253620729647338061e-01	6.565298213370034386e-01
-7.608108108108108070e+01	5.360566887698478000e-01	6.761188976121372818e-01
-7.536786786786787218e+01	5.469226683317077731e-01	6.958948261749242636e-01
-7.465465465465464945e+01	5.579094752162311321e-01	7.157753047674034752e-01
-7.394144144144144093e+01	5.689665729893345070e-01	7.356780311316136745e-01
-7.322822822822823241e+01	5.800434252169350824e-01	7.555207030095940635e-01
-7.251501501501502389e+01	5.910894954649500432e-01	7.752210181433837333e-01
-7.180180180180180116e+01	6.020542472992965743e-01	7.946966742750216639e-01
-7.108858858858859264e+01	6.128871442858915275e-01	8.138653691465467244e-01
-7.037537537537536991e+01	6.235376499906519765e-01	8.326448004999978947e-01
-6.966216216216216139e+01	6.339552279794952172e-01	8.509526660774145990e-01
-6.894894894894895288e+01	6.440893418183379904e-01	8.687066636208354842e-01
-6.823573573573574436e+01	6.538894550730977029e-01	8.858244908722995303e-01
-6.752252252252252163e+01	6.633050313096912065e-01	9.022238455738458285e-01
-6.680930930930931311e+01	6.722855340940355751e-01	9.178224254675136917e-01
-6.609609609609609038e+01	6.807804269920481044e-01	9.325379282953417670e-01
-6.538288288288288186e+01	6.887391735696455353e-01	9.462880517993691454e-01
-6.466966966966967334e+01	7.000159900231638366e-01	9.656602493081732907e-01
-6.395645645645645772e+01	7.064184207927260983e-01	9.766529572699759187e-01
-6.324324324324324209e+01	7.116351729686873906e-01	9.856354046456021756e-01
-6.253003003003003357e+01	7.156039068272164183e-01	9.925079095397167928e-01
-6.181681681681681795e+01	7.182823995542231277e-01	9.972021224283046381e-01
-6.110360360360360232e+01	7.196571645414137075e-01	9.996939021617835541e-01
-6.039039039039039380e+01	7.197412016248753153e-01	1.000000000000000000e+00
-5.967717717717717818e+01	7.185710563786145144e-01	9.981737008188116267e-01
-5.896396396396396256e+01	7.162038916540488520e-01	9.943004681203311268e-01
-5.825075075075075404e+01	7.127145713654517989e-01	9.884935928468264743e-01
-5.753753753753753841e+01	7.081927565213583797e-01	9.808898459982804408e-01
-5.682432432432432279e+01	7.027400135019179483e-01	9.716451350536100540e-01
-5.611111111111111427e+01	6.964669345822085411e-01	9.609301641955400042e-01
-5.539789789789789864e+01	6.894902707015053700e-01	9.489260983391401005e-01
-5.468468468468468302e+01	6.819285398743346605e-01	9.358182875053048244e-01
-5.397147147147147450e+01	6.738913325498493423e-01	9.217820075666084412e-01
-5.325825825825825888e+01	6.654758241747233960e-01	9.069773048000830951e-01
-5.254504504504504325e+01	6.567664992372496124e-01	8.915478905567972845e-01
-5.183183183183183473e+01	6.478347795347371152e-01	8.756199031107116948e-01
-5.111861861861861911e+01	6.387385545127312048e-01	8.593005339657033836e-01
-5.040540540540540349e+01	6.295216136760656278e-01	8.426765186207496594e-01
-4.969219219219219497e+01	6.202129810717386116e-01	8.258124917932806452e-01
-4.897897897897897934e+01	6.108280455479646598e-01	8.087522576453292089e-01
-4.826576576576576372e+01	6.013763846629597287e-01	7.915308649357373216e-01
-4.755255255255255520e+01	5.918650750345422207e-01	7.741794068070612100e-01
-4.683933933933933957e+01	5.823016757213254069e-01	7.567282413481043468e-01
-4.612612612612613106e+01	5.726974012600808406e-01	7.392104037002226180e-01
-4.541291291291291543e+01	5.630678587689458281e-01	7.216627965777139275e-01
-4.469969969969969981e+01	5.534336308290896955e-01	7.041272563128768702e-01
-4.398648648648649129e+01	5.438208860242084164e-01	6.866516615901632203e-01
-4.327327327327327566e+01	5.342620171378492655e-01	6.692910848694092474e-01
-4.256006006006006004e+01	5.247963070085595039e-01	6.521089864981559625e-01
-4.184684684684685152e+01	5.154704649585669651e-01	6.351782019020196790e-01
-4.113363363363363590e+01	5.063347543047194144e-01	6.185749216303512155e-01
-4.042042042042042027e+01	4.974376845366816902e-01	6.023703893609634319e-01
-3.970720720720721175e+01	4.888252956176344921e-01	5.866294767445600078e-01
-3.899399399399399613e+01	4.805438151717399409e-01	5.714126684413131096e-01
-3.828078078078078050e+01	4.726388576738743130e-01	5.567746336843089061e-01
-3.756756756756757198e+01	4.651528482743077508e-01	5.427610310320808429e-01
-3.685435435435435636e+01	4.581224527272508285e-01	5.294052896958169052e-01
-3.614114114114114074e+01	4.515760159569128240e-01	5.167253699207221551e-01
-3.542792792792793222e+01	4.455310092610684225e-01	5.047205024215380975e-01
-3.471471471471471659e+01	4.399914861521363463e-01	4.933679068722166550e-01
-3.400150150150150097e+01	4.349479735648315581e-01	4.826233039332129549e-01
-3.328828828828829245e+01	4.303871398771750845e-01	4.724367605584345320e-01
-3.257507507507507682e+01	4.262954402035300516e-01	4.627590892501881603e-01
-3.186186186186186120e+01	4.226565340279684335e-01	4.535411592501493172e-01
-3.114864864864865268e+01	4.194479899061160921e-01	4.447327232390606566e-01
-3.043543543543543706e+01	4.166439407723472321e-01	4.362859732639063903e-01
-2.972222222222222143e+01	4.142182897835678945e-01	4.281596011324446116e-01
-2.900900900900901291e+01	4.121479719331034297e-01	4.203229761930458719e-01
-2.829579579579579729e+01	4.104162714346945018e-01	4.127604404998370113e-01
-2.758258258258258167e+01	4.090161948765968503e-01	4.054757213631512980e-01
-2.686936936936937315e+01	4.079536296470693824e-01	3.984960586740022292e-01
-2.615615615615615752e+01	4.072414607065904524e-01	3.918629089756523465e-01
-2.544294294294294900e+01	4.068898483321696791e-01	3.856169698888919917e-01
-2.472972972972974048e+01	4.069056769175057875e-01	3.797963834527818272e-01
-2.401651651651651775e+01	4.072956142329194340e-01	3.744376903591029038e-01
-2.330330330330330924e+01	4.080659278010448365e-01	3.695746525502291435e-01
-2.259009009009008651e+01	4.092203797741006954e-01	3.652357915586195714e-01
-2.187687687687687799e+01	4.107580681640771170e-01	3.614418404035006915e-01
-2.116366366366366947e+01	4.126712192329699547e-01	3.582031121274504293e-01
-2.045045045045046095e+01	4.149429310430530204e-01	3.555167849728836926e-01
-1.973723723723723822e+01	4.175448681671971030e-01	3.533641041984402209e-01
-1.902402402402402970e+01	4.204367847228295263e-01	3.517098747250813062e-01
-1.831081081081080697e+01	4.235744671089256563e-01	3.505125812245116212e-01
-1.759759759759759845e+01	4.269128192558889756e-01	3.497283606614771667e-01
-1.688438438438438993e+01	4.304046229229914755e-01	3.493105776088804015e-01
-1.617117117117116720e+01	4.339987301512314710e-01	3.492090690072442993e-01
-1.545795795795795868e+01	4.376413401686749527e-01	3.493712966674156761e-01
-1.474474474474475016e+01	4.412775873959601802e-01	3.497437087484217555e-01
-1.403153153153152743e+01	4.448531493110819968e-01	3.502731318160064444e-01
-1.331831831831831892e+01	4.483158741734505348e-01	3.509081934818518156e-01
-1.260510510510511040e+01	4.516174286072295874e-01	3.516007756234783010e-01
-1.189189189189190188e+01	4.547149178262734348e-01	3.523074547872977469e-01
-1.117867867867867915e+01	4.575706089151610478e-01	3.529892114481886223e-01
-1.046546546546547063e+01	4.601506486951977837e-01	3.536102275252941962e-01
-9.752252252252262110e+00	4.624262881739666375e-01	3.541388395823497071e-01
-9.039039039039039380e+00	4.643785910555894292e-01	3.545507546828522427e-01
-8.325825825825830862e+00	4.659999946738145327e-01	3.548302757147970832e-01
-7.612612612612622343e+00	4.672937746537363379e-01	3.549702037314854675e-01
-6.899399399399399613e+00	4.682735422269164727e-01	3.549717691094566585e-01
-6.186186186186191094e+00	4.689627830117136797e-01	3.548445971187687009e-01
-5.472972972972982575e+00	4.693944372588274017e-01	3.546067079056285931e-01
-4.759759759759759845e+00	4.696105215620529627e-01	3.542845508873717630e-01
-4.046546546546551326e+00	4.696609536639561600e-01	3.539122531117540604e-01
-3.333333333333342807e+00	4.695981832310693882e-01	3.535267570771576939e-01
-2.620120120120120077e+00	4.694740205346265016e-01	3.531651122399496190e-01
-1.906906906906911559e+00	4.693347598701078094e-01	3.528608022911409181e-01
-1.193693693693703040e+00	4.692146706503770859e-01	3.526388344405439468e-01
-4.804804804804803098e-01	4.691355752927336420e-01	3.525154034905544354e-01
2.327327327327282092e-01	4.691069945633727367e-01	3.524979741012854717e-01
9.459459459459367281e-01	4.691261973550592268e-01	3.525852819252219272e-01
1.659159159159159458e+00	4.691781548979994665e-01	3.527672536113889978e-01
2.372372372372367977e+00	4.692353994039266118e-01	3.530248456790382461e-01
3.085585585585576496e+00	4.692578728170885838e-01	3.533298692879255909e-01
3.798798798798799226e+00	4.691969470840866574e-01	3.536480722454576342e-01
4.512012012012007744e+00	4.690021273590855300e-01	3.539443136529199507e-01
5.225225225225216263e+00	4.686234977178040384e-01	3.541844427355287928e-01
5.938438438438438993e+00	4.680165577423989753e-01	3.543393191966123235e-01
6.651651651651647512e+00	4.671446012010562754e-01	3.543866630392314421e-01
7.364864864864856031e+00	4.659792101016171362e-01	3.543112389506002380e-01
8.078078078078078761e+00	4.645007700512280846e-01	3.541050544959556956e-01
8.791291291291287280e+00	4.626990186339731692e-01	3.537675824408609837e-01
9.504504504504495799e+00	4.605736268064958838e-01	3.533060072019396092e-01
1.021771771771771853e+01	4.581348133116012744e-01	3.527354954260416564e-01
1.093093093093092705e+01	4.554032628514091408e-01	3.520790230390446474e-01
1.164414414414413557e+01	4.524059524406693900e-01	3.513645812473971120e-01
1.235735735735735830e+01	4.491739723875000645e-01	3.506236720250898165e-01
1.307057057057056682e+01	4.457436357367416391e-01	3.498926968985633379e-01
1.378378378378377533e+01	4.421587592635033981e-01	3.492156222722581638e-01
1.449699699699699806e+01	4.384692262177217192e-01	3.486426371179357497e-01
1.521021021021020658e+01	4.347291258524569879e-01	3.482283649812548121e-01
1.592342342342341510e+01	4.309949220239219225e-01	3.480301192320958137e-01
1.663663663663663783e+01	4.273236508632490271e-01	3.481062015586318115e-01
1.734984984984984635e+01	4.237711475199856803e-01	3.485142437051473863e-01
1.806306306306305487e+01	4.203903350750013423e-01	3.493096127270040041e-01
1.877627627627627760e+01	4.172316056909454729e-01	3.505451232452097554e-01
1.948948948948948612e+01	4.143448362820990050e-01	3.522717763334086150e-01
2.020270270270269464e+01	4.117780905634954580e-01	3.545368303820575218e-01
2.091591591591591737e+01	4.095688029235646233e-01	3.573722690925512646e-01
2.162912912912912589e+01	4.077409440181937184e-01	3.607909985795647589e-01
2.234234234234233440e+01	4.063074992105558114e-01	3.647899067666126038e-01
2.305555555555555713e+01	4.052729396274283857e-01	3.693528904381853661e-01
2.376876876876876565e+01	4.046356400033651046e-01	3.744537905578340098e-01
2.448198198198197417e+01	4.043902433127296026e-01	3.800592358522059677e-01
2.519519519519519690e+01	4.045299721895856959e-01	3.861313946610313019e-01
2.590840840840840542e+01	4.050481973407683012e-01	3.926301970548786713e-01
2.662162162162161394e+01	4.059355832227601324e-01	3.995126907069175837e-01
2.733483483483483667e+01	4.071790694648239617e-01	4.067335388754828585e-01
2.804804804804804519e+01	4.087682560771205842e-01	4.142551587285008829e-01
2.876126126126125371e+01	4.107065158555113227e-01	4.220649886409508222e-01
2.947447447447447644e+01	4.130090911472069082e-01	4.301732487584248865e-01
3.018768768768768496e+01	4.156994786409028975e-01	4.386081679720258975e-01
3.090090090090089348e+01	4.188058746289567980e-01	4.474113387434786593e-01
3.161411411411410199e+01	4.223576807416070111e-01	4.566331997804544129e-01
3.232732732732732472e+01	4.263820701532354263e-01	4.663286465621099830e-01
3.304054054054053324e+01	4.309006626532839723e-01	4.765528061591891573e-01
3.375375375375374176e+01	4.359301295897043405e-01	4.873598539399988661e-01
3.446696696696696449e+01	4.414864087426896289e-01	4.988046312145525407e-01
3.518018018018017301e+01	4.475832122276023339e-01	5.109392066528039011e-01
3.589339339339338153e+01	4.542215150989464267e-01	5.237955314137842100e-01
3.660660660660660426e+01	4.613855493396281093e-01	5.373783878542570669e-01
3.731981981981981278e+01	4.690455275570861726e-01	5.516689880366036913e-01
3.803303303303300709e+01	4.771604404087767537e-01	5.666286524314445572e-01
3.874624624624624403e+01	4.856808507588385448e-01	5.822024465429123108e-01
3.945945945945945255e+01	4.945516845659341243e-01	5.983227754565787482e-01
4.017267267267266107e+01	5.037150185022738480e-01	6.149129363100296342e-01
4.088588588588589801e+01	5.131123518355080737e-01	6.318901771690943470e-01
4.159909909909907810e+01	5.226832364460520797e-01	6.491655079936849981e-01
4.231231231231231504e+01	5.323652771191792477e-01	6.666446908288794493e-01
4.302552552552552356e+01	5.420988117003580076e-01	6.842356588082119107e-01
4.373873873873873208e+01	5.518347916020844846e-01	7.018611173267060854e-01
4.445195195195194060e+01	5.615349892143061128e-01	7.194586974264061130e-01
4.516516516516514912e+01	5.711710809059898919e-01	7.369792835634838557e-01
4.587837837837838606e+01	5.807237793641235601e-01	7.543854196088296549e-01
4.659159159159159458e+01	5.901820152701395816e-01	7.716497930821263340e-01
4.730480480480480310e+01	5.995421683137636126e-01	7.887537976194097800e-01
4.801801801801801162e+01	6.088073269407936472e-01	8.056861514015873915e-01
4.873123123123122014e+01	6.179844179862664655e-01	8.224392378135036985e-01
4.944444444444442865e+01	6.270790530209182645e-01	8.390030027534569612e-01
5.015765765765766560e+01	6.360924267018578382e-01	8.553606372359360277e-01
5.087087087087087411e+01	6.450101741961192792e-01	8.714711506056489476e-01
5.158408408408408263e+01	6.537968722505461683e-01	8.872610498209320129e-01
5.229729729729729115e+01	6.623974276792228277e-01	9.026271261670895107e-01
5.301051051051049967e+01	6.707384261196773778e-01	9.174392028784463804e-01
5.372372372372370819e+01	6.787293369319287173e-01	9.315426761193783545e-01
5.443693693693694513e+01	6.862635742403729866e-01	9.447608493243235817e-01
5.515015015015015365e+01	6.932194141185146208e-01	9.568970608967751756e-01
5.586336336336336217e+01	6.994619544450318971e-01	9.677381429233221644e-01
5.657657657657657069e+01	7.048543866089277410e-01	9.770699271656823059e-01
5.728978978978977921e+01	7.092660978920148906e-01	9.846886270108144990e-01
5.800300300300298773e+01	7.125814107646318840e-01	9.904141375227897282e-01
5.871621621621619624e+01	7.147144616025683517e-01	9.941126414450978110e-01
5.942942942942943318e+01	7.156110005462202883e-01	9.956993589658442723e-01
6.014264264264264170e+01	7.152480894255470734e-01	9.951380931049370604e-01
6.085585585585585022e+01	7.136339501292655596e-01	9.924409875538428016e-01
6.156906906906905874e+01	7.108079634182662421e-01	9.876684969678976023e-01
6.228228228228226726e+01	7.068408181832654957e-01	9.809295697111968249e-01
6.299549549549547578e+01	7.018347626320383670e-01	9.723819702063249970e-01
6.370870870870871272e+01	6.959169420370704406e-01	9.622222068812251727e-01
6.442192192192192124e+01	6.892241354505813655e-01	9.506625316886105903e-01
6.513513513513512976e+01	6.818969330610207269e-01	9.379222325696793261e-01
6.584834834834833828e+01	6.740680565045642503e-01	9.242115586014921780e-01
6.656156156156154680e+01	6.658550466112072019e-01	9.097213223706988039e-01
6.727477477477475531e+01	6.573593254371399297e-01	8.946207962435794858e-01
6.798798798798799226e+01	6.486652339271991030e-01	8.790555595284729185e-01
6.870120120120120077e+01	6.398389234326606889e-01	8.631451377524147484e-01
6.941441441441440929e+01	6.309271010843813254e-01	8.469804340519780927e-01
7.012762762762761781e+01	6.219556290212802097e-01	8.306209526783201458e-01
7.084084084084082633e+01	6.129292075046621768e-01	8.140937678886286388e-01
7.155405405405403485e+01	6.038419353202592044e-01	7.974097900169715425e-01
7.226726726726727179e+01	5.946847777312708194e-01	7.805751436510866004e-01
7.298048048048048031e+01	5.854489799236781700e-01	7.635953838870636057e-01
7.369369369369368883e+01	5.761315079648841042e-01	7.464818647859402523e-01
7.440690690690689735e+01	5.667364890458469473e-01	7.292538678902275029e-01
7.512012012012010587e+01	5.572759313376919321e-01	7.119399870673582820e-01
7.583333333333331439e+01	5.477704960496232456e-01	6.945795931243297083e-01
7.654654654654655133e+01	5.382503216881330266e-01	6.772243781935394225e-01
7.725975975975975985e+01	5.287559005175084259e-01	6.599399798898181180e-01
7.797297297297296836e+01	5.193389888818524813e-01	6.428076554909729623e-01
7.868618618618617688e+01	5.100596965733185106e-01	6.259197535149726432e-01
7.939939939939938540e+01	5.009781079931125980e-01	6.093663107989212291e-01
8.011261261261259392e+01	4.921519834144763017e-01	5.932313720452319084e-01
8.082582582582583086e+01	4.836377871254994298e-01	5.775930070344176270e-01
8.153903903903903938e+01	4.754903873320896479e-01	5.625220671285255936e-01
8.225225225225224790e+01	4.677604398217410919e-01	5.480787717973096829e-01
8.296546546546545642e+01	4.604917133610004210e-01	5.343092032072414010e-01
8.367867867867866494e+01	4.537184101145594339e-01	5.212417579148940217e-01
8.439189189189187346e+01	4.474624810859675339e-01	5.088835556646935654e-01
8.510510510510511040e+01	4.417309365799690912e-01	4.972168052910441172e-01
8.581831831831831892e+01	4.365142107821929907e-01	4.861968319228069935e-01
8.653153153153152743e+01	4.317952220010719544e-01	4.757672797642166773e-01
8.724474474474473595e+01	4.275561708895048163e-01	4.658716415813954348e-01
8.795795795795794447e+01	4.237778093098021892e-01	4.564542769116675669e-01
8.867117117117115299e+01	4.204354239104623470e-01	4.474589202074525374e-01
8.938438438438438993e+01	4.175008198845964746e-01	4.388318743887210105e-01
9.009759759759759845e+01	4.149456341404614834e-01	4.305263064396355754e-01
9.081081081081080697e+01	4.127447104157349611e-01	4.225066726612173862e-01
9.152402402402401549e+01	4.108795363355345898e-01	4.147532735800438797e-01
9.223723723723722401e+01	4.093417424141792549e-01	4.072669385129736863e-01
9.295045045045043253e+01	4.081366442887042201e-01	4.000738114020355729e-01
9.366366366366366947e+01	4.072806890981506833e-01	3.932209250009885415e-01
9.437687687687687799e+01	4.067889152337444414e-01	3.867566611555319223e-01
9.509009009009008651e+01	4.066726015668467031e-01	3.807265207886523228e-01
9.580330330330329502e+01	4.069416602175972564e-01	3.751734874233486616e-01
9.651651651651650354e+01	4.076055481336229858e-01	3.701373830643729934e-01
9.722972972972971206e+01	4.086710407236936460e-01	3.656521559616169870e-01
9.794294294294294900e+01	4.101398649210202807e-01	3.617430188537308910e-01
9.865615615615615752e+01	4.120062779296140842e-01	3.584234929021858918e-01
9.936936936936936604e+01	4.142545916537059281e-01	3.556923573157799723e-01
1.000825825825825746e+02	4.168566428102282728e-01	3.535305046655872196e-01
1.007957957957957831e+02	4.197700163134075457e-01	3.518987548799760723e-01
1.015090090090089916e+02	4.229454421423214927e-01	3.507476067642897322e-01
1.022222222222222001e+02	4.263327443528939775e-01	3.500250784494715051e-01
1.029354354354354371e+02	4.298805319148782944e-01	3.496770721528749681e-01
1.036486486486486456e+02	4.335337977903280238e-01	3.496464022941617733e-01
1.043618618618618541e+02	4.372349398604711279e-01	3.498739669130507823e-01
1.050750750750750626e+02	4.409256212356504334e-01	3.503004644367491704e-01
1.057882882882882711e+02	4.445486582844176970e-01	3.508681535637387383e-01
1.065015015015014797e+02	4.480499363817679326e-01	3.515226562639287011e-01
1.072147147147147166e+02	4.513803533765284315e-01	3.522148038951652405e-01
1.079279279279279251e+02	4.544977876994140686e-01	3.529025231549801633e-01
1.086411411411411336e+02	4.573673438705279648e-01	3.535508996098191692e-01
1.093543543543543421e+02	4.599583680672211794e-01	3.541288122383121628e-01
1.100675675675675507e+02	4.622446950024523549e-01	3.546089441331584102e-01
1.107807807807807592e+02	4.642086851549224735e-01	3.549704979184886700e-01
1.114939939939939961e+02	4.658440331828020975e-01	3.552011253718311834e-01
1.122072072072072046e+02	4.671551182576502703e-01	3.552966399787481078e-01
1.129204204204204132e+02	4.681562718516954491e-01	3.552606796408939172e-01
1.136336336336336217e+02	4.688710797974640077e-01	3.551043945397203139e-01
1.143468468468468302e+02	4.693317186197407676e-01	3.548461601558258738e-01
1.150600600600600387e+02	4.695783261398700503e-01	3.545113154439538672e-01
1.157732732732732757e+02	4.696581717797803646e-01	3.541317102835822017e-01
1.164864864864864842e+02	4.696218183270272073e-01	3.537424777486548044e-01
1.171996996996996927e+02	4.695195847581981607e-01	3.533790770776280010e-01
1.179129129129129012e+02	4.693980767488101224e-01	3.530746688557906965e-01
1.186261261261261097e+02	4.692925916509379514e-01	3.528543263010343045e-01
1.193393393393393183e+02	4.692257933228789479e-01	3.527340457948884844e-01
1.200525525525525552e+02	4.692080008687781745e-01	3.527209870812716419e-01
1.207657657657657637e+02	4.692373844579130204e-01	3.528136345549988118e-01
1.214789789789789722e+02	4.693000682236340704e-01	3.530018796400483105e-01
1.221921921921921808e+02	4.693701402419653279e-01	3.532670242575886577e-01
1.229054054054053893e+02	4.694095716537165508e-01	3.535817069671338131e-01
1.236186186186185978e+02	4.693704221129407217e-01	3.539115755300314414e-01
1.243318318318318347e+02	4.692019872005824821e-01	3.542207432729831962e-01
1.250450450450450433e+02	4.688536298089104326e-01	3.544739544518114571e-01
1.257582582582582518e+02	4.682793242154844604e-01	3.546405897084808356e-01
1.264714714714714603e+02	4.674413646489428698e-01	3.546978647512726845e-01
1.271846846846846688e+02	4.663108604063215257e-01	3.546309390673214601e-01
1.278978978978978773e+02	4.648681392626017872e-01	3.544329320218396195e-01
1.286111111111111143e+02	4.631031876330375940e-01	3.541049696860458229e-01
1.293243243243243228e+02	4.610161274882652038e-01	3.536562623937979377e-01
1.300375375375375313e+02	4.586177300221940256e-01	3.531042130269306800e-01
1.307507507507507398e+02	4.559297107163732266e-01	3.524743925775120634e-01
1.314639639639639483e+02	4.529812834988896642e-01	3.517981283861668085e-01
1.321771771771771569e+02	4.498058291751215743e-01	3.511101727287134211e-01
1.328903903903903938e+02	4.464407915839885832e-01	3.504486121960277423e-01
1.336036036036036023e+02	4.429296224421557238e-01	3.498565417863566673e-01
1.343168168168168108e+02	4.393208964030386188e-01	3.493813061405502407e-01
1.350300300300300194e+02	4.356665877441111556e-01	3.490730278295364752e-01
1.357432432432432279e+02	4.320203681547397090e-01	3.489831649880167919e-01
1.364564564564564364e+02	4.284359256245395819e-01	3.491630982943901840e-01
1.371696696696696733e+02	4.249653044322580508e-01	3.496627472969005002e-01
1.378828828828828819e+02	4.216572666437076178e-01	3.505292163387940807e-01
1.385960960960960904e+02	4.185569366913053369e-01	3.518062507057870270e-01
1.393093093093092989e+02	4.157084955657892045e-01	3.535355960720290014e-01
1.400225225225225074e+02	4.131551800891971604e-01	3.557565621834588021e-01
1.407357357357357159e+02	4.109331176530321983e-01	3.584985561542421983e-01
1.414489489489489529e+02	4.090663915981590515e-01	3.617750701508172795e-01
1.421621621621621614e+02	4.075690671227041872e-01	3.655859965498048370e-01
1.428753753753753699e+02	4.064474972661566987e-01	3.699202572656200561e-01
1.435885885885885784e+02	4.057025851486799617e-01	3.747583588195484983e-01
1.443018018018017870e+02	4.053320024656310583e-01	3.800748731502877620e-01
1.450150150150149955e+02	4.053323642372972380e-01	3.858408441659532118e-01
1.457282282282282040e+02	4.057011250705878092e-01	3.920259693234520171e-01
1.464414414414414409e+02	4.064344495741469832e-01	3.985981502884359817e-01
1.471546546546546494e+02	4.075248354749141377e-01	4.055228386474595270e-01
1.478678678678678580e+02	4.089641572110131462e-01	4.127679946817326972e-01
1.485810810810810665e+02	4.107549406298379169e-01	4.203209266753030193e-01
1.492942942942942750e+02	4.129106595718414208e-01	4.281892672177574632e-01
1.500075075075074835e+02	4.154523369122842258e-01	4.363966338228147390e-01
1.507207207207207205e+02	4.184051961999066815e-01	4.449783993814501737e-01
1.514339339339339290e+02	4.217953639253663733e-01	4.539775724971180648e-01
1.521471471471471375e+02	4.256466224194349612e-01	4.634407877030676248e-01
1.528603603603603460e+02	4.299772135259194439e-01	4.734144056728859518e-01
1.535735735735735545e+02	4.347988899238220406e-01	4.839424077051047712e-01
1.542867867867867631e+02	4.401219820566252272e-01	4.950689732673516641e-01
1.550000000000000000e+02	4.459557103477101991e-01	5.068372927765213420e-01
1.557132132132132085e+02	4.523008577446567813e-01	5.192775807138355626e-01
1.564264264264264170e+02	4.591433214829098719e-01	5.323964187772530776e-01
1.571396396396396256e+02	4.664562689956359698e-01	5.461794242585371606e-01
1.578528528528528341e+02	4.742027603167828786e-01	5.605946075807168860e-01
1.585660660660660426e+02	4.823383759142847449e-01	5.755957030619358594e-01
1.592792792792792795e+02	4.908138499534063226e-01	5.911254729056912849e-01
1.599924924924924881e+02	4.995777089902325163e-01	6.071189844174642580e-01
1.607057057057056966e+02	5.085787398805504678e-01	6.235066912542984729e-01
1.614189189189189051e+02	5.177650132430406948e-01	6.402141754859207445e-01
1.621321321321321136e+02	5.270824715975787056e-01	6.571614396891859444e-01
1.628453453453453221e+02	5.364774746450354792e-01	6.742668455451410470e-01
1.635585585585585591e+02	5.459042155502259464e-01	6.914587498479644045e-01
1.642717717717717676e+02	5.553261269714743209e-01	7.086775559210830577e-01
1.649849849849849761e+02	5.647150053732606922e-01	7.258741250886845409e-01
1.656981981981981846e+02	5.740501745586320537e-01	7.430082486229098171e-01
1.664114114114113931e+02	5.833176887116933163e-01	7.600471806296130728e-01
1.671246246246246301e+02	5.925095749501838593e-01	7.769642318726940333e-01
1.678378378378378102e+02	6.016231153871053339e-01	7.937374245361026315e-01
1.685510510510510471e+02	6.106592531997540041e-01	8.103474172390163766e-01
1.692642642642642841e+02	6.196182327824618641e-01	8.267730680478209138e-01
1.699774774774774642e+02	6.284970896384362016e-01	8.429884739587442111e-01
1.706906906906906443e+02	6.372815133209681626e-01	8.589505505289583009e-01
1.714039039039038812e+02	6.459378217075101292e-01	8.745868151940117130e-01
1.721171171171171181e+02	6.544139507373236686e-01	8.897975714490476973e-01
1.728303303303302982e+02	6.626408759658644065e-01	9.044588077113533409e-01
1.735435435435435352e+02	6.705339010859840965e-01	9.184249102401635945e-01
1.742567567567567721e+02	6.779938134159477769e-01	9.315311901137013351e-01
1.749699699699699522e+02	6.849079063542679036e-01	9.435962242634736707e-01
1.756831831831831892e+02	6.911511728022472489e-01	9.544243752195339381e-01
1.763963963963963693e+02	6.965942868119500142e-01	9.638164270686195856e-01
1.771096096096096062e+02	7.011129059358495175e-01	9.715817792467444924e-01
1.778228228228227863e+02	7.045937325645637017e-01	9.775474591371238198e-01
1.785360360360360232e+02	7.069497865288054683e-01	9.815810462557438276e-01
1.792492492492492602e+02	7.081246010137448588e-01	9.835969222840275084e-01
1.799624624624624403e+02	7.080916874545379880e-01	9.835553883491316984e-01
1.806756756756756772e+02	7.068541413134024065e-01	9.814619749820113759e-01
1.813888888888888573e+02	7.044443910272153442e-01	9.773669481949469606e-01
1.821021021021020942e+02	7.009240901256356127e-01	9.713650116785589317e-01
1.828153153153153312e+02	6.963841525197435045e-01	9.635952051182927747e-01
1.835285285285285113e+02	6.909416292457014608e-01	9.542362167685188856e-01
1.842417417417417482e+02	6.847253390168763776e-01	9.434853969768836057e-01
1.849549549549549283e+02	6.778691256107844954e-01	9.315488310042443487e-01
1.856681681681681653e+02	6.705021484426669787e-01	9.186280308014458384e-01
1.863813813813813454e+02	6.627386253253488846e-01	9.049059049222148987e-01
1.870945945945945823e+02	6.546767636449725147e-01	8.905446090512005863e-01
1.878078078078078192e+02	6.463982079373591372e-01	8.756840521729426507e-01
1.885210210210209993e+02	6.379673444785007863e-01	8.604402048781598644e-01
1.892342342342342363e+02	6.294304628891828068e-01	8.449032098073651076e-01
1.899474474474474164e+02	6.208147747537391403e-01	8.291352942317983254e-01
1.906606606606606533e+02	6.121275853320892191e-01	8.131689445203559297e-01
1.913738738738738903e+02	6.033632323216594484e-01	7.970171653663981060e-01
1.920870870870870704e+02	5.945122441004040414e-01	7.806872095664028066e-01
1.928003003003003073e+02	5.855644620615055862e-01	7.641845474961417306e-01
1.935135135135134874e+02	5.765156313801300669e-01	7.475204075449436436e-01
1.942267267267267243e+02	5.673697639744973431e-01	7.307147841755953221e-01
1.949399399399399044e+02	5.581394439054797596e-01	7.137972493648709893e-01
1.956531531531531414e+02	5.488461836934964699e-01	6.968078367037403575e-01
1.963663663663663783e+02	5.395208339243910967e-01	6.797980007098339827e-01
1.970795795795795584e+02	5.302040461443021657e-01	6.628316513521641529e-01
1.977927927927927954e+02	5.209467890435164339e-01	6.459862637880945391e-01
1.985060060060059755e+02	5.118092247365225722e-01	6.293513637451746412e-01
1.992192192192192124e+02	5.028530788413935193e-01	6.130166298942268943e-01
1.999324324324323925e+02	4.941381912353501882e-01	5.970666351080139433e-01
2.006456456456456294e+02	4.857220729666297809e-01	5.815795935149025153e-01
2.013588588588588664e+02	4.776596631523951642e-01	5.666262575969250870e-01
2.020720720720720465e+02	4.700011850292790117e-01	5.522670487797232131e-01
2.027852852852852834e+02	4.627898425517631975e-01	5.385490100234893163e-01
2.034984984984984635e+02	4.560595099068705527e-01	5.255027194061944185e-01
2.042117117117117004e+02	4.498324139451777004e-01	5.131391646990899336e-01
2.049249249249249374e+02	4.441168095281368133e-01	5.014465789344810798e-01
2.056381381381381175e+02	4.389048950229690327e-01	4.903876311632702212e-01
2.063513513513513544e+02	4.341785545698986781e-01	4.799090688844389052e-01
2.070645645645645345e+02	4.299181833232318950e-01	4.699562484042643096e-01
2.077777777777777715e+02	4.261035932661033643e-01	4.604756199306163644e-01
2.084909909909909516e+02	4.227108339173200613e-01	4.514137471514745870e-01
2.092042042042041885e+02	4.197129781010385807e-01	4.427194727641500793e-01
2.099174174174174254e+02	4.170831604162656414e-01	4.343479042972302473e-01
2.106306306306306055e+02	4.147976834536445390e-01	4.262645287031895935e-01
2.113438438438438425e+02	4.128391870721702661e-01	4.184494520928703221e-01
2.120570570570570226e+02	4.111998807358370200e-01	4.109017646118300893e-01
2.127702702702702595e+02	4.098848389102174861e-01	4.036440304585583450e-01
2.134834834834834965e+02	4.089124155810996419e-01	3.967224765149796051e-01
2.141966966966966766e+02	4.083019344317707633e-01	3.901880788754231166e-01
2.149099099099099135e+02	4.080688890323524443e-01	3.840889448642721971e-01
2.156231231231230936e+02	4.082258536966841267e-01	3.784697676299399460e-01
2.163363363363363305e+02	4.087838943225950428e-01	3.733715535616827785e-01
2.170495495495495106e+02	4.097506640663362565e-01	3.688291122943101463e-01
2.177627627627627476e+02	4.111281425487987029e-01	3.648682547910964136e-01
2.184759759759759845e+02	4.129103155632022348e-01	3.615028947771856127e-01
2.191891891891891646e+02	4.150807952842530679e-01	3.587320535234884700e-01
2.199024024024024015e+02	4.176103809787768961e-01	3.565367679810702572e-01
2.206156156156155816e+02	4.204547555915947865e-01	3.548771551559924964e-01
2.213288288288288186e+02	4.235595594776210282e-01	3.536990057569864843e-01
2.220420420420420555e+02	4.268691103216011862e-01	3.529450777986098409e-01
2.227552552552552356e+02	4.303274025997884666e-01	3.525566189063852884e-01
2.234684684684684726e+02	4.338765205660279900e-01	3.524728978507258859e-01
2.241816816816816527e+02	4.374571536904657276e-01	3.526321202291034518e-01
2.248948948948948896e+02	4.410104728352450820e-01	3.529732498815907893e-01
2.256081081081080697e+02	4.444800487990907545e-01	3.534378856776173028e-01
2.263213213213213066e+02	4.478138085248352662e-01	3.539721906385578376e-01
2.270345345345345436e+02	4.509660289698983471e-01	3.545288733961510785e-01
2.277477477477477237e+02	4.538993686397090888e-01	3.550692219867535582e-01
2.284609609609609606e+02	4.565858806497765099e-01	3.555640533024559957e-01
2.291741741741741407e+02	4.590029250989821619e-01	3.559891846568186136e-01
2.298873873873873777e+02	4.611318900579567948e-01	3.563239283619036302e-01
2.306006006006006146e+02	4.629606062290706481e-01	3.565527271303453039e-01
2.313138138138137947e+02	4.644866648837538969e-01	3.566673789078475543e-01
2.320270270270270316e+02	4.657169360981420758e-01	3.566667834016346017e-01
2.327402402402402117e+02	4.666667154397159401e-01	3.565564458749594934e-01
2.334534534534534487e+02	4.673588929353760801e-01	3.563479950327360091e-01
2.341666666666666288e+02	4.678231443209422968e-01	3.560587149982992194e-01
2.348798798798798657e+02	4.680951445720904491e-01	3.557110913812901454e-01
2.355930930930931027e+02	4.682157734722818820e-01	3.553323438475449736e-01
2.363063063063062827e+02	4.682289391928372568e-01	3.549526917988650720e-01
2.370195195195195197e+02	4.681785657725284211e-01	3.546028511237699909e-01
2.377327327327326998e+02	4.681063557629881466e-01	3.543123419832370224e-01
2.384459459459459367e+02	4.680450360702416157e-01	3.541043787502473061e-01
2.391591591591591168e+02	4.680157336298272908e-01	3.539938892832915629e-01
2.398723723723723538e+02	4.680283636283734117e-01	3.539878150682332358e-01
2.405855855855855907e+02	4.680819524426972911e-01	3.540853549314497695e-01
2.412987987987987708e+02	4.681648785961493586e-01	3.542781396420983109e-01
2.420120120120120077e+02	4.682550317322043965e-01	3.545503374035011146e-01
2.427252252252251878e+02	4.683198896052983007e-01	3.548786902336539817e-01
2.434384384384384248e+02	4.683174209061545246e-01	3.552331840386270256e-01
2.441516516516516617e+02	4.682018511279691375e-01	3.555814778580023150e-01
2.448648648648648418e+02	4.679269553746377430e-01	3.558914147365693781e-01
2.455780780780780788e+02	4.674493062718420022e-01	3.561336673890627136e-01
2.462912912912912589e+02	4.667325854972506627e-01	3.562853094573682489e-01
2.470045045045044958e+02	4.657482939550936507e-01	3.563302372382951555e-01
2.477177177177176759e+02	4.644760701924814938e-01	3.562592453863953068e-01
2.484309309309309128e+02	4.629040384944194675e-01	3.560701247066518915e-01
2.491441441441441498e+02	4.610291866575030317e-01	3.557677820370323540e-01
2.498573573573573299e+02	4.588577734423040511e-01	3.553643822209086589e-01
2.505705705705705668e+02	4.564057267873493640e-01	3.548794865794254738e-01
2.512837837837837469e+02	4.536968261711321060e-01	3.543387369260452835e-01
2.519969969969969839e+02	4.507592652278821777e-01	3.537714770923270358e-01
2.527102102102102208e+02	4.476251053394287305e-01	3.532104452409255968e-01
2.534234234234234009e+02	4.443324148752308966e-01	3.526944498620143142e-01
2.541366366366366378e+02	4.409253639929508473e-01	3.522687002393879996e-01
2.548498498498498179e+02	4.374525921666200801e-01	3.519831567874350808e-01
2.555630630630630549e+02	4.339655889121324384e-01	3.518909064159242983e-01
2.562762762762762350e+02	4.305171011782061297e-01	3.520465784389489317e-01
2.569894894894894719e+02	4.271595674028095813e-01	3.525048010280298350e-01
2.577027027027027088e+02	4.239435782350539639e-01	3.533186982093757811e-01
2.584159159159158889e+02	4.209168184740517127e-01	3.545387205960996435e-01
2.591291291291291259e+02	4.181258081767723067e-01	3.562133049603484203e-01
2.598423423423423060e+02	4.156164217380185488e-01	3.583887477592876403e-01
2.605555555555555429e+02	4.134294554613759387e-01	3.611031598949913657e-01
2.612687687687687799e+02	4.115931891514933993e-01	3.643763641543861787e-01
2.619819819819819600e+02	4.101245995942441880e-01	3.682113996251914489e-01
2.626951951951951969e+02	4.090316580686425008e-01	3.725974626581372573e-01
2.634084084084083770e+02	4.083155767482077869e-01	3.775127588595268424e-01
2.641216216216216139e+02	4.079730039917754958e-01	3.829272661141405187e-01
2.648348348348347940e+02	4.079981685237548117e-01	3.888054086384841179e-01
2.655480480480480310e+02	4.083849390942167479e-01	3.951086202772719491e-01
2.662612612612612679e+02	4.091263819571046567e-01	4.017962204353440758e-01
2.669744744744744480e+02	4.102121360861557542e-01	4.088248112712783988e-01
2.676876876876876850e+02	4.116298412300571918e-01	4.161512701261050329e-01
2.684009009009008651e+02	4.133762812593417824e-01	4.237503014216268404e-01
2.691141141141141020e+02	4.154612061530815192e-01	4.316208636065437809e-01
2.698273273273273389e+02	4.179039606062495138e-01	4.397816662057915105e-01
2.705405405405405190e+02	4.207300953063018989e-01	4.482666739757679708e-01
2.712537537537537560e+02	4.239680364298540338e-01	4.571207333123928906e-01
2.719669669669669361e+02	4.276458133594474575e-01	4.663953209119994225e-01
2.726801801801801730e+02	4.317878446204108100e-01	4.761444146850615233e-01
2.733933933933933531e+02	4.364126627165876293e-01	4.864211557084385795e-01
2.741066066066065900e+02	4.415367160169325067e-01	4.972792031184004591e-01
2.748198198198198270e+02	4.471758569618371482e-01	5.087723907117314148e-01
2.755330330330330071e+02	4.533400995839026448e-01	5.209457765619958103e-01
2.762462462462462440e+02	4.600243341353742466e-01	5.338202699273568719e-01
2.769594594594594241e+02	4.672093767003359654e-01	5.473935842828425713e-01
2.776726726726726611e+02	4.748645330478133975e-01	5.616435532942543052e-01
2.783858858858858980e+02	4.829501648511035916e-01	5.765314164454838908e-01
2.790990990990990781e+02	4.914202582733319669e-01	5.920050743192386555e-01
2.798123123123123150e+02	5.002249949192388856e-01	6.080023135311731775e-01
2.805255255255254951e+02	5.093133026053303647e-01	6.244539816224248252e-01
2.812387387387387321e+02	5.186332442847882973e-01	6.412852412199888663e-01
2.819519519519519122e+02	5.281302069317498349e-01	6.584148701021934613e-01
2.826651651651651491e+02	5.377484162875216800e-01	6.757578138692589276e-01
2.833783783783783861e+02	5.474377524004747642e-01	6.932358711539355900e-01
2.840915915915915662e+02	5.571570510656648212e-01	7.107828254236145948e-01
2.848048048048048031e+02	5.668733576746539660e-01	7.283431803249137415e-01
2.855180180180179832e+02	5.765611651047758413e-01	7.458708695693561097e-01
2.862312312312312201e+02	5.862016913608356639e-01	7.633280294008353284e-01
2.869444444444444002e+02	5.957821969692459474e-01	7.806838336448701510e-01
2.876576576576576372e+02	6.052953421246010102e-01	7.979133913396408984e-01
2.883708708708708741e+02	6.147381704256462687e-01	8.149962309527573057e-01
2.890840840840840542e+02	6.241079646927654156e-01	8.319111977757389642e-01
2.897972972972972912e+02	6.333992024564837342e-01	8.486326290740280331e-01
2.905105105105104712e+02	6.425979611646157608e-01	8.651219416088649083e-01
2.912237237237237082e+02	6.516717173818359354e-01	8.813119971374222539e-01
2.919369369369369451e+02	6.605692159629692473e-01	8.971073026811750006e-01
2.926501501501501252e+02	6.692218788647460448e-01	9.123866466100808426e-01
2.933633633633633622e+02	6.775450807932249520e-01	9.270055430016018727e-01
2.940765765765765423e+02	6.854392916868695673e-01	9.407984842745790166e-01
2.947897897897897792e+02	6.927910860352839428e-01	9.535810020979378354e-01
2.955030030030029593e+02	6.994740560365575455e-01	9.651515863024491271e-01
2.962162162162161962e+02	7.053544104363425049e-01	9.752998881068537518e-01
2.969294294294294332e+02	7.103021304473569053e-01	9.838223787296607181e-01
2.976426426426426133e+02	7.141962246184851981e-01	9.905301906518436672e-01
2.983558558558558502e+02	7.169382195490431320e-01	9.952693431968435700e-01
2.990690690690690303e+02	7.184598889546696121e-01	9.979323814540519422e-01
2.997822822822822673e+02	7.187230885853842510e-01	9.984582541287970736e-01
3.004954954954955042e+02	7.177195909012327180e-01	9.968321811060276705e-01
3.012087087087086843e+02	7.154710587269332844e-01	9.930857179712575533e-01
3.019219219219219212e+02	7.120291578855245662e-01	9.872970174887791828e-01
3.026351351351351013e+02	7.074758088110184584e-01	9.795912880371389075e-01
3.033483483483483383e+02	7.019221650359662723e-01	9.701392968165967190e-01
3.040615615615615184e+02	6.954955641915226972e-01	9.591375271241607825e-01
3.047747747747747553e+02	6.883300886133413288e-01	9.467938238810588159e-01
3.054879879879879923e+02	6.805599153864729800e-01	9.333180780286336464e-01
3.062012012012011724e+02	6.723084250718027732e-01	9.189075399852580928e-01
3.069144144144144093e+02	6.636857391537839268e-01	9.037427775064321711e-01
3.076276276276275894e+02	6.547876971752903952e-01	8.879854347527286196e-01
3.083408408408408263e+02	6.456947019862826487e-01	8.717758040605571024e-01
3.090540540540540633e+02	6.364704331062773779e-01	8.552302104157314400e-01
3.097672672672672434e+02	6.271604282006332243e-01	8.384382086298518555e-01
3.104804804804804803e+02	6.177905613402654428e-01	8.214596386033301556e-01
3.111936936936936604e+02	6.083707018006325740e-01	8.043299028277708373e-01
3.119069069069068973e+02	5.989054714638593069e-01	7.870765024109067642e-01
3.126201201201200774e+02	5.893972079940753561e-01	7.697231469255546576e-01
3.133333333333333144e+02	5.798496780770344694e-01	7.522937567911640588e-01
3.140465465465465513e+02	5.702706911527920530e-01	7.348154767067230919e-01
3.147597597597597314e+02	5.606728910352898332e-01	7.173200352465197716e-01
3.154729729729729684e+02	5.510745442533971916e-01	6.998451241751972862e-01
3.161861861861861485e+02	5.415003651488040637e-01	6.824358343196982313e-01
3.168993993993993854e+02	5.319823777307647328e-01	6.651461479981009006e-01
3.176126126126126223e+02	5.225608142876941864e-01	6.480404880053454164e-01
3.183258258258258024e+02	5.132843940143084760e-01	6.311942853377109364e-01
3.190390390390390394e+02	5.042042649568772017e-01	6.146845318214907428e-01
3.197522522522522195e+02	4.953694502005371314e-01	5.985827073370011409e-01
3.204654654654654564e+02	4.868269937774389322e-01	5.829542772783355975e-01
3.211786786786786365e+02	4.786244152958872289e-01	5.678604457304851083e-01
3.218918918918918735e+02	4.708079439089388196e-01	5.533557481549274959e-01
3.226051051051051104e+02	4.634198896957030245e-01	5.394847693370660169e-01
3.233183183183182905e+02	4.564960212420764440e-01	5.262788366719581834e-01
3.240315315315315274e+02	4.500629494209122949e-01	5.137526887883306914e-01
3.247447447447447075e+02	4.441355173716218241e-01	5.019011195108837864e-01
3.254579579579579445e+02	4.387142139976102362e-01	4.906956243636109716e-01
3.261711711711711814e+02	4.337874627307459208e-01	4.800886704584371723e-01
3.268843843843843615e+02	4.293415151633556692e-01	4.700298772662180880e-01
3.275975975975975985e+02	4.253623496940747151e-01	4.604698654468649122e-01
3.283108108108107785e+02	4.218317952432250051e-01	4.513585825011057762e-01
3.290240240240240155e+02	4.187259799040096708e-01	4.426455214925993364e-01
3.297372372372371956e+02	4.160183885129766224e-01	4.342836196329757925e-01
3.304504504504504325e+02	4.136830962459712713e-01	4.262333688142638799e-01
3.311636636636636695e+02	4.116980586374683893e-01	4.184670445222875568e-01
3.318768768768768496e+02	4.100484580232981457e-01	4.109730531310305524e-01
3.325900900900900865e+02	4.087301064067532796e-01	4.037603975779721077e-01
3.333033033033032666e+02	4.077518423732909292e-01	3.968616799800964157e-01
3.340165165165165035e+02	4.071263376544546064e-01	3.903188853615247589e-01
3.347297297297296836e+02	4.068629554911701862e-01	3.841722535526696514e-01
3.354429429429429206e+02	4.069683076998673044e-01	3.784595688186673801e-01
3.361561561561561575e+02	4.074492390577676426e-01	3.732170504019338142e-01
3.368693693693693376e+02	4.083116887429829589e-01	3.684775469854689733e-01
3.375825825825825746e+02	4.095585648522787614e-01	3.642680460859268332e-01
3.382957957957957547e+02	4.111875699038363141e-01	3.606070998197971611e-01
3.390090090090089916e+02	4.131889773250118081e-01	3.575021670427043219e-01
3.397222222222222285e+02	4.155433589250910331e-01	3.549468718618199459e-01
3.404354354354354086e+02	4.182192714675775913e-01	3.529181887886756464e-01
3.411486486486486456e+02	4.211746848358074446e-01	3.513783405057455123e-01
3.418618618618618257e+02	4.243651161594438337e-01	3.502851590484930000e-01
3.425750750750750626e+02	4.277451910384632572e-01	3.495942021915898201e-01
3.432882882882882427e+02	4.312667178270411239e-01	3.492579126947805146e-01
3.440015015015014797e+02	4.348777388501688934e-01	3.492253944042179592e-01
3.447147147147147166e+02	4.385240277622550753e-01	3.494437051376245162e-01
3.454279279279278967e+02	4.421506833822833049e-01	3.498592271229370443e-01
3.461411411411411336e+02	4.457037434351523442e-01	3.504190680891202669e-01
3.468543543543543137e+02	4.491318181991957870e-01	3.510724930091476126e-01
3.475675675675675507e+02	4.523877440598839672e-01	3.517723864951474155e-01
3.482807807807807876e+02	4.554300552753492992e-01	3.524765602615544946e-01
3.489939939939939677e+02	4.582219688209308028e-01	3.531467846442920555e-01
3.497072072072072046e+02	4.607306630838138295e-01	3.537481027908765951e-01
3.504204204204203847e+02	4.629292860934796638e-01	3.542503162428309871e-01
3.511336336336336217e+02	4.648017068656723483e-01	3.546312297236967614e-01
3.518468468468468018e+02	4.663430410461357756e-01	3.548772208163292752e-01
3.525600600600600387e+02	4.675591165322109388e-01	3.549831446325611983e-01
3.532732732732732757e+02	4.684659805470732796e-01	3.549522728760609591e-01
3.539864864864864558e+02	4.690894481666151861e-01	3.547962672983869248e-01
3.546996996996996927e+02	4.694646922989746396e-01	3.545351875482349868e-01
3.554129129129128728e+02	4.696358731657190311e-01	3.541975315049147310e-01
3.561261261261261097e+02	4.696540728287952327e-01	3.538186109936066193e-01
3.568393393393393467e+02	4.695717494984418261e-01	3.534355160652694061e-01
3.575525525525525268e+02	4.694401137179742833e-01	3.530849860075177538e-01
3.582657657657657637e+02	4.693028342950970599e-01	3.527986674147663981e-01
3.589789789789789438e+02	4.691911470457733602e-01	3.525994195558536659e-01
3.596921921921921808e+02	4.691238848522751304e-01	3.525013168130256003e-01
3.604054054054053609e+02	4.691075999436618571e-01	3.525097114165844925e-01
3.611186186186185978e+02	4.691365906128381336e-01	3.526212150541856438e-01
3.618318318318318347e+02	4.691928323701842762e-01	3.528235993547838012e-01
3.625450450450450148e+02	4.692458135337601588e-01	3.530956152472267684e-01
3.632582582582582518e+02	4.692526789131620801e-01	3.534070469801462444e-01
3.639714714714714319e+02	4.691639903405251943e-01	3.537231539161310168e-01
3.646846846846846688e+02	4.689291438061822248e-01	3.540088373189536619e-01
3.653978978978979058e+02	4.684990299038591655e-01	3.542307374734244285e-01
3.661111111111110858e+02	4.678309843222875353e-01	3.543613531856328880e-01
3.668243243243243228e+02	4.668902623779283001e-01	3.543800937807122797e-01
3.675375375375375029e+02	4.656505293313033533e-01	3.542734589806970646e-01
3.682507507507507398e+02	4.640943837204097311e-01	3.540352429094371089e-01
3.689639639639639199e+02	4.622139137112190599e-01	3.536667622245681097e-01
3.696771771771771569e+02	4.600112864652549649e-01	3.531771083765404828e-01
3.703903903903903938e+02	4.574993697950177074e-01	3.525834235270671191e-01
3.711036036036035739e+02	4.547008339715425396e-01	3.519102048029740248e-01
3.718168168168168108e+02	4.516437120214589207e-01	3.511863404721276005e-01
3.725300300300299909e+02	4.483600858613301376e-01	3.504442060448754170e-01
3.732432432432432279e+02	4.448880541443120951e-01	3.497219821316387978e-01
3.739564564564564080e+02	4.412730745051294812e-01	3.490653078377863316e-01
3.746696696696696449e+02	4.375662179635569915e-01	3.485256079972741117e-01
3.753828828828828819e+02	4.338223154963897765e-01	3.481583156567640835e-01
3.760960960960960620e+02	4.300981336813844980e-01	3.480211378038575720e-01
3.768093093093092989e+02	4.264505794131775440e-01	3.481723643394464829e-01
3.775225225225224790e+02	4.229349336911804591e-01	3.486692202941785723e-01
3.782357357357357159e+02	4.196032894199979713e-01	3.495663684446154162e-01
3.789489489489489529e+02	4.165058516770646646e-01	3.509161907007563030e-01
3.796621621621621330e+02	4.136923427352445226e-01	3.527691590954523115e-01
3.803753753753753699e+02	4.112092627697920832e-01	3.551701533470326133e-01
3.810885885885885500e+02	4.090905868406543577e-01	3.581462923641469120e-01
3.818018018018017870e+02	4.073573964692728810e-01	3.617063215711426305e-01
3.825150150150149670e+02	4.060203910194145616e-01	3.658437094785661481e-01
3.832282282282282040e+02	4.050823458691089063e-01	3.705396525238068284e-01
3.839414414414414409e+02	4.045405173703799928e-01	3.757659881775974875e-01
3.846546546546546210e+02	4.043889945967708011e-01	3.814880163163620885e-01
3.853678678678678580e+02	4.046209976897951477e-01	3.876672287404940853e-01
3.860810810810810381e+02	4.052296129625307941e-01	3.942629881379113854e-01
3.867942942942942750e+02	4.062045392309413527e-01	4.012316163602472341e-01
3.875075075075075119e+02	4.075321954252520418e-01	4.085278535789754195e-01
3.882207207207206920e+02	4.092050826868176561e-01	4.161194693097324260e-01
3.889339339339339290e+02	4.112297824127920109e-01	4.239998622762085057e-01
3.896471471471471091e+02	4.136238647428460702e-01	4.321840456693627486e-01
3.903603603603603460e+02	4.164122879902794616e-01	4.407039050761066834e-01
3.910735735735735261e+02	4.196238585451907976e-01	4.496035842582231656e-01
3.917867867867867631e+02	4.232877512497084660e-01	4.589349987815287690e-01
3.925000000000000000e+02	4.274300902452801698e-01	4.687534774952730188e-01
3.932132132132131801e+02	4.320708827176234501e-01	4.791137520866919353e-01
3.939264264264264170e+02	4.372264667813632322e-01	4.900701816278852374e-01
3.946396396396395971e+02	4.429125740306380510e-01	5.016775223348320933e-01
3.953528528528528341e+02	4.491410767745613319e-01	5.139850089266984057e-01
3.960660660660660710e+02	4.559086974644823709e-01	5.270177635022275098e-01
3.967792792792792511e+02	4.631960170949809275e-01	5.407745221640521960e-01
3.974924924924924881e+02	4.709702748563143748e-01	5.552313452137952465e-01
3.982057057057056682e+02	4.791881647683983170e-01	5.703452856673885130e-01
3.989189189189189051e+02	4.877986290459667695e-01	5.860580156930319529e-01
3.996321321321320852e+02	4.967456481949036329e-01	6.022994109718018407e-01
4.003453453453453221e+02	5.059710278296301045e-01	6.189910929719869559e-01
4.010585585585585591e+02	5.154160280545811990e-01	6.360489122519419336e-01
4.017717717717717392e+02	5.250195917045555882e-01	6.533823959454037045e-01
4.024849849849849761e+02	5.347192223561973989e-01	6.708966108197916833e-01
4.031981981981981562e+02	5.444574272591276021e-01	6.885024340171568280e-01
4.039114114114113931e+02	5.541878644233390050e-01	7.061263421343416669e-01
4.046246246246246301e+02	5.638747862996956739e-01	7.237093253813394744e-01
4.053378378378378102e+02	5.734921347263808311e-01	7.412052342891782830e-01
4.060510510510510471e+02	5.830226852127757819e-01	7.585792046512915832e-01
4.067642642642642272e+02	5.924572405607622105e-01	7.758061606983794878e-01
4.074774774774774642e+02	6.017938738234561713e-01	7.928693965067508120e-01
4.081906906906906443e+02	6.110370747721072249e-01	8.097590779977049680e-01
4.089039039039038812e+02	6.201937914024354681e-01	8.264674133521042743e-01
4.096171171171171181e+02	6.292689468722970636e-01	8.429832812619150184e-01
4.103303303303302982e+02	6.382613116878995685e-01	8.592861320011500048e-01
4.110435435435435352e+02	6.471513555820723740e-01	8.753269486243020481e-01
4.117567567567567153e+02	6.558987616320488545e-01	8.910247805792027576e-01
4.124699699699699522e+02	6.644438827214600440e-01	9.062696458127027510e-01
4.131831831831831892e+02	6.727090554679594492e-01	9.209252283638329484e-01
4.138963963963963693e+02	6.805997702936849025e-01	9.348313693159495674e-01
4.146096096096096062e+02	6.880056976385631184e-01	9.478063511078512748e-01
4.153228228228227863e+02	6.948015703164541756e-01	9.596489752038790400e-01
4.160360360360360232e+02	7.008506755243392172e-01	9.701440014752873431e-01
4.167492492492492033e+02	7.060173364401859386e-01	9.790792172331699295e-01
4.174624624624624403e+02	7.101732021627011893e-01	9.862545111397306163e-01
4.181756756756756772e+02	7.132089580807733364e-01	9.914996848171371280e-01
4.188888888888888573e+02	7.150464302306652753e-01	9.946928463620975380e-01
4.196021021021020942e+02	7.156389714767626975e-01	9.957610117602930799e-01
4.203153153153152743e+02	7.149711958598745642e-01	9.946797017094524129e-01
4.210285285285285113e+02	7.130588633897660955e-01	9.914727508949890966e-01
4.217417417417416914e+02	7.099489152819203897e-01	9.862123297182090464e-01
4.224549549549549283e+02	7.057196596385287846e-01	9.790191784770820860e-01
4.231681681681682221e+02	7.004806923880442238e-01	9.700624305727929553e-01
4.238813813813812885e+02	6.943624639890236816e-01	9.595438747467164298e-01
4.245945945945945823e+02	6.875031774228540504e-01	9.476781966350470432e-01
4.253078078078077624e+02	6.800429030914066919e-01	9.346843802634372533e-01
4.260210210210209425e+02	6.721108432067458560e-01	9.207682522153280980e-01
4.267342342342342363e+02	6.638207165920546604e-01	9.061155964132534546e-01
4.274474474474474164e+02	6.552699037177888153e-01	8.908901544185818810e-01
4.281606606606605965e+02	6.465384489817354030e-01	8.752314222637023189e-01
4.288738738738738903e+02	6.376879168444173906e-01	8.592522393984143303e-01
4.295870870870870704e+02	6.287601018198427649e-01	8.430361697505239782e-01
4.303003003003002505e+02	6.197755923215957363e-01	8.266346749006436845e-01
4.310135135135135442e+02	6.107351362681420204e-01	8.100687606036490740e-01
4.317267267267267243e+02	6.016318498264821013e-01	7.933478662607832410e-01
4.324399399399399044e+02	5.924562933762297368e-01	7.764774238786822380e-01
4.331531531531530845e+02	5.832007409523269903e-01	7.594639597083446825e-01
4.338663663663663783e+02	5.738638291308340023e-01	7.423206243315728647e-01
4.345795795795795584e+02	5.644515251032258263e-01	7.250688237709110862e-01
4.352927927927927385e+02	5.549778591712118958e-01	7.077396236461179768e-01
4.360060060060060323e+02	5.454657094428582154e-01	6.903752331018355726e-01
4.367192192192192124e+02	5.359476387300041722e-01	6.730305685064545962e-01
4.374324324324323925e+02	5.264667836469812956e-01	6.557748969221702806e-01
4.381456456456455726e+02	5.170775978120640826e-01	6.386932380243888208e-01
4.388588588588588664e+02	5.078407250105660964e-01	6.218782397406907858e-01
4.395720720720720465e+02	4.988157826462894517e-01	6.054186594135001487e-01
4.402852852852852266e+02	4.900600099034890245e-01	5.893969910688225955e-01
4.409984984984985203e+02	4.816296914304559751e-01	5.738898373740417558e-01
4.417117117117117004e+02	4.735789206986124045e-01	5.589657949525455027e-01
4.424249249249248805e+02	4.659569316823579110e-01	5.446819837924422592e-01
4.431381381381380606e+02	4.588054230512464970e-01	5.310805314503193042e-01
4.438513513513513544e+02	4.521558773837859868e-01	5.181850143593641489e-01
4.445645645645645345e+02	4.460268754028600680e-01	5.059968562418621918e-01
4.452777777777777146e+02	4.404214052327737328e-01	4.944916836260596638e-01
4.459909909909910084e+02	4.353267947856510611e-01	4.836198673730435771e-01
4.467042042042041885e+02	4.307256291088706890e-01	4.733247052926932708e-01
4.474174174174173686e+02	4.266000620923885989e-01	4.635499918106124051e-01
4.481306306306306624e+02	4.229296962190945974e-01	4.542399194992086664e-01
4.488438438438438425e+02	4.196886746215387487e-01	4.453384575204812346e-01
4.495570570570570226e+02	4.168484554298714229e-01	4.367931715952234062e-01
4.502702702702702027e+02	4.143811399392796080e-01	4.285595509900693711e-01
4.509834834834834965e+02	4.122628627211686880e-01	4.206054651605694028e-01
4.516966966966966766e+02	4.104772436780884104e-01	4.129157500502926292e-01
4.524099099099098567e+02	4.090189020424011002e-01	4.054969240459601609e-01
4.531231231231231504e+02	4.078967613282947768e-01	3.983816224994763400e-01
4.538363363363363305e+02	4.071277281059693109e-01	3.916184651438125441e-01
4.545495495495495106e+02	4.067259497798164647e-01	3.852552526000345146e-01
4.552627627627626907e+02	4.067020023612636925e-01	3.793367476515471792e-01
4.559759759759759845e+02	4.070658376072138762e-01	3.739053791997024034e-01
4.566891891891891646e+02	4.078264774855429042e-01	3.689998046645323049e-01
4.574024024024023447e+02	4.089896943607532753e-01	3.646521235173713071e-01
4.581156156156156385e+02	4.105556309068539300e-01	3.608849926916359863e-01
4.588288288288288186e+02	4.125163657033033560e-01	3.577086476840459772e-01
4.595420420420419987e+02	4.148534245140116372e-01	3.551178293462908808e-01
4.602552552552551788e+02	4.175352372494068875e-01	3.530886163671389522e-01
4.609684684684684726e+02	4.205166216118000344e-01	3.515778767948865013e-01
4.616816816816816527e+02	4.237479621539769759e-01	3.505353376126988385e-01
4.623948948948948328e+02	4.271789529686635389e-01	3.499085605525893428e-01
4.631081081081081265e+02	4.307574489950013463e-01	3.496427272743936054e-01
4.638213213213213066e+02	4.344276457280641379e-01	3.496800330449252314e-01
4.645345345345344867e+02	4.381315914298308245e-01	3.499611684337682882e-01
4.652477477477477805e+02	4.418110541500788191e-01	3.504270465194057604e-01
4.659609609609609606e+02	4.454094164664265110e-01	3.510205732117043786e-01
4.666741741741741407e+02	4.488735979435224954e-01	3.516884606907647037e-01
4.673873873873873208e+02	4.521560053113841127e-01	3.523830839621291400e-01
4.681006006006006146e+02	4.552164449876509589e-01	3.530643108496328009e-01
4.688138138138137947e+02	4.580212277944146759e-01	3.536983529245479319e-01
4.695270270270269748e+02	4.605406779770875314e-01	3.542549292684858409e-01
4.702402402402402686e+02	4.627501454116003665e-01	3.547079374899497761e-01
4.709534534534534487e+02	4.646347290834192956e-01	3.550386105025870043e-01
4.716666666666666288e+02	4.661907794470689370e-01	3.552366083736509528e-01
4.723798798798798089e+02	4.674251510535882836e-01	3.552996689103655181e-01
4.730930930930931027e+02	4.683544786353268097e-01	3.552332764582991076e-01
4.738063063063062827e+02	4.690044874630869276e-01	3.550503558553820826e-01
4.745195195195194628e+02	4.694093379755955864e-01	3.547709915415726001e-01
4.752327327327327566e+02	4.696110046813223304e-01	3.544221718241665209e-01
4.759459459459459367e+02	4.696580595903734889e-01	3.540369787392468881e-01
4.766591591591591168e+02	4.696011863500431649e-01	3.536507627540685372e-01
4.773723723723722969e+02	4.694903536286013090e-01	3.532988437172268070e-01
4.780855855855855907e+02	4.693699706987114473e-01	3.530128364533031138e-01
4.787987987987987708e+02	4.692722447913074690e-01	3.528155903510922786e-01
4.795120120120119509e+02	4.692168280739195119e-01	3.527209433560419827e-01
4.802252252252252447e+02	4.692110838937968431e-01	3.527339430644175766e-01
4.809384384384384248e+02	4.692502601006885432e-01	3.528509889072261596e-01
4.816516516516516049e+02	4.693175694492788264e-01	3.530598954238977072e-01
4.823648648648647850e+02	4.693841770812830494e-01	3.533398766257271895e-01
4.830780780780780788e+02	4.694091692561555562e-01	3.536615083507028690e-01
4.837912912912912589e+02	4.693434005401008191e-01	3.539896585072634383e-01
4.845045045045044390e+02	4.691359971464597045e-01	3.542884474661964767e-01
4.852177177177177327e+02	4.687368542602555199e-01	3.545232140817664579e-01
4.859309309309309128e+02	4.681018464509220101e-01	3.546651598331816424e-01
4.866441441441440929e+02	4.671953670864864017e-01	3.546934238343210644e-01
4.873573573573573867e+02	4.659907188990553562e-01	3.545950900564125430e-01
4.880705705705705668e+02	4.644705262924052058e-01	3.543652108668374212e-01
4.887837837837837469e+02	4.626271844023512880e-01	3.540068612966416617e-01
4.894969969969969270e+02	4.604633449099015952e-01	3.535312240367493031e-01
4.902102102102102208e+02	4.579924386071867470e-01	3.529577051628824402e-01
4.909234234234234009e+02	4.552385178076004402e-01	3.523136217010157667e-01
4.916366366366365810e+02	4.522319247597823555e-01	3.516312246505817751e-01
4.923498498498498748e+02	4.490069266933369718e-01	3.509459906563145437e-01
4.930630630630630549e+02	4.456023021317011557e-01	3.502971154481840932e-01
4.937762762762762350e+02	4.420629023214365239e-01	3.497288594854115473e-01
4.944894894894894151e+02	4.384382822869238860e-01	3.492893738681113747e-01
4.952027027027027088e+02	4.347809826262170052e-01	3.490292357296359560e-01
4.959159159159158889e+02	4.311448324074232952e-01	3.490000129751480440e-01
4.966291291291290690e+02	4.275832731656054042e-01	3.492528583664161190e-01
4.973423423423423628e+02	4.241477040002087917e-01	3.498371329528358054e-01
4.980555555555555429e+02	4.208858799312333865e-01	3.507990787472193839e-01
4.987687687687687230e+02	4.178425028924809825e-01	3.521818644295682255e-01
4.994819819819819031e+02	4.150616212359940493e-01	3.540267663932391007e-01
5.001951951951951969e+02	4.125856749458094996e-01	3.563718131040047310e-01
5.009084084084083770e+02	4.104478572285966687e-01	3.592425460589993569e-01
5.016216216216215571e+02	4.086696120655226028e-01	3.626489196237610568e-01
5.023348348348348509e+02	4.072629275992345477e-01	3.665879317608864985e-01
5.030480480480480310e+02	4.062326315271231891e-01	3.710462353792685075e-01
5.037612612612612111e+02	4.055786427497996005e-01	3.760026754247988712e-01
5.044744744744745049e+02	4.052981792747829548e-01	3.814307517125322122e-01
5.051876876876876850e+02	4.053879223753961702e-01	3.873010075003201491e-01
5.059009009009008651e+02	4.058454448452241681e-01	3.935828994110709966e-01
5.066141141141140452e+02	4.066660415788650451e-01	4.002436693008201152e-01
5.073273273273273389e+02	4.078414000290641050e-01	4.072483763136939827e-01
5.080405405405405190e+02	4.093651166763016547e-01	4.145683760026221965e-01
5.087537537537536991e+02	4.112426824727167807e-01	4.221963012658149772e-01
5.094669669669669929e+02	4.134897088378561292e-01	4.301440486749962266e-01
5.101801801801801730e+02	4.161285409252835077e-01	4.384384656494387800e-01
5.108933933933933531e+02	4.191849215189500932e-01	4.471171475120947481e-01
5.116066066066065332e+02	4.226847055593313529e-01	4.562243444278233362e-01
5.123198198198198270e+02	4.266506252993264581e-01	4.658069782237113654e-01
5.130330330330330071e+02	4.310991506717088972e-01	4.759108032710704372e-01
5.137462462462461872e+02	4.360412986654897405e-01	4.865796660252706962e-01
5.144594594594594810e+02	4.414872618294576889e-01	4.978577636467970691e-01
5.151726726726726611e+02	4.474453256611882757e-01	5.097869224389689480e-01
5.158858858858858412e+02	4.539127025337158505e-01	5.223917474532437932e-01
5.165990990990990213e+02	4.608719674287613532e-01	5.356734353167295071e-01
5.173123123123123150e+02	4.682935999245567693e-01	5.496130335836505454e-01
5.180255255255254951e+02	4.761386079136986083e-01	5.641747917908863652e-01
5.187387387387386752e+02	4.843611567511382776e-01	5.793094857398959352e-01
5.194519519519519690e+02	4.929112038323114620e-01	5.949577150050252561e-01
5.201651651651651491e+02	5.017371386014022328e-01	6.110531736682023318e-01
5.208783783783783292e+02	5.107878795854845499e-01	6.275253677270282715e-01
5.215915915915915093e+02	5.200109310436763499e-01	6.442984211204314526e-01
5.223048048048048031e+02	5.293518978110024475e-01	6.612912568917561629e-01
5.230180180180179832e+02	5.387584226038185653e-01	6.784236957871606633e-01
5.237312312312311633e+02	5.481870177890865170e-01	6.956271598376655430e-01
5.244444444444444571e+02	5.576032198164435627e-01	7.128447277746247090e-01
5.251576576576576372e+02	5.669807228056445991e-01	7.300295607914748519e-01
5.258708708708708173e+02	5.763005516441059850e-01	7.471433892440709768e-01
5.265840840840841111e+02	5.855502745945504461e-01	7.641550602896099997e-01
5.272972972972972912e+02	5.947232554127624971e-01	7.810391464641370796e-01
5.280105105105104712e+02	6.038179306706338290e-01	7.977746028441131676e-01
5.287237237237236513e+02	6.128354516444733946e-01	8.143420385593957977e-01
5.294369369369369451e+02	6.217754819877812089e-01	8.307194223414703371e-01
5.301501501501501252e+02	6.306335208368196721e-01	8.468785698211871438e-01
5.308633633633633053e+02	6.393907392141227053e-01	8.627694982907360144e-01
5.315765765765765991e+02	6.480088670505472770e-01	8.783128605858757654e-01
5.322897897897897792e+02	6.564316087012342926e-01	8.934028144837843355e-01
5.330030030030029593e+02	6.645860322937248155e-01	9.079098765494364454e-01
5.337162162162161394e+02	6.723838260428245395e-01	9.216835900391590064e-01
5.344294294294294332e+02	6.797224215322054119e-01	9.345550068613797112e-01
5.351426426426426133e+02	6.864859839627582838e-01	9.463389835945480444e-01
5.358558558558557934e+02	6.925472736953067754e-01	9.568374962686025942e-01
5.365690690690690872e+02	6.977776958690999898e-01	9.658527505012325376e-01
5.372822822822822673e+02	7.020547011466968801e-01	9.731970916581881292e-01
5.379954954954954474e+02	7.052700227188297699e-01	9.787053533766613134e-01
5.387087087087086275e+02	7.073441231438465371e-01	9.822565354753890476e-01
5.394219219219219212e+02	7.082278374176717017e-01	9.837762108735952360e-01
5.401351351351351013e+02	7.079018702359676229e-01	9.832356869052480963e-01
5.408483483483482814e+02	7.063764364270882501e-01	9.806513627530325516e-01
5.415615615615615752e+02	7.036910445558200999e-01	9.760842830020333150e-01
5.422747747747747553e+02	6.999144236979193412e-01	9.696398873131301110e-01
5.429879879879879354e+02	6.951445553709896252e-01	9.614679011599233105e-01
5.437012012012012292e+02	6.895026243875513883e-01	9.517534081301234350e-01
5.444144144144144093e+02	6.831190278922544268e-01	9.406964088916566213e-01
5.451276276276275894e+02	6.761278336358802488e-01	9.285037077422801932e-01
5.458408408408407695e+02	6.686549732789764944e-01	9.153728866446322332e-01
5.465540540540540633e+02	6.608108312846279198e-01	9.014819560691290645e-01
5.472672672672672434e+02	6.526896609440123731e-01	8.869878300019107265e-01
5.479804804804804235e+02	6.443689973597618303e-01	8.720247842317339071e-01
5.486936936936937173e+02	6.359089274424465366e-01	8.567027167732975679e-01
5.494069069069068973e+02	6.273512169201881372e-01	8.411052104270226870e-01
5.501201201201200774e+02	6.187182943613996899e-01	8.252873974752669151e-01
5.508333333333332575e+02	6.100131375907527076e-01	8.092752497704777115e-01
5.515465465465465513e+02	6.012287647516662004e-01	7.930798069848119525e-01
5.522597597597597314e+02	5.923551586472363129e-01	7.767074422446716975e-01
5.529729729729729115e+02	5.833829827795951051e-01	7.601643247981642038e-01
5.536861861861862053e+02	5.743099572555026011e-01	7.434637334571932987e-01
5.543993993993993854e+02	5.651421402644131176e-01	7.266279050253792171e-01
5.551126126126125655e+02	5.558942439140672764e-01	7.096888613133144341e-01
5.558258258258257456e+02	5.465900033588214635e-01	6.926893113693487480e-01
5.565390390390390394e+02	5.372625992207173962e-01	6.756836289259086081e-01
5.572522522522522195e+02	5.279551333032865834e-01	6.587389050613433605e-01
5.579654654654653996e+02	5.187211440525523187e-01	6.419360544807619640e-01
5.586786786786786934e+02	5.096218891747926749e-01	6.253657577127489375e-01
5.593918918918918735e+02	5.007187793401943754e-01	6.091166626153838859e-01
5.601051051051050536e+02	4.920710408744837783e-01	5.932718362440663196e-01
5.608183183183182337e+02	4.837356928507559606e-01	5.779078875219872957e-01
5.615315315315315274e+02	4.757667417482478456e-01	5.630933436057335983e-01
5.622447447447447075e+02	4.682129194839670938e-01	5.488856649253440745e-01
5.629579579579578876e+02	4.611153786395779108e-01	5.353281886313218108e-01
5.636711711711711814e+02	4.545053805906029698e-01	5.224470330216985925e-01
5.643843843843843615e+02	4.484019765379421152e-01	5.102479629491472046e-01
5.650975975975975416e+02	4.428096814417086802e-01	4.987132162081470699e-01
5.658108108108108354e+02	4.377170812127626487e-01	4.877997902499128791e-01
5.665240240240240155e+02	4.331053277314948491e-01	4.774534668203188614e-01
5.672372372372371956e+02	4.289547338651962805e-01	4.676197802767604883e-01
5.679504504504503757e+02	4.252445114736253529e-01	4.582453097458940583e-01
5.686636636636636695e+02	4.219497203049432099e-01	4.492768168967930520e-01
5.693768768768768496e+02	4.190431766031635363e-01	4.406642991910410534e-01
5.700900900900900297e+02	4.164985102232310332e-01	4.323650084876691779e-01
5.708033033033033234e+02	4.142932848582711602e-01	4.243475948356001393e-01
5.715165165165165035e+02	4.124121813790140312e-01	4.165963754535899621e-01
5.722297297297296836e+02	4.108502442853904646e-01	4.091157288976682294e-01
5.729429429429428637e+02	4.096161761818206126e-01	4.019345917289328107e-01
5.736561561561561575e+02	4.087298175099920994e-01	3.951022423850010790e-01
5.743693693693693376e+02	4.082096640055667414e-01	3.886691359943537094e-01
5.750825825825825177e+02	4.080702871041095858e-01	3.826825233462558540e-01
5.757957957957958115e+02	4.083239486773044269e-01	3.771863526581069603e-01
5.765090090090089916e+02	4.089810677340577905e-01	3.722203602002656653e-01
5.772222222222221717e+02	4.100480852925693087e-01	3.678173955944650242e-01
5.779354354354353518e+02	4.115251939721809582e-01	3.640006006817903539e-01
5.786486486486486456e+02	4.134040078917305960e-01	3.607804915708470728e-01
5.793618618618618257e+02	4.156651728744053531e-01	3.581519438661205368e-01
5.800750750750750058e+02	4.182759169590991033e-01	3.560910810765287593e-01
5.807882882882882996e+02	4.211883494002157113e-01	3.545531123039390442e-01
5.815015015015014797e+02	4.243473289597592957e-01	3.534825367408407359e-01
5.822147147147146597e+02	4.276970176906949583e-01	3.528216272404852139e-01
5.829279279279279535e+02	4.311810621895660889e-01	3.525111610801370254e-01
5.836411411411411336e+02	4.347410826607615020e-01	3.524900228278215475e-01
5.843543543543543137e+02	4.383178484133279929e-01	3.526965521970135131e-01
5.850675675675674938e+02	4.418531496071576026e-01	3.530703652240544388e-01
5.857807807807807876e+02	4.452917073897557643e-01	3.535542284169744254e-01
5.864939939939939677e+02	4.485831224235923842e-01	3.540959858757168344e-01
5.872072072072071478e+02	4.516838618040344144e-01	3.546505393837656173e-01
5.879204204204204416e+02	4.545592812885306255e-01	3.551818781570484918e-01
5.886336336336336217e+02	4.571835176822869329e-01	3.556628280040853851e-01
5.893468468468468018e+02	4.595352063488903904e-01	3.560703189338500496e-01
5.900600600600599819e+02	4.615971966268334614e-01	3.563849024377838126e-01
5.907732732732732757e+02	4.633596290222845582e-01	3.565927737518289620e-01
5.914864864864864558e+02	4.648220858120876153e-01	3.566872039267895422e-01
5.921996996996996359e+02	4.659928919590332619e-01	3.566681582999738365e-01
5.929129129129129296e+02	4.668883340023198270e-01	3.565418620575811492e-01
5.936261261261261097e+02	4.675318985138798844e-01	3.563203775162332998e-01
5.943393393393392898e+02	4.679535301205692832e-01	3.560211931236500482e-01
5.950525525525524699e+02	4.681889090922208285e-01	3.556668241784689544e-01
5.957657657657657637e+02	4.682786109543122244e-01	3.552842997998285623e-01
5.964789789789789438e+02	4.682654226431144373e-01	3.549029621085406649e-01
5.971921921921921239e+02	4.681918007355769795e-01	3.545523888905506293e-01
5.979054054054054177e+02	4.680971544660157413e-01	3.542603858009488182e-01
5.986186186186185978e+02	4.680118922118256530e-01	3.540485913463577994e-01
5.993318318318317779e+02	4.679562659842952943e-01	3.539316102540358555e-01
6.000450450450450717e+02	4.679405019387012921e-01	3.539170872089960063e-01
6.007582582582582518e+02	4.679648590362863181e-01	3.540057203326058555e-01
6.014714714714714319e+02	4.680196158581180210e-01	3.541912144026617137e-01
6.021846846846846120e+02	4.680849855708343332e-01	3.544601738149477654e-01
6.028978978978979058e+02	4.681309602882684495e-01	3.547919362492051865e-01
6.036111111111110858e+02	4.681189971197700639e-01	3.551598272781812948e-01
6.043243243243242659e+02	4.680078562732781777e-01	3.555356242963407243e-01
6.050375375375375597e+02	4.677557794435419081e-01	3.558911829456037901e-01
6.057507507507507398e+02	4.673217715755864643e-01	3.561993648512870037e-01
6.064639639639639199e+02	4.666668744838864957e-01	3.564349544104647993e-01
6.071771771771771000e+02	4.657554323272463659e-01	3.565755646327520290e-01
6.078903903903903938e+02	4.645563489393826906e-01	3.566025320335067250e-01
6.086036036036035739e+02	4.630443370152154681e-01	3.565018005794529099e-01
6.093168168168167540e+02	4.612011591528639709e-01	3.562647946867253945e-01
6.100300300300300478e+02	4.590168607513478438e-01	3.558892812713335130e-01
6.107432432432432279e+02	4.564907982680458387e-01	3.553800918837897171e-01
6.114564564564564080e+02	4.536296187183823103e-01	3.547478382182806533e-01
6.121696696696695881e+02	4.504452223992400639e-01	3.540076110087396200e-01
6.128828828828828819e+02	4.490854446610991757e-01	3.538471215275802995e-01
6.135960960960960620e+02	4.462995689834047819e-01	3.535994974806613844e-01
6.143093093093092421e+02	4.434356178919776070e-01	3.534640921304973982e-01
6.150225225225225358e+02	4.405060132125296901e-01	3.534582000484999265e-01
6.157357357357357159e+02	4.375231767707730701e-01	3.535991158060806661e-01
6.164489489489488960e+02	4.344995303924198415e-01	3.539041339746512027e-01
6.171621621621620761e+02	4.314474959031820434e-01	3.543905491256232887e-01
6.178753753753753699e+02	4.283794951287718811e-01	3.550756558304084542e-01
6.185885885885885500e+02	4.253079498949012272e-01	3.559767486604184517e-01
6.193018018018017301e+02	4.222452820272822871e-01	3.571111221870648667e-01
6.200150150150150239e+02	4.192039133516270999e-01	3.584960709817592850e-01
6.207282282282282040e+02	4.161962656936477600e-01	3.601488896159135700e-01
6.214414414414413841e+02	4.132347608790562510e-01	3.620868726609391963e-01
6.221546546546546779e+02	4.103318207335647227e-01	3.643273146882478053e-01
6.228678678678678580e+02	4.074998670828852698e-01	3.668875102692512047e-01
6.235810810810810381e+02	4.047513217527298757e-01	3.697847539753608692e-01
6.242942942942942182e+02	4.020986065688106348e-01	3.730363403779886067e-01
6.250075075075075119e+02	3.995541433568395862e-01	3.766595640485459473e-01
6.257207207207206920e+02	3.971303539425288798e-01	3.806717195584445879e-01
6.264339339339338721e+02	3.948396601515906101e-01	3.850901014790962251e-01
6.271471471471471659e+02	3.926944838097367052e-01	3.899320043819123893e-01
6.278603603603603460e+02	3.907072467426793705e-01	3.952147228383048327e-01
6.285735735735735261e+02	3.888903707761305895e-01	4.009555514196851966e-01
6.292867867867867062e+02	3.872562777358024011e-01	4.071717846974651223e-01
6.300000000000000000e+02	3.858173894474070664e-01	4.138807172430561954e-01
