# Supplementary material for: Light-wave-controlled Haldane model in monolayer hexagonal boron nitride
Source: Nature. 2024 Apr 15;628(8009):752–7. doi: 10.1038/s41586-024-07244-z (PMC11041748; doi:10.1038/s41586-024-07244-z)
Supplement: Supplementary file 1 — This zipped file contains source data files for Supplementary Figs. 1–4 and Extended Data Figs 2–5, 7, 8, 11 and 10. [file 41586_2024_7244_MOESM1_ESM.zip › Data source/Fig 3/3c_inset.csv]

Rotation period	FFT_count	FFT_co
1.000000000000000000e+00	1.000000000000000000e+00	3.569846902532186617e-01
2.000000000000000000e+00	4.290137654233902587e-01	3.169780077633040372e-01
3.000000000000000000e+00	9.919166401576268166e-02	5.538162854896222509e-02
