# Supplementary material for: Light-wave-controlled Haldane model in monolayer hexagonal boron nitride
Source: Nature. 2024 Apr 15;628(8009):752–7. doi: 10.1038/s41586-024-07244-z (PMC11041748; doi:10.1038/s41586-024-07244-z)
Supplement: Supplementary file 1 — This zipped file contains source data files for Supplementary Figs. 1–4 and Extended Data Figs 2–5, 7, 8, 11 and 10. [file 41586_2024_7244_MOESM1_ESM.zip › Data source/Fig 3/3d.csv]

Pump rot_expt (deg)	Asym_expt	Pump rot_theory (deg)	Asym_theory
1.001225974977046462e+00	-4.21E-02	2.327327327327282092e-01	-1.42E-01
4.001235782776859651e+00	-3.84E-02	9.459459459459367281e-01	-1.42E-01
7.001245590576672839e+00	-3.38E-02	1.659159159159159458e+00	-1.42E-01
1.000125539837648603e+01	-2.84E-02	2.372372372372367977e+00	-1.41E-01
1.300126520617629922e+01	-2.23E-02	3.085585585585576496e+00	-1.41E-01
1.600127501397611240e+01	-1.57E-02	3.798798798798799226e+00	-1.40E-01
1.900128482177592559e+01	-8.70E-03	4.512012012012007744e+00	-1.40E-01
2.200129462957573878e+01	-1.43E-03	5.225225225225216263e+00	-1.39E-01
2.500130443737555197e+01	5.931099998506854896e-03	5.938438438438438993e+00	-1.38E-01
2.800131424517536516e+01	1.323151950342087678e-02	6.651651651651647512e+00	-1.37E-01
3.100132405297517835e+01	2.030444607444483601e-02	7.364864864864856031e+00	-1.36E-01
3.400133386077499154e+01	2.699148913332173952e-02	8.078078078078078761e+00	-1.35E-01
3.700134366857480472e+01	3.314150161484364504e-02	8.791291291291287280e+00	-1.33E-01
4.000135347637467476e+01	3.861403945005892346e-02	9.504504504504495799e+00	-1.32E-01
4.300136328417448794e+01	4.328260910467805755e-02	1.021771771771771853e+01	-1.30E-01
4.600137309197430113e+01	4.703762743066800672e-02	1.093093093093092705e+01	-1.28E-01
4.900138289977411432e+01	4.978902397941002006e-02	1.164414414414413557e+01	-1.26E-01
5.200139270757392751e+01	5.146842347088233238e-02	1.235735735735735830e+01	-1.23E-01
5.500140251537374070e+01	5.203085515776527392e-02	1.307057057057056682e+01	-1.20E-01
5.800141232317355389e+01	5.145594617275775495e-02	1.378378378378377533e+01	-1.17E-01
6.100142213097336708e+01	4.974856737636490500e-02	1.449699699699699806e+01	-1.14E-01
6.400143193877318026e+01	4.693891247843035019e-02	1.521021021021020658e+01	-1.10E-01
6.700144174657299345e+01	4.308200401557008008e-02	1.592342342342341510e+01	-1.06E-01
7.000145155437280664e+01	3.825663283867302561e-02	1.663663663663663783e+01	-1.02E-01
7.300146136217261983e+01	3.256375080096680225e-02	1.734984984984984635e+01	-9.74E-02
7.600147116997243302e+01	2.612434903674267991e-02	1.806306306306305487e+01	-9.23E-02
7.900148097777224621e+01	1.907686628730449058e-02	1.877627627627627760e+01	-8.69E-02
8.200149078557205939e+01	1.157418287924487192e-02	1.948948948948948612e+01	-8.10E-02
8.500150059337187258e+01	3.780265924272267330e-03	2.020270270270269464e+01	-7.47E-02
8.800151040117168577e+01	-4.13E-03	2.091591591591591737e+01	-6.81E-02
9.100152020897149896e+01	-1.20E-02	2.162912912912912589e+01	-6.11E-02
9.400153001677136899e+01	-1.96E-02	2.234234234234233440e+01	-5.38E-02
9.700153982457118218e+01	-2.68E-02	2.305555555555555713e+01	-4.64E-02
1.000015496323709954e+02	-3.35E-02	2.376876876876876565e+01	-3.87E-02
1.030015594401708086e+02	-3.95E-02	2.448198198198197417e+01	-3.10E-02
1.060015692479706217e+02	-4.46E-02	2.519519519519519690e+01	-2.33E-02
1.090015790557704349e+02	-4.87E-02	2.590840840840840542e+01	-1.56E-02
1.120015888635702481e+02	-5.18E-02	2.662162162162161394e+01	-7.97E-03
1.150015986713700613e+02	-5.37E-02	2.733483483483483667e+01	-5.47E-04
1.180016084791698745e+02	-5.45E-02	2.804804804804804519e+01	6.666763730745367024e-03
1.210016182869696877e+02	-5.40E-02	2.876126126126125371e+01	1.363936292741838377e-02
1.240016280947695009e+02	-5.24E-02	2.947447447447447644e+01	2.035640074380468470e-02
1.270016379025693141e+02	-4.96E-02	3.018768768768768496e+01	2.681550308246568454e-02
1.300016477103691273e+02	-4.57E-02	3.090090090090089348e+01	3.302343069719488461e-02
1.330016575181689404e+02	-4.08E-02	3.161411411411410199e+01	3.899416910729498753e-02
1.360016673259687536e+02	-3.50E-02	3.232732732732732472e+01	4.474750404683685429e-02
1.390016771337685668e+02	-2.84E-02	3.304054054054053324e+01	5.030797178575695250e-02
1.420016869415684369e+02	-2.11E-02	3.375375375375374176e+01	5.570267767194937020e-02
1.450016967493681932e+02	-1.34E-02	3.446696696696696449e+01	6.095795879802206468e-02
1.480017065571680632e+02	-5.42E-03	3.518018018018017301e+01	6.609756138954367422e-02
1.510017163649678196e+02	2.714214711873617295e-03	3.589339339339338153e+01	7.113783605604277749e-02
1.540017261727676896e+02	1.078907980083020773e-02	3.660660660660660426e+01	7.608688668529370314e-02
1.570017359805674459e+02	1.862243823101901452e-02	3.731981981981981278e+01	8.094668902740188854e-02
1.600017457883673160e+02	2.603834927320679976e-02	3.803303303303300709e+01	8.571483706465903019e-02
1.630017555961670723e+02	3.287017131247205182e-02	3.874624624624624403e+01	9.038590268052458521e-02
1.660017654039669424e+02	3.896439502536745703e-02	3.945945945945945255e+01	9.495243478240578128e-02
1.690017752117666987e+02	4.418418213606733341e-02	4.017267267267266107e+01	9.940563109422188848e-02
1.720017850195665687e+02	4.841252619945504709e-02	4.088588588588589801e+01	1.037358628690931428e-01
1.750017948273664388e+02	5.155496040794257939e-02	4.159909909909907810e+01	1.079339566200622630e-01
1.780018046351661951e+02	5.354174779296705378e-02	4.231231231231231504e+01	1.119919077399339769e-01
1.810018144429660651e+02	5.432950115473345748e-02	4.302552552552552356e+01	1.159038178621112358e-01
1.840018242507658215e+02	5.390219332789786266e-02	4.373873873873873208e+01	1.196672372113029292e-01
1.870018340585656915e+02	5.227153266579642049e-02	4.445195195195194060e+01	1.232821908952888151e-01
1.900018438663654479e+02	4.947669356434335197e-02	4.516516516516514912e+01	1.267501100492665067e-01
1.930018536741653179e+02	4.558340709321184736e-02	4.587837837837838606e+01	1.300729860735713728e-01
1.960018634819650742e+02	4.068243199081966049e-02	4.659159159159159458e+01	1.332527091077067571e-01
1.990018732897649443e+02	3.488744104436313637e-02	4.730480480480480310e+01	1.362905561556274070e-01
2.020018830975647006e+02	2.833237185800174460e-02	4.801801801801801162e+01	1.391868025376210571e-01
2.050018929053645707e+02	2.116830386941216668e-02	4.873123123123122014e+01	1.419407540302559390e-01
2.080019027131643270e+02	1.355993489075464804e-02	4.944444444444442865e+01	1.445512199660623776e-01
2.110019125209641970e+02	5.681740141389089033e-03	5.015765765765766560e+01	1.470165007775420529e-01
2.140019223287639534e+02	-2.29E-03	5.087087087087087411e+01	1.493331785270302081e-01
2.170019321365638234e+02	-1.02E-02	5.158408408408408263e+01	1.514960432224150277e-01
2.200019419443635798e+02	-1.78E-02	5.229729729729729115e+01	1.534989964837686349e-01
2.230019517521634498e+02	-2.49E-02	5.301051051051049967e+01	1.553357585790931250e-01
2.260019615599632061e+02	-3.15E-02	5.372372372372370819e+01	1.570003931872312741e-01
2.290019713677630762e+02	-3.73E-02	5.443693693693694513e+01	1.584876788779103762e-01
2.320019811755629462e+02	-4.22E-02	5.515015015015015365e+01	1.597933544514288373e-01
2.350019909833627025e+02	-4.62E-02	5.586336336336336217e+01	1.609142111386386298e-01
2.380020007911625726e+02	-4.90E-02	5.657657657657657069e+01	1.618476755032114134e-01
2.410020105989623289e+02	-5.08E-02	5.728978978978977921e+01	1.625914347472295907e-01
2.440020204067621989e+02	-5.13E-02	5.800300300300298773e+01	1.631435425873860867e-01
2.470020302145619553e+02	-5.07E-02	5.871621621621619624e+01	1.635028958425502332e-01
2.500020400223618253e+02	-4.90E-02	5.942942942942943318e+01	1.636689434285220901e-01
2.530020498301615817e+02	-4.62E-02	6.014264264264264170e+01	1.636414083194345781e-01
2.560020596379614517e+02	-4.23E-02	6.085585585585585022e+01	1.634201589076761663e-01
2.590020694457612080e+02	-3.75E-02	6.156906906906905874e+01	1.630052226256256953e-01
2.620020792535610781e+02	-3.19E-02	6.228228228228226726e+01	1.623969430284081805e-01
2.650020890613608344e+02	-2.56E-02	6.299549549549547578e+01	1.615962869488334896e-01
2.680020988691607045e+02	-1.88E-02	6.370870870870871272e+01	1.606048955649360399e-01
2.710021086769604608e+02	-1.16E-02	6.442192192192192124e+01	1.594246733489897982e-01
2.740021184847603308e+02	-4.29E-03	6.513513513513512976e+01	1.580579517399224032e-01
2.770021282925600872e+02	3.084182316419541159e-03	6.584834834834833828e+01	1.565079725304068803e-01
2.800021381003599572e+02	1.030816306200298474e-02	6.656156156156154680e+01	1.547790894560517327e-01
2.830021479081597136e+02	1.721467053533232844e-02	6.727477477477475531e+01	1.528766170983535677e-01
2.860021577159595836e+02	2.364646176116871890e-02	6.798798798798799226e+01	1.508065653018545449e-01
2.890021675237594536e+02	2.945892278307234852e-02	6.870120120120120077e+01	1.485752378130219264e-01
2.920021773315592100e+02	3.452341226229906079e-02	6.941441441441440929e+01	1.461886673090563582e-01
2.950021871393590800e+02	3.873019630158886645e-02	7.012762762762761781e+01	1.436518571798046651e-01
2.980021969471588363e+02	4.199090530920387976e-02	7.084084084084082633e+01	1.409679899011612447e-01
3.010022067549587064e+02	4.424045583240199253e-02	7.155405405405403485e+01	1.381392445030728278e-01
3.040022165627584627e+02	4.543839378352342723e-02	7.226726726726727179e+01	1.351674421901032652e-01
3.070022263705583327e+02	4.556963001294869753e-02	7.298048048048048031e+01	1.320537772828779544e-01
3.100022361783580891e+02	4.464455438226418854e-02	7.369369369369368883e+01	1.287983021574586329e-01
3.130022459861579591e+02	4.269852997241794373e-02	7.440690690690689735e+01	1.254001451280836177e-01
3.160022557939577155e+02	3.979078443322511122e-02	7.512012012012010587e+01	1.218579545740520603e-01
3.190022656017575855e+02	3.600273035355427281e-02	7.583333333333331439e+01	1.181704725214137025e-01
3.220022754095573418e+02	3.143576053068528053e-02	7.654654654654655133e+01	1.143372679982032208e-01
3.250022852173572119e+02	2.620857679067930754e-02	7.725975975975975985e+01	1.103596651881701973e-01
3.280022950251569682e+02	2.045412223943368288e-02	7.797297297297296836e+01	1.062418991673401980e-01
3.310023048329568383e+02	1.431619622722862112e-02	7.868618618618617688e+01	1.019913317381306861e-01
3.340023146407565946e+02	7.945838656533896899e-03	7.939939939939938540e+01	9.761674032974956838e-02
3.370023244485564646e+02	1.497575375786525716e-03	8.011261261261259392e+01	9.312782264653764186e-02
3.400023342563563347e+02	-4.87E-03	8.082582582582583086e+01	8.853420050187506274e-02
3.430023440641560910e+02	-1.10E-02	8.153903903903903938e+01	8.384454292666501662e-02
3.460023538719559610e+02	-1.68E-02	8.225225225225224790e+01	7.906598904324307897e-02
3.490023636797557174e+02	-2.21E-02	8.296546546546545642e+01	7.420327888406925976e-02
3.520023734875555874e+02	-2.67E-02	8.367867867867866494e+01	6.925754509213410959e-02
3.550023832953553438e+02	-3.07E-02	8.439189189189187346e+01	6.422473897357695860e-02
3.580023931031552138e+02	-3.38E-02	8.510510510510511040e+01	5.909367075159048521e-02
3.610024029109549701e+02	-3.61E-02	8.581831831831831892e+01	5.384418180903689094e-02
		8.653153153153152743e+01	4.845072122042858725e-02
		8.724474474474473595e+01	4.288591664269304077e-02
		8.795795795795794447e+01	3.712255905386741689e-02
		8.867117117117115299e+01	3.113685033223196827e-02
		8.938438438438438993e+01	2.490977472514473851e-02
		9.009759759759759845e+01	1.842837302026111013e-02
		9.081081081081080697e+01	1.168745415245011667e-02
		9.152402402402401549e+01	4.691840244218692217e-03
		9.223723723723722401e+01	-2.54E-03
		9.295045045045043253e+01	-9.98E-03
		9.366366366366366947e+01	-1.76E-02
		9.437687687687687799e+01	-2.52E-02
		9.509009009009008651e+01	-3.30E-02
		9.580330330330329502e+01	-4.06E-02
		9.651651651651650354e+01	-4.82E-02
		9.722972972972971206e+01	-5.56E-02
		9.794294294294294900e+01	-6.27E-02
		9.865615615615615752e+01	-6.95E-02
		9.936936936936936604e+01	-7.61E-02
		1.000825825825825746e+02	-8.22E-02
		1.007957957957957831e+02	-8.80E-02
		1.015090090090089916e+02	-9.33E-02
		1.022222222222222001e+02	-9.83E-02
		1.029354354354354371e+02	-1.03E-01
		1.036486486486486456e+02	-1.07E-01
		1.043618618618618541e+02	-1.11E-01
		1.050750750750750626e+02	-1.15E-01
		1.057882882882882711e+02	-1.18E-01
		1.065015015015014797e+02	-1.21E-01
		1.072147147147147166e+02	-1.23E-01
		1.079279279279279251e+02	-1.26E-01
		1.086411411411411336e+02	-1.28E-01
		1.093543543543543421e+02	-1.30E-01
		1.100675675675675507e+02	-1.32E-01
		1.107807807807807592e+02	-1.33E-01
		1.114939939939939961e+02	-1.35E-01
		1.122072072072072046e+02	-1.36E-01
		1.129204204204204132e+02	-1.37E-01
		1.136336336336336217e+02	-1.38E-01
		1.143468468468468302e+02	-1.39E-01
		1.150600600600600387e+02	-1.40E-01
		1.157732732732732757e+02	-1.40E-01
		1.164864864864864842e+02	-1.41E-01
		1.171996996996996927e+02	-1.41E-01
		1.179129129129129012e+02	-1.41E-01
		1.186261261261261097e+02	-1.42E-01
		1.193393393393393183e+02	-1.42E-01
		1.200525525525525552e+02	-1.42E-01
		1.207657657657657637e+02	-1.42E-01
		1.214789789789789722e+02	-1.41E-01
		1.221921921921921808e+02	-1.41E-01
		1.229054054054053893e+02	-1.41E-01
		1.236186186186185978e+02	-1.40E-01
		1.243318318318318347e+02	-1.40E-01
		1.250450450450450433e+02	-1.39E-01
		1.257582582582582518e+02	-1.38E-01
		1.264714714714714603e+02	-1.37E-01
		1.271846846846846688e+02	-1.36E-01
		1.278978978978978773e+02	-1.35E-01
		1.286111111111111143e+02	-1.33E-01
		1.293243243243243228e+02	-1.32E-01
		1.300375375375375313e+02	-1.30E-01
		1.307507507507507398e+02	-1.28E-01
		1.314639639639639483e+02	-1.26E-01
		1.321771771771771569e+02	-1.23E-01
		1.328903903903903938e+02	-1.20E-01
		1.336036036036036023e+02	-1.17E-01
		1.343168168168168108e+02	-1.14E-01
		1.350300300300300194e+02	-1.10E-01
		1.357432432432432279e+02	-1.06E-01
		1.364564564564564364e+02	-1.02E-01
		1.371696696696696733e+02	-9.72E-02
		1.378828828828828819e+02	-9.21E-02
		1.385960960960960904e+02	-8.66E-02
		1.393093093093092989e+02	-8.08E-02
		1.400225225225225074e+02	-7.46E-02
		1.407357357357357159e+02	-6.81E-02
		1.414489489489489529e+02	-6.14E-02
		1.421621621621621614e+02	-5.43E-02
		1.428753753753753699e+02	-4.70E-02
		1.435885885885885784e+02	-3.96E-02
		1.443018018018017870e+02	-3.22E-02
		1.450150150150149955e+02	-2.46E-02
		1.457282282282282040e+02	-1.71E-02
		1.464414414414414409e+02	-9.73E-03
		1.471546546546546494e+02	-2.46E-03
		1.478678678678678580e+02	4.629047874003640144e-03
		1.485810810810810665e+02	1.151036436238232763e-02
		1.492942942942942750e+02	1.816503266649077339e-02
		1.500075075075074835e+02	2.458686648697450128e-02
		1.507207207207207205e+02	3.077798016726329342e-02
		1.514339339339339290e+02	3.674720607742848477e-02
		1.521471471471471375e+02	4.250894215049700470e-02
		1.528603603603603460e+02	4.808235013901260291e-02
		1.535735735735735545e+02	5.349004981936867492e-02
		1.542867867867867631e+02	5.875483600212028090e-02
		1.550000000000000000e+02	6.389801586407423128e-02
		1.557132132132132085e+02	6.893599149384596614e-02
		1.564264264264264170e+02	7.387812542452702746e-02
		1.571396396396396256e+02	7.872836775751551608e-02
		1.578528528528528341e+02	8.348672884573031527e-02
		1.585660660660660426e+02	8.815041409564730590e-02
		1.592792792792792795e+02	9.271464751572645879e-02
		1.599924924924924881e+02	9.717321472796207338e-02
		1.607057057057056966e+02	1.015187972682763257e-01
		1.614189189189189051e+02	1.057438367068449653e-01
		1.621321321321321136e+02	1.098413653233540899e-01
		1.628453453453453221e+02	1.138055067468435044e-01
		1.635585585585585591e+02	1.176328517727198431e-01
		1.642717717717717676e+02	1.213219795362288772e-01
		1.649849849849849761e+02	1.248725220998409408e-01
		1.656981981981981846e+02	1.282844185880042953e-01
		1.664114114114113931e+02	1.315573273883332006e-01
		1.671246246246246301e+02	1.346901678612147102e-01
		1.678378378378378102e+02	1.376807668357671322e-01
		1.685510510510510471e+02	1.405258456511001564e-01
		1.692642642642642841e+02	1.432218481585477154e-01
		1.699774774774774642e+02	1.457651978562156392e-01
		1.706906906906906443e+02	1.481515084215062616e-01
		1.714039039039038812e+02	1.503750665641534479e-01
		1.721171171171171181e+02	1.524296492610391907e-01
		1.728303303303302982e+02	1.543092212092470883e-01
		1.735435435435435352e+02	1.560084549625860295e-01
		1.742567567567567721e+02	1.575231053520462499e-01
		1.749699699699699522e+02	1.588502681974022779e-01
		1.756831831831831892e+02	1.599885236103434916e-01
		1.763963963963963693e+02	1.609373741224187360e-01
		1.771096096096096062e+02	1.616964982951268337e-01
		1.778228228228227863e+02	1.622656456658282675e-01
		1.785360360360360232e+02	1.626450961952795038e-01
		1.792492492492492602e+02	1.628355006876593680e-01
		1.799624624624624403e+02	1.628375710481608507e-01
		1.806756756756756772e+02	1.626519056580275069e-01
		1.813888888888888573e+02	1.622789374781825056e-01
		1.821021021021020942e+02	1.617190001783488373e-01
		1.828153153153153312e+02	1.609725153322150160e-01
		1.835285285285285113e+02	1.600401975754185968e-01
		1.842417417417417482e+02	1.589229528093462906e-01
		1.849549549549549283e+02	1.576220175441597759e-01
		1.856681681681681653e+02	1.561394312433249665e-01
		1.863813813813813454e+02	1.544784387814135407e-01
		1.870945945945945823e+02	1.526434008576227630e-01
		1.878078078078078192e+02	1.506395877834931785e-01
		1.885210210210209993e+02	1.484728640717123682e-01
		1.892342342342342363e+02	1.461492407780959346e-01
		1.899474474474474164e+02	1.436742712277060130e-01
		1.906606606606606533e+02	1.410523038381912841e-01
		1.913738738738738903e+02	1.382866636554249684e-01
		1.920870870870870704e+02	1.353803369900891673e-01
		1.928003003003003073e+02	1.323357781112024512e-01
		1.935135135135134874e+02	1.291541703831904919e-01
		1.942267267267267243e+02	1.258354245367775404e-01
		1.949399399399399044e+02	1.223785792822521118e-01
		1.956531531531531414e+02	1.187823027802368259e-01
		1.963663663663663783e+02	1.150455178751697005e-01
		1.970795795795795584e+02	1.111681783589337363e-01
		1.977927927927927954e+02	1.071522264633473637e-01
		1.985060060060059755e+02	1.030022769757941437e-01
		1.992192192192192124e+02	9.872438528478240383e-02
		1.999324324324323925e+02	9.432550277254342364e-02
		2.006456456456456294e+02	8.981295875258651917e-02
		2.013588588588588664e+02	8.519371244677179100e-02
		2.020720720720720465e+02	8.047385317248785530e-02
		2.027852852852852834e+02	7.565787273397814316e-02
		2.034984984984984635e+02	7.074763822964431903e-02
		2.042117117117117004e+02	6.574103759431769445e-02
		2.049249249249249374e+02	6.063027619920458022e-02
		2.056381381381381175e+02	5.539992487788880648e-02
		2.063513513513513544e+02	5.002858931808373821e-02
		2.070645645645645345e+02	4.449294664831290880e-02
		2.077777777777777715e+02	3.876926748663381272e-02
		2.084909909909909516e+02	3.283618131303363968e-02
		2.092042042042041885e+02	2.667628593988026833e-02
		2.099174174174174254e+02	2.027732437361112403e-02
		2.106306306306306055e+02	1.363376583063843732e-02
		2.113438438438438425e+02	6.748877292892040830e-03
		2.120570570570570226e+02	-3.63E-04
		2.127702702702702595e+02	-7.67E-03
		2.134834834834834965e+02	-1.51E-02
		2.141966966966966766e+02	-2.27E-02
		2.149099099099099135e+02	-3.03E-02
		2.156231231231230936e+02	-3.78E-02
		2.163363363363363305e+02	-4.53E-02
		2.170495495495495106e+02	-5.26E-02
		2.177627627627627476e+02	-5.96E-02
		2.184759759759759845e+02	-6.64E-02
		2.191891891891891646e+02	-7.28E-02
		2.199024024024024015e+02	-7.89E-02
		2.206156156156155816e+02	-8.46E-02
		2.213288288288288186e+02	-8.99E-02
		2.220420420420420555e+02	-9.48E-02
		2.227552552552552356e+02	-9.93E-02
		2.234684684684684726e+02	-1.04E-01
		2.241816816816816527e+02	-1.07E-01
		2.248948948948948896e+02	-1.11E-01
		2.256081081081080697e+02	-1.14E-01
		2.263213213213213066e+02	-1.17E-01
		2.270345345345345436e+02	-1.20E-01
		2.277477477477477237e+02	-1.22E-01
		2.284609609609609606e+02	-1.24E-01
		2.291741741741741407e+02	-1.26E-01
		2.298873873873873777e+02	-1.28E-01
		2.306006006006006146e+02	-1.30E-01
		2.313138138138137947e+02	-1.31E-01
		2.320270270270270316e+02	-1.33E-01
		2.327402402402402117e+02	-1.34E-01
		2.334534534534534487e+02	-1.35E-01
		2.341666666666666288e+02	-1.36E-01
		2.348798798798798657e+02	-1.36E-01
		2.355930930930931027e+02	-1.37E-01
		2.363063063063062827e+02	-1.38E-01
		2.370195195195195197e+02	-1.38E-01
		2.377327327327326998e+02	-1.38E-01
		2.384459459459459367e+02	-1.39E-01
		2.391591591591591168e+02	-1.39E-01
		2.398723723723723538e+02	-1.39E-01
		2.405855855855855907e+02	-1.39E-01
		2.412987987987987708e+02	-1.38E-01
		2.420120120120120077e+02	-1.38E-01
		2.427252252252251878e+02	-1.38E-01
		2.434384384384384248e+02	-1.37E-01
		2.441516516516516617e+02	-1.37E-01
		2.448648648648648418e+02	-1.36E-01
		2.455780780780780788e+02	-1.35E-01
		2.462912912912912589e+02	-1.34E-01
		2.470045045045044958e+02	-1.33E-01
		2.477177177177176759e+02	-1.32E-01
		2.484309309309309128e+02	-1.30E-01
		2.491441441441441498e+02	-1.29E-01
		2.498573573573573299e+02	-1.27E-01
		2.505705705705705668e+02	-1.25E-01
		2.512837837837837469e+02	-1.23E-01
		2.519969969969969839e+02	-1.21E-01
		2.527102102102102208e+02	-1.18E-01
		2.534234234234234009e+02	-1.15E-01
		2.541366366366366378e+02	-1.12E-01
		2.548498498498498179e+02	-1.08E-01
		2.555630630630630549e+02	-1.04E-01
		2.562762762762762350e+02	-1.00E-01
		2.569894894894894719e+02	-9.58E-02
		2.577027027027027088e+02	-9.09E-02
		2.584159159159158889e+02	-8.56E-02
		2.591291291291291259e+02	-8.00E-02
		2.598423423423423060e+02	-7.39E-02
		2.605555555555555429e+02	-6.76E-02
		2.612687687687687799e+02	-6.08E-02
		2.619819819819819600e+02	-5.38E-02
		2.626951951951951969e+02	-4.66E-02
		2.634084084084083770e+02	-3.92E-02
		2.641216216216216139e+02	-3.17E-02
		2.648348348348347940e+02	-2.41E-02
		2.655480480480480310e+02	-1.65E-02
		2.662612612612612679e+02	-9.04E-03
		2.669744744744744480e+02	-1.69E-03
		2.676876876876876850e+02	5.462106871030562340e-03
		2.684009009009008651e+02	1.239241516983174626e-02
		2.691141141141141020e+02	1.907684984767514177e-02
		2.698273273273273389e+02	2.550783750552043996e-02
		2.705405405405405190e+02	3.168778025747519267e-02
		2.712537537537537560e+02	3.762696566004054832e-02
		2.719669669669669361e+02	4.334197395081702125e-02
		2.726801801801801730e+02	4.885449284353168831e-02
		2.733933933933933531e+02	5.419013910565067399e-02
		2.741066066066065900e+02	5.937531092656359033e-02
		2.748198198198198270e+02	6.443500879864354214e-02
		2.755330330330330071e+02	6.938997950532667380e-02
		2.762462462462462440e+02	7.425299235948221166e-02
		2.769594594594594241e+02	7.903013362468988556e-02
		2.776726726726726611e+02	8.372247297432283686e-02
		2.783858858858858980e+02	8.832739827327251714e-02
		2.790990990990990781e+02	9.283963833964760382e-02
		2.798123123123123150e+02	9.725199676105690527e-02
		2.805255255255254951e+02	1.015558312705419353e-01
		2.812387387387387321e+02	1.057419107186867990e-01
		2.819519519519519122e+02	1.098016971223054750e-01
		2.826651651651651491e+02	1.137278030817419072e-01
		2.833783783783783861e+02	1.175152884573811285e-01
		2.840915915915915662e+02	1.211617184746288794e-01
		2.848048048048048031e+02	1.246662761885717202e-01
		2.855180180180179832e+02	1.280290404537129112e-01
		2.862312312312312201e+02	1.312504165821780089e-01
		2.869444444444444002e+02	1.343306936482329961e-01
		2.876576576576576372e+02	1.372697052273216534e-01
		2.883708708708708741e+02	1.400666168024234381e-01
		2.890840840840840542e+02	1.427201223991229895e-01
		2.897972972972972912e+02	1.452286125293747454e-01
		2.905105105105104712e+02	1.475897346946948574e-01
		2.912237237237237082e+02	1.497995559774105145e-01
		2.919369369369369451e+02	1.518531504372273022e-01
		2.926501501501501252e+02	1.537452307753161829e-01
		2.933633633633633622e+02	1.554706087230784406e-01
		2.940765765765765423e+02	1.570245116442080535e-01
		2.947897897897897792e+02	1.584027802356371972e-01
		2.955030030030029593e+02	1.596019690604918995e-01
		2.962162162162161962e+02	1.606192766141746053e-01
		2.969294294294294332e+02	1.614522703618615773e-01
		2.976426426426426133e+02	1.620987177520437639e-01
		2.983558558558558502e+02	1.625568825320673483e-01
		2.990690690690690303e+02	1.628255366314555197e-01
		2.997822822822822673e+02	1.629036832541300994e-01
		3.004954954954955042e+02	1.627904124924919316e-01
		3.012087087087086843e+02	1.624848896042064283e-01
		3.019219219219219212e+02	1.619864765177423949e-01
		3.026351351351351013e+02	1.612949951632017820e-01
		3.033483483483483383e+02	1.604110482179637864e-01
		3.040615615615615184e+02	1.593356039573721461e-01
		3.047747747747747553e+02	1.580698155612122180e-01
		3.054879879879879923e+02	1.566154093887248411e-01
		3.062012012012011724e+02	1.549752644070613306e-01
		3.069144144144144093e+02	1.531534202683434154e-01
		3.076276276276275894e+02	1.511549123791186278e-01
		3.083408408408408263e+02	1.489854999971222116e-01
		3.090540540540540633e+02	1.466512589234707786e-01
		3.097672672672672434e+02	1.441580082839934995e-01
		3.104804804804804803e+02	1.415105429695591444e-01
		3.111936936936936604e+02	1.387124776368898749e-01
		3.119069069069068973e+02	1.357673003646511500e-01
		3.126201201201200774e+02	1.326784182716053140e-01
		3.133333333333333144e+02	1.294485820374073337e-01
		3.140465465465465513e+02	1.260796333653605994e-01
		3.147597597597597314e+02	1.225727787609739300e-01
		3.154729729729729684e+02	1.189289637668626415e-01
		3.161861861861861485e+02	1.151493592820408279e-01
		3.168993993993993854e+02	1.112359846126463742e-01
		3.176126126126126223e+02	1.071924945511803229e-01
		3.183258258258258024e+02	1.030249784907837779e-01
		3.190390390390390394e+02	9.874106093717351096e-02
		3.197522522522522195e+02	9.434896802872502763e-02
		3.204654654654654564e+02	8.985695123081376134e-02
		3.211786786786786365e+02	8.527216566427621436e-02
		3.218918918918918735e+02	8.060020569528351941e-02
		3.226051051051051104e+02	7.584457700567688587e-02
		3.233183183183182905e+02	7.100590218394231545e-02
		3.240315315315315274e+02	6.608083210369264382e-02
		3.247447447447447075e+02	6.106063960653584921e-02
		3.254579579579579445e+02	5.592948150587347123e-02
		3.261711711711711814e+02	5.066464266455064647e-02
		3.268843843843843615e+02	4.524088985413064756e-02
		3.275975975975975985e+02	3.963224090603259531e-02
		3.283108108108107785e+02	3.381483352365360906e-02
		3.290240240240240155e+02	2.776913509421553156e-02
		3.297372372372371956e+02	2.148087496562039317e-02
		3.304504504504504325e+02	1.494228663250763735e-02
		3.311636636636636695e+02	8.153782734368395999e-03
		3.318768768768768496e+02	1.126152110719316366e-03
		3.325900900900900865e+02	-6.12E-03
		3.333033033033032666e+02	-1.35E-02
		3.340165165165165035e+02	-2.11E-02
		3.347297297297296836e+02	-2.87E-02
		3.354429429429429206e+02	-3.63E-02
		3.361561561561561575e+02	-4.38E-02
		3.368693693693693376e+02	-5.13E-02
		3.375825825825825746e+02	-5.85E-02
		3.382957957957957547e+02	-6.55E-02
		3.390090090090089916e+02	-7.23E-02
		3.397222222222222285e+02	-7.86E-02
		3.404354354354354086e+02	-8.47E-02
		3.411486486486486456e+02	-9.03E-02
		3.418618618618618257e+02	-9.56E-02
		3.425750750750750626e+02	-1.01E-01
		3.432882882882882427e+02	-1.05E-01
		3.440015015015014797e+02	-1.09E-01
		3.447147147147147166e+02	-1.13E-01
		3.454279279279278967e+02	-1.17E-01
		3.461411411411411336e+02	-1.20E-01
		3.468543543543543137e+02	-1.23E-01
		3.475675675675675507e+02	-1.25E-01
		3.482807807807807876e+02	-1.27E-01
		3.489939939939939677e+02	-1.30E-01
		3.497072072072072046e+02	-1.31E-01
		3.504204204204203847e+02	-1.33E-01
		3.511336336336336217e+02	-1.34E-01
		3.518468468468468018e+02	-1.36E-01
		3.525600600600600387e+02	-1.37E-01
		3.532732732732732757e+02	-1.38E-01
		3.539864864864864558e+02	-1.39E-01
		3.546996996996996927e+02	-1.39E-01
		3.554129129129128728e+02	-1.40E-01
		3.561261261261261097e+02	-1.41E-01
		3.568393393393393467e+02	-1.41E-01
		3.575525525525525268e+02	-1.41E-01
		3.582657657657657637e+02	-1.42E-01
		3.589789789789789438e+02	-1.42E-01
		3.596921921921921808e+02	-1.42E-01
		3.604054054054053609e+02	-1.42E-01
