# Supplementary material for: Light-wave-controlled Haldane model in monolayer hexagonal boron nitride
Source: Nature. 2024 Apr 15;628(8009):752–7. doi: 10.1038/s41586-024-07244-z (PMC11041748; doi:10.1038/s41586-024-07244-z)
Supplement: Supplementary file 1 — This zipped file contains source data files for Supplementary Figs. 1–4 and Extended Data Figs 2–5, 7, 8, 11 and 10. [file 41586_2024_7244_MOESM1_ESM.zip › Data source/Fig 3/3d_inset.csv]

rot period	Asym
4.052796591760178258e-01	3.567345684495640823e-01
4.054147523957431498e-01	3.561096826103749002e-01
4.055498456154684739e-01	3.554852523277106102e-01
4.056849388351938535e-01	3.548612805837454975e-01
4.058200320549191775e-01	3.542377703531139899e-01
4.059551252746445016e-01	3.536147246028886748e-01
4.060902184943698257e-01	3.529921462925593167e-01
4.062253117140952052e-01	3.523700383740118180e-01
4.063604049338205293e-01	3.517484037915062367e-01
4.064954981535458534e-01	3.511272454816565247e-01
4.066305913732712329e-01	3.505065663734085457e-01
4.067656845929965570e-01	3.498863693880189807e-01
4.069007778127218811e-01	3.492666574390346779e-01
4.070358710324472051e-01	3.486474334322696156e-01
4.071709642521725847e-01	3.480287002657855289e-01
4.073060574718979088e-01	3.474104608298686503e-01
4.074411506916232328e-01	3.467927180070104476e-01
4.075762439113485569e-01	3.461754746718833653e-01
4.077113371310739365e-01	3.455587336913220620e-01
4.078464303507992605e-01	3.449424979243005951e-01
4.079815235705245846e-01	3.443267702219102722e-01
4.081166167902499642e-01	3.437115534273402218e-01
4.082517100099752883e-01	3.430968503758531907e-01
4.083868032297006123e-01	3.424826638947657265e-01
4.085218964494259364e-01	3.418689968034266391e-01
4.086569896691513160e-01	3.412558519131937418e-01
4.087920828888766400e-01	3.406432320274140890e-01
4.089271761086019641e-01	3.400311399414007729e-01
4.090622693283272882e-01	3.394195784424118845e-01
4.091973625480526677e-01	3.388085503096291973e-01
4.093324557677779918e-01	3.381980583141350749e-01
4.094675489875033159e-01	3.375881052188919873e-01
4.096026422072286954e-01	3.369786937787198622e-01
4.097377354269540195e-01	3.363698267402747688e-01
4.098728286466793436e-01	3.357615068420260473e-01
4.100079218664046676e-01	3.351537368142357698e-01
4.101430150861300472e-01	3.345465193789355918e-01
4.102781083058553713e-01	3.339398572499053808e-01
4.104132015255806953e-01	3.333337531326515113e-01
4.105482947453060194e-01	3.327282097243834946e-01
4.106833879650313990e-01	3.321232297139933842e-01
4.108184811847567230e-01	3.315188157820330717e-01
4.109535744044820471e-01	3.309149706006918046e-01
4.110886676242074267e-01	3.303116968337748705e-01
4.112237608439327508e-01	3.297089971366809480e-01
4.113588540636580748e-01	3.291068741563794031e-01
4.114939472833833989e-01	3.285053305313888616e-01
4.116290405031087785e-01	3.279043688917547827e-01
4.117641337228341025e-01	3.273039918590263664e-01
4.118992269425594266e-01	3.267042020462357366e-01
4.120343201622847507e-01	3.261050020578741826e-01
4.121694133820101302e-01	3.255063944898695660e-01
4.123045066017354543e-01	3.249083819295663367e-01
4.124395998214607784e-01	3.243109669556994978e-01
4.125746930411861579e-01	3.237141521383753995e-01
4.127097862609114820e-01	3.231179400390468137e-01
4.128448794806368061e-01	3.225223332104922846e-01
4.129799727003621301e-01	3.219273341967915369e-01
4.131150659200875097e-01	3.213329455333049922e-01
4.132501591398128338e-01	3.207391697466496772e-01
4.133852523595381578e-01	3.201460093546770747e-01
4.135203455792634819e-01	3.195534668664503641e-01
4.136554387989888615e-01	3.189615447822219396e-01
4.137905320187141855e-01	3.183702455934101505e-01
4.139256252384395096e-01	3.177795717825768196e-01
4.140607184581648892e-01	3.171895258234046500e-01
4.141958116778902133e-01	3.166001101806738549e-01
4.143309048976155373e-01	3.160113273102398979e-01
4.144659981173408614e-01	3.154231796590096226e-01
4.146010913370662410e-01	3.148356696649197151e-01
4.147361845567915650e-01	3.142487997569124447e-01
4.148712777765168891e-01	3.136625723549140710e-01
4.150063709962422687e-01	3.130769898698095854e-01
4.151414642159675927e-01	3.124920547034219509e-01
4.152765574356929168e-01	3.119077692484880648e-01
4.154116506554182409e-01	3.113241358886353338e-01
4.155467438751436204e-01	3.107411569983591915e-01
4.156818370948689445e-01	3.101588349429992841e-01
4.158169303145942686e-01	3.095771720787169889e-01
4.159520235343195926e-01	3.089961707524712664e-01
4.160871167540449722e-01	3.084158333019964560e-01
4.162222099737702963e-01	3.078361620557780176e-01
4.163573031934956203e-01	3.072571593330297723e-01
4.164923964132209999e-01	3.066788274436708095e-01
4.166274896329463240e-01	3.061011686883010618e-01
4.167625828526716480e-01	3.055241853581789901e-01
4.168976760723969721e-01	3.049478797351977133e-01
4.170327692921223517e-01	3.043722540918612496e-01
4.171678625118476758e-01	3.037973106912616461e-01
4.173029557315729998e-01	3.032230517870548869e-01
4.174380489512983239e-01	3.026494796234379669e-01
4.175731421710237035e-01	3.020765964351246891e-01
4.177082353907490275e-01	3.015044044473225715e-01
4.178433286104743516e-01	3.009329058757084785e-01
4.179784218301997312e-01	3.003621029264061937e-01
4.181135150499250552e-01	2.997919977959613291e-01
4.182486082696503793e-01	2.992225926713190653e-01
4.183837014893757034e-01	2.986538897297986717e-01
4.185187947091010829e-01	2.980858911390721344e-01
4.186538879288264070e-01	2.975185990571377892e-01
4.187889811485517311e-01	2.969520156322984494e-01
4.189240743682770551e-01	2.963861430031359823e-01
4.190591675880024347e-01	2.958209832984897147e-01
4.191942608077277588e-01	2.952565386374298440e-01
4.193293540274530828e-01	2.946928111292357322e-01
4.194644472471784624e-01	2.941298028733707048e-01
4.195995404669037865e-01	2.935675159594585693e-01
4.197346336866291105e-01	2.930059524672599114e-01
4.198697269063544346e-01	2.924451144666470048e-01
4.200048201260798142e-01	2.918850040175817173e-01
4.201399133458051383e-01	2.913256231700894761e-01
4.202750065655304623e-01	2.907669739642365636e-01
4.204100997852557864e-01	2.902090584301054155e-01
4.205451930049811660e-01	2.896518785877702507e-01
4.206802862247064900e-01	2.890954364472744231e-01
4.208153794444318141e-01	2.885397340086044982e-01
4.209504726641571937e-01	2.879847732616669931e-01
4.210855658838825177e-01	2.874305561862643965e-01
4.212206591036078418e-01	2.868770847520706324e-01
4.213557523233331659e-01	2.863243609186066352e-01
4.214908455430585454e-01	2.857723866352167019e-01
4.216259387627838695e-01	2.852211638410442340e-01
4.217610319825091936e-01	2.846706944650069238e-01
4.218961252022345176e-01	2.841209804257729954e-01
4.220312184219598972e-01	2.835720236317365028e-01
4.221663116416852213e-01	2.830238259809940704e-01
4.223014048614105453e-01	2.824763893613190802e-01
4.224364980811359249e-01	2.819297156501389123e-01
4.225715913008612490e-01	2.813838067145093547e-01
4.227066845205865731e-01	2.808386644110910102e-01
4.228417777403118971e-01	2.802942905861249279e-01
4.229768709600372767e-01	2.797506870754079000e-01
4.231119641797626008e-01	2.792078557042685927e-01
4.232470573994879248e-01	2.786657982875427875e-01
4.233821506192132489e-01	2.781245166295491789e-01
4.235172438389386285e-01	2.775840125240651712e-01
4.236523370586639525e-01	2.770442877543022320e-01
4.237874302783892766e-01	2.765053440928819106e-01
4.239225234981146562e-01	2.759671833018108034e-01
4.240576167178399802e-01	2.754298071324571828e-01
4.241927099375653043e-01	2.748932173255254074e-01
4.243278031572906284e-01	2.743574156110329398e-01
4.244628963770160079e-01	2.738224037082842566e-01
4.245979895967413320e-01	2.732881833258483661e-01
4.247330828164666561e-01	2.727547561615333294e-01
4.248681760361919801e-01	2.722221239023617789e-01
4.250032692559173597e-01	2.716902882245472162e-01
4.251383624756426838e-01	2.711592507934691421e-01
4.252734556953680078e-01	2.706290132636493539e-01
4.254085489150933874e-01	2.700995772787266880e-01
4.255436421348187115e-01	2.695709444714333158e-01
4.256787353545440356e-01	2.690431164635705974e-01
4.258138285742693596e-01	2.685160948659842672e-01
4.259489217939947392e-01	2.679898812785408979e-01
4.260840150137200633e-01	2.674644772901018097e-01
4.262191082334453873e-01	2.669398844785019209e-01
4.263542014531707669e-01	2.664161044105223808e-01
4.264892946728960910e-01	2.658931386418684761e-01
4.266243878926214150e-01	2.653709887171442072e-01
4.267594811123467391e-01	2.648496561698287510e-01
4.268945743320721187e-01	2.643291425222521474e-01
4.270296675517974427e-01	2.638094492855710405e-01
4.271647607715227668e-01	2.632905779597445317e-01
4.272998539912480909e-01	2.627725300335104208e-01
4.274349472109734704e-01	2.622553069843610585e-01
4.275700404306987945e-01	2.617389102785189214e-01
4.277051336504241186e-01	2.612233413709132424e-01
4.278402268701494982e-01	2.607086017051552518e-01
4.279753200898748222e-01	2.601946927135153631e-01
4.281104133096001463e-01	2.596816158168975264e-01
4.282455065293254703e-01	2.591693724248178010e-01
4.283805997490508499e-01	2.586579639353782101e-01
4.285156929687761740e-01	2.581473917352442582e-01
4.286507861885014981e-01	2.576376571996209508e-01
4.287858794082268221e-01	2.571287616922287578e-01
4.289209726279522017e-01	2.566207065652802988e-01
4.290560658476775258e-01	2.561134931594566400e-01
4.291911590674028498e-01	2.556071228038835352e-01
4.293262522871282294e-01	2.551015968161085001e-01
4.294613455068535535e-01	2.545969165020763314e-01
4.295964387265788775e-01	2.540930831561066250e-01
4.297315319463042016e-01	2.535900980608700728e-01
4.298666251660295812e-01	2.530879624873651479e-01
4.300017183857549052e-01	2.525866776948947345e-01
4.301368116054802293e-01	2.520862449310430908e-01
4.302719048252055534e-01	2.515866654316525897e-01
4.304069980449309329e-01	2.510879404208009591e-01
4.305420912646562570e-01	2.505900711107780787e-01
4.306771844843815811e-01	2.500930587020627205e-01
4.308122777041069607e-01	2.495969043833005108e-01
4.309473709238322847e-01	2.491016093312799773e-01
4.310824641435576088e-01	2.486071747109111496e-01
4.312175573632829328e-01	2.481136016752015228e-01
4.313526505830083124e-01	2.476208913652348242e-01
4.314877438027336365e-01	2.471290449101476439e-01
4.316228370224589606e-01	2.466380634271073402e-01
4.317579302421842846e-01	2.461479480212891979e-01
4.318930234619096642e-01	2.456586997858554999e-01
4.320281166816349883e-01	2.451703198019316576e-01
4.321632099013603123e-01	2.446828091385856718e-01
4.322983031210856919e-01	2.441961688528045127e-01
4.324333963408110160e-01	2.437103999894743855e-01
4.325684895605363400e-01	2.432255035813569721e-01
4.327035827802616641e-01	2.427414806490684196e-01
4.328386759999870437e-01	2.422583322010584961e-01
4.329737692197123677e-01	2.417760592335879144e-01
4.331088624394376918e-01	2.412946627307078762e-01
4.332439556591630159e-01	2.408141436642381450e-01
4.333790488788883954e-01	2.403345029937462851e-01
4.335141420986137195e-01	2.398557416665261788e-01
4.336492353183390436e-01	2.393778606175779311e-01
4.337843285380644232e-01	2.389008607695863040e-01
4.339194217577897472e-01	2.384247430328997885e-01
4.340545149775150713e-01	2.379495083055112592e-01
4.341896081972403953e-01	2.374751574730359638e-01
4.343247014169657749e-01	2.370016914086924553e-01
4.344597946366910990e-01	2.365291109732817754e-01
4.345948878564164231e-01	2.360574170151671092e-01
4.347299810761417471e-01	2.355866103702550507e-01
4.348650742958671267e-01	2.351166918619746193e-01
4.350001675155924508e-01	2.346476623012576368e-01
4.351352607353177748e-01	2.341795224865199365e-01
4.352703539550431544e-01	2.337122732036416850e-01
4.354054471747684785e-01	2.332459152259482027e-01
4.355405403944938025e-01	2.327804493141902575e-01
4.356756336142191266e-01	2.323158762165269953e-01
4.358107268339445062e-01	2.318521966685040403e-01
4.359458200536698302e-01	2.313894113930383689e-01
4.360809132733951543e-01	2.309275211003976591e-01
4.362160064931205339e-01	2.304665264881823328e-01
4.363510997128458579e-01	2.300064282413088745e-01
4.364861929325711820e-01	2.295472270319891539e-01
4.366212861522965061e-01	2.290889235197154095e-01
4.367563793720218857e-01	2.286315183512415972e-01
4.368914725917472097e-01	2.281750121605652937e-01
4.370265658114725338e-01	2.277194055689117647e-01
4.371616590311978578e-01	2.272646991847154241e-01
4.372967522509232374e-01	2.268108936036052625e-01
4.374318454706485615e-01	2.263579894083857791e-01
4.375669386903738856e-01	2.259059871690214105e-01
4.377020319100992651e-01	2.254548874426212934e-01
4.378371251298245892e-01	2.250046907734213342e-01
4.379722183495499133e-01	2.245553976927702755e-01
4.381073115692752373e-01	2.241070087191122939e-01
4.382424047890006169e-01	2.236595243579727887e-01
4.383774980087259410e-01	2.232129451019425892e-01
4.385125912284512650e-01	2.227672714306633273e-01
4.386476844481765891e-01	2.223225038108121443e-01
4.387827776679019687e-01	2.218786426960875358e-01
4.389178708876272927e-01	2.214356885271948627e-01
4.390529641073526168e-01	2.209936417318322244e-01
4.391880573270779964e-01	2.205525027246767189e-01
4.393231505468033204e-01	2.201122719073702882e-01
4.394582437665286445e-01	2.196729496685074501e-01
4.395933369862539686e-01	2.192345363836205319e-01
4.397284302059793482e-01	2.187970324151684298e-01
4.398635234257046722e-01	2.183604381125227589e-01
4.399986166454299963e-01	2.179247538119555849e-01
4.401337098651553204e-01	2.174899798366280446e-01
4.402688030848806999e-01	2.170561164965776058e-01
4.404038963046060240e-01	2.166231640887067988e-01
4.405389895243313481e-01	2.161911228967715870e-01
4.406740827440567276e-01	2.157599931913705971e-01
4.408091759637820517e-01	2.153297752299346002e-01
4.409442691835073758e-01	2.149004692567150487e-01
4.410793624032326998e-01	2.144720755027743342e-01
4.412144556229580794e-01	2.140445941859759615e-01
4.413495488426834035e-01	2.136180255109740578e-01
4.414846420624087275e-01	2.131923696692055170e-01
4.416197352821340516e-01	2.127676268388794811e-01
4.417548285018594312e-01	2.123437971849685968e-01
4.418899217215847552e-01	2.119208808592014937e-01
4.420250149413100793e-01	2.114988780000535418e-01
4.421601081610354589e-01	2.110777887327394686e-01
4.422952013807607829e-01	2.106576131692058929e-01
4.424302946004861070e-01	2.102383514081233862e-01
4.425653878202114311e-01	2.098200035348802006e-01
4.427004810399368107e-01	2.094025696215758015e-01
4.428355742596621347e-01	2.089860497270133177e-01
4.429706674793874588e-01	2.085704438966950458e-01
4.431057606991127829e-01	2.081557521628159824e-01
4.432408539188381624e-01	2.077419745442583565e-01
4.433759471385634865e-01	2.073291110465875220e-01
4.435110403582888106e-01	2.069171616620469056e-01
4.436461335780141901e-01	2.065061263695527338e-01
4.437812267977395142e-01	2.060960051346918953e-01
4.439163200174648383e-01	2.056867979097170840e-01
4.440514132371901623e-01	2.052785046335443564e-01
4.441865064569155419e-01	2.048711252317493292e-01
4.443215996766408660e-01	2.044646596165657915e-01
4.444566928963661900e-01	2.040591076868830678e-01
4.445917861160915141e-01	2.036544693282436869e-01
4.447268793358168937e-01	2.032507444128435481e-01
4.448619725555422177e-01	2.028479327995294512e-01
4.449970657752675418e-01	2.024460343337991242e-01
4.451321589949929214e-01	2.020450488478007789e-01
4.452672522147182455e-01	2.016449761603339996e-01
4.454023454344435695e-01	2.012458160768492987e-01
4.455374386541688936e-01	2.008475683894494490e-01
4.456725318738942732e-01	2.004502328768911490e-01
4.458076250936195972e-01	2.000538093045869936e-01
4.459427183133449213e-01	1.996582974246065845e-01
4.460778115330703009e-01	1.992636969756801935e-01
4.462129047527956249e-01	1.988700076832015107e-01
4.463479979725209490e-01	1.984772292592304477e-01
4.464830911922462731e-01	1.980853614024979392e-01
4.466181844119716526e-01	1.976944037984098845e-01
4.467532776316969767e-01	1.973043561190513662e-01
4.468883708514223008e-01	1.969152180231918403e-01
4.470234640711476248e-01	1.965269891562924365e-01
4.471585572908730044e-01	1.961396691505089829e-01
4.472936505105983285e-01	1.957532576247010547e-01
4.474287437303236525e-01	1.953677541844374421e-01
4.475638369500490321e-01	1.949831584220044212e-01
4.476989301697743562e-01	1.945994699164126096e-01
4.478340233894996802e-01	1.942166882334062372e-01
4.479691166092250043e-01	1.938348129254705288e-01
4.481042098289503839e-01	1.934538435318428340e-01
4.482393030486757080e-01	1.930737795785207322e-01
4.483743962684010320e-01	1.926946205782720523e-01
4.485094894881263561e-01	1.923163660306466405e-01
4.486445827078517357e-01	1.919390154219872135e-01
4.487796759275770597e-01	1.915625682254396001e-01
4.489147691473023838e-01	1.911870239009661743e-01
4.490498623670277634e-01	1.908123818953579853e-01
4.491849555867530874e-01	1.904386416422479966e-01
4.493200488064784115e-01	1.900658025621238811e-01
4.494551420262037356e-01	1.896938640623421213e-01
4.495902352459291151e-01	1.893228255371435520e-01
4.497253284656544392e-01	1.889526863676675994e-01
4.498604216853797633e-01	1.885834459219674908e-01
4.499955149051050873e-01	1.882151035550266860e-01
4.501306081248304669e-01	1.878476586087753641e-01
4.502657013445557910e-01	1.874811104121076877e-01
4.504007945642811150e-01	1.871154582808990108e-01
4.505358877840064946e-01	1.867507015180236152e-01
4.506709810037318187e-01	1.863868394133742779e-01
4.508060742234571427e-01	1.860238712438804509e-01
4.509411674431824668e-01	1.856617962735284399e-01
4.510762606629078464e-01	1.853006137533816655e-01
4.512113538826331705e-01	1.849403229216006750e-01
4.513464471023584945e-01	1.845809230034654025e-01
4.514815403220838186e-01	1.842224132113955970e-01
4.516166335418091982e-01	1.838647927449748309e-01
4.517517267615345222e-01	1.835080607909715111e-01
4.518868199812598463e-01	1.831522165233642196e-01
4.520219132009852259e-01	1.827972591033638072e-01
4.521570064207105499e-01	1.824431876794391227e-01
4.522920996404358740e-01	1.820900013873421597e-01
4.524271928601611981e-01	1.817376993501320648e-01
4.525622860798865776e-01	1.813862806782035320e-01
4.526973792996119017e-01	1.810357444693119211e-01
4.528324725193372258e-01	1.806860898086010969e-01
4.529675657390625498e-01	1.803373157686308514e-01
4.531026589587879294e-01	1.799894214094066025e-01
4.532377521785132535e-01	1.796424057784062334e-01
4.533728453982385775e-01	1.792962679106122059e-01
4.535079386179639571e-01	1.789510068285392885e-01
4.536430318376892812e-01	1.786066215422662529e-01
4.537781250574146052e-01	1.782631110494677928e-01
4.539132182771399293e-01	1.779204743354451945e-01
4.540483114968653089e-01	1.775787103731591987e-01
4.541834047165906330e-01	1.772378181232633076e-01
4.543184979363159570e-01	1.768977965341369529e-01
4.544535911560412811e-01	1.765586445419198569e-01
4.545886843757666607e-01	1.762203610705465051e-01
4.547237775954919847e-01	1.758829450317816179e-01
4.548588708152173088e-01	1.755463953252561493e-01
4.549939640349426884e-01	1.752107108385040357e-01
4.551290572546680124e-01	1.748758904469982223e-01
4.552641504743933365e-01	1.745419330141893544e-01
4.553992436941186606e-01	1.742088373915438027e-01
4.555343369138440401e-01	1.738766024185825487e-01
4.556694301335693642e-01	1.735452269229199318e-01
4.558045233532946883e-01	1.732147097203045050e-01
4.559396165730200123e-01	1.728850496146596138e-01
4.560747097927453919e-01	1.725562453981244193e-01
4.562098030124707160e-01	1.722282958510950590e-01
4.563448962321960400e-01	1.719011997422683624e-01
4.564799894519214196e-01	1.715749558286834842e-01
4.566150826716467437e-01	1.712495628557666738e-01
4.567501758913720677e-01	1.709250195573749076e-01
4.568852691110973918e-01	1.706013246558407970e-01
4.570203623308227714e-01	1.702784768620176081e-01
4.571554555505480955e-01	1.699564748753257803e-01
4.572905487702734195e-01	1.696353173837993333e-01
4.574256419899987991e-01	1.693150030641330794e-01
4.575607352097241232e-01	1.689955305817300579e-01
4.576958284294494472e-01	1.686768985907506346e-01
4.578309216491747713e-01	1.683591057341607411e-01
4.579660148689001509e-01	1.680421506437820012e-01
4.581011080886254749e-01	1.677260319403414690e-01
4.582362013083507990e-01	1.674107482335222552e-01
4.583712945280761231e-01	1.670962981220159571e-01
4.585063877478015026e-01	1.667826801935734515e-01
4.586414809675268267e-01	1.664698930250579911e-01
4.587765741872521508e-01	1.661579351824980233e-01
4.589116674069775303e-01	1.658468052211411192e-01
4.590467606267028544e-01	1.655365016855092075e-01
4.591818538464281785e-01	1.652270231094513375e-01
4.593169470661535025e-01	1.649183680162012444e-01
4.594520402858788821e-01	1.646105349184323885e-01
4.595871335056042062e-01	1.643035223183155757e-01
4.597222267253295303e-01	1.639973287075747466e-01
4.598573199450548543e-01	1.636919525675460396e-01
4.599924131647802339e-01	1.633873923692363006e-01
4.601275063845055580e-01	1.630836465733812024e-01
4.602625996042308820e-01	1.627807136305057245e-01
4.603976928239562616e-01	1.624785919809835499e-01
4.605327860436815857e-01	1.621772800550990989e-01
4.606678792634069097e-01	1.618767762731071203e-01
4.608029724831322338e-01	1.615770790452964178e-01
4.609380657028576134e-01	1.612781867720510798e-01
4.610731589225829374e-01	1.609800978439138164e-01
4.612082521423082615e-01	1.606828106416502144e-01
4.613433453620335856e-01	1.603863235363122697e-01
4.614784385817589651e-01	1.600906348893029740e-01
4.616135318014842892e-01	1.597957430524427624e-01
4.617486250212096133e-01	1.595016463680339891e-01
4.618837182409349928e-01	1.592083431689286233e-01
4.620188114606603169e-01	1.589158317785941410e-01
4.621539046803856410e-01	1.586241105111818317e-01
4.622889979001109650e-01	1.583331776715950490e-01
4.624240911198363446e-01	1.580430315555567400e-01
4.625591843395616687e-01	1.577536704496800835e-01
4.626942775592869928e-01	1.574650926315367128e-01
4.628293707790123168e-01	1.571772963697287695e-01
4.629644639987376964e-01	1.568902799239582369e-01
4.630995572184630205e-01	1.566040415450981604e-01
4.632346504381883445e-01	1.563185794752662838e-01
4.633697436579137241e-01	1.560338919478953812e-01
4.635048368776390482e-01	1.557499771878074479e-01
4.636399300973643722e-01	1.554668334112865036e-01
4.637750233170896963e-01	1.551844588261525326e-01
4.639101165368150759e-01	1.549028516318368964e-01
4.640452097565403999e-01	1.546220100194556912e-01
4.641803029762657240e-01	1.543419321718867143e-01
4.643153961959910481e-01	1.540626162638438768e-01
4.644504894157164276e-01	1.537840604619555018e-01
4.645855826354417517e-01	1.535062629248398480e-01
4.647206758551670758e-01	1.532292218031829911e-01
4.648557690748924554e-01	1.529529352398166508e-01
4.649908622946177794e-01	1.526774013697970722e-01
4.651259555143431035e-01	1.524026183204830465e-01
4.652610487340684275e-01	1.521285842116156251e-01
4.653961419537938071e-01	1.518552971553982223e-01
4.655312351735191312e-01	1.515827552565771896e-01
4.656663283932444553e-01	1.513109566125207250e-01
4.658014216129697793e-01	1.510398993133023060e-01
4.659365148326951589e-01	1.507695814417809865e-01
4.660716080524204830e-01	1.505000010736839422e-01
4.662067012721458070e-01	1.502311562776882936e-01
4.663417944918711866e-01	1.499630451155047617e-01
4.664768877115965107e-01	1.496956656419615728e-01
4.666119809313218347e-01	1.494290159050865041e-01
4.667470741510471588e-01	1.491630939461923711e-01
4.668821673707725384e-01	1.488978977999615705e-01
4.670172605904978624e-01	1.486334254945304301e-01
4.671523538102231865e-01	1.483696750515754725e-01
4.672874470299485661e-01	1.481066444863984866e-01
4.674225402496738901e-01	1.478443318080129576e-01
4.675576334693992142e-01	1.475827350192313314e-01
4.676927266891245383e-01	1.473218521167507233e-01
4.678278199088499179e-01	1.470616810912416805e-01
4.679629131285752419e-01	1.468022199274343076e-01
4.680980063483005660e-01	1.465434666042076950e-01
4.682330995680258900e-01	1.462854190946780431e-01
4.683681927877512696e-01	1.460280753662866748e-01
4.685032860074765937e-01	1.457714333808905471e-01
4.686383792272019178e-01	1.455154910948500968e-01
4.687734724469272973e-01	1.452602464591203069e-01
4.689085656666526214e-01	1.450056974193402459e-01
4.690436588863779455e-01	1.447518419159242731e-01
4.691787521061032695e-01	1.444986778841510777e-01
4.693138453258286491e-01	1.442462032542567163e-01
4.694489385455539732e-01	1.439944159515252620e-01
4.695840317652792972e-01	1.437433138963795931e-01
4.697191249850046213e-01	1.434928950044750406e-01
4.698542182047300009e-01	1.432431571867898434e-01
4.699893114244553249e-01	1.429940983497194895e-01
4.701244046441806490e-01	1.427457163951678931e-01
4.702594978639060286e-01	1.424980092206414861e-01
4.703945910836313526e-01	1.422509747193420604e-01
4.705296843033566767e-01	1.420046107802605262e-01
4.706647775230820008e-01	1.417589152882707260e-01
4.707998707428073804e-01	1.415138861242236368e-01
4.709349639625327044e-01	1.412695211650409344e-01
4.710700571822580285e-01	1.410258182838107499e-01
4.712051504019833525e-01	1.407827753498806234e-01
4.713402436217087321e-01	1.405403902289546758e-01
4.714753368414340562e-01	1.402986607831868959e-01
4.716104300611593803e-01	1.400575848712772298e-01
4.717455232808847598e-01	1.398171603485670877e-01
4.718806165006100839e-01	1.395773850671352123e-01
4.720157097203354080e-01	1.393382568758931850e-01
4.721508029400607320e-01	1.390997736206811275e-01
4.722858961597861116e-01	1.388619331443657345e-01
4.724209893795114357e-01	1.386247332869341986e-01
4.725560825992367597e-01	1.383881718855923815e-01
4.726911758189620838e-01	1.381522467748608762e-01
4.728262690386874634e-01	1.379169557866725404e-01
4.729613622584127874e-01	1.376822967504677531e-01
4.730964554781381115e-01	1.374482674932936133e-01
4.732315486978634911e-01	1.372148658398995302e-01
4.733666419175888151e-01	1.369820896128347565e-01
4.735017351373141392e-01	1.367499366325468646e-01
4.736368283570394633e-01	1.365184047174775872e-01
4.737719215767648429e-01	1.362874916841614603e-01
4.739070147964901669e-01	1.360571953473231344e-01
4.740421080162154910e-01	1.358275135199748518e-01
4.741772012359408150e-01	1.355984440135147573e-01
4.743122944556661946e-01	1.353699846378240423e-01
4.744473876753915187e-01	1.351421332013656995e-01
4.745824808951168428e-01	1.349148875112811397e-01
4.747175741148422223e-01	1.346882453734894181e-01
4.748526673345675464e-01	1.344622045927844622e-01
4.749877605542928705e-01	1.342367629729332712e-01
4.751228537740181945e-01	1.340119183167739481e-01
4.752579469937435741e-01	1.337876684263136773e-01
4.753930402134688982e-01	1.335640111028267851e-01
4.755281334331942222e-01	1.333409441469523837e-01
4.756632266529195463e-01	1.331184653587931255e-01
4.757983198726449259e-01	1.328965725380123752e-01
4.759334130923702499e-01	1.326752634839325207e-01
4.760685063120955740e-01	1.324545359956329216e-01
4.762035995318209536e-01	1.322343878720473875e-01
4.763386927515462776e-01	1.320148169120628212e-01
4.764737859712716017e-01	1.317958209146156134e-01
4.766088791909969258e-01	1.315773976787905364e-01
4.767439724107223054e-01	1.313595450039177492e-01
4.768790656304476294e-01	1.311422606896711363e-01
4.770141588501729535e-01	1.309255425361636194e-01
4.771492520698983331e-01	1.307093883440474391e-01
4.772843452896236571e-01	1.304937959146091342e-01
4.774194385093489812e-01	1.302787630498680183e-01
4.775545317290743053e-01	1.300642875526715758e-01
4.776896249487996848e-01	1.298503672267949383e-01
4.778247181685250089e-01	1.296369998770349474e-01
4.779598113882503330e-01	1.294241833093089100e-01
4.780949046079756570e-01	1.292119153307494661e-01
4.782299978277010366e-01	1.290001937498022611e-01
4.783650910474263607e-01	1.287890163763210361e-01
4.785001842671516847e-01	1.285783810216644119e-01
4.786352774868770643e-01	1.283682854987917288e-01
4.787703707066023884e-01	1.281587276223581651e-01
4.789054639263277124e-01	1.279497052088110487e-01
4.790405571460530365e-01	1.277412160764841154e-01
4.791756503657784161e-01	1.275332580456937370e-01
4.793107435855037401e-01	1.273258289388330411e-01
4.794458368052290642e-01	1.271189265804668900e-01
4.795809300249543883e-01	1.269125487974268329e-01
4.797160232446797679e-01	1.267066934189043370e-01
4.798511164644050919e-01	1.265013582765462108e-01
4.799862096841304160e-01	1.262965412045470859e-01
4.801213029038557956e-01	1.260922400397435361e-01
4.802563961235811196e-01	1.258884526217078081e-01
4.803914893433064437e-01	1.256851767928403307e-01
4.805265825630317678e-01	1.254824103984628347e-01
4.806616757827571473e-01	1.252801512869103351e-01
4.807967690024824714e-01	1.250783973096247781e-01
4.809318622222077955e-01	1.248771463212447336e-01
4.810669554419331195e-01	1.246763961797003883e-01
4.812020486616584991e-01	1.244761447463011289e-01
4.813371418813838232e-01	1.242763898858302296e-01
4.814722351011091472e-01	1.240771294666333513e-01
4.816073283208345268e-01	1.238783613607097461e-01
4.817424215405598509e-01	1.236800834438027685e-01
4.818775147602851749e-01	1.234822935954895118e-01
4.820126079800104990e-01	1.232849896992706945e-01
4.821477011997358786e-01	1.230881696426593397e-01
4.822827944194612027e-01	1.228918313172700505e-01
4.824178876391865267e-01	1.226959726189074673e-01
4.825529808589118508e-01	1.225005914476549468e-01
4.826880740786372304e-01	1.223056857079610898e-01
4.828231672983625544e-01	1.221112533087293645e-01
4.829582605180878785e-01	1.219172921634035373e-01
4.830933537378132581e-01	1.217238001900550343e-01
4.832284469575385821e-01	1.215307753114696215e-01
4.833635401772639062e-01	1.213382154552327535e-01
4.834986333969892303e-01	1.211461185538161983e-01
4.836337266167146098e-01	1.209544825446625393e-01
4.837688198364399339e-01	1.207633053702705517e-01
4.839039130561652580e-01	1.205725849782787462e-01
4.840390062758905820e-01	1.203823193215513288e-01
4.841740994956159616e-01	1.201925063582598291e-01
4.843091927153412857e-01	1.200031440519674503e-01
4.844442859350666097e-01	1.198142303717119328e-01
4.845793791547919893e-01	1.196257632920879194e-01
4.847144723745173134e-01	1.194377407933286395e-01
4.848495655942426374e-01	1.192501608613877467e-01
4.849846588139679615e-01	1.190630214880205456e-01
4.851197520336933411e-01	1.188763206708646075e-01
4.852548452534186652e-01	1.186900564135201230e-01
4.853899384731439892e-01	1.185042267256290888e-01
4.855250316928693133e-01	1.183188296229564229e-01
4.856601249125946929e-01	1.181338631274670148e-01
4.857952181323200169e-01	1.179493252674045645e-01
4.859303113520453410e-01	1.177652140773710887e-01
4.860654045717707206e-01	1.175815275984023883e-01
4.862004977914960446e-01	1.173982638780459858e-01
4.863355910112213687e-01	1.172154209704393130e-01
4.864706842309466928e-01	1.170329969363824024e-01
4.866057774506720723e-01	1.168509898434170746e-01
4.867408706703973964e-01	1.166693977658998793e-01
4.868759638901227205e-01	1.164882187850773271e-01
4.870110571098481000e-01	1.163074509891605102e-01
4.871461503295734241e-01	1.161270924733987658e-01
4.872812435492987482e-01	1.159471413401520212e-01
4.874163367690240722e-01	1.157675956989645122e-01
4.875514299887494518e-01	1.155884536666368229e-01
4.876865232084747759e-01	1.154097133672967596e-01
4.878216164282000999e-01	1.152313729324718899e-01
4.879567096479254240e-01	1.150534305011587377e-01
4.880918028676508036e-01	1.148758842198947250e-01
4.882268960873761277e-01	1.146987322428258127e-01
4.883619893071014517e-01	1.145219727317774577e-01
4.884970825268268313e-01	1.143456038563218230e-01
4.886321757465521554e-01	1.141696237938471942e-01
4.887672689662774794e-01	1.139940307296241351e-01
4.889023621860028035e-01	1.138188228568732668e-01
4.890374554057281831e-01	1.136439983768326029e-01
4.891725486254535071e-01	1.134695554988218447e-01
4.893076418451788312e-01	1.132954924403088426e-01
4.894427350649041553e-01	1.131218074269740859e-01
4.895778282846295348e-01	1.129484986927760809e-01
4.897129215043548589e-01	1.127755644800134266e-01
4.898480147240801830e-01	1.126030030393893738e-01
4.899831079438055625e-01	1.124308126300741090e-01
4.901182011635308866e-01	1.122589915197677313e-01
4.902532943832562107e-01	1.120875379847599829e-01
4.903883876029815347e-01	1.119164503099932956e-01
4.905234808227069143e-01	1.117457267891229095e-01
4.906585740424322384e-01	1.115753657245755898e-01
4.907936672621575624e-01	1.114053654276106059e-01
4.909287604818828865e-01	1.112357242183775463e-01
4.910638537016082661e-01	1.110664404259753685e-01
4.911989469213335902e-01	1.108975123885093672e-01
4.913340401410589142e-01	1.107289384531490867e-01
4.914691333607842938e-01	1.105607169761849418e-01
4.916042265805096179e-01	1.103928463230831741e-01
4.917393198002349419e-01	1.102253248685425707e-01
4.918744130199602660e-01	1.100581509965489757e-01
4.920095062396856456e-01	1.098913231004294971e-01
4.921445994594109696e-01	1.097248395829065332e-01
4.922796926791362937e-01	1.095586988561505770e-01
4.924147858988616178e-01	1.093928993418330359e-01
4.925498791185869973e-01	1.092274394711791885e-01
4.926849723383123214e-01	1.090623176850182008e-01
4.928200655580376455e-01	1.088975324338349454e-01
4.929551587777630250e-01	1.087330821778204198e-01
4.930902519974883491e-01	1.085689653869209154e-01
4.932253452172136732e-01	1.084051805408879354e-01
4.933604384369389972e-01	1.082417261293263377e-01
4.934955316566643768e-01	1.080786006517427678e-01
4.936306248763897009e-01	1.079158026175928986e-01
4.937657180961150249e-01	1.077533305463281299e-01
4.939008113158403490e-01	1.075911829674426196e-01
4.940359045355657286e-01	1.074293584205184560e-01
4.941709977552910527e-01	1.072678554552707608e-01
4.943060909750163767e-01	1.071066726315930417e-01
4.944411841947417563e-01	1.069458085195999913e-01
4.945762774144670804e-01	1.067852616996727150e-01
4.947113706341924044e-01	1.066250307624993232e-01
4.948464638539177285e-01	1.064651143091196739e-01
4.949815570736431081e-01	1.063055109509650348e-01
4.951166502933684321e-01	1.061462193099005774e-01
4.952517435130937562e-01	1.059872380182652896e-01
4.953868367328190803e-01	1.058285657189122764e-01
4.955219299525444598e-01	1.056702010652476043e-01
4.956570231722697839e-01	1.055121427212698942e-01
4.957921163919951080e-01	1.053543893616086524e-01
4.959272096117204875e-01	1.051969396715610044e-01
4.960623028314458116e-01	1.050397923471294570e-01
4.961973960511711357e-01	1.048829460950589376e-01
4.963324892708964597e-01	1.047263996328715169e-01
4.964675824906218393e-01	1.045701516889030042e-01
4.966026757103471634e-01	1.044142010023368511e-01
4.967377689300724874e-01	1.042585463232391235e-01
4.968728621497978115e-01	1.041031864125916834e-01
4.970079553695231911e-01	1.039481200423257173e-01
4.971430485892485152e-01	1.037933459953537529e-01
4.972781418089738392e-01	1.036388630656016607e-01
4.974132350286992188e-01	1.034846700580412115e-01
4.975483282484245429e-01	1.033307657887191366e-01
4.976834214681498669e-01	1.031771490847885747e-01
4.978185146878751910e-01	1.030238187845385484e-01
4.979536079076005706e-01	1.028707737374225523e-01
4.980887011273258946e-01	1.027180128040880713e-01
4.982237943470512187e-01	1.025655348564037256e-01
4.983588875667765983e-01	1.024133387774871784e-01
4.984939807865019223e-01	1.022614234617312962e-01
4.986290740062272464e-01	1.021097878148320703e-01
4.987641672259525705e-01	1.019584307538125845e-01
4.988992604456779500e-01	1.018073512070490905e-01
4.990343536654032741e-01	1.016565481142952809e-01
4.991694468851285982e-01	1.015060204267072275e-01
4.993045401048539222e-01	1.013557671068653493e-01
4.994396333245793018e-01	1.012057871287989491e-01
4.995747265443046259e-01	1.010560794780073213e-01
4.997098197640299500e-01	1.009066431514828582e-01
4.998449129837553295e-01	1.007574771577313261e-01
4.999800062034806536e-01	1.006085805167930280e-01
5.001150994232059777e-01	1.004599522602629136e-01
5.002501926429313572e-01	1.003115914313103818e-01
5.003852858626566258e-01	1.001634970846980860e-01
5.005203790823820054e-01	1.000156682868008351e-01
5.006554723021073849e-01	9.986810411562349610e-02
5.007905655218326535e-01	9.972080366081810532e-02
5.009256587415580331e-01	9.957376602370097973e-02
5.010607519612833016e-01	9.942699031726978665e-02
5.011958451810086812e-01	9.928047566621830966e-02
5.013309384007340608e-01	9.913422120695222772e-02
5.014660316204593293e-01	9.898822608760392272e-02
5.016011248401847089e-01	9.884248946804644054e-02
5.017362180599100885e-01	9.869701051990771579e-02
5.018713112796353570e-01	9.855178842658278426e-02
5.020064044993607366e-01	9.840682238324739706e-02
5.021414977190861162e-01	9.826211159686967789e-02
5.022765909388113847e-01	9.811765528622147514e-02
5.024116841585367643e-01	9.797345268188942247e-02
5.025467773782621439e-01	9.782950302628588835e-02
5.026818705979874125e-01	9.768580557365795503e-02
5.028169638177127920e-01	9.754235959009846524e-02
5.029520570374380606e-01	9.739916435355312763e-02
5.030871502571634402e-01	9.725621915382978711e-02
5.032222434768888197e-01	9.711352329260689031e-02
5.033573366966140883e-01	9.697107608343921714e-02
5.034924299163394679e-01	9.682887685176638781e-02
5.036275231360648474e-01	9.668692493491776174e-02
5.037626163557901160e-01	9.654521968211941807e-02
5.038977095755154956e-01	9.640376045449812470e-02
5.040328027952408751e-01	9.626254662508768045e-02
5.041678960149661437e-01	9.612157757883124654e-02
5.043029892346915233e-01	9.598085271258691153e-02
5.044380824544167918e-01	9.584037143512949553e-02
5.045731756741421714e-01	9.570013316715399176e-02
5.047082688938675510e-01	9.556013734127760673e-02
5.048433621135928195e-01	9.542038340204070379e-02
5.049784553333181991e-01	9.528087080590980085e-02
5.051135485530435787e-01	9.514159902127582169e-02
5.052486417727688472e-01	9.500256752845583075e-02
5.053837349924942268e-01	9.486377581969250572e-02
5.055188282122196064e-01	9.472522339915258327e-02
5.056539214319448750e-01	9.458690978292656759e-02
5.057890146516702545e-01	9.444883449902553851e-02
5.059241078713955231e-01	9.431099708737968046e-02
5.060592010911209027e-01	9.417339709983514606e-02
5.061942943108462822e-01	9.403603410015089203e-02
5.063293875305715508e-01	9.389890766399450195e-02
5.064644807502969304e-01	9.376201737893777310e-02
5.065995739700223099e-01	9.362536284445181767e-02
5.067346671897475785e-01	9.348894367190252463e-02
5.068697604094729581e-01	9.335275948454317685e-02
5.070048536291983377e-01	9.321680991750949663e-02
5.071399468489236062e-01	9.308109461781204075e-02
5.072750400686489858e-01	9.294561324432908112e-02
5.074101332883742543e-01	9.281036546779855567e-02
5.075452265080996339e-01	9.267535097080986661e-02
5.076803197278250135e-01	9.254056944779545657e-02
5.078154129475502820e-01	9.240602060502037252e-02
5.079505061672756616e-01	9.227170416057385582e-02
5.080855993870010412e-01	9.213761984435793473e-02
5.082206926067263097e-01	9.200376739807722415e-02
5.083557858264516893e-01	9.187014657522775407e-02
5.084908790461770689e-01	9.173675714108399382e-02
5.086259722659023375e-01	9.160359887268852697e-02
5.087610654856277170e-01	9.147067155883779888e-02
5.088961587053529856e-01	9.133797500006954340e-02
5.090312519250783652e-01	9.120550900864875243e-02
5.091663451448037447e-01	9.107327340855381204e-02
5.093014383645290133e-01	9.094126803546127846e-02
5.094365315842543929e-01	9.080949273673157018e-02
5.095716248039797724e-01	9.067794737139212025e-02
5.097067180237050410e-01	9.054663181012259643e-02
5.098418112434304206e-01	9.041554593523683236e-02
5.099769044631558002e-01	9.028468964066664604e-02
5.101119976828810687e-01	9.015406283194431214e-02
5.102470909026064483e-01	9.002366542618368828e-02
5.103821841223317168e-01	8.989349735206249303e-02
5.105172773420570964e-01	8.976355854980284932e-02
5.106523705617824760e-01	8.963384897115093952e-02
5.107874637815077445e-01	8.950436857935856194e-02
5.109225570012331241e-01	8.937511734916231410e-02
5.110576502209585037e-01	8.924609526676031968e-02
5.111927434406837722e-01	8.911730232979406252e-02
5.113278366604091518e-01	8.898873854732457234e-02
5.114629298801345314e-01	8.886040393980976226e-02
5.115980230998598000e-01	8.873229853908176645e-02
5.117331163195851795e-01	8.860442238832474948e-02
5.118682095393104481e-01	8.847677554204899653e-02
5.120033027590358277e-01	8.834935806606716846e-02
5.121383959787612072e-01	8.822217003747068187e-02
5.122734891984864758e-01	8.809521154460261960e-02
5.124085824182118554e-01	8.796848268703232054e-02
5.125436756379372349e-01	8.784198357552927550e-02
5.126787688576625035e-01	8.771571433203657897e-02
5.128138620773878831e-01	8.758967508964311810e-02
5.129489552971132627e-01	8.746386599255549787e-02
5.130840485168385312e-01	8.733828719606961943e-02
5.132191417365639108e-01	8.721293886654310490e-02
5.133542349562891793e-01	8.708782118136482175e-02
5.134893281760145589e-01	8.696293432892476805e-02
5.136244213957399385e-01	8.683827850858480413e-02
5.137595146154652070e-01	8.671385393064767744e-02
5.138946078351905866e-01	8.658966081632440970e-02
5.140297010549159662e-01	8.646569939770447355e-02
5.141647942746412348e-01	8.634196991772177809e-02
5.142998874943666143e-01	8.621847263012319407e-02
5.144349807140919939e-01	8.609520779943405366e-02
5.145700739338172625e-01	8.597217570092487160e-02
5.147051671535426420e-01	8.584937662057766372e-02
5.148402603732679106e-01	8.572681085505019782e-02
5.149753535929932902e-01	8.560447871164109102e-02
5.151104468127186697e-01	8.548238050825344991e-02
5.152455400324439383e-01	8.536051657335945453e-02
5.153806332521693179e-01	8.523888724596292987e-02
5.155157264718946974e-01	8.511749287556191756e-02
5.156508196916199660e-01	8.499633382211091437e-02
5.157859129113453456e-01	8.487541045598297196e-02
5.159210061310707252e-01	8.475472315792974276e-02
5.160560993507959937e-01	8.463427231904320502e-02
5.161911925705213733e-01	8.451405834071450129e-02
5.163262857902466418e-01	8.439408163459484469e-02
5.164613790099720214e-01	8.427434262255339981e-02
5.165964722296974010e-01	8.415484173663666245e-02
5.167315654494226695e-01	8.403557941902560502e-02
5.168666586691480491e-01	8.391655612199339087e-02
5.170017518888734287e-01	8.379777230786296383e-02
5.171368451085986973e-01	8.367922844896244494e-02
5.172719383283240768e-01	8.356092502758187546e-02
5.174070315480494564e-01	8.344286253592715641e-02
5.175421247677747250e-01	8.332504147607683320e-02
5.176772179875001045e-01	8.320746235993470297e-02
5.178123112072253731e-01	8.309012570918455909e-02
5.179474044269507527e-01	8.297303205524221570e-02
5.180824976466761322e-01	8.285618193920935015e-02
5.182175908664014008e-01	8.273957591182502791e-02
5.183526840861267804e-01	8.262321453341722743e-02
5.184877773058521599e-01	8.250709837385364342e-02
5.186228705255774285e-01	8.239122801249305905e-02
5.187579637453028081e-01	8.227560403813381773e-02
5.188930569650281877e-01	8.216022704896425166e-02
5.190281501847534562e-01	8.204509765251093156e-02
5.191632434044788358e-01	8.193021646558741600e-02
5.192983366242041043e-01	8.181558411424133537e-02
5.194334298439294839e-01	8.170120123370147591e-02
5.195685230636548635e-01	8.158706846832484982e-02
5.197036162833801320e-01	8.147318647154271065e-02
5.198387095031055116e-01	8.135955590580459806e-02
5.199738027228308912e-01	8.124617744252521367e-02
5.201088959425561598e-01	8.113305176202688374e-02
5.202439891622815393e-01	8.102017955348506106e-02
5.203790823820069189e-01	8.090756151486920567e-02
5.205141756017321875e-01	8.079519835288696827e-02
5.206492688214575670e-01	8.068309078292587588e-02
5.207843620411828356e-01	8.057123952899447605e-02
5.209194552609082152e-01	8.045964532366271793e-02
5.210545484806335947e-01	8.034830890800279124e-02
5.211896417003588633e-01	8.023723103152874403e-02
5.213247349200842429e-01	8.012641245213490693e-02
5.214598281398096224e-01	8.001585393603474761e-02
5.215949213595348910e-01	7.990555625769872605e-02
5.217300145792602706e-01	7.979552019979142818e-02
5.218651077989856502e-01	7.968574655310813049e-02
5.220002010187109187e-01	7.957623611651058748e-02
5.221352942384362983e-01	7.946698969686322167e-02
5.222703874581615668e-01	7.935800810896730118e-02
5.224054806778869464e-01	7.924929217549496474e-02
5.225405738976123260e-01	7.914084272692387123e-02
5.226756671173375945e-01	7.903266060146887928e-02
5.228107603370629741e-01	7.892474664501523962e-02
5.229458535567883537e-01	7.881710171105051066e-02
5.230809467765136223e-01	7.870972666059466993e-02
5.232160399962390018e-01	7.860262236213201581e-02
5.233511332159643814e-01	7.849578969154009933e-02
5.234862264356896500e-01	7.838922953201926669e-02
5.236213196554150295e-01	7.828294277402127188e-02
5.237564128751404091e-01	7.817693031517794489e-02
5.238915060948656777e-01	7.807119306022740346e-02
5.240265993145910572e-01	7.796573192094187477e-02
5.241616925343163258e-01	7.786054781605351860e-02
5.242967857540417054e-01	7.775564167117975101e-02
5.244318789737670850e-01	7.765101441874831811e-02
5.245669721934923535e-01	7.754666699792159279e-02
5.247020654132177331e-01	7.744260035452001090e-02
5.248371586329431127e-01	7.733881544094531324e-02
5.249722518526683812e-01	7.723531321610241362e-02
5.251073450723937608e-01	7.713209464532212734e-02
5.252424382921191404e-01	7.702916070028083262e-02
5.253775315118444089e-01	7.692651235892190853e-02
5.255126247315697885e-01	7.682415060537528539e-02
5.256477179512950570e-01	7.672207642987624587e-02
5.257828111710204366e-01	7.662029082868447583e-02
5.259179043907458162e-01	7.651879480400140821e-02
5.260529976104710848e-01	7.641758936388760859e-02
5.261880908301964643e-01	7.631667552217975825e-02
5.263231840499218439e-01	7.621605429840572210e-02
5.264582772696471125e-01	7.611572671770040766e-02
5.265933704893724920e-01	7.601569381072008358e-02
5.267284637090978716e-01	7.591595661355721170e-02
5.268635569288231402e-01	7.581651616765210100e-02
5.269986501485485197e-01	7.571737351970718455e-02
5.271337433682737883e-01	7.561852972159816000e-02
5.272688365879991679e-01	7.551998583028575462e-02
5.274039298077245475e-01	7.542174290772615808e-02
5.275390230274498160e-01	7.532380202078177434e-02
5.276741162471751956e-01	7.522616424112932298e-02
5.278092094669005752e-01	7.512883064517025811e-02
5.279443026866258437e-01	7.503180231393781485e-02
5.280793959063512233e-01	7.493508033300505522e-02
5.282144891260766029e-01	7.483866579239124850e-02
5.283495823458018714e-01	7.474255978646880683e-02
5.284846755655272510e-01	7.464676341386811131e-02
5.286197687852525195e-01	7.455127777738286554e-02
5.287548620049778991e-01	7.445610398387431106e-02
5.288899552247032787e-01	7.436124314417538739e-02
5.290250484444285473e-01	7.426669637299281035e-02
5.291601416641539268e-01	7.417246478881024674e-02
5.292952348838793064e-01	7.407854951378960162e-02
5.294303281036045750e-01	7.398495167367269421e-02
5.295654213233299545e-01	7.389167239768142104e-02
5.297005145430553341e-01	7.379871281841747510e-02
5.298356077627806027e-01	7.370607407176223147e-02
5.299707009825059822e-01	7.361375729677521740e-02
5.301057942022312508e-01	7.352176363559137506e-02
5.302408874219566304e-01	7.343009423331972596e-02
5.303759806416820100e-01	7.333875023793928749e-02
5.305110738614072785e-01	7.324773280019598876e-02
5.306461670811326581e-01	7.315704307349761570e-02
5.307812603008580377e-01	7.306668221380903383e-02
5.309163535205833062e-01	7.297665137954710557e-02
5.310514467403086858e-01	7.288695173147442807e-02
5.311865399600340654e-01	7.279758443259166933e-02
5.313216331797593339e-01	7.270855064803156964e-02
5.314567263994847135e-01	7.261985154494961237e-02
5.315918196192099821e-01	7.253148829241758133e-02
5.317269128389353616e-01	7.244346206131227484e-02
5.318620060586607412e-01	7.235577402420752258e-02
5.319970992783860098e-01	7.226842535526331601e-02
5.321321924981113893e-01	7.218141723011527178e-02
5.322672857178367689e-01	7.209475082576374816e-02
5.324023789375620375e-01	7.200842732046119909e-02
5.325374721572874170e-01	7.192244789360081880e-02
5.326725653770127966e-01	7.183681372560367373e-02
5.328076585967380652e-01	7.175152599780441898e-02
5.329427518164634447e-01	7.166658589233838861e-02
5.330778450361887133e-01	7.158199459202679860e-02
5.332129382559140929e-01	7.149775328026226895e-02
5.333480314756394725e-01	7.141386314089308296e-02
5.334831246953647410e-01	7.133032535810772401e-02
5.336182179150901206e-01	7.124714111631821889e-02
5.337533111348155002e-01	7.116431160004361989e-02
5.338884043545407687e-01	7.108183799379308443e-02
5.340234975742661483e-01	7.099972148194780286e-02
5.341585907939915279e-01	7.091796324864292622e-02
5.342936840137167964e-01	7.083656447764910546e-02
5.344287772334421760e-01	7.075552635225391962e-02
5.345638704531674446e-01	7.067485005514242968e-02
5.346989636728928241e-01	7.059453676827652513e-02
5.348340568926182037e-01	7.051458767277651862e-02
5.349691501123434723e-01	7.043500394879884108e-02
5.351042433320688518e-01	7.035578677541656778e-02
5.352393365517942314e-01	7.027693733049746039e-02
5.353744297715195000e-01	7.019845679058235588e-02
5.355095229912448795e-01	7.012034633076393020e-02
5.356446162109702591e-01	7.004260712456386595e-02
5.357797094306955277e-01	6.996524034381024215e-02
5.359148026504209072e-01	6.988824715851506275e-02
5.360498958701461758e-01	6.981162873675132718e-02
5.361849890898715554e-01	6.973538624452885193e-02
5.363200823095969350e-01	6.965952084567102187e-02
5.364551755293222035e-01	6.958403370169154167e-02
5.365902687490475831e-01	6.950892597166924425e-02
5.367253619687729627e-01	6.943419881212396783e-02
5.368604551884982312e-01	6.935985337689268282e-02
5.369955484082236108e-01	6.928589081700407826e-02
5.371306416279489904e-01	6.921231228055377271e-02
5.372657348476742589e-01	6.913911891257916442e-02
5.374008280673996385e-01	6.906631185493386504e-02
5.375359212871249071e-01	6.899389224616385430e-02
5.376710145068502866e-01	6.892186122137951287e-02
5.378061077265756662e-01	6.885021991213198522e-02
5.379412009463009348e-01	6.877896944628654474e-02
5.380762941660263143e-01	6.870811094789716633e-02
5.382113873857516939e-01	6.863764553708048832e-02
5.383464806054769625e-01	6.856757432989023238e-02
5.384815738252023420e-01	6.849789843819094337e-02
5.386166670449277216e-01	6.842861896953214562e-02
5.387517602646529902e-01	6.835973702702320687e-02
5.388868534843783697e-01	6.829125370920578753e-02
5.390219467041036383e-01	6.822317010992993980e-02
5.391570399238290179e-01	6.815548731822719530e-02
5.392921331435543975e-01	6.808820641818495722e-02
5.394272263632796660e-01	6.802132848882140592e-02
5.395623195830050456e-01	6.795485460395965516e-02
5.396974128027304252e-01	6.788878583210261608e-02
5.398325060224556937e-01	6.782312323630780571e-02
5.399675992421810733e-01	6.775786787406169742e-02
5.401026924619064529e-01	6.769302079715651399e-02
5.402377856816317214e-01	6.762858305156382865e-02
5.403728789013571010e-01	6.756455567731105283e-02
5.405079721210823696e-01	6.750093970835766011e-02
5.406430653408077491e-01	6.743773617247082741e-02
5.407781585605331287e-01	6.737494609110167287e-02
5.409132517802583973e-01	6.731257047926264558e-02
5.410483449999837768e-01	6.725061034540402716e-02
5.411834382197091564e-01	6.718906669129182108e-02
5.413185314394344250e-01	6.712794051188537836e-02
5.414536246591598045e-01	6.706723279521603631e-02
5.415887178788851841e-01	6.700694452226400866e-02
5.417238110986104527e-01	6.694707666684018843e-02
5.418589043183358323e-01	6.688763019546334343e-02
5.419939975380611008e-01	6.682860606724108643e-02
5.421290907577864804e-01	6.677000523375048457e-02
5.422641839775118600e-01	6.671182863891816917e-02
5.423992771972371285e-01	6.665407721890309611e-02
5.425343704169625081e-01	6.659675190197784922e-02
5.426694636366878877e-01	6.653985360841152552e-02
5.428045568564131562e-01	6.648338325035281493e-02
5.429396500761385358e-01	6.642734173171456480e-02
5.430747432958639154e-01	6.637172994805740078e-02
5.432098365155891839e-01	6.631654878647598450e-02
5.433449297353145635e-01	6.626179912548399442e-02
5.434800229550399431e-01	6.620748183490171579e-02
5.436151161747652116e-01	6.615359777574279787e-02
5.437502093944905912e-01	6.610014780010249613e-02
5.438853026142158598e-01	6.604713275104684422e-02
5.440203958339412393e-01	6.599455346250215904e-02
5.441554890536666189e-01	6.594241075914587802e-02
5.442905822733918875e-01	6.589070545629788223e-02
5.444256754931172670e-01	6.583943835981259651e-02
5.445607687128426466e-01	6.578861026597243589e-02
5.446958619325679152e-01	6.573822196138195961e-02
5.448309551522932948e-01	6.568827422286267759e-02
5.449660483720186743e-01	6.563876781734931387e-02
5.451011415917439429e-01	6.558970350178673636e-02
5.452362348114693225e-01	6.554108202302799668e-02
5.453713280311945910e-01	6.549290411773298071e-02
5.455064212509199706e-01	6.544517051226937665e-02
5.456415144706453502e-01	6.539788192261285216e-02
5.457766076903706187e-01	6.535103905425018733e-02
5.459117009100959983e-01	6.530464260208206084e-02
5.460467941298213779e-01	6.525869325032755686e-02
5.461818873495466464e-01	6.521319167243019854e-02
5.463169805692720260e-01	6.516813853096493914e-02
5.464520737889974056e-01	6.512353447754552771e-02
5.465871670087226741e-01	6.507938015273424803e-02
5.467222602284480537e-01	6.503567618595272604e-02
5.468573534481733223e-01	6.499242319539290380e-02
5.469924466678987018e-01	6.494962178793106666e-02
5.471275398876240814e-01	6.490727255904163440e-02
5.472626331073493500e-01	6.486537609271275651e-02
5.473977263270747295e-01	6.482393296136410021e-02
5.475328195468001091e-01	6.478294372576448579e-02
5.476679127665253777e-01	6.474240893495201987e-02
5.478030059862507573e-01	6.470232912615556109e-02
5.479380992059761368e-01	6.466270482471717096e-02
5.480731924257014054e-01	6.462353654401600811e-02
5.482082856454267850e-01	6.458482478539419314e-02
5.483433788651520535e-01	6.454657003808302040e-02
5.484784720848774331e-01	6.450877277913374952e-02
5.486135653046028127e-01	6.447143347334426122e-02
5.487486585243280812e-01	6.443455257319374851e-02
5.488837517440534608e-01	6.439813051877425754e-02
5.490188449637788404e-01	6.436216773772560074e-02
5.491539381835041089e-01	6.432666464517172722e-02
5.492890314032294885e-01	6.429162164365871679e-02
5.494241246229548681e-01	6.425703912309474464e-02
5.495592178426801366e-01	6.422291746069018481e-02
5.496943110624055162e-01	6.418925702090130803e-02
5.498294042821307848e-01	6.415605815537407663e-02
5.499644975018561643e-01	6.412332120289124249e-02
5.500995907215815439e-01	6.409104648931913950e-02
5.502346839413068125e-01	6.405923432755802893e-02
5.503697771610321920e-01	6.402788501749266670e-02
5.505048703807575716e-01	6.399699884594634014e-02
5.506399636004828402e-01	6.396657608663421091e-02
5.507750568202082198e-01	6.393661700012122362e-02
5.509101500399335993e-01	6.390712183377977862e-02
5.510452432596588679e-01	6.387809082174965292e-02
5.511803364793842475e-01	6.384952418489985015e-02
5.513154296991095160e-01	6.382142213079278203e-02
5.514505229188348956e-01	6.379378485364957385e-02
5.515856161385602752e-01	6.376661253431697984e-02
5.517207093582855437e-01	6.373990534023711574e-02
5.518558025780109233e-01	6.371366342541803784e-02
5.519908957977363029e-01	6.368788693040645932e-02
5.521259890174615714e-01	6.366257598226332526e-02
5.522610822371869510e-01	6.363773069453930453e-02
5.523961754569123306e-01	6.361335116725426453e-02
5.525312686766375991e-01	6.358943748687685693e-02
5.526663618963629787e-01	6.356598972630682354e-02
5.528014551160882473e-01	6.354300794485975845e-02
5.529365483358136268e-01	6.352049218825228660e-02
5.530716415555390064e-01	6.349844248859089213e-02
5.532067347752642750e-01	6.347685886436052471e-02
5.533418279949896545e-01	6.345574132041767457e-02
5.534769212147150341e-01	6.343508984798372496e-02
5.536120144344403027e-01	6.341490442463960930e-02
5.537471076541656823e-01	6.339518501432392372e-02
5.538822008738910618e-01	6.337593156733324629e-02
5.540172940936163304e-01	6.335714402032197046e-02
5.541523873133417100e-01	6.333882229630634353e-02
5.542874805330669785e-01	6.332096630467011489e-02
5.544225737527923581e-01	6.330357594117050346e-02
5.545576669725177377e-01	6.328665108794809258e-02
5.546927601922430062e-01	6.327019161353762688e-02
5.548278534119683858e-01	6.325419737288144606e-02
5.549629466316937654e-01	6.323866820734266869e-02
5.550980398514190339e-01	6.322360394472356648e-02
5.552331330711444135e-01	6.320900439928357761e-02
5.553682262908697931e-01	6.319486937175980423e-02
5.555033195105950616e-01	6.318119864938968877e-02
5.556384127303204412e-01	6.316799200593505026e-02
5.557735059500457098e-01	6.315524920170849377e-02
5.559085991697710893e-01	6.314296998360124924e-02
5.560436923894964689e-01	6.313115408511420223e-02
5.561787856092217375e-01	6.311980122638811974e-02
5.563138788289471171e-01	6.310891111423858058e-02
5.564489720486724966e-01	6.309848344219166905e-02
5.565840652683977652e-01	6.308851789052072334e-02
5.567191584881231448e-01	6.307901412628577620e-02
5.568542517078485243e-01	6.306997180337520215e-02
5.569893449275737929e-01	6.306139056254801700e-02
5.571244381472991725e-01	6.305327003147884191e-02
5.572595313670244410e-01	6.304560982480507392e-02
5.573946245867498206e-01	6.303840954417409825e-02
5.575297178064752002e-01	6.303166877829424752e-02
5.576648110262004687e-01	6.302538710298671853e-02
5.577999042459258483e-01	6.301956408123830788e-02
5.579349974656512279e-01	6.301419926325822762e-02
5.580700906853764964e-01	6.300929218653336661e-02
5.582051839051018760e-01	6.300484237588918623e-02
5.583402771248272556e-01	6.300084934354856225e-02
5.584753703445525241e-01	6.299731258919478993e-02
5.586104635642779037e-01	6.299423160003540800e-02
5.587455567840031723e-01	6.299160585086728548e-02
5.588806500037285518e-01	6.298943480414405383e-02
5.590157432234539314e-01	6.298771791004513509e-02
5.591508364431792000e-01	6.298645460654553330e-02
5.592859296629045796e-01	6.298564431948824871e-02
5.594210228826299591e-01	6.298528646265748321e-02
5.595561161023552277e-01	6.298538043785420482e-02
5.596912093220806073e-01	6.298592563497203145e-02
5.598263025418059868e-01	6.298692143207551553e-02
5.599613957615312554e-01	6.298836719548062124e-02
5.600964889812566350e-01	6.299026227983407777e-02
5.602315822009819035e-01	6.299260602819806154e-02
5.603666754207072831e-01	6.299539777213193636e-02
5.605017686404326627e-01	6.299863683177929496e-02
5.606368618601579312e-01	6.300232251595394573e-02
5.607719550798833108e-01	6.300645412222814767e-02
5.609070482996086904e-01	6.301103093702224711e-02
5.610421415193339589e-01	6.301605223569509140e-02
5.611772347390593385e-01	6.302151728263649666e-02
5.613123279587847181e-01	6.302742533136081182e-02
5.614474211785099866e-01	6.303377562460101002e-02
5.615825143982353662e-01	6.304056739440506985e-02
5.617176076179606348e-01	6.304779986223248145e-02
5.618527008376860143e-01	6.305547223905323684e-02
5.619877940574113939e-01	6.306358372544712543e-02
5.621228872771366625e-01	6.307213351170418147e-02
5.622579804968620421e-01	6.308112077792581152e-02
5.623930737165874216e-01	6.309054469412896105e-02
5.625281669363126902e-01	6.310040442034940689e-02
5.626632601560380698e-01	6.311069910674572958e-02
5.627983533757634493e-01	6.312142789370708829e-02
5.629334465954887179e-01	6.313258991195888625e-02
5.630685398152140975e-01	6.314418428267089267e-02
5.632036330349393660e-01	6.315621011756676617e-02
5.633387262546647456e-01	6.316866651903328689e-02
5.634738194743901252e-01	6.318155258023107346e-02
5.636089126941153937e-01	6.319486738520692370e-02
5.637440059138407733e-01	6.320861000900508675e-02
5.638790991335661529e-01	6.322277951778162985e-02
5.640141923532914214e-01	6.323737496891768117e-02
5.641492855730168010e-01	6.325239541113528152e-02
5.642843787927421806e-01	6.326783988461134878e-02
5.644194720124674491e-01	6.328370742109631908e-02
5.645545652321928287e-01	6.329999704402880512e-02
5.646896584519182083e-01	6.331670776865451489e-02
5.648247516716434768e-01	6.333383860214522598e-02
5.649598448913688564e-01	6.335138854371585859e-02
5.650949381110941250e-01	6.336935658474564248e-02
5.652300313308195046e-01	6.338774170889775739e-02
5.653651245505448841e-01	6.340654289223966733e-02
5.655002177702701527e-01	6.342575910336509248e-02
5.656353109899955323e-01	6.344538930351435735e-02
5.657704042097209118e-01	6.346543244669819450e-02
5.659054974294461804e-01	6.348588747981900871e-02
5.660405906491715600e-01	6.350675334279450024e-02
5.661756838688969395e-01	6.352802896868070537e-02
5.663107770886222081e-01	6.354971328379635520e-02
5.664458703083475877e-01	6.357180520784636024e-02
5.665809635280728562e-01	6.359430365404659946e-02
5.667160567477982358e-01	6.361720752924808486e-02
5.668511499675236154e-01	6.364051573406287465e-02
5.669862431872488839e-01	6.366422716298822393e-02
5.671213364069742635e-01	6.368834070453330276e-02
5.672564296266996431e-01	6.371285524134269462e-02
5.673915228464249116e-01	6.373776965032536268e-02
5.675266160661502912e-01	6.376308280277709351e-02
5.676617092858756708e-01	6.378879356450942173e-02
5.677968025056009393e-01	6.381490079597355869e-02
5.679318957253263189e-01	6.384140335238881747e-02
5.680669889450515875e-01	6.386830008386679136e-02
5.682020821647769671e-01	6.389558983553915439e-02
5.683371753845023466e-01	6.392327144768268632e-02
5.684722686042276152e-01	6.395134375584692055e-02
5.686073618239529948e-01	6.397980559097952991e-02
5.687424550436783743e-01	6.400865577955304475e-02
5.688775482634036429e-01	6.403789314368957264e-02
5.690126414831290225e-01	6.406751650128880704e-02
5.691477347028544020e-01	6.409752466615269151e-02
5.692828279225796706e-01	6.412791644811066671e-02
5.694179211423050502e-01	6.415869065314638853e-02
5.695530143620303187e-01	6.418984608352235055e-02
5.696881075817556983e-01	6.422138153790529769e-02
5.698232008014810779e-01	6.425329581149002989e-02
5.699582940212063464e-01	6.428558769612620349e-02
5.700933872409317260e-01	6.431825598044031700e-02
5.702284804606571056e-01	6.435129944996102747e-02
5.703635736803823741e-01	6.438471688724284325e-02
5.704986669001077537e-01	6.441850707198902570e-02
5.706337601198331333e-01	6.445266878117497655e-02
5.707688533395584018e-01	6.448720078917068166e-02
5.709039465592837814e-01	6.452210186786302981e-02
5.710390397790090500e-01	6.455737078677781238e-02
5.711741329987344296e-01	6.459300631320091801e-02
5.713092262184598091e-01	6.462900721229936085e-02
5.714443194381850777e-01	6.466537224724153154e-02
5.715794126579104573e-01	6.470210017931821156e-02
5.717145058776358368e-01	6.473918976806018744e-02
5.718495990973611054e-01	6.477663977135948714e-02
5.719846923170864850e-01	6.481444894558625880e-02
5.721197855368118645e-01	6.485261604570687066e-02
5.722548787565371331e-01	6.489113982540237191e-02
5.723899719762625127e-01	6.493001903718365053e-02
5.725250651959877812e-01	6.496925243250907533e-02
5.726601584157131608e-01	6.500883876189889055e-02
5.727952516354385404e-01	6.504877677505117861e-02
5.729303448551638089e-01	6.508906522095503355e-02
5.730654380748891885e-01	6.512970284800528864e-02
5.732005312946145681e-01	6.517068840411485708e-02
5.733356245143398366e-01	6.521202063682715599e-02
5.734707177340652162e-01	6.525369829342782257e-02
5.736058109537905958e-01	6.529572012105575030e-02
5.737409041735158644e-01	6.533808486681254302e-02
5.738759973932412439e-01	6.538079127787271849e-02
5.740110906129665125e-01	6.542383810159210777e-02
5.741461838326918921e-01	6.546722408561610196e-02
5.742812770524172716e-01	6.551094797798627523e-02
5.744163702721425402e-01	6.555500852724727157e-02
5.745514634918679198e-01	6.559940448255201229e-02
5.746865567115932993e-01	6.564413459376688964e-02
5.748216499313185679e-01	6.568919761157535064e-02
5.749567431510439475e-01	6.573459228758186945e-02
5.750918363707693270e-01	6.578031737441314419e-02
5.752269295904945956e-01	6.582637162582091750e-02
5.753620228102199752e-01	6.587275379678128595e-02
5.754971160299452437e-01	6.591946264359532792e-02
5.756322092496706233e-01	6.596649692398812159e-02
5.757673024693960029e-01	6.601385539720668050e-02
5.759023956891212714e-01	6.606153682411673722e-02
5.760374889088466510e-01	6.610953996729955484e-02
5.761725821285720306e-01	6.615786359114696202e-02
5.763076753482972991e-01	6.620650646195655464e-02
5.764427685680226787e-01	6.625546734802424675e-02
5.765778617877480583e-01	6.630474501973768198e-02
5.767129550074733269e-01	6.635433824966771588e-02
5.768480482271987064e-01	6.640424581265964854e-02
5.769831414469239750e-01	6.645446648592240324e-02
5.771182346666493546e-01	6.650499904911789939e-02
5.772533278863747341e-01	6.655584228444889894e-02
5.773884211061000027e-01	6.660699497674678338e-02
5.775235143258253823e-01	6.665845591355626376e-02
5.776586075455507618e-01	6.671022388522193647e-02
5.777937007652760304e-01	6.676229768497109196e-02
5.779287939850014100e-01	6.681467610899849419e-02
5.780638872047267895e-01	6.686735795654702441e-02
5.781989804244520581e-01	6.692034202998986547e-02
5.783340736441774377e-01	6.697362713491088193e-02
5.784691668639027062e-01	6.702721208018330712e-02
5.786042600836280858e-01	6.708109567804829143e-02
5.787393533033534654e-01	6.713527674419260405e-02
5.788744465230787339e-01	6.718975409782441954e-02
5.790095397428041135e-01	6.724452656174903509e-02
5.791446329625294931e-01	6.729959296244251987e-02
5.792797261822547616e-01	6.735495213012640536e-02
5.794148194019801412e-01	6.741060289883868406e-02
5.795499126217055208e-01	6.746654410650600175e-02
5.796850058414307894e-01	6.752277459501369872e-02
5.798200990611561689e-01	6.757929321027457414e-02
5.799551922808814375e-01	6.763609880229881632e-02
5.800902855006068171e-01	6.769319022525960294e-02
5.802253787203321966e-01	6.775056633756050550e-02
5.803604719400574652e-01	6.780822600190025695e-02
5.804955651597828448e-01	6.786616808533776912e-02
5.806306583795082243e-01	6.792439145935472156e-02
5.807657515992334929e-01	6.798289499991826135e-02
5.809008448189588725e-01	6.804167758754223194e-02
5.810359380386842520e-01	6.810073810734755539e-02
5.811710312584095206e-01	6.816007544912164318e-02
5.813061244781349002e-01	6.821968850737647472e-02
5.814412176978601687e-01	6.827957618140614859e-02
5.815763109175855483e-01	6.833973737534286552e-02
5.817114041373109279e-01	6.840017099821300850e-02
5.818464973570361964e-01	6.846087596399043351e-02
5.819815905767615760e-01	6.852185119165067617e-02
5.821166837964869556e-01	6.858309560522272974e-02
5.822517770162122241e-01	6.864460813384123949e-02
5.823868702359376037e-01	6.870638771179568560e-02
5.825219634556629833e-01	6.876843327858055133e-02
5.826570566753882519e-01	6.883074377894385365e-02
5.827921498951136314e-01	6.889331816293392530e-02
5.829272431148389000e-01	6.895615538594675187e-02
5.830623363345642796e-01	6.901925440877039464e-02
5.831974295542896591e-01	6.908261419763057909e-02
5.833325227740149277e-01	6.914623372423377157e-02
5.834676159937403073e-01	6.921011196580909020e-02
5.836027092134656868e-01	6.927424790515154807e-02
5.837378024331909554e-01	6.933864053066092492e-02
5.838728956529163350e-01	6.940328883638277602e-02
5.840079888726417146e-01	6.946819182204684584e-02
5.841430820923669831e-01	6.953334849310410792e-02
5.842781753120923627e-01	6.959875786076545612e-02
5.844132685318177423e-01	6.966441894203527496e-02
5.845483617515430108e-01	6.973033075974872930e-02
5.846834549712683904e-01	6.979649234260430768e-02
5.848185481909936589e-01	6.986290272519730948e-02
5.849536414107190385e-01	6.992956094805259648e-02
5.850887346304444181e-01	6.999646605765547092e-02
5.852238278501696866e-01	7.006361710648205399e-02
5.853589210698950662e-01	7.013101315302870675e-02
5.854940142896204458e-01	7.019865326184152043e-02
5.856291075093457144e-01	7.026653650354214298e-02
5.857642007290710939e-01	7.033466195485695016e-02
5.858992939487964735e-01	7.040302869864052682e-02
5.860343871685217421e-01	7.047163582390300607e-02
5.861694803882471216e-01	7.054048242583207950e-02
5.863045736079723902e-01	7.060956760581817149e-02
5.864396668276977698e-01	7.067889047147504766e-02
5.865747600474231493e-01	7.074845013666325455e-02
5.867098532671484179e-01	7.081824572150875741e-02
5.868449464868737975e-01	7.088827635242486713e-02
5.869800397065991771e-01	7.095854116212915730e-02
5.871151329263244456e-01	7.102903928966342040e-02
5.872502261460498252e-01	7.109976988040955792e-02
5.873853193657752048e-01	7.117073208610692758e-02
5.875204125855004733e-01	7.124192506486788645e-02
5.876555058052258529e-01	7.131334798119173812e-02
5.877905990249511214e-01	7.138500000598002604e-02
5.879256922446765010e-01	7.145688031654907901e-02
5.880607854644018806e-01	7.152898809664197388e-02
5.881958786841271491e-01	7.160132253644105327e-02
5.883309719038525287e-01	7.167388283257765391e-02
5.884660651235779083e-01	7.174666818814361136e-02
5.886011583433031769e-01	7.181967781269844864e-02
5.887362515630285564e-01	7.189291092227989566e-02
5.888713447827539360e-01	7.196636673941034235e-02
5.890064380024792046e-01	7.204004449310391633e-02
5.891415312222045841e-01	7.211394341887228387e-02
5.892766244419298527e-01	7.218806275873126954e-02
5.894117176616552323e-01	7.226240176120482528e-02
5.895468108813806118e-01	7.233695968132798637e-02
5.896819041011058804e-01	7.241173578065192296e-02
5.898169973208312600e-01	7.248672932724470330e-02
5.899520905405566396e-01	7.256193959569401386e-02
5.900871837602819081e-01	7.263736586710763110e-02
5.902222769800072877e-01	7.271300742911440684e-02
5.903573701997326673e-01	7.278886357586308864e-02
5.904924634194579358e-01	7.286493360802138997e-02
5.906275566391833154e-01	7.294121683277482449e-02
5.907626498589085839e-01	7.301771256382286190e-02
5.908977430786339635e-01	7.309442012137738753e-02
5.910328362983593431e-01	7.317133883215756751e-02
5.911679295180846117e-01	7.324846802938600465e-02
5.913030227378099912e-01	7.332580705278313182e-02
5.914381159575353708e-01	7.340335524856196614e-02
5.915732091772606394e-01	7.348111196942089252e-02
5.917083023969860189e-01	7.355907657453669701e-02
5.918433956167113985e-01	7.363724842955736427e-02
5.919784888364366671e-01	7.371562690659298756e-02
5.921135820561620466e-01	7.379421138420684534e-02
5.922486752758873152e-01	7.387300124740553420e-02
5.923837684956126948e-01	7.395199588762976783e-02
5.925188617153380743e-01	7.403119470274184544e-02
5.926539549350633429e-01	7.411059709701540987e-02
5.927890481547887225e-01	7.419020248112268012e-02
5.929241413745141021e-01	7.427001027212185025e-02
5.930592345942393706e-01	7.435001989344426632e-02
5.931943278139647502e-01	7.443023077487928574e-02
5.933294210336901298e-01	7.451064235256170398e-02
5.934645142534153983e-01	7.459125406895511512e-02
5.935996074731407779e-01	7.467206537283711809e-02
5.937347006928660464e-01	7.475307571928267725e-02
5.938697939125914260e-01	7.483428456964813513e-02
5.940048871323168056e-01	7.491569139155310197e-02
5.941399803520420742e-01	7.499729565886349703e-02
5.942750735717674537e-01	7.507909685167250824e-02
5.944101667914928333e-01	7.516109445628170460e-02
5.945452600112181019e-01	7.524328796518291174e-02
5.946803532309434814e-01	7.532567687703653481e-02
5.948154464506688610e-01	7.540826069665218512e-02
5.949505396703941296e-01	7.549103893496736384e-02
5.950856328901195091e-01	7.557401110902653429e-02
5.952207261098447777e-01	7.565717674195884812e-02
5.953558193295701573e-01	7.574053536295492772e-02
5.954909125492955368e-01	7.582408650724579979e-02
5.956260057690208054e-01	7.590782971607742957e-02
5.957610989887461850e-01	7.599176453668875231e-02
5.958961922084715646e-01	7.607589052228559690e-02
5.960312854281968331e-01	7.616020723201742670e-02
5.961663786479222127e-01	7.624471423095120770e-02
5.963014718676475923e-01	7.632941109004572067e-02
5.964365650873728608e-01	7.641429738612534606e-02
5.965716583070982404e-01	7.649937270185391824e-02
5.967067515268235089e-01	7.658463662570728914e-02
5.968418447465488885e-01	7.667008875194619710e-02
5.969769379662742681e-01	7.675572868058787301e-02
5.971120311859995367e-01	7.684155601737795160e-02
5.972471244057249162e-01	7.692757037376182772e-02
5.973822176254502958e-01	7.701377136685534641e-02
5.975173108451755644e-01	7.710015861941563187e-02
5.976524040649009439e-01	7.718673175981036194e-02
5.977874972846263235e-01	7.727349042198786155e-02
5.979225905043515921e-01	7.736043424544669644e-02
5.980576837240769716e-01	7.744756287520353222e-02
5.981927769438022402e-01	7.753487596176285301e-02
5.983278701635276198e-01	7.762237316108418217e-02
5.984629633832529993e-01	7.771005413455014943e-02
5.985980566029782679e-01	7.779791854893365610e-02
5.987331498227036475e-01	7.788596607636519287e-02
5.988682430424290271e-01	7.797419639429910287e-02
5.990033362621542956e-01	7.806260918548016403e-02
5.991384294818796752e-01	7.815120413790944964e-02
5.992735227016050548e-01	7.823998094481009191e-02
5.994086159213303233e-01	7.832893930459204623e-02
5.995437091410557029e-01	7.841807892081766040e-02
5.996788023607809714e-01	7.850739950216584218e-02
5.998138955805063510e-01	7.859690076239676804e-02
5.999489888002317306e-01	7.868658242031494054e-02
6.000840820199569992e-01	7.877644419973453549e-02
6.002191752396823787e-01	7.886648582944053021e-02
6.003542684594077583e-01	7.895670704315387034e-02
6.004893616791330269e-01	7.904710757949252875e-02
6.006244548988584064e-01	7.913768718193542329e-02
6.007595481185837860e-01	7.922844559878323978e-02
6.008946413383090546e-01	7.931938258312103140e-02
6.010297345580344341e-01	7.941049789277995763e-02
6.011648277777597027e-01	7.950179129029799618e-02
6.012999209974850823e-01	7.959326254288161262e-02
6.014350142172104619e-01	7.968491142236597269e-02
6.015701074369357304e-01	7.977673770517589025e-02
6.017052006566611100e-01	7.986874117228566494e-02
6.018402938763864896e-01	7.996092160917965541e-02
6.019753870961117581e-01	8.005327880581149247e-02
6.021104803158371377e-01	8.014581255656366698e-02
6.022455735355625173e-01	8.023852266020731205e-02
6.023806667552877858e-01	8.033140891986055576e-02
6.025157599750131654e-01	8.042447114294756783e-02
6.026508531947384339e-01	8.051770914115709277e-02
6.027859464144638135e-01	8.061112273040113574e-02
6.029210396341891931e-01	8.070471173077241323e-02
6.030561328539144617e-01	8.079847596650253927e-02
6.031912260736398412e-01	8.089241526592033660e-02
6.033263192933652208e-01	8.098652946140852404e-02
6.034614125130904894e-01	8.108081838936090358e-02
6.035965057328158689e-01	8.117528189014033835e-02
6.037315989525412485e-01	8.126991980803444093e-02
6.038666921722665171e-01	8.136473199121367628e-02
6.040017853919918966e-01	8.145971829168649481e-02
6.041368786117171652e-01	8.155487856525633905e-02
6.042719718314425448e-01	8.165021267147844208e-02
6.044070650511679244e-01	8.174572047361379490e-02
6.045421582708931929e-01	8.184140183858712447e-02
6.046772514906185725e-01	8.193725663694149952e-02
6.048123447103439521e-01	8.203328474279342197e-02
6.049474379300692206e-01	8.212948603378944501e-02
6.050825311497946002e-01	8.222586039105947431e-02
6.052176243695199798e-01	8.232240769917389955e-02
6.053527175892452483e-01	8.241912784609624343e-02
6.054878108089706279e-01	8.251602072313987679e-02
6.056229040286960075e-01	8.261308622492113951e-02
6.057579972484212760e-01	8.271032424931426541e-02
6.058930904681466556e-01	8.280773469740636272e-02
6.060281836878719242e-01	8.290531747344985491e-02
6.061632769075973037e-01	8.300307248481841871e-02
6.062983701273226833e-01	8.310099964196003552e-02
6.064334633470479519e-01	8.319909885835051477e-02
6.065685565667733314e-01	8.329737005044757225e-02
6.067036497864987110e-01	8.339581313764446446e-02
6.068387430062239796e-01	8.349442804222369230e-02
6.069738362259493591e-01	8.359321468930910881e-02
6.071089294456747387e-01	8.369217300682073313e-02
6.072440226654000073e-01	8.379130292542737168e-02
6.073791158851253869e-01	8.389060437849939211e-02
6.075142091048506554e-01	8.399007730206169142e-02
6.076493023245760350e-01	8.408972163474753847e-02
6.077843955443014146e-01	8.418953731774965477e-02
6.079194887640266831e-01	8.428952429477504227e-02
6.080545819837520627e-01	8.438968251199581438e-02
6.081896752034774423e-01	8.449001191800314947e-02
6.083247684232027108e-01	8.459051246375887123e-02
6.084598616429280904e-01	8.469118410254855567e-02
6.085949548626534700e-01	8.479202678993311149e-02
6.087300480823787385e-01	8.489304048370251154e-02
6.088651413021041181e-01	8.499422514382663774e-02
6.090002345218293867e-01	8.509558073240833243e-02
6.091353277415547662e-01	8.519710721363511763e-02
6.092704209612801458e-01	8.529880455373209380e-02
6.094055141810054144e-01	8.540067272091321493e-02
6.095406074007307939e-01	8.550271168533364607e-02
6.096757006204561735e-01	8.560492141904188501e-02
6.098107938401814421e-01	8.570730189593189774e-02
6.099458870599068216e-01	8.580985309169429642e-02
6.100809802796322012e-01	8.591257498376971002e-02
6.102160734993574698e-01	8.601546755129922672e-02
6.103511667190828494e-01	8.611853077507734822e-02
6.104862599388081179e-01	8.622176463750309827e-02
6.106213531585334975e-01	8.632516912253244967e-02
6.107564463782588771e-01	8.642874421562997400e-02
6.108915395979841456e-01	8.653248990372107430e-02
6.110266328177095252e-01	8.663640617514303810e-02
6.111617260374349048e-01	8.674049301959710356e-02
6.112968192571601733e-01	8.684475042810120560e-02
6.114319124768855529e-01	8.694917839294116768e-02
6.115670056966109325e-01	8.705377690762201859e-02
6.117020989163362010e-01	8.715854596682080790e-02
6.118371921360615806e-01	8.726348556633843623e-02
6.119722853557868492e-01	8.736859570305070821e-02
6.121073785755122287e-01	8.747387637486142564e-02
6.122424717952376083e-01	8.757932758065317680e-02
6.123775650149628769e-01	8.768494932024056832e-02
6.125126582346882564e-01	8.779074159432125046e-02
6.126477514544136360e-01	8.789670440442806654e-02
6.127828446741389046e-01	8.800283775288175736e-02
6.129179378938642841e-01	8.810914164274299964e-02
6.130530311135896637e-01	8.821561607776381986e-02
6.131881243333149323e-01	8.832226106234021545e-02
6.133232175530403119e-01	8.842907660146466509e-02
6.134583107727655804e-01	8.853606270067872208e-02
6.135934039924909600e-01	8.864321936602373442e-02
6.137284972122163396e-01	8.875054660399545048e-02
6.138635904319416081e-01	8.885804442149559945e-02
6.139986836516669877e-01	8.896571282578318030e-02
6.141337768713923673e-01	8.907355182442930341e-02
6.142688700911176358e-01	8.918156142526791064e-02
6.144039633108430154e-01	8.928974163634972872e-02
6.145390565305683950e-01	8.939809246589495995e-02
6.146741497502936635e-01	8.950661392224547319e-02
6.148092429700190431e-01	8.961530601381786920e-02
6.149443361897443117e-01	8.972416874905733697e-02
6.150794294094696912e-01	8.983320213639016394e-02
6.152145226291950708e-01	8.994240618417688460e-02
6.153496158489203394e-01	9.005178090066585928e-02
6.154847090686457189e-01	9.016132629394607578e-02
6.156198022883710985e-01	9.027104237190146374e-02
6.157548955080963671e-01	9.038092914216395990e-02
6.158899887278217467e-01	9.049098661206719796e-02
6.160250819475471262e-01	9.060121478860030941e-02
6.161601751672723948e-01	9.071161367836196032e-02
6.162952683869977744e-01	9.082218328751406888e-02
6.164303616067230429e-01	9.093292362173577281e-02
6.165654548264484225e-01	9.104383468617828490e-02
6.167005480461738021e-01	9.115491648541840242e-02
6.168356412658990706e-01	9.126616902341347370e-02
6.169707344856244502e-01	9.137759230345561534e-02
6.171058277053498298e-01	9.148918632812658158e-02
6.172409209250750983e-01	9.160095109925217582e-02
6.173760141448004779e-01	9.171288661785809149e-02
6.175111073645258575e-01	9.182499288412303284e-02
6.176462005842511260e-01	9.193726989733669308e-02
6.177812938039765056e-01	9.204971765585175103e-02
6.179163870237017742e-01	9.216233615704269577e-02
6.180514802434271537e-01	9.227512539725826746e-02
6.181865734631525333e-01	9.238808537177907454e-02
6.183216666828778019e-01	9.250121607477318486e-02
6.184567599026031814e-01	9.261451749925138366e-02
6.185918531223285610e-01	9.272798963702370834e-02
6.187269463420538296e-01	9.284163247865634405e-02
6.188620395617792092e-01	9.295544601342661806e-02
6.189971327815045887e-01	9.306943022928089448e-02
6.191322260012298573e-01	9.318358511279042911e-02
6.192673192209552369e-01	9.329791064910870901e-02
6.194024124406805054e-01	9.341240682192859801e-02
6.195375056604058850e-01	9.352707361343891301e-02
6.196725988801312646e-01	9.364191100428222170e-02
6.198076920998565331e-01	9.375691897351230708e-02
6.199427853195819127e-01	9.387209749855165986e-02
6.200778785393072923e-01	9.398744655514981727e-02
6.202129717590325608e-01	9.410296611734049466e-02
6.203480649787579404e-01	9.421865615740070143e-02
6.204831581984833200e-01	9.433451664580862206e-02
6.206182514182085885e-01	9.445054755120188550e-02
6.207533446379339681e-01	9.456674884033712536e-02
6.208884378576592367e-01	9.468312047804752773e-02
6.210235310773846162e-01	9.479966242720375136e-02
6.211586242971099958e-01	9.491637464867125340e-02
6.212937175168352644e-01	9.503325710127091819e-02
6.214288107365606439e-01	9.515030974173832590e-02
6.215639039562860235e-01	9.526753252468349309e-02
6.216989971760112921e-01	9.538492540255109897e-02
6.218340903957366717e-01	9.550248832558022594e-02
6.219691836154620512e-01	9.562022124176532134e-02
6.221042768351873198e-01	9.573812409681649316e-02
6.222393700549126994e-01	9.585619683411965297e-02
6.223744632746379679e-01	9.597443939469876839e-02
6.225095564943633475e-01	9.609285171717607543e-02
6.226446497140887271e-01	9.621143373773344276e-02
6.227797429338139956e-01	9.633018539007456860e-02
6.229148361535393752e-01	9.644910660538605351e-02
6.230499293732647548e-01	9.656819731229995818e-02
6.231850225929900233e-01	9.668745743685555616e-02
6.233201158127154029e-01	9.680688690246157246e-02
6.234552090324407825e-01	9.692648562985958782e-02
6.235903022521660510e-01	9.704625353708615232e-02
6.237253954718914306e-01	9.716619053943613415e-02
6.238604886916166992e-01	9.728629654942526350e-02
6.239955819113420787e-01	9.740657147675477190e-02
6.241306751310674583e-01	9.752701522827397773e-02
6.242657683507927269e-01	9.764762770794498115e-02
6.244008615705181064e-01	9.776840881680626261e-02
6.245359547902434860e-01	9.788935845293703086e-02
6.246710480099687546e-01	9.801047651142205663e-02
6.248061412296941342e-01	9.813176288431643690e-02
6.249412344494195137e-01	9.825321746060985961e-02
6.250763276691447823e-01	9.837484012619315821e-02
6.252114208888701619e-01	9.849663076382250693e-02
6.253465141085955414e-01	9.861858925308569779e-02
6.254816073283208100e-01	9.874071547036823715e-02
6.256167005480461896e-01	9.886300928881883165e-02
6.257517937677714581e-01	9.898547057831633134e-02
6.258868869874968377e-01	9.910809920543622864e-02
6.260219802072222173e-01	9.923089503341726847e-02
6.261570734269474858e-01	9.935385792212868272e-02
6.262921666466728654e-01	9.947698772803749423e-02
6.264272598663982450e-01	9.960028430417600109e-02
6.265623530861235135e-01	9.972374750010988553e-02
6.266974463058488931e-01	9.984737716190525414e-02
6.268325395255742727e-01	9.997117313209884226e-02
6.269676327452995412e-01	1.000951352496639302e-01
6.271027259650249208e-01	1.002192633499815189e-01
6.272378191847501894e-01	1.003435572648073981e-01
6.273729124044755689e-01	1.004680168222431003e-01
6.275080056242009485e-01	1.005926418467037869e-01
6.276430988439262171e-01	1.007174321588892862e-01
6.277781920636515967e-01	1.008423875757529647e-01
6.279132852833769762e-01	1.009675079104730422e-01
6.280483785031022448e-01	1.010927929724217827e-01
6.281834717228276244e-01	1.012182425671375313e-01
6.283185649425530039e-01	1.013438564962947097e-01
6.284536581622782725e-01	1.014696345576755060e-01
6.285887513820036521e-01	1.015955765451413001e-01
6.287238446017289206e-01	1.017216822486041450e-01
6.288589378214543002e-01	1.018479514539990527e-01
6.289940310411796798e-01	1.019743839432557392e-01
6.291291242609049483e-01	1.021009794942720206e-01
6.292642174806303279e-01	1.022277378808851694e-01
6.293993107003557075e-01	1.023546588728461992e-01
6.295344039200809760e-01	1.024817422357926916e-01
6.296694971398063556e-01	1.026089877312216098e-01
6.298045903595317352e-01	1.027363951164642353e-01
6.299396835792570037e-01	1.028639641446589537e-01
6.300747767989823833e-01	1.029916945647265658e-01
6.302098700187076519e-01	1.031195861213446557e-01
6.303449632384330314e-01	1.032476385549211811e-01
6.304800564581584110e-01	1.033758516015711310e-01
6.306151496778836796e-01	1.035042249930909347e-01
6.307502428976090592e-01	1.036327584569345650e-01
6.308853361173344387e-01	1.037614517161880578e-01
6.310204293370597073e-01	1.038903044895474748e-01
6.311555225567850869e-01	1.040193164912940754e-01
6.312906157765104664e-01	1.041484874312708364e-01
6.314257089962357350e-01	1.042778170148598721e-01
6.315608022159611146e-01	1.044073049429592587e-01
6.316958954356863831e-01	1.045369509119604967e-01
6.318309886554117627e-01	1.046667546137260429e-01
6.319660818751371423e-01	1.047967157355673556e-01
6.321011750948624108e-01	1.049268339602227040e-01
6.322362683145877904e-01	1.050571089658367124e-01
6.323713615343131700e-01	1.051875404259373370e-01
6.325064547540384385e-01	1.053181280094161038e-01
6.326415479737638181e-01	1.054488713805070282e-01
6.327766411934891977e-01	1.055797701987661319e-01
6.329117344132144662e-01	1.057108241190505421e-01
6.330468276329398458e-01	1.058420327914993131e-01
6.331819208526651144e-01	1.059733958615136501e-01
6.333170140723904940e-01	1.061049129697367865e-01
6.334521072921158735e-01	1.062365837520355405e-01
6.335872005118411421e-01	1.063684078394806637e-01
6.337222937315665217e-01	1.065003848583288421e-01
6.338573869512919012e-01	1.066325144300038635e-01
6.339924801710171698e-01	1.067647961710781329e-01
6.341275733907425494e-01	1.068972296932561711e-01
6.342626666104679289e-01	1.070298146033547004e-01
6.343977598301931975e-01	1.071625505032875458e-01
6.345328530499185771e-01	1.072954369900475241e-01
6.346679462696438456e-01	1.074284736556889996e-01
6.348030394893692252e-01	1.075616600873125633e-01
6.349381327090946048e-01	1.076949958670477409e-01
6.350732259288198733e-01	1.078284805720375050e-01
6.352083191485452529e-01	1.079621137744219972e-01
6.353434123682706325e-01	1.080958950413233866e-01
6.354785055879959010e-01	1.082298239348303687e-01
6.356135988077212806e-01	1.083639000119833856e-01
6.357486920274466602e-01	1.084981228247595963e-01
6.358837852471719287e-01	1.086324919200582217e-01
6.360188784668973083e-01	1.087670068396867917e-01
6.361539716866225769e-01	1.089016671203472536e-01
6.362890649063479565e-01	1.090364722936217057e-01
6.364241581260733360e-01	1.091714218859583113e-01
6.365592513457986046e-01	1.093065154186603910e-01
6.366943445655239842e-01	1.094417524078710319e-01
6.368294377852493637e-01	1.095771323645614997e-01
6.369645310049746323e-01	1.097126547945191932e-01
6.370996242247000119e-01	1.098483191983342655e-01
6.372347174444253914e-01	1.099841250713888691e-01
6.373698106641506600e-01	1.101200719038448322e-01
6.375049038838760396e-01	1.102561591806319186e-01
6.376399971036013081e-01	1.103923863814380013e-01
6.377750903233266877e-01	1.105287529806973368e-01
6.379101835430520673e-01	1.106652584475788376e-01
6.380452767627773358e-01	1.108019022459771491e-01
6.381803699825027154e-01	1.109386838345027271e-01
6.383154632022280950e-01	1.110756026664706658e-01
6.384505564219533635e-01	1.112126581898915251e-01
6.385856496416787431e-01	1.113498498474620735e-01
6.387207428614041227e-01	1.114871770765566289e-01
6.388558360811293912e-01	1.116246393092171080e-01
6.389909293008547708e-01	1.117622359721449216e-01
6.391260225205800394e-01	1.118999664866928423e-01
6.392611157403054190e-01	1.120378302688562755e-01
6.393962089600307985e-01	1.121758267292655153e-01
6.395313021797560671e-01	1.123139552731784729e-01
6.396663953994814467e-01	1.124522153004726549e-01
6.398014886192068262e-01	1.125906062056383633e-01
6.399365818389320948e-01	1.127291273777716596e-01
6.400716750586574744e-01	1.128677782005677865e-01
6.402067682783828539e-01	1.130065580523144375e-01
6.403418614981081225e-01	1.131454663058855253e-01
6.404769547178335021e-01	1.132845023287354508e-01
6.406120479375587706e-01	1.134236654828932878e-01
6.407471411572841502e-01	1.135629551249577318e-01
6.408822343770095298e-01	1.137023706060908551e-01
6.410173275967347983e-01	1.138419112720133741e-01
6.411524208164601779e-01	1.139815764630006528e-01
6.412875140361855575e-01	1.141213655138774014e-01
6.414226072559108260e-01	1.142612777540133323e-01
6.415577004756362056e-01	1.144013125073195525e-01
6.416927936953615852e-01	1.145414690922442608e-01
6.418278869150868537e-01	1.146817468217691816e-01
6.419629801348122333e-01	1.148221450034067476e-01
6.420980733545375019e-01	1.149626629391958116e-01
6.422331665742628815e-01	1.151032999256999811e-01
6.423682597939882610e-01	1.152440552540039409e-01
6.425033530137135296e-01	1.153849282097109408e-01
6.426384462334389092e-01	1.155259180729419494e-01
6.427735394531642887e-01	1.156670241183314907e-01
6.429086326728895573e-01	1.158082456150279355e-01
6.430437258926149369e-01	1.159495818266899347e-01
6.431788191123403164e-01	1.160910320114869471e-01
6.433139123320655850e-01	1.162325954220963242e-01
6.434490055517909646e-01	1.163742713057038525e-01
6.435840987715162331e-01	1.165160589040023925e-01
6.437191919912416127e-01	1.166579574531912550e-01
6.438542852109669923e-01	1.167999661839761866e-01
6.439893784306922608e-01	1.169420843215689954e-01
6.441244716504176404e-01	1.170843110856884806e-01
6.442595648701430200e-01	1.172266456905601828e-01
6.443946580898682885e-01	1.173690873449164396e-01
6.445297513095936681e-01	1.175116352519985086e-01
6.446648445293190477e-01	1.176542886095567064e-01
6.447999377490443162e-01	1.177970466098521435e-01
6.449350309687696958e-01	1.179399084396566266e-01
6.450701241884949644e-01	1.180828732802569059e-01
6.452052174082203440e-01	1.182259403074541748e-01
6.453403106279457235e-01	1.183691086915678037e-01
6.454754038476709921e-01	1.185123775974360472e-01
6.456104970673963717e-01	1.186557461844195138e-01
6.457455902871217512e-01	1.187992136064038168e-01
6.458806835068470198e-01	1.189427790118018219e-01
6.460157767265723994e-01	1.190864415435578527e-01
6.461508699462977789e-01	1.192302003391485371e-01
6.462859631660230475e-01	1.193740545305897321e-01
6.464210563857484271e-01	1.195180032444372598e-01
6.465561496054738067e-01	1.196620456017920275e-01
6.466912428251990752e-01	1.198061807183034705e-01
6.468263360449244548e-01	1.199504077041749495e-01
6.469614292646497233e-01	1.200947256641666933e-01
6.470965224843751029e-01	1.202391336976013775e-01
6.472316157041004825e-01	1.203836308983686210e-01
6.473667089238257510e-01	1.205282163549295932e-01
6.475018021435511306e-01	1.206728891503232592e-01
6.476368953632765102e-01	1.208176483621703629e-01
6.477719885830017787e-01	1.209624930626803235e-01
6.479070818027271583e-01	1.211074223186554139e-01
6.480421750224525379e-01	1.212524351914987253e-01
6.481772682421778065e-01	1.213975307372182760e-01
6.483123614619031860e-01	1.215427080064340332e-01
6.484474546816284546e-01	1.216879660443849070e-01
6.485825479013538342e-01	1.218333038909348853e-01
6.487176411210792137e-01	1.219787205805793889e-01
6.488527343408044823e-01	1.221242151424533351e-01
6.489878275605298619e-01	1.222697866003370493e-01
6.491229207802552414e-01	1.224154339726645779e-01
6.492580139999805100e-01	1.225611562725309051e-01
6.493931072197058896e-01	1.227069525076993489e-01
6.495282004394312692e-01	1.228528216806097362e-01
6.496632936591565377e-01	1.229987627883862289e-01
6.497983868788819173e-01	1.231447748228454847e-01
6.499334800986071858e-01	1.232908567705051223e-01
6.500685733183325654e-01	1.234370076125921867e-01
6.502036665380579450e-01	1.235832263250519342e-01
6.503387597577832135e-01	1.237295118785557285e-01
6.504738529775085931e-01	1.238758632385123098e-01
6.506089461972339727e-01	1.240222793650740535e-01
6.507440394169592413e-01	1.241687592131483359e-01
6.508791326366846208e-01	1.243153017324062221e-01
6.510142258564100004e-01	1.244619058672925133e-01
6.511493190761352690e-01	1.246085705570346841e-01
6.512844122958606485e-01	1.247552947356540543e-01
6.514195055155859171e-01	1.249020773319744065e-01
6.515545987353112967e-01	1.250489172696338247e-01
6.516896919550366762e-01	1.251958134670937139e-01
6.518247851747619448e-01	1.253427648376499726e-01
6.519598783944873244e-01	1.254897702894437472e-01
6.520949716142127039e-01	1.256368287254719662e-01
6.522300648339379725e-01	1.257839390435989690e-01
6.523651580536633521e-01	1.259311001365664706e-01
6.525002512733887317e-01	1.260783108920056350e-01
6.526353444931140002e-01	1.262255701924485385e-01
6.527704377128393798e-01	1.263728769153395215e-01
6.529055309325646483e-01	1.265202299330469293e-01
6.530406241522900279e-01	1.266676281128742976e-01
6.531757173720154075e-01	1.268150703170740357e-01
6.533108105917406760e-01	1.269625554028572800e-01
6.534459038114660556e-01	1.271100822224078553e-01
6.535809970311914352e-01	1.272576496228936260e-01
6.537160902509167038e-01	1.274052564464802639e-01
6.538511834706420833e-01	1.275529015303421276e-01
6.539862766903674629e-01	1.277005837066766403e-01
6.541213699100927315e-01	1.278483018027159468e-01
6.542564631298181110e-01	1.279960546407405142e-01
6.543915563495433796e-01	1.281438410380928428e-01
6.545266495692687592e-01	1.282916598071897896e-01
6.546617427889941387e-01	1.284395097555359744e-01
6.547968360087194073e-01	1.285873896857383791e-01
6.549319292284447869e-01	1.287352983955188102e-01
6.550670224481701664e-01	1.288832346777284144e-01
6.552021156678954350e-01	1.290311973203610296e-01
6.553372088876208146e-01	1.291791851065678676e-01
6.554723021073461942e-01	1.293271968146707807e-01
6.556073953270714627e-01	1.294752312181774168e-01
6.557424885467968423e-01	1.296232870857950692e-01
6.558775817665221108e-01	1.297713631814449153e-01
6.560126749862474904e-01	1.299194582642773377e-01
6.561477682059728700e-01	1.300675710886859959e-01
6.562828614256981385e-01	1.302157004043230093e-01
6.564179546454235181e-01	1.303638449561134727e-01
6.565530478651488977e-01	1.305120034842711108e-01
6.566881410848741663e-01	1.306601747243130440e-01
6.568232343045995458e-01	1.308083574070748878e-01
6.569583275243249254e-01	1.309565502587262120e-01
6.570934207440501940e-01	1.311047520007861955e-01
6.572285139637755735e-01	1.312529613501395021e-01
6.573636071835008421e-01	1.314011770190512962e-01
6.574987004032262217e-01	1.315493977151825644e-01
6.576337936229516012e-01	1.316976221416075732e-01
6.577688868426768698e-01	1.318458489968291625e-01
6.579039800624022494e-01	1.319940769747933174e-01
6.580390732821276289e-01	1.321423047649080973e-01
6.581741665018528975e-01	1.322905310520576250e-01
6.583092597215782771e-01	1.324387545166194891e-01
6.584443529413036567e-01	1.325869738344811477e-01
6.585794461610289252e-01	1.327351876770555272e-01
6.587145393807543048e-01	1.328833947113000347e-01
6.588496326004795733e-01	1.330315935997302967e-01
6.589847258202049529e-01	1.331797830004390615e-01
6.591198190399303325e-01	1.333279615671121854e-01
6.592549122596556010e-01	1.334761279490465913e-01
6.593900054793809806e-01	1.336242807911658670e-01
6.595250986991063602e-01	1.337724187340385285e-01
6.596601919188316288e-01	1.339205404138955613e-01
6.597952851385570083e-01	1.340686444626471296e-01
6.599303783582823879e-01	1.342167295078996181e-01
6.600654715780076565e-01	1.343647941729740614e-01
6.602005647977330360e-01	1.345128370769236303e-01
6.603356580174583046e-01	1.346608568345507018e-01
6.604707512371836842e-01	1.348088520564250659e-01
6.606058444569090637e-01	1.349568213489020785e-01
6.607409376766343323e-01	1.351047633141397031e-01
6.608760308963597119e-01	1.352526765501173567e-01
6.610111241160850915e-01	1.354005596506535070e-01
6.611462173358103600e-01	1.355484112054242962e-01
6.612813105555357396e-01	1.356962297999810552e-01
6.614164037752611192e-01	1.358440140157689824e-01
6.615514969949863877e-01	1.359917624301463235e-01
6.616865902147117673e-01	1.361394736164012187e-01
6.618216834344370358e-01	1.362871461437714649e-01
6.619567766541624154e-01	1.364347785774624455e-01
6.620918698738877950e-01	1.365823694786663656e-01
6.622269630936130635e-01	1.367299174045809029e-01
6.623620563133384431e-01	1.368774209084268056e-01
6.624971495330638227e-01	1.370248785394688473e-01
6.626322427527890913e-01	1.371722888430334797e-01
6.627673359725144708e-01	1.373196503605273733e-01
6.629024291922398504e-01	1.374669616294576791e-01
6.630375224119651190e-01	1.376142211834499585e-01
6.631726156316904985e-01	1.377614275522691389e-01
6.633077088514157671e-01	1.379085792618369999e-01
6.634428020711411467e-01	1.380556748342516293e-01
6.635778952908665262e-01	1.382027127878083794e-01
6.637129885105917948e-01	1.383496916370178798e-01
6.638480817303171744e-01	1.384966098926252442e-01
6.639831749500425540e-01	1.386434660616309988e-01
6.641182681697678225e-01	1.387902586473097610e-01
6.642533613894932021e-01	1.389369861492306679e-01
6.643884546092185817e-01	1.390836470632753896e-01
6.645235478289438502e-01	1.392302398816600284e-01
6.646586410486692298e-01	1.393767630929537982e-01
6.647937342683944983e-01	1.395232151820992861e-01
6.649288274881198779e-01	1.396695946304316593e-01
6.650639207078452575e-01	1.398158999157001481e-01
6.651990139275705261e-01	1.399621295120866415e-01
6.653341071472959056e-01	1.401082818902263660e-01
6.654692003670212852e-01	1.402543555172281187e-01
6.656042935867465538e-01	1.404003488566945845e-01
6.657393868064719333e-01	1.405462603687420986e-01
6.658744800261973129e-01	1.406920885100217400e-01
6.660095732459225815e-01	1.408378317337382057e-01
6.661446664656479610e-01	1.409834884896719598e-01
6.662797596853733406e-01	1.411290572241989671e-01
6.664148529050986092e-01	1.412745363803108445e-01
6.665499461248239887e-01	1.414199243976352605e-01
6.666850393445492573e-01	1.415652197124575851e-01
6.668201325642746369e-01	1.417104207577409569e-01
6.669552257840000165e-01	1.418555259631459065e-01
6.670903190037252850e-01	1.420005337550530322e-01
6.672254122234506646e-01	1.421454425565818747e-01
6.673605054431760442e-01	1.422902507876133982e-01
6.674955986629013127e-01	1.424349568648090869e-01
6.676306918826266923e-01	1.425795592016333158e-01
6.677657851023520719e-01	1.427240562083735287e-01
6.679008783220773404e-01	1.428684462921613885e-01
6.680359715418027200e-01	1.430127278569935378e-01
6.681710647615279886e-01	1.431568993037529713e-01
6.683061579812533681e-01	1.433009590302295744e-01
6.684412512009787477e-01	1.434449054311422167e-01
6.685763444207040163e-01	1.435887368981586532e-01
6.687114376404293958e-01	1.437324518199177004e-01
6.688465308601547754e-01	1.438760485820500534e-01
6.689816240798800440e-01	1.440195255671994634e-01
6.691167172996054235e-01	1.441628811550439149e-01
6.692518105193308031e-01	1.443061137223174695e-01
6.693869037390560717e-01	1.444492216428307219e-01
6.695219969587814512e-01	1.445922032874937257e-01
6.696570901785067198e-01	1.447350570243356449e-01
6.697921833982320994e-01	1.448777812185270131e-01
6.699272766179574790e-01	1.450203742324016332e-01
6.700623698376827475e-01	1.451628344254769776e-01
6.701974630574081271e-01	1.453051601544769755e-01
6.703325562771335067e-01	1.454473497733528853e-01
6.704676494968587752e-01	1.455894016333048324e-01
6.706027427165841548e-01	1.457313140828036258e-01
6.707378359363095344e-01	1.458730854676126565e-01
6.708729291560348029e-01	1.460147141308089924e-01
6.710080223757601825e-01	1.461561984128053049e-01
6.711431155954854511e-01	1.462975366513726005e-01
6.712782088152108306e-01	1.464387271816600666e-01
6.714133020349362102e-01	1.465797683362186354e-01
6.715483952546614788e-01	1.467206584450216345e-01
6.716834884743868583e-01	1.468613958354875459e-01
6.718185816941122379e-01	1.470019788325011845e-01
6.719536749138375065e-01	1.471424057584355405e-01
6.720887681335628860e-01	1.472826749331746510e-01
6.722238613532882656e-01	1.474227846741341663e-01
6.723589545730135342e-01	1.475627332962852478e-01
6.724940477927389137e-01	1.477025191121733305e-01
6.726291410124641823e-01	1.478421404319445187e-01
6.727642342321895619e-01	1.479815955633633495e-01
6.728993274519149415e-01	1.481208828118379117e-01
6.730344206716402100e-01	1.482600004804405236e-01
6.731695138913655896e-01	1.483989468699301872e-01
6.733046071110909692e-01	1.485377202787741269e-01
6.734397003308162377e-01	1.486763190031712423e-01
6.735747935505416173e-01	1.488147413370727590e-01
6.737098867702669969e-01	1.489529855722058482e-01
6.738449799899922654e-01	1.490910499980947213e-01
6.739800732097176450e-01	1.492289329020834165e-01
6.741151664294429136e-01	1.493666325693575880e-01
6.742502596491682931e-01	1.495041472829674312e-01
6.743853528688936727e-01	1.496414753238498874e-01
6.745204460886189413e-01	1.497786149708501546e-01
6.746555393083443208e-01	1.499155645007446969e-01
6.747906325280697004e-01	1.500523221882638925e-01
6.749257257477949690e-01	1.501888863061133228e-01
6.750608189675203485e-01	1.503252551249973645e-01
6.751959121872457281e-01	1.504614269136405058e-01
[truncated: 25,001 more rows]
