# Supplementary material for: Light-wave-controlled Haldane model in monolayer hexagonal boron nitride
Source: Nature. 2024 Apr 15;628(8009):752–7. doi: 10.1038/s41586-024-07244-z (PMC11041748; doi:10.1038/s41586-024-07244-z)
Supplement: Supplementary file 1 — This zipped file contains source data files for Supplementary Figs. 1–4 and Extended Data Figs 2–5, 7, 8, 11 and 10. [file 41586_2024_7244_MOESM1_ESM.zip › Data source/Fig 4/4a.csv]

Intensity_expt	Err_Intensity	FFT_120_expt	Err_FFT_120	FFT_60_expt	Err_FFT_60	Intensity_theory	FFT_120_theory	FFT_60_theory
4.295458215705239446e+00	1.455788182131863284e-01	3.361649281682820289e-01	5.953520456306316683e-02	1.472665906641889844e-01	2.608108659124726281e-02	2.000000000000000000e+00	6.077412518112981082e-02	3.196498247030089834e-03
4.843312412893944874e+00	1.604510547313248991e-01	4.400910071961871006e-01	8.271510056183738191e-02	2.138241209503397577e-01	4.018824147222217064e-02	4.000000000000000000e+00	2.588722504464112673e-01	8.856169988936979376e-02
5.427659222254361815e+00	1.755696915506915479e-01	6.330883836225029704e-01	1.258301041824219646e-01	2.364821394827978096e-01	4.700224015821730106e-02	6.000000000000000000e+00	7.844053010221784250e-01	4.283237157448452903e-01
5.718583215896598126e+00	1.898747482990248703e-01	7.483761843292778826e-01	1.545415358724444577e-01	3.221160611822970199e-01	6.651776455033694968e-02	8.000000000000000000e+00	1.137623706820450220e+00	1.447352582753623551e+00
6.145053992554131206e+00	1.987492295751483729e-01	8.095196089926744998e-01	1.682835254539770398e-01	2.823034956689083885e-01	5.868545612905016334e-02	1.000000000000000000e+01	1.015217503357005668e+00	2.308847793497813328e+00
6.483562671182576231e+00	2.135630110415629446e-01	9.932541487659937163e-01	1.831089340604625249e-01	6.624151126247530552e-01	1.221179144622290547e-01
7.000000000000000888e+00	1.806310922351564985e-01	1.000000000000000000e+00	1.937571507971181106e-01	1.001180882376834669e+00	1.939859552018801114e-01
