# Supplementary material for: Light-wave-controlled Haldane model in monolayer hexagonal boron nitride
Source: Nature. 2024 Apr 15;628(8009):752–7. doi: 10.1038/s41586-024-07244-z (PMC11041748; doi:10.1038/s41586-024-07244-z)
Supplement: Supplementary file 1 — This zipped file contains source data files for Supplementary Figs. 1–4 and Extended Data Figs 2–5, 7, 8, 11 and 10. [file 41586_2024_7244_MOESM1_ESM.zip › Data source/Fig 4/4a_inset.csv]

Intensity	Bandgap_K_bar (eV)	Bandgap_K (eV)
2.000000000000000000e+00	4.737803336459606385e+00	5.843797487126947132e+00
3.000000000000000000e+00	4.087526283431662577e+00	5.996067575567819219e+00
4.000000000000000000e+00	3.446164029694582798e+00	6.204087854903910682e+00
5.000000000000000000e+00	2.830259018986847952e+00	6.444896223180720973e+00
6.000000000000000000e+00	2.250056828240812212e+00	6.702328132423908791e+00
7.000000000000000000e+00	1.712058004986855675e+00	6.964433944370359342e+00
8.000000000000000000e+00	1.220299884426921055e+00	7.222167852674465038e+00
9.000000000000000000e+00	7.770996010829338552e-01	7.468617091280586706e+00
1.000000000000000000e+01	3.835269551080968675e-01	7.698502705879931796e+00
1.100000000000000000e+01	3.972567750310212337e-02	7.907833284805798613e+00
