# Supplementary material for: Light-wave-controlled Haldane model in monolayer hexagonal boron nitride
Source: Nature. 2024 Apr 15;628(8009):752–7. doi: 10.1038/s41586-024-07244-z (PMC11041748; doi:10.1038/s41586-024-07244-z)
Supplement: Supplementary file 1 — This zipped file contains source data files for Supplementary Figs. 1–4 and Extended Data Figs 2–5, 7, 8, 11 and 10. [file 41586_2024_7244_MOESM1_ESM.zip › Data source/Fig 4/4b.csv]

pump-probe delay (fs)	FFT amp	FFT amp_error
6.504499856363965193e+01	1.000000000000000000e+00	1.306665500960292881e-01
7.171628046760268660e+01	6.441351405584165857e-01	1.514553373551713322e-01
7.838756237156573548e+01	3.364569338992448033e-01	7.896552759149425005e-02
8.505884427552877014e+01	3.615561364750554674e-01	8.662834834719262966e-02
9.173012617949181902e+01	4.867006132639193905e-01	1.152504922532877202e-01
9.840140808345485368e+01	2.942431966506514618e-01	7.302336651742216689e-02
1.017370490354363710e+02	2.387683288110587221e-01	6.125040038327618508e-02
1.050726899874178883e+02	2.632881142650649320e-01	6.283592798770111509e-02
1.067405104634086541e+02	5.655554474212530769e-01	1.408832328655067190e-01
1.100761514153901715e+02	1.598069229333407837e-01	3.676909133769017124e-02
1.134117923673717030e+02	3.131959339802609099e-01	7.867952455603700879e-02
1.167474333193532203e+02	1.145721343891435984e-01	2.683158769961650064e-02
